# Supplementary material for: Systematic, continental scale temporal monitoring of marine pelagic microbiota by the Australian Marine Microbial Biodiversity Initiative
Source: Sci Data. 2018 Jul 17;5:180130. doi: 10.1038/sdata.2018.130 (PMC6049030; doi:10.1038/sdata.2018.130)
Supplement: Supplementary file 1 [file sdata2018130-isa1.zip]

Archive with 5 entries (5 files):
- i_Investigation.txt
- s_study_Brown.txt
- a_assay_bacterial.txt
- a_assay_archaeal.txt
- a_assay_eukaryotic.txt
