# Supplementary material for: Systematic, continental scale temporal monitoring of marine pelagic microbiota by the Australian Marine Microbial Biodiversity Initiative
Source: Sci Data. 2018 Jul 17;5:180130. doi: 10.1038/sdata.2018.130 (PMC6049030; doi:10.1038/sdata.2018.130)
Supplement: Supplementary file 1 [file sdata2018130-isa1.zip › i_Investigation.txt]

# Investigation File generated for Scientific Data with Investigation File Authoring Tool version 0.1.0 on 30/05/2018 - This metadata file is CC0
ONTOLOGY SOURCE REFERENCE
Term Source Name	ENVO	NCBITAXON	GAZ	UO	OBI	ERO	NCIT	SO	EFO
Term Source File	http://data.bioontology.org/ontologies/ENVO	http://data.bioontology.org/ontologies/NCBITAXON	http://data.bioontology.org/ontologies/GAZ	http://data.bioontology.org/ontologies/UO	http://data.bioontology.org/ontologies/OBI	http://data.bioontology.org/ontologies/ERO	http://data.bioontology.org/ontologies/NCIT	http://data.bioontology.org/ontologies/SO	http://data.bioontology.org/ontologies/EFO
Term Source Version	2016AB	$Revision: 1.512 $	unknown	2014-08-18	2014-08-18	2013-08-02	17.06d	unknown	2.95
Term Source Description	Environment Ontology	National Center for Biotechnology Information (NCBI) Organismal Classification	Gazetteer	Units of Measurement Ontology	Ontology for Biomedical Investigations	Eagle-I Research Resource Ontology	National Cancer Institute Thesaurus	Sequence Types and Features Ontology	Experimental Factor Ontology
INVESTIGATION
Investigation Identifier
Investigation Title
Investigation Description
Investigation Submission Date
Investigation Public Release Date
INVESTIGATION PUBLICATIONS
Investigation PubMed ID
Investigation Publication DOI
Investigation Publication Author List
Investigation Publication Title
Investigation Publication Status
Investigation Publication Status Term Accession Number
Investigation Publication Status Term Source REF
INVESTIGATION CONTACTS
Investigation Person Last Name
Investigation Person Mid Initials
Investigation Person First Name
Investigation Person Address
Investigation Person Phone
Investigation Person Fax
Investigation Person Email
Investigation Person Affiliation
Investigation Person Roles
Investigation Person Roles Term Accession Number
Investigation Person Roles Term Source REF
STUDY
Study Identifier	10.1038/sdata.2018.130
Study Title	Systematic, continental scale temporal monitoring of marine pelagic microbiota by the Australian Marine Microbial Biodiversity Initiative
Study Submission Date	23/01/2018
Study Public Release Date	17/07/2018
Study Description	http://www.nature.com/articles/sdata2018130#abstract
Study File Name	s_study_Brown.txt
Comment[Subject Keywords]	///;//;//
Comment[Manuscript Licence]	CC BY-4.0
Comment[Experimental Metadata Licence]	CC0
Comment[Supplementary Information File Name]	
Comment[Supplementary Information File Type]	x-zip-compressed
Comment[Supplementary Information File URL]	http://www.nature.com/articles/sdata2018130#supplementary-information
Comment[Data Repository]	NCBI Sequence Read Archive;figshare
Comment[Data Record Accession]	SRP114822;doi:10.6084/m9.figshare.5808864.v3
Comment[Data Record URI]	http://identifiers.org/ncbi/insdc.sra:SRP114822;https://doi.org/10.6084/m9.figshare.5808864.v3
STUDY DESIGN DESCRIPTORS
Study Design Type	observation design	time series design	taxonomic diversity assessment by targeted gene survey	biodiversity assessment objective
Study Design Type Term Accession Number	OBI:0300311	OBI:0500020	OBI:0001960	OBI:0001969
Study Design Type Term Source REF	OBI	OBI	OBI	OBI
STUDY PUBLICATIONS
Study PubMed ID
Study Publication DOI
Study Publication Author List
Study Publication Title
Study Publication Status
Study Publication Status Term Accession Number
Study Publication Status Term Source REF
STUDY FACTORS
Study Factor Name	collection date	collection depth	domain
Study Factor Type	temporal_interval	sampling depth	Superkingdom
Study Factor Type Term Accession Number	http://www.ifomis.org/bfo/1.1/span#TemporalInterval	""	NCIT:C62706
Study Factor Type Term Source REF	ERO	""	NCIT
STUDY ASSAYS
Study Assay Measurement Type	rRNA_16S	rRNA_16S	rRNA_18S
Study Assay Measurement Type Term Accession Number	SO:0001000	SO:0001000	SO:0000407
Study Assay Measurement Type Term Source REF	SO	SO	SO
Study Assay Technology Type	amplicon sequencing	amplicon sequencing	""
Study Assay Technology Type Term Accession Number	http://www.ebi.ac.uk/efo/EFO_0003747	http://www.ebi.ac.uk/efo/EFO_0003747	""
Study Assay Technology Type Term Source REF	EFO	EFO	""
Study Assay Technology Platform	""	""	""
Study Assay File Name	a_assay_bacterial.txt	a_assay_archaeal.txt	a_assay_eukaryotic.txt
STUDY PROTOCOLS
Study Protocol Name	Microbial sample collection	DNA extraction	DNA sequence generation	DNA sequence processing
Study Protocol Type	selection	sample preparation for assay	RNA sequencing	bioinformatics analysis
Study Protocol Type Term Accession Number	OBI:0001928	OBI:0000073	OBI:0001177	ERO:0000740
Study Protocol Type Term Source REF	OBI	OBI	OBI	ERO
Study Protocol Description				
Study Protocol URI	""	""	""	""
Study Protocol Version				
Study Protocol Parameters Name	""	""	instrument; manufacturer; library name	""
Study Protocol Parameters Name Term Accession Number	""	""	""	""
Study Protocol Parameters Name Term Source REF	""	""	""	""
Study Protocol Components Name	""	""	""	""
Study Protocol Components Type	""	""	""	""
Study Protocol Components Type Term Accession Number	""	""	""	""
Study Protocol Components Type Term Source REF	""	""	""	""
STUDY CONTACTS
Study Person Last Name	Brown	van de Kamp	Ostrowski	Seymour	Ingleton	Messer	Jeffries	Siboni	Laverock	Bibiloni-Isaksson	Nelson	Coman	Davies	Frampton	Rayner	Goossen	Robert	Holmes	Abell	Craw	Kahlke	Sow	McAllister	Windsor	Skuza	Crossing	Patten	Malthouse	van Ruth	Paulsen	Fuhrman	Richardson	Koval	Bissett	Fitzgerald	Moltmann	Bodrossy
Study Person First Name	Mark V.	Jodie	Martin	Justin R.	Tim	Lauren F.	Thomas	Nahshon	Bonnie	Jaume	Tiffanie M.	Frank	Claire H.	Dion	Mark	Kirianne	Stan	Bronwyn	Guy C.J.	Pascal	Tim	Swan Li San	Kirsty	Jonathan	Michele	Ryan	Nicole	Paul	Paul D.	Ian	Jed A.	Anthony	Jason	Andrew	Anna	Tim	Levente
Study Person Mid Initials																																					
Study Person Email	oceanmicrobes@gmail.com	""	""	""	""	""	""	""	""	""	""	""	""	""	""	""	""	""	""	""	""	""	""	""	""	""	""	""	""	""	""	""	""	""	""	""	""
Study Person Phone																																					
Study Person Fax																																					
Study Person Address																																					
Study Person Affiliation	School of Environmental and Life Sciences, University of Newcastle, Callaghan, NSW 2308, Australia.	CSIRO Oceans and Atmosphere, Hobart, TAS 7004, Australia.	Department of Chemistry and Biomolecular Sciences, Macquarie University, Sydney, NSW 2109, Australia.	Plant Functional Biology and Climate Change Cluster, University of Technology, Sydney, Sydney, NSW 2007, Australia.	Office of Environment and Heritage, Sydney, NSW 2000, Australia.	Australian Centre for Ecogenomics, University of Queensland, Brisbane, QLD 4072, Australia.	Hawkesbury Institute for the Environment, Western Sydney University, Sydney, NSW 2753, Australia.	Plant Functional Biology and Climate Change Cluster, University of Technology, Sydney, Sydney, NSW 2007, Australia.	Plant Functional Biology and Climate Change Cluster, University of Technology, Sydney, Sydney, NSW 2007, Australia.	Plant Functional Biology and Climate Change Cluster, University of Technology, Sydney, Sydney, NSW 2007, Australia.	Geelong Centre for Emerging Infectious Diseases, Deakin University, Geelong, VIC 3220, Australia.	CSIRO Oceans and Atmosphere, Brisbane, QLD 4067, Australia.	CSIRO Oceans and Atmosphere, Hobart, TAS 7004, Australia.	CSIRO Oceans and Atmosphere, Hobart, TAS 7004, Australia.	CSIRO Oceans and Atmosphere, Hobart, TAS 7004, Australia.	CSIRO Oceans and Atmosphere, Hobart, TAS 7004, Australia.	CSIRO Oceans and Atmosphere, Hobart, TAS 7004, Australia.	CSIRO Oceans and Atmosphere, Hobart, TAS 7004, Australia.	CSIRO Oceans and Atmosphere, Hobart, TAS 7004, Australia.	CSIRO Oceans and Atmosphere, Hobart, TAS 7004, Australia.	CSIRO Oceans and Atmosphere, Hobart, TAS 7004, Australia.	CSIRO Oceans and Atmosphere, Hobart, TAS 7004, Australia.	Australian Institute of Marine Science, Darwin, NT 0810, Australia.	Australian Institute of Marine Science, Darwin, NT 0810, Australia.	Australian Institute of Marine Science, Townsville, QLD 4810, Australia.	CSIRO Centre for Environment and Life Sciences, Floreat, WA 6014, Australia.	South Australian Research and Development Institute, Adelaide, SA 5024, Australia.	South Australian Research and Development Institute, Adelaide, SA 5024, Australia.	South Australian Research and Development Institute, Adelaide, SA 5024, Australia.	Department of Chemistry and Biomolecular Sciences, Macquarie University, Sydney, NSW 2109, Australia.	University of Southern California, Los Angeles, CA 90007, USA.	Centre for Applications in Natural Resource Mathematics, School of Mathematics and Physics, The University of Queensland, St Lucia, QLD 4072, Australia.	Ramaciotti Centre for Genomics, UNSW Australia, Sydney, NSW 2052, Australia.	CSIRO Oceans and Atmosphere, Hobart, TAS 7004, Australia.	Bioplatforms Australia, Sydney, NSW 2109, Australia.	Integrated Marine Observing System, Hobart, TAS 7004, Australia.	CSIRO Oceans and Atmosphere, Hobart, TAS 7004, Australia.
Study Person Roles																																					
Study Person Roles Term Accession Number																																					
Study Person Roles Term Source REF																																					
Comment[Study Person ORCID]											0000-0002-5341-312X																				0000-0002-2361-1985						
Comment[Funder]																																					
Comment[FundRef ID]																																					
Comment[Funder Term Source REF]																																					
Comment[Grant Identifier]																																					
