# Supplementary material for: Systematic, continental scale temporal monitoring of marine pelagic microbiota by the Australian Marine Microbial Biodiversity Initiative
Source: Sci Data. 2018 Jul 17;5:180130. doi: 10.1038/sdata.2018.130 (PMC6049030; doi:10.1038/sdata.2018.130)
Supplement: Supplementary file 1 [file sdata2018130-isa1.zip › s_study_Brown.txt]

Source Name	Material Type	Term Source REF	Term Accession Number	Characteristics[organism]	Term Source REF	Term Accession Number	Characteristics[geographical location]	Term Source REF	Term Accession Number	Characteristics[environment type]	Term Source REF	Term Accession Number	Characteristics[latitude]	Unit	Term Source REF	Term Accession Number	Characteristics[longitude]	Unit	Term Source REF	Term Accession Number	Protocol REF	Protocol REF	Sample Name	Factor Value[collection date]	Factor Value[collection depth]	Unit	Term Source REF	Term Accession Number	Factor Value[domain]
IMOS Maria Island national reference station	sea water	ENVO	ENVO:00002149	marine metagenome	NCBITAXON	NCBITaxon:408172	Maria Island	GAZ	GAZ:00045173	marine biome	ENVO	ENVO:00000447	-42.5967	degree	UO	UO:0000185	148.2333	degree	UO	UO:0000185	Microbial sample collection	DNA extraction	102.100.100/27000	2012-07-24	0	meter	UO	UO:0000008	domain
IMOS Maria Island national reference station	sea water	ENVO	ENVO:00002149	marine metagenome	NCBITAXON	NCBITaxon:408172	Maria Island	GAZ	GAZ:00045173	marine biome	ENVO	ENVO:00000447	-42.5967	degree	UO	UO:0000185	148.2333	degree	UO	UO:0000185	Microbial sample collection	DNA extraction	102.100.100/27001	2012-07-24	10	meter	UO	UO:0000008	domain
IMOS Maria Island national reference station	sea water	ENVO	ENVO:00002149	marine metagenome	NCBITAXON	NCBITaxon:408172	Maria Island	GAZ	GAZ:00045173	marine biome	ENVO	ENVO:00000447	-42.5967	degree	UO	UO:0000185	148.2333	degree	UO	UO:0000185	Microbial sample collection	DNA extraction	102.100.100/27002	2012-07-24	20	meter	UO	UO:0000008	domain
IMOS Maria Island national reference station	sea water	ENVO	ENVO:00002149	marine metagenome	NCBITAXON	NCBITaxon:408172	Maria Island	GAZ	GAZ:00045173	marine biome	ENVO	ENVO:00000447	-42.5967	degree	UO	UO:0000185	148.2333	degree	UO	UO:0000185	Microbial sample collection	DNA extraction	102.100.100/27003	2012-07-24	40	meter	UO	UO:0000008	domain
IMOS Maria Island national reference station	sea water	ENVO	ENVO:00002149	marine metagenome	NCBITAXON	NCBITaxon:408172	Maria Island	GAZ	GAZ:00045173	marine biome	ENVO	ENVO:00000447	-42.5967	degree	UO	UO:0000185	148.2333	degree	UO	UO:0000185	Microbial sample collection	DNA extraction	102.100.100/27004	2012-07-24	50	meter	UO	UO:0000008	domain
IMOS Maria Island national reference station	sea water	ENVO	ENVO:00002149	marine metagenome	NCBITAXON	NCBITaxon:408172	Maria Island	GAZ	GAZ:00045173	marine biome	ENVO	ENVO:00000447	-42.5967	degree	UO	UO:0000185	148.2333	degree	UO	UO:0000185	Microbial sample collection	DNA extraction	102.100.100/27005	2012-07-24	75	meter	UO	UO:0000008	domain
IMOS Maria Island national reference station	sea water	ENVO	ENVO:00002149	marine metagenome	NCBITAXON	NCBITaxon:408172	Maria Island	GAZ	GAZ:00045173	marine biome	ENVO	ENVO:00000447	-42.5967	degree	UO	UO:0000185	148.2333	degree	UO	UO:0000185	Microbial sample collection	DNA extraction	102.100.100/27006	2012-07-24	85	meter	UO	UO:0000008	domain
IMOS Maria Island national reference station	sea water	ENVO	ENVO:00002149	marine metagenome	NCBITAXON	NCBITaxon:408172	Maria Island	GAZ	GAZ:00045173	marine biome	ENVO	ENVO:00000447	-42.5967	degree	UO	UO:0000185	148.2333	degree	UO	UO:0000185	Microbial sample collection	DNA extraction	102.100.100/27007	2012-08-20	0	meter	UO	UO:0000008	domain
IMOS Maria Island national reference station	sea water	ENVO	ENVO:00002149	marine metagenome	NCBITAXON	NCBITaxon:408172	Maria Island	GAZ	GAZ:00045173	marine biome	ENVO	ENVO:00000447	-42.5967	degree	UO	UO:0000185	148.2333	degree	UO	UO:0000185	Microbial sample collection	DNA extraction	102.100.100/27008	2012-08-20	10	meter	UO	UO:0000008	domain
IMOS Maria Island national reference station	sea water	ENVO	ENVO:00002149	marine metagenome	NCBITAXON	NCBITaxon:408172	Maria Island	GAZ	GAZ:00045173	marine biome	ENVO	ENVO:00000447	-42.5967	degree	UO	UO:0000185	148.2333	degree	UO	UO:0000185	Microbial sample collection	DNA extraction	102.100.100/27009	2012-08-20	20	meter	UO	UO:0000008	domain
IMOS Maria Island national reference station	sea water	ENVO	ENVO:00002149	marine metagenome	NCBITAXON	NCBITaxon:408172	Maria Island	GAZ	GAZ:00045173	marine biome	ENVO	ENVO:00000447	-42.5967	degree	UO	UO:0000185	148.2333	degree	UO	UO:0000185	Microbial sample collection	DNA extraction	102.100.100/27010	2012-08-20	40	meter	UO	UO:0000008	domain
IMOS Maria Island national reference station	sea water	ENVO	ENVO:00002149	marine metagenome	NCBITAXON	NCBITaxon:408172	Maria Island	GAZ	GAZ:00045173	marine biome	ENVO	ENVO:00000447	-42.5967	degree	UO	UO:0000185	148.2333	degree	UO	UO:0000185	Microbial sample collection	DNA extraction	102.100.100/27011	2012-08-20	50	meter	UO	UO:0000008	domain
IMOS Maria Island national reference station	sea water	ENVO	ENVO:00002149	marine metagenome	NCBITAXON	NCBITaxon:408172	Maria Island	GAZ	GAZ:00045173	marine biome	ENVO	ENVO:00000447	-42.5967	degree	UO	UO:0000185	148.2333	degree	UO	UO:0000185	Microbial sample collection	DNA extraction	102.100.100/27012	2012-08-20	75	meter	UO	UO:0000008	domain
IMOS Maria Island national reference station	sea water	ENVO	ENVO:00002149	marine metagenome	NCBITAXON	NCBITaxon:408172	Maria Island	GAZ	GAZ:00045173	marine biome	ENVO	ENVO:00000447	-42.5967	degree	UO	UO:0000185	148.2333	degree	UO	UO:0000185	Microbial sample collection	DNA extraction	102.100.100/27013	2012-08-20	85	meter	UO	UO:0000008	domain
IMOS Maria Island national reference station	sea water	ENVO	ENVO:00002149	marine metagenome	NCBITAXON	NCBITaxon:408172	Maria Island	GAZ	GAZ:00045173	marine biome	ENVO	ENVO:00000447	-42.5967	degree	UO	UO:0000185	148.2333	degree	UO	UO:0000185	Microbial sample collection	DNA extraction	102.100.100/27014	2012-10-02	0	meter	UO	UO:0000008	domain
IMOS Maria Island national reference station	sea water	ENVO	ENVO:00002149	marine metagenome	NCBITAXON	NCBITaxon:408172	Maria Island	GAZ	GAZ:00045173	marine biome	ENVO	ENVO:00000447	-42.5967	degree	UO	UO:0000185	148.2333	degree	UO	UO:0000185	Microbial sample collection	DNA extraction	102.100.100/27015	2012-10-02	10	meter	UO	UO:0000008	domain
IMOS Maria Island national reference station	sea water	ENVO	ENVO:00002149	marine metagenome	NCBITAXON	NCBITaxon:408172	Maria Island	GAZ	GAZ:00045173	marine biome	ENVO	ENVO:00000447	-42.5967	degree	UO	UO:0000185	148.2333	degree	UO	UO:0000185	Microbial sample collection	DNA extraction	102.100.100/27016	2012-10-02	20	meter	UO	UO:0000008	domain
IMOS Maria Island national reference station	sea water	ENVO	ENVO:00002149	marine metagenome	NCBITAXON	NCBITaxon:408172	Maria Island	GAZ	GAZ:00045173	marine biome	ENVO	ENVO:00000447	-42.5967	degree	UO	UO:0000185	148.2333	degree	UO	UO:0000185	Microbial sample collection	DNA extraction	102.100.100/27017	2012-10-02	40	meter	UO	UO:0000008	domain
IMOS Maria Island national reference station	sea water	ENVO	ENVO:00002149	marine metagenome	NCBITAXON	NCBITaxon:408172	Maria Island	GAZ	GAZ:00045173	marine biome	ENVO	ENVO:00000447	-42.5967	degree	UO	UO:0000185	148.2333	degree	UO	UO:0000185	Microbial sample collection	DNA extraction	102.100.100/27018	2012-10-02	50	meter	UO	UO:0000008	domain
IMOS Maria Island national reference station	sea water	ENVO	ENVO:00002149	marine metagenome	NCBITAXON	NCBITaxon:408172	Maria Island	GAZ	GAZ:00045173	marine biome	ENVO	ENVO:00000447	-42.5967	degree	UO	UO:0000185	148.2333	degree	UO	UO:0000185	Microbial sample collection	DNA extraction	102.100.100/27019	2012-10-02	75	meter	UO	UO:0000008	domain
IMOS Maria Island national reference station	sea water	ENVO	ENVO:00002149	marine metagenome	NCBITAXON	NCBITaxon:408172	Maria Island	GAZ	GAZ:00045173	marine biome	ENVO	ENVO:00000447	-42.5967	degree	UO	UO:0000185	148.2333	degree	UO	UO:0000185	Microbial sample collection	DNA extraction	102.100.100/27020	2012-10-02	85	meter	UO	UO:0000008	domain
IMOS Maria Island national reference station	sea water	ENVO	ENVO:00002149	marine metagenome	NCBITAXON	NCBITaxon:408172	Maria Island	GAZ	GAZ:00045173	marine biome	ENVO	ENVO:00000447	-42.5967	degree	UO	UO:0000185	148.2333	degree	UO	UO:0000185	Microbial sample collection	DNA extraction	102.100.100/27021	2012-10-18	0	meter	UO	UO:0000008	domain
IMOS Maria Island national reference station	sea water	ENVO	ENVO:00002149	marine metagenome	NCBITAXON	NCBITaxon:408172	Maria Island	GAZ	GAZ:00045173	marine biome	ENVO	ENVO:00000447	-42.5967	degree	UO	UO:0000185	148.2333	degree	UO	UO:0000185	Microbial sample collection	DNA extraction	102.100.100/27022	2012-10-18	10	meter	UO	UO:0000008	domain
IMOS Maria Island national reference station	sea water	ENVO	ENVO:00002149	marine metagenome	NCBITAXON	NCBITaxon:408172	Maria Island	GAZ	GAZ:00045173	marine biome	ENVO	ENVO:00000447	-42.5967	degree	UO	UO:0000185	148.2333	degree	UO	UO:0000185	Microbial sample collection	DNA extraction	102.100.100/27023	2012-10-18	20	meter	UO	UO:0000008	domain
IMOS Maria Island national reference station	sea water	ENVO	ENVO:00002149	marine metagenome	NCBITAXON	NCBITaxon:408172	Maria Island	GAZ	GAZ:00045173	marine biome	ENVO	ENVO:00000447	-42.5967	degree	UO	UO:0000185	148.2333	degree	UO	UO:0000185	Microbial sample collection	DNA extraction	102.100.100/27024	2012-10-18	40	meter	UO	UO:0000008	domain
IMOS Maria Island national reference station	sea water	ENVO	ENVO:00002149	marine metagenome	NCBITAXON	NCBITaxon:408172	Maria Island	GAZ	GAZ:00045173	marine biome	ENVO	ENVO:00000447	-42.5967	degree	UO	UO:0000185	148.2333	degree	UO	UO:0000185	Microbial sample collection	DNA extraction	102.100.100/27025	2012-10-18	50	meter	UO	UO:0000008	domain
IMOS Maria Island national reference station	sea water	ENVO	ENVO:00002149	marine metagenome	NCBITAXON	NCBITaxon:408172	Maria Island	GAZ	GAZ:00045173	marine biome	ENVO	ENVO:00000447	-42.5967	degree	UO	UO:0000185	148.2333	degree	UO	UO:0000185	Microbial sample collection	DNA extraction	102.100.100/27026	2012-10-18	75	meter	UO	UO:0000008	domain
IMOS Maria Island national reference station	sea water	ENVO	ENVO:00002149	marine metagenome	NCBITAXON	NCBITaxon:408172	Maria Island	GAZ	GAZ:00045173	marine biome	ENVO	ENVO:00000447	-42.5967	degree	UO	UO:0000185	148.2333	degree	UO	UO:0000185	Microbial sample collection	DNA extraction	102.100.100/27027	2012-10-18	85	meter	UO	UO:0000008	domain
IMOS Maria Island national reference station	sea water	ENVO	ENVO:00002149	marine metagenome	NCBITAXON	NCBITaxon:408172	Maria Island	GAZ	GAZ:00045173	marine biome	ENVO	ENVO:00000447	-42.5967	degree	UO	UO:0000185	148.2333	degree	UO	UO:0000185	Microbial sample collection	DNA extraction	102.100.100/27028	2012-11-13	10	meter	UO	UO:0000008	domain
IMOS Maria Island national reference station	sea water	ENVO	ENVO:00002149	marine metagenome	NCBITAXON	NCBITaxon:408172	Maria Island	GAZ	GAZ:00045173	marine biome	ENVO	ENVO:00000447	-42.5967	degree	UO	UO:0000185	148.2333	degree	UO	UO:0000185	Microbial sample collection	DNA extraction	102.100.100/27029	2012-11-13	20	meter	UO	UO:0000008	domain
IMOS Maria Island national reference station	sea water	ENVO	ENVO:00002149	marine metagenome	NCBITAXON	NCBITaxon:408172	Maria Island	GAZ	GAZ:00045173	marine biome	ENVO	ENVO:00000447	-42.5967	degree	UO	UO:0000185	148.2333	degree	UO	UO:0000185	Microbial sample collection	DNA extraction	102.100.100/27030	2012-11-13	40	meter	UO	UO:0000008	domain
IMOS Maria Island national reference station	sea water	ENVO	ENVO:00002149	marine metagenome	NCBITAXON	NCBITaxon:408172	Maria Island	GAZ	GAZ:00045173	marine biome	ENVO	ENVO:00000447	-42.5967	degree	UO	UO:0000185	148.2333	degree	UO	UO:0000185	Microbial sample collection	DNA extraction	102.100.100/27032	2012-11-13	50	meter	UO	UO:0000008	domain
IMOS Maria Island national reference station	sea water	ENVO	ENVO:00002149	marine metagenome	NCBITAXON	NCBITaxon:408172	Maria Island	GAZ	GAZ:00045173	marine biome	ENVO	ENVO:00000447	-42.5967	degree	UO	UO:0000185	148.2333	degree	UO	UO:0000185	Microbial sample collection	DNA extraction	102.100.100/27033	2012-11-13	75	meter	UO	UO:0000008	domain
IMOS Maria Island national reference station	sea water	ENVO	ENVO:00002149	marine metagenome	NCBITAXON	NCBITaxon:408172	Maria Island	GAZ	GAZ:00045173	marine biome	ENVO	ENVO:00000447	-42.5967	degree	UO	UO:0000185	148.2333	degree	UO	UO:0000185	Microbial sample collection	DNA extraction	102.100.100/27034	2012-11-13	85	meter	UO	UO:0000008	domain
IMOS Maria Island national reference station	sea water	ENVO	ENVO:00002149	marine metagenome	NCBITAXON	NCBITaxon:408172	Maria Island	GAZ	GAZ:00045173	marine biome	ENVO	ENVO:00000447	-42.5967	degree	UO	UO:0000185	148.2333	degree	UO	UO:0000185	Microbial sample collection	DNA extraction	102.100.100/27040	2013-01-13	75	meter	UO	UO:0000008	domain
IMOS Maria Island national reference station	sea water	ENVO	ENVO:00002149	marine metagenome	NCBITAXON	NCBITaxon:408172	Maria Island	GAZ	GAZ:00045173	marine biome	ENVO	ENVO:00000447	-42.5967	degree	UO	UO:0000185	148.2333	degree	UO	UO:0000185	Microbial sample collection	DNA extraction	102.100.100/27035	2013-01-30	0	meter	UO	UO:0000008	domain
IMOS Maria Island national reference station	sea water	ENVO	ENVO:00002149	marine metagenome	NCBITAXON	NCBITaxon:408172	Maria Island	GAZ	GAZ:00045173	marine biome	ENVO	ENVO:00000447	-42.5967	degree	UO	UO:0000185	148.2333	degree	UO	UO:0000185	Microbial sample collection	DNA extraction	102.100.100/27037	2013-01-30	20	meter	UO	UO:0000008	domain
IMOS Maria Island national reference station	sea water	ENVO	ENVO:00002149	marine metagenome	NCBITAXON	NCBITaxon:408172	Maria Island	GAZ	GAZ:00045173	marine biome	ENVO	ENVO:00000447	-42.5967	degree	UO	UO:0000185	148.2333	degree	UO	UO:0000185	Microbial sample collection	DNA extraction	102.100.100/27038	2013-01-30	40	meter	UO	UO:0000008	domain
IMOS Maria Island national reference station	sea water	ENVO	ENVO:00002149	marine metagenome	NCBITAXON	NCBITaxon:408172	Maria Island	GAZ	GAZ:00045173	marine biome	ENVO	ENVO:00000447	-42.5967	degree	UO	UO:0000185	148.2333	degree	UO	UO:0000185	Microbial sample collection	DNA extraction	102.100.100/27039	2013-01-30	50	meter	UO	UO:0000008	domain
IMOS Maria Island national reference station	sea water	ENVO	ENVO:00002149	marine metagenome	NCBITAXON	NCBITaxon:408172	Maria Island	GAZ	GAZ:00045173	marine biome	ENVO	ENVO:00000447	-42.5967	degree	UO	UO:0000185	148.2333	degree	UO	UO:0000185	Microbial sample collection	DNA extraction	102.100.100/27041	2013-01-30	85	meter	UO	UO:0000008	domain
IMOS Maria Island national reference station	sea water	ENVO	ENVO:00002149	marine metagenome	NCBITAXON	NCBITaxon:408172	Maria Island	GAZ	GAZ:00045173	marine biome	ENVO	ENVO:00000447	-42.5967	degree	UO	UO:0000185	148.2333	degree	UO	UO:0000185	Microbial sample collection	DNA extraction	102.100.100/27036	2013-01-31	10	meter	UO	UO:0000008	domain
IMOS Maria Island national reference station	sea water	ENVO	ENVO:00002149	marine metagenome	NCBITAXON	NCBITaxon:408172	Maria Island	GAZ	GAZ:00045173	marine biome	ENVO	ENVO:00000447	-42.5967	degree	UO	UO:0000185	148.2333	degree	UO	UO:0000185	Microbial sample collection	DNA extraction	102.100.100/27042	2013-02-14	0	meter	UO	UO:0000008	domain
IMOS Maria Island national reference station	sea water	ENVO	ENVO:00002149	marine metagenome	NCBITAXON	NCBITaxon:408172	Maria Island	GAZ	GAZ:00045173	marine biome	ENVO	ENVO:00000447	-42.5967	degree	UO	UO:0000185	148.2333	degree	UO	UO:0000185	Microbial sample collection	DNA extraction	102.100.100/27043	2013-02-14	10	meter	UO	UO:0000008	domain
IMOS Maria Island national reference station	sea water	ENVO	ENVO:00002149	marine metagenome	NCBITAXON	NCBITaxon:408172	Maria Island	GAZ	GAZ:00045173	marine biome	ENVO	ENVO:00000447	-42.5967	degree	UO	UO:0000185	148.2333	degree	UO	UO:0000185	Microbial sample collection	DNA extraction	102.100.100/27044	2013-02-14	20	meter	UO	UO:0000008	domain
IMOS Maria Island national reference station	sea water	ENVO	ENVO:00002149	marine metagenome	NCBITAXON	NCBITaxon:408172	Maria Island	GAZ	GAZ:00045173	marine biome	ENVO	ENVO:00000447	-42.5967	degree	UO	UO:0000185	148.2333	degree	UO	UO:0000185	Microbial sample collection	DNA extraction	102.100.100/27045	2013-02-14	40	meter	UO	UO:0000008	domain
IMOS Maria Island national reference station	sea water	ENVO	ENVO:00002149	marine metagenome	NCBITAXON	NCBITaxon:408172	Maria Island	GAZ	GAZ:00045173	marine biome	ENVO	ENVO:00000447	-42.5967	degree	UO	UO:0000185	148.2333	degree	UO	UO:0000185	Microbial sample collection	DNA extraction	102.100.100/27046	2013-02-14	50	meter	UO	UO:0000008	domain
IMOS Maria Island national reference station	sea water	ENVO	ENVO:00002149	marine metagenome	NCBITAXON	NCBITaxon:408172	Maria Island	GAZ	GAZ:00045173	marine biome	ENVO	ENVO:00000447	-42.5967	degree	UO	UO:0000185	148.2333	degree	UO	UO:0000185	Microbial sample collection	DNA extraction	102.100.100/27047	2013-02-14	75	meter	UO	UO:0000008	domain
IMOS Maria Island national reference station	sea water	ENVO	ENVO:00002149	marine metagenome	NCBITAXON	NCBITaxon:408172	Maria Island	GAZ	GAZ:00045173	marine biome	ENVO	ENVO:00000447	-42.5967	degree	UO	UO:0000185	148.2333	degree	UO	UO:0000185	Microbial sample collection	DNA extraction	102.100.100/27048	2013-02-14	85	meter	UO	UO:0000008	domain
IMOS Maria Island national reference station	sea water	ENVO	ENVO:00002149	marine metagenome	NCBITAXON	NCBITaxon:408172	Maria Island	GAZ	GAZ:00045173	marine biome	ENVO	ENVO:00000447	-42.5967	degree	UO	UO:0000185	148.2333	degree	UO	UO:0000185	Microbial sample collection	DNA extraction	102.100.100/27049	2013-03-14	0	meter	UO	UO:0000008	domain
IMOS Maria Island national reference station	sea water	ENVO	ENVO:00002149	marine metagenome	NCBITAXON	NCBITaxon:408172	Maria Island	GAZ	GAZ:00045173	marine biome	ENVO	ENVO:00000447	-42.5967	degree	UO	UO:0000185	148.2333	degree	UO	UO:0000185	Microbial sample collection	DNA extraction	102.100.100/27050	2013-03-14	10	meter	UO	UO:0000008	domain
IMOS Maria Island national reference station	sea water	ENVO	ENVO:00002149	marine metagenome	NCBITAXON	NCBITaxon:408172	Maria Island	GAZ	GAZ:00045173	marine biome	ENVO	ENVO:00000447	-42.5967	degree	UO	UO:0000185	148.2333	degree	UO	UO:0000185	Microbial sample collection	DNA extraction	102.100.100/27051	2013-03-14	20	meter	UO	UO:0000008	domain
IMOS Maria Island national reference station	sea water	ENVO	ENVO:00002149	marine metagenome	NCBITAXON	NCBITaxon:408172	Maria Island	GAZ	GAZ:00045173	marine biome	ENVO	ENVO:00000447	-42.5967	degree	UO	UO:0000185	148.2333	degree	UO	UO:0000185	Microbial sample collection	DNA extraction	102.100.100/27052	2013-03-14	40	meter	UO	UO:0000008	domain
IMOS Maria Island national reference station	sea water	ENVO	ENVO:00002149	marine metagenome	NCBITAXON	NCBITaxon:408172	Maria Island	GAZ	GAZ:00045173	marine biome	ENVO	ENVO:00000447	-42.5967	degree	UO	UO:0000185	148.2333	degree	UO	UO:0000185	Microbial sample collection	DNA extraction	102.100.100/27053	2013-03-14	50	meter	UO	UO:0000008	domain
IMOS Maria Island national reference station	sea water	ENVO	ENVO:00002149	marine metagenome	NCBITAXON	NCBITaxon:408172	Maria Island	GAZ	GAZ:00045173	marine biome	ENVO	ENVO:00000447	-42.5967	degree	UO	UO:0000185	148.2333	degree	UO	UO:0000185	Microbial sample collection	DNA extraction	102.100.100/27054	2013-03-14	75	meter	UO	UO:0000008	domain
IMOS Maria Island national reference station	sea water	ENVO	ENVO:00002149	marine metagenome	NCBITAXON	NCBITaxon:408172	Maria Island	GAZ	GAZ:00045173	marine biome	ENVO	ENVO:00000447	-42.5967	degree	UO	UO:0000185	148.2333	degree	UO	UO:0000185	Microbial sample collection	DNA extraction	102.100.100/27055	2013-03-14	85	meter	UO	UO:0000008	domain
IMOS Maria Island national reference station	sea water	ENVO	ENVO:00002149	marine metagenome	NCBITAXON	NCBITaxon:408172	Maria Island	GAZ	GAZ:00045173	marine biome	ENVO	ENVO:00000447	-42.5967	degree	UO	UO:0000185	148.2333	degree	UO	UO:0000185	Microbial sample collection	DNA extraction	102.100.100/27056	2013-04-24	0	meter	UO	UO:0000008	domain
IMOS Maria Island national reference station	sea water	ENVO	ENVO:00002149	marine metagenome	NCBITAXON	NCBITaxon:408172	Maria Island	GAZ	GAZ:00045173	marine biome	ENVO	ENVO:00000447	-42.5967	degree	UO	UO:0000185	148.2333	degree	UO	UO:0000185	Microbial sample collection	DNA extraction	102.100.100/27057	2013-04-24	10	meter	UO	UO:0000008	domain
IMOS Maria Island national reference station	sea water	ENVO	ENVO:00002149	marine metagenome	NCBITAXON	NCBITaxon:408172	Maria Island	GAZ	GAZ:00045173	marine biome	ENVO	ENVO:00000447	-42.5967	degree	UO	UO:0000185	148.2333	degree	UO	UO:0000185	Microbial sample collection	DNA extraction	102.100.100/27058	2013-04-24	20	meter	UO	UO:0000008	domain
IMOS Maria Island national reference station	sea water	ENVO	ENVO:00002149	marine metagenome	NCBITAXON	NCBITaxon:408172	Maria Island	GAZ	GAZ:00045173	marine biome	ENVO	ENVO:00000447	-42.5967	degree	UO	UO:0000185	148.2333	degree	UO	UO:0000185	Microbial sample collection	DNA extraction	102.100.100/27059	2013-04-24	40	meter	UO	UO:0000008	domain
IMOS Maria Island national reference station	sea water	ENVO	ENVO:00002149	marine metagenome	NCBITAXON	NCBITaxon:408172	Maria Island	GAZ	GAZ:00045173	marine biome	ENVO	ENVO:00000447	-42.5967	degree	UO	UO:0000185	148.2333	degree	UO	UO:0000185	Microbial sample collection	DNA extraction	102.100.100/27060	2013-04-24	50	meter	UO	UO:0000008	domain
IMOS Maria Island national reference station	sea water	ENVO	ENVO:00002149	marine metagenome	NCBITAXON	NCBITaxon:408172	Maria Island	GAZ	GAZ:00045173	marine biome	ENVO	ENVO:00000447	-42.5967	degree	UO	UO:0000185	148.2333	degree	UO	UO:0000185	Microbial sample collection	DNA extraction	102.100.100/27061	2013-04-24	75	meter	UO	UO:0000008	domain
IMOS Maria Island national reference station	sea water	ENVO	ENVO:00002149	marine metagenome	NCBITAXON	NCBITaxon:408172	Maria Island	GAZ	GAZ:00045173	marine biome	ENVO	ENVO:00000447	-42.5967	degree	UO	UO:0000185	148.2333	degree	UO	UO:0000185	Microbial sample collection	DNA extraction	102.100.100/27062	2013-04-24	85	meter	UO	UO:0000008	domain
IMOS Maria Island national reference station	sea water	ENVO	ENVO:00002149	marine metagenome	NCBITAXON	NCBITaxon:408172	Maria Island	GAZ	GAZ:00045173	marine biome	ENVO	ENVO:00000447	-42.5967	degree	UO	UO:0000185	148.2333	degree	UO	UO:0000185	Microbial sample collection	DNA extraction	102.100.100/27063	2013-05-28	0	meter	UO	UO:0000008	domain
IMOS Maria Island national reference station	sea water	ENVO	ENVO:00002149	marine metagenome	NCBITAXON	NCBITaxon:408172	Maria Island	GAZ	GAZ:00045173	marine biome	ENVO	ENVO:00000447	-42.5967	degree	UO	UO:0000185	148.2333	degree	UO	UO:0000185	Microbial sample collection	DNA extraction	102.100.100/27064	2013-05-28	10	meter	UO	UO:0000008	domain
IMOS Maria Island national reference station	sea water	ENVO	ENVO:00002149	marine metagenome	NCBITAXON	NCBITaxon:408172	Maria Island	GAZ	GAZ:00045173	marine biome	ENVO	ENVO:00000447	-42.5967	degree	UO	UO:0000185	148.2333	degree	UO	UO:0000185	Microbial sample collection	DNA extraction	102.100.100/27065	2013-05-28	20	meter	UO	UO:0000008	domain
IMOS Maria Island national reference station	sea water	ENVO	ENVO:00002149	marine metagenome	NCBITAXON	NCBITaxon:408172	Maria Island	GAZ	GAZ:00045173	marine biome	ENVO	ENVO:00000447	-42.5967	degree	UO	UO:0000185	148.2333	degree	UO	UO:0000185	Microbial sample collection	DNA extraction	102.100.100/27066	2013-05-28	40	meter	UO	UO:0000008	domain
IMOS Maria Island national reference station	sea water	ENVO	ENVO:00002149	marine metagenome	NCBITAXON	NCBITaxon:408172	Maria Island	GAZ	GAZ:00045173	marine biome	ENVO	ENVO:00000447	-42.5967	degree	UO	UO:0000185	148.2333	degree	UO	UO:0000185	Microbial sample collection	DNA extraction	102.100.100/27067	2013-05-28	50	meter	UO	UO:0000008	domain
IMOS Maria Island national reference station	sea water	ENVO	ENVO:00002149	marine metagenome	NCBITAXON	NCBITaxon:408172	Maria Island	GAZ	GAZ:00045173	marine biome	ENVO	ENVO:00000447	-42.5967	degree	UO	UO:0000185	148.2333	degree	UO	UO:0000185	Microbial sample collection	DNA extraction	102.100.100/27068	2013-05-28	75	meter	UO	UO:0000008	domain
IMOS Maria Island national reference station	sea water	ENVO	ENVO:00002149	marine metagenome	NCBITAXON	NCBITaxon:408172	Maria Island	GAZ	GAZ:00045173	marine biome	ENVO	ENVO:00000447	-42.5967	degree	UO	UO:0000185	148.2333	degree	UO	UO:0000185	Microbial sample collection	DNA extraction	102.100.100/27069	2013-05-28	85	meter	UO	UO:0000008	domain
IMOS Maria Island national reference station	sea water	ENVO	ENVO:00002149	marine metagenome	NCBITAXON	NCBITaxon:408172	Maria Island	GAZ	GAZ:00045173	marine biome	ENVO	ENVO:00000447	-42.5967	degree	UO	UO:0000185	148.2333	degree	UO	UO:0000185	Microbial sample collection	DNA extraction	102.100.100/27070	2013-06-11	0	meter	UO	UO:0000008	domain
IMOS Maria Island national reference station	sea water	ENVO	ENVO:00002149	marine metagenome	NCBITAXON	NCBITaxon:408172	Maria Island	GAZ	GAZ:00045173	marine biome	ENVO	ENVO:00000447	-42.5967	degree	UO	UO:0000185	148.2333	degree	UO	UO:0000185	Microbial sample collection	DNA extraction	102.100.100/27071	2013-06-11	10	meter	UO	UO:0000008	domain
IMOS Maria Island national reference station	sea water	ENVO	ENVO:00002149	marine metagenome	NCBITAXON	NCBITaxon:408172	Maria Island	GAZ	GAZ:00045173	marine biome	ENVO	ENVO:00000447	-42.5967	degree	UO	UO:0000185	148.2333	degree	UO	UO:0000185	Microbial sample collection	DNA extraction	102.100.100/27072	2013-06-11	20	meter	UO	UO:0000008	domain
IMOS Maria Island national reference station	sea water	ENVO	ENVO:00002149	marine metagenome	NCBITAXON	NCBITaxon:408172	Maria Island	GAZ	GAZ:00045173	marine biome	ENVO	ENVO:00000447	-42.5967	degree	UO	UO:0000185	148.2333	degree	UO	UO:0000185	Microbial sample collection	DNA extraction	102.100.100/27073	2013-06-11	40	meter	UO	UO:0000008	domain
IMOS Maria Island national reference station	sea water	ENVO	ENVO:00002149	marine metagenome	NCBITAXON	NCBITaxon:408172	Maria Island	GAZ	GAZ:00045173	marine biome	ENVO	ENVO:00000447	-42.5967	degree	UO	UO:0000185	148.2333	degree	UO	UO:0000185	Microbial sample collection	DNA extraction	102.100.100/27074	2013-06-11	50	meter	UO	UO:0000008	domain
IMOS Maria Island national reference station	sea water	ENVO	ENVO:00002149	marine metagenome	NCBITAXON	NCBITaxon:408172	Maria Island	GAZ	GAZ:00045173	marine biome	ENVO	ENVO:00000447	-42.5967	degree	UO	UO:0000185	148.2333	degree	UO	UO:0000185	Microbial sample collection	DNA extraction	102.100.100/27075	2013-06-11	75	meter	UO	UO:0000008	domain
IMOS Maria Island national reference station	sea water	ENVO	ENVO:00002149	marine metagenome	NCBITAXON	NCBITaxon:408172	Maria Island	GAZ	GAZ:00045173	marine biome	ENVO	ENVO:00000447	-42.5967	degree	UO	UO:0000185	148.2333	degree	UO	UO:0000185	Microbial sample collection	DNA extraction	102.100.100/27076	2013-06-11	85	meter	UO	UO:0000008	domain
IMOS Maria Island national reference station	sea water	ENVO	ENVO:00002149	marine metagenome	NCBITAXON	NCBITaxon:408172	Maria Island	GAZ	GAZ:00045173	marine biome	ENVO	ENVO:00000447	-42.5967	degree	UO	UO:0000185	148.2333	degree	UO	UO:0000185	Microbial sample collection	DNA extraction	102.100.100/21644	2013-08-07	0	meter	UO	UO:0000008	domain
IMOS Maria Island national reference station	sea water	ENVO	ENVO:00002149	marine metagenome	NCBITAXON	NCBITaxon:408172	Maria Island	GAZ	GAZ:00045173	marine biome	ENVO	ENVO:00000447	-42.5967	degree	UO	UO:0000185	148.2333	degree	UO	UO:0000185	Microbial sample collection	DNA extraction	102.100.100/27077	2013-08-07	10	meter	UO	UO:0000008	domain
IMOS Maria Island national reference station	sea water	ENVO	ENVO:00002149	marine metagenome	NCBITAXON	NCBITaxon:408172	Maria Island	GAZ	GAZ:00045173	marine biome	ENVO	ENVO:00000447	-42.5967	degree	UO	UO:0000185	148.2333	degree	UO	UO:0000185	Microbial sample collection	DNA extraction	102.100.100/27078	2013-08-07	20	meter	UO	UO:0000008	domain
IMOS Maria Island national reference station	sea water	ENVO	ENVO:00002149	marine metagenome	NCBITAXON	NCBITaxon:408172	Maria Island	GAZ	GAZ:00045173	marine biome	ENVO	ENVO:00000447	-42.5967	degree	UO	UO:0000185	148.2333	degree	UO	UO:0000185	Microbial sample collection	DNA extraction	102.100.100/27079	2013-08-07	50	meter	UO	UO:0000008	domain
IMOS Maria Island national reference station	sea water	ENVO	ENVO:00002149	marine metagenome	NCBITAXON	NCBITaxon:408172	Maria Island	GAZ	GAZ:00045173	marine biome	ENVO	ENVO:00000447	-42.5967	degree	UO	UO:0000185	148.2333	degree	UO	UO:0000185	Microbial sample collection	DNA extraction	102.100.100/27080	2013-08-07	75	meter	UO	UO:0000008	domain
IMOS Maria Island national reference station	sea water	ENVO	ENVO:00002149	marine metagenome	NCBITAXON	NCBITaxon:408172	Maria Island	GAZ	GAZ:00045173	marine biome	ENVO	ENVO:00000447	-42.5967	degree	UO	UO:0000185	148.2333	degree	UO	UO:0000185	Microbial sample collection	DNA extraction	102.100.100/27081	2013-08-07	85	meter	UO	UO:0000008	domain
IMOS Maria Island national reference station	sea water	ENVO	ENVO:00002149	marine metagenome	NCBITAXON	NCBITaxon:408172	Maria Island	GAZ	GAZ:00045173	marine biome	ENVO	ENVO:00000447	-42.5967	degree	UO	UO:0000185	148.2333	degree	UO	UO:0000185	Microbial sample collection	DNA extraction	102.100.100/21645	2013-08-21	0	meter	UO	UO:0000008	domain
IMOS Maria Island national reference station	sea water	ENVO	ENVO:00002149	marine metagenome	NCBITAXON	NCBITaxon:408172	Maria Island	GAZ	GAZ:00045173	marine biome	ENVO	ENVO:00000447	-42.5967	degree	UO	UO:0000185	148.2333	degree	UO	UO:0000185	Microbial sample collection	DNA extraction	102.100.100/27082	2013-08-21	10	meter	UO	UO:0000008	domain
IMOS Maria Island national reference station	sea water	ENVO	ENVO:00002149	marine metagenome	NCBITAXON	NCBITaxon:408172	Maria Island	GAZ	GAZ:00045173	marine biome	ENVO	ENVO:00000447	-42.5967	degree	UO	UO:0000185	148.2333	degree	UO	UO:0000185	Microbial sample collection	DNA extraction	102.100.100/27083	2013-08-21	20	meter	UO	UO:0000008	domain
IMOS Maria Island national reference station	sea water	ENVO	ENVO:00002149	marine metagenome	NCBITAXON	NCBITaxon:408172	Maria Island	GAZ	GAZ:00045173	marine biome	ENVO	ENVO:00000447	-42.5967	degree	UO	UO:0000185	148.2333	degree	UO	UO:0000185	Microbial sample collection	DNA extraction	102.100.100/27084	2013-08-21	50	meter	UO	UO:0000008	domain
IMOS Maria Island national reference station	sea water	ENVO	ENVO:00002149	marine metagenome	NCBITAXON	NCBITaxon:408172	Maria Island	GAZ	GAZ:00045173	marine biome	ENVO	ENVO:00000447	-42.5967	degree	UO	UO:0000185	148.2333	degree	UO	UO:0000185	Microbial sample collection	DNA extraction	102.100.100/27085	2013-08-21	75	meter	UO	UO:0000008	domain
IMOS Maria Island national reference station	sea water	ENVO	ENVO:00002149	marine metagenome	NCBITAXON	NCBITaxon:408172	Maria Island	GAZ	GAZ:00045173	marine biome	ENVO	ENVO:00000447	-42.5967	degree	UO	UO:0000185	148.2333	degree	UO	UO:0000185	Microbial sample collection	DNA extraction	102.100.100/27086	2013-08-21	85	meter	UO	UO:0000008	domain
IMOS Maria Island national reference station	sea water	ENVO	ENVO:00002149	marine metagenome	NCBITAXON	NCBITaxon:408172	Maria Island	GAZ	GAZ:00045173	marine biome	ENVO	ENVO:00000447	-42.5967	degree	UO	UO:0000185	148.2333	degree	UO	UO:0000185	Microbial sample collection	DNA extraction	102.100.100/21646	2013-09-24	0	meter	UO	UO:0000008	domain
IMOS Maria Island national reference station	sea water	ENVO	ENVO:00002149	marine metagenome	NCBITAXON	NCBITaxon:408172	Maria Island	GAZ	GAZ:00045173	marine biome	ENVO	ENVO:00000447	-42.5967	degree	UO	UO:0000185	148.2333	degree	UO	UO:0000185	Microbial sample collection	DNA extraction	102.100.100/27087	2013-09-24	10	meter	UO	UO:0000008	domain
IMOS Maria Island national reference station	sea water	ENVO	ENVO:00002149	marine metagenome	NCBITAXON	NCBITaxon:408172	Maria Island	GAZ	GAZ:00045173	marine biome	ENVO	ENVO:00000447	-42.5967	degree	UO	UO:0000185	148.2333	degree	UO	UO:0000185	Microbial sample collection	DNA extraction	102.100.100/27088	2013-09-24	20	meter	UO	UO:0000008	domain
IMOS Maria Island national reference station	sea water	ENVO	ENVO:00002149	marine metagenome	NCBITAXON	NCBITaxon:408172	Maria Island	GAZ	GAZ:00045173	marine biome	ENVO	ENVO:00000447	-42.5967	degree	UO	UO:0000185	148.2333	degree	UO	UO:0000185	Microbial sample collection	DNA extraction	102.100.100/27089	2013-09-24	50	meter	UO	UO:0000008	domain
IMOS Maria Island national reference station	sea water	ENVO	ENVO:00002149	marine metagenome	NCBITAXON	NCBITaxon:408172	Maria Island	GAZ	GAZ:00045173	marine biome	ENVO	ENVO:00000447	-42.5967	degree	UO	UO:0000185	148.2333	degree	UO	UO:0000185	Microbial sample collection	DNA extraction	102.100.100/27090	2013-09-24	75	meter	UO	UO:0000008	domain
IMOS Maria Island national reference station	sea water	ENVO	ENVO:00002149	marine metagenome	NCBITAXON	NCBITaxon:408172	Maria Island	GAZ	GAZ:00045173	marine biome	ENVO	ENVO:00000447	-42.5967	degree	UO	UO:0000185	148.2333	degree	UO	UO:0000185	Microbial sample collection	DNA extraction	102.100.100/27091	2013-09-24	85	meter	UO	UO:0000008	domain
IMOS Maria Island national reference station	sea water	ENVO	ENVO:00002149	marine metagenome	NCBITAXON	NCBITaxon:408172	Maria Island	GAZ	GAZ:00045173	marine biome	ENVO	ENVO:00000447	-42.5967	degree	UO	UO:0000185	148.2333	degree	UO	UO:0000185	Microbial sample collection	DNA extraction	102.100.100/27031	2013-11-13	40	meter	UO	UO:0000008	domain
IMOS Maria Island national reference station	sea water	ENVO	ENVO:00002149	marine metagenome	NCBITAXON	NCBITaxon:408172	Maria Island	GAZ	GAZ:00045173	marine biome	ENVO	ENVO:00000447	-42.5967	degree	UO	UO:0000185	148.2333	degree	UO	UO:0000185	Microbial sample collection	DNA extraction	102.100.100/21647	2013-11-18	0	meter	UO	UO:0000008	domain
IMOS Maria Island national reference station	sea water	ENVO	ENVO:00002149	marine metagenome	NCBITAXON	NCBITaxon:408172	Maria Island	GAZ	GAZ:00045173	marine biome	ENVO	ENVO:00000447	-42.5967	degree	UO	UO:0000185	148.2333	degree	UO	UO:0000185	Microbial sample collection	DNA extraction	102.100.100/27092	2013-11-18	10	meter	UO	UO:0000008	domain
IMOS Maria Island national reference station	sea water	ENVO	ENVO:00002149	marine metagenome	NCBITAXON	NCBITaxon:408172	Maria Island	GAZ	GAZ:00045173	marine biome	ENVO	ENVO:00000447	-42.5967	degree	UO	UO:0000185	148.2333	degree	UO	UO:0000185	Microbial sample collection	DNA extraction	102.100.100/27093	2013-11-18	20	meter	UO	UO:0000008	domain
IMOS Maria Island national reference station	sea water	ENVO	ENVO:00002149	marine metagenome	NCBITAXON	NCBITaxon:408172	Maria Island	GAZ	GAZ:00045173	marine biome	ENVO	ENVO:00000447	-42.5967	degree	UO	UO:0000185	148.2333	degree	UO	UO:0000185	Microbial sample collection	DNA extraction	102.100.100/27094	2013-11-18	50	meter	UO	UO:0000008	domain
IMOS Maria Island national reference station	sea water	ENVO	ENVO:00002149	marine metagenome	NCBITAXON	NCBITaxon:408172	Maria Island	GAZ	GAZ:00045173	marine biome	ENVO	ENVO:00000447	-42.5967	degree	UO	UO:0000185	148.2333	degree	UO	UO:0000185	Microbial sample collection	DNA extraction	102.100.100/27095	2013-11-18	75	meter	UO	UO:0000008	domain
IMOS Maria Island national reference station	sea water	ENVO	ENVO:00002149	marine metagenome	NCBITAXON	NCBITaxon:408172	Maria Island	GAZ	GAZ:00045173	marine biome	ENVO	ENVO:00000447	-42.5967	degree	UO	UO:0000185	148.2333	degree	UO	UO:0000185	Microbial sample collection	DNA extraction	102.100.100/27096	2013-11-18	85	meter	UO	UO:0000008	domain
IMOS Maria Island national reference station	sea water	ENVO	ENVO:00002149	marine metagenome	NCBITAXON	NCBITaxon:408172	Maria Island	GAZ	GAZ:00045173	marine biome	ENVO	ENVO:00000447	-42.5967	degree	UO	UO:0000185	148.2333	degree	UO	UO:0000185	Microbial sample collection	DNA extraction	102.100.100/21648	2013-12-17	0	meter	UO	UO:0000008	domain
IMOS Maria Island national reference station	sea water	ENVO	ENVO:00002149	marine metagenome	NCBITAXON	NCBITaxon:408172	Maria Island	GAZ	GAZ:00045173	marine biome	ENVO	ENVO:00000447	-42.5967	degree	UO	UO:0000185	148.2333	degree	UO	UO:0000185	Microbial sample collection	DNA extraction	102.100.100/27097	2013-12-17	10	meter	UO	UO:0000008	domain
IMOS Maria Island national reference station	sea water	ENVO	ENVO:00002149	marine metagenome	NCBITAXON	NCBITaxon:408172	Maria Island	GAZ	GAZ:00045173	marine biome	ENVO	ENVO:00000447	-42.5967	degree	UO	UO:0000185	148.2333	degree	UO	UO:0000185	Microbial sample collection	DNA extraction	102.100.100/27098	2013-12-17	20	meter	UO	UO:0000008	domain
IMOS Maria Island national reference station	sea water	ENVO	ENVO:00002149	marine metagenome	NCBITAXON	NCBITaxon:408172	Maria Island	GAZ	GAZ:00045173	marine biome	ENVO	ENVO:00000447	-42.5967	degree	UO	UO:0000185	148.2333	degree	UO	UO:0000185	Microbial sample collection	DNA extraction	102.100.100/27099	2013-12-17	50	meter	UO	UO:0000008	domain
IMOS Maria Island national reference station	sea water	ENVO	ENVO:00002149	marine metagenome	NCBITAXON	NCBITaxon:408172	Maria Island	GAZ	GAZ:00045173	marine biome	ENVO	ENVO:00000447	-42.5967	degree	UO	UO:0000185	148.2333	degree	UO	UO:0000185	Microbial sample collection	DNA extraction	102.100.100/27100	2013-12-17	75	meter	UO	UO:0000008	domain
IMOS Maria Island national reference station	sea water	ENVO	ENVO:00002149	marine metagenome	NCBITAXON	NCBITaxon:408172	Maria Island	GAZ	GAZ:00045173	marine biome	ENVO	ENVO:00000447	-42.5967	degree	UO	UO:0000185	148.2333	degree	UO	UO:0000185	Microbial sample collection	DNA extraction	102.100.100/27101	2013-12-17	85	meter	UO	UO:0000008	domain
IMOS Maria Island national reference station	sea water	ENVO	ENVO:00002149	marine metagenome	NCBITAXON	NCBITaxon:408172	Maria Island	GAZ	GAZ:00045173	marine biome	ENVO	ENVO:00000447	-42.5967	degree	UO	UO:0000185	148.2333	degree	UO	UO:0000185	Microbial sample collection	DNA extraction	102.100.100/21649	2014-02-05	0	meter	UO	UO:0000008	domain
IMOS Maria Island national reference station	sea water	ENVO	ENVO:00002149	marine metagenome	NCBITAXON	NCBITaxon:408172	Maria Island	GAZ	GAZ:00045173	marine biome	ENVO	ENVO:00000447	-42.5967	degree	UO	UO:0000185	148.2333	degree	UO	UO:0000185	Microbial sample collection	DNA extraction	102.100.100/27102	2014-02-05	10	meter	UO	UO:0000008	domain
IMOS Maria Island national reference station	sea water	ENVO	ENVO:00002149	marine metagenome	NCBITAXON	NCBITaxon:408172	Maria Island	GAZ	GAZ:00045173	marine biome	ENVO	ENVO:00000447	-42.5967	degree	UO	UO:0000185	148.2333	degree	UO	UO:0000185	Microbial sample collection	DNA extraction	102.100.100/27103	2014-02-05	20	meter	UO	UO:0000008	domain
IMOS Maria Island national reference station	sea water	ENVO	ENVO:00002149	marine metagenome	NCBITAXON	NCBITaxon:408172	Maria Island	GAZ	GAZ:00045173	marine biome	ENVO	ENVO:00000447	-42.5967	degree	UO	UO:0000185	148.2333	degree	UO	UO:0000185	Microbial sample collection	DNA extraction	102.100.100/27104	2014-02-05	50	meter	UO	UO:0000008	domain
IMOS Maria Island national reference station	sea water	ENVO	ENVO:00002149	marine metagenome	NCBITAXON	NCBITaxon:408172	Maria Island	GAZ	GAZ:00045173	marine biome	ENVO	ENVO:00000447	-42.5967	degree	UO	UO:0000185	148.2333	degree	UO	UO:0000185	Microbial sample collection	DNA extraction	102.100.100/27105	2014-02-05	75	meter	UO	UO:0000008	domain
IMOS Maria Island national reference station	sea water	ENVO	ENVO:00002149	marine metagenome	NCBITAXON	NCBITaxon:408172	Maria Island	GAZ	GAZ:00045173	marine biome	ENVO	ENVO:00000447	-42.5967	degree	UO	UO:0000185	148.2333	degree	UO	UO:0000185	Microbial sample collection	DNA extraction	102.100.100/27106	2014-02-05	85	meter	UO	UO:0000008	domain
IMOS Maria Island national reference station	sea water	ENVO	ENVO:00002149	marine metagenome	NCBITAXON	NCBITaxon:408172	Maria Island	GAZ	GAZ:00045173	marine biome	ENVO	ENVO:00000447	-42.5967	degree	UO	UO:0000185	148.2333	degree	UO	UO:0000185	Microbial sample collection	DNA extraction	102.100.100/21650	2014-03-19	0	meter	UO	UO:0000008	domain
IMOS Maria Island national reference station	sea water	ENVO	ENVO:00002149	marine metagenome	NCBITAXON	NCBITaxon:408172	Maria Island	GAZ	GAZ:00045173	marine biome	ENVO	ENVO:00000447	-42.5967	degree	UO	UO:0000185	148.2333	degree	UO	UO:0000185	Microbial sample collection	DNA extraction	102.100.100/27107	2014-03-19	10	meter	UO	UO:0000008	domain
IMOS Maria Island national reference station	sea water	ENVO	ENVO:00002149	marine metagenome	NCBITAXON	NCBITaxon:408172	Maria Island	GAZ	GAZ:00045173	marine biome	ENVO	ENVO:00000447	-42.5967	degree	UO	UO:0000185	148.2333	degree	UO	UO:0000185	Microbial sample collection	DNA extraction	102.100.100/27108	2014-03-19	20	meter	UO	UO:0000008	domain
IMOS Maria Island national reference station	sea water	ENVO	ENVO:00002149	marine metagenome	NCBITAXON	NCBITaxon:408172	Maria Island	GAZ	GAZ:00045173	marine biome	ENVO	ENVO:00000447	-42.5967	degree	UO	UO:0000185	148.2333	degree	UO	UO:0000185	Microbial sample collection	DNA extraction	102.100.100/27109	2014-03-19	50	meter	UO	UO:0000008	domain
IMOS Maria Island national reference station	sea water	ENVO	ENVO:00002149	marine metagenome	NCBITAXON	NCBITaxon:408172	Maria Island	GAZ	GAZ:00045173	marine biome	ENVO	ENVO:00000447	-42.5967	degree	UO	UO:0000185	148.2333	degree	UO	UO:0000185	Microbial sample collection	DNA extraction	102.100.100/27110	2014-03-19	75	meter	UO	UO:0000008	domain
IMOS Maria Island national reference station	sea water	ENVO	ENVO:00002149	marine metagenome	NCBITAXON	NCBITaxon:408172	Maria Island	GAZ	GAZ:00045173	marine biome	ENVO	ENVO:00000447	-42.5967	degree	UO	UO:0000185	148.2333	degree	UO	UO:0000185	Microbial sample collection	DNA extraction	102.100.100/27111	2014-03-19	85	meter	UO	UO:0000008	domain
IMOS Maria Island national reference station	sea water	ENVO	ENVO:00002149	marine metagenome	NCBITAXON	NCBITaxon:408172	Maria Island	GAZ	GAZ:00045173	marine biome	ENVO	ENVO:00000447	-42.5967	degree	UO	UO:0000185	148.2333	degree	UO	UO:0000185	Microbial sample collection	DNA extraction	102.100.100/21651	2014-04-08	0	meter	UO	UO:0000008	domain
IMOS Maria Island national reference station	sea water	ENVO	ENVO:00002149	marine metagenome	NCBITAXON	NCBITaxon:408172	Maria Island	GAZ	GAZ:00045173	marine biome	ENVO	ENVO:00000447	-42.5967	degree	UO	UO:0000185	148.2333	degree	UO	UO:0000185	Microbial sample collection	DNA extraction	102.100.100/27112	2014-04-08	10	meter	UO	UO:0000008	domain
IMOS Maria Island national reference station	sea water	ENVO	ENVO:00002149	marine metagenome	NCBITAXON	NCBITaxon:408172	Maria Island	GAZ	GAZ:00045173	marine biome	ENVO	ENVO:00000447	-42.5967	degree	UO	UO:0000185	148.2333	degree	UO	UO:0000185	Microbial sample collection	DNA extraction	102.100.100/27113	2014-04-08	20	meter	UO	UO:0000008	domain
IMOS Maria Island national reference station	sea water	ENVO	ENVO:00002149	marine metagenome	NCBITAXON	NCBITaxon:408172	Maria Island	GAZ	GAZ:00045173	marine biome	ENVO	ENVO:00000447	-42.5967	degree	UO	UO:0000185	148.2333	degree	UO	UO:0000185	Microbial sample collection	DNA extraction	102.100.100/27114	2014-04-08	50	meter	UO	UO:0000008	domain
IMOS Maria Island national reference station	sea water	ENVO	ENVO:00002149	marine metagenome	NCBITAXON	NCBITaxon:408172	Maria Island	GAZ	GAZ:00045173	marine biome	ENVO	ENVO:00000447	-42.5967	degree	UO	UO:0000185	148.2333	degree	UO	UO:0000185	Microbial sample collection	DNA extraction	102.100.100/27115	2014-04-08	75	meter	UO	UO:0000008	domain
IMOS Maria Island national reference station	sea water	ENVO	ENVO:00002149	marine metagenome	NCBITAXON	NCBITaxon:408172	Maria Island	GAZ	GAZ:00045173	marine biome	ENVO	ENVO:00000447	-42.5967	degree	UO	UO:0000185	148.2333	degree	UO	UO:0000185	Microbial sample collection	DNA extraction	102.100.100/27116	2014-04-08	85	meter	UO	UO:0000008	domain
IMOS Maria Island national reference station	sea water	ENVO	ENVO:00002149	marine metagenome	NCBITAXON	NCBITaxon:408172	Maria Island	GAZ	GAZ:00045173	marine biome	ENVO	ENVO:00000447	-42.5967	degree	UO	UO:0000185	148.2333	degree	UO	UO:0000185	Microbial sample collection	DNA extraction	102.100.100/21652	2014-05-16	0	meter	UO	UO:0000008	domain
IMOS Maria Island national reference station	sea water	ENVO	ENVO:00002149	marine metagenome	NCBITAXON	NCBITaxon:408172	Maria Island	GAZ	GAZ:00045173	marine biome	ENVO	ENVO:00000447	-42.5967	degree	UO	UO:0000185	148.2333	degree	UO	UO:0000185	Microbial sample collection	DNA extraction	102.100.100/27117	2014-05-16	10	meter	UO	UO:0000008	domain
IMOS Maria Island national reference station	sea water	ENVO	ENVO:00002149	marine metagenome	NCBITAXON	NCBITaxon:408172	Maria Island	GAZ	GAZ:00045173	marine biome	ENVO	ENVO:00000447	-42.5967	degree	UO	UO:0000185	148.2333	degree	UO	UO:0000185	Microbial sample collection	DNA extraction	102.100.100/27118	2014-05-16	20	meter	UO	UO:0000008	domain
IMOS Maria Island national reference station	sea water	ENVO	ENVO:00002149	marine metagenome	NCBITAXON	NCBITaxon:408172	Maria Island	GAZ	GAZ:00045173	marine biome	ENVO	ENVO:00000447	-42.5967	degree	UO	UO:0000185	148.2333	degree	UO	UO:0000185	Microbial sample collection	DNA extraction	102.100.100/27119	2014-05-16	50	meter	UO	UO:0000008	domain
IMOS Maria Island national reference station	sea water	ENVO	ENVO:00002149	marine metagenome	NCBITAXON	NCBITaxon:408172	Maria Island	GAZ	GAZ:00045173	marine biome	ENVO	ENVO:00000447	-42.5967	degree	UO	UO:0000185	148.2333	degree	UO	UO:0000185	Microbial sample collection	DNA extraction	102.100.100/27120	2014-05-16	75	meter	UO	UO:0000008	domain
IMOS Maria Island national reference station	sea water	ENVO	ENVO:00002149	marine metagenome	NCBITAXON	NCBITaxon:408172	Maria Island	GAZ	GAZ:00045173	marine biome	ENVO	ENVO:00000447	-42.5967	degree	UO	UO:0000185	148.2333	degree	UO	UO:0000185	Microbial sample collection	DNA extraction	102.100.100/27121	2014-05-16	85	meter	UO	UO:0000008	domain
IMOS Maria Island national reference station	sea water	ENVO	ENVO:00002149	marine metagenome	NCBITAXON	NCBITaxon:408172	Maria Island	GAZ	GAZ:00045173	marine biome	ENVO	ENVO:00000447	-42.5967	degree	UO	UO:0000185	148.2333	degree	UO	UO:0000185	Microbial sample collection	DNA extraction	102.100.100/21653	2014-06-19	0	meter	UO	UO:0000008	domain
IMOS Maria Island national reference station	sea water	ENVO	ENVO:00002149	marine metagenome	NCBITAXON	NCBITaxon:408172	Maria Island	GAZ	GAZ:00045173	marine biome	ENVO	ENVO:00000447	-42.5967	degree	UO	UO:0000185	148.2333	degree	UO	UO:0000185	Microbial sample collection	DNA extraction	102.100.100/27122	2014-06-19	10	meter	UO	UO:0000008	domain
IMOS Maria Island national reference station	sea water	ENVO	ENVO:00002149	marine metagenome	NCBITAXON	NCBITaxon:408172	Maria Island	GAZ	GAZ:00045173	marine biome	ENVO	ENVO:00000447	-42.5967	degree	UO	UO:0000185	148.2333	degree	UO	UO:0000185	Microbial sample collection	DNA extraction	102.100.100/27123	2014-06-19	20	meter	UO	UO:0000008	domain
IMOS Maria Island national reference station	sea water	ENVO	ENVO:00002149	marine metagenome	NCBITAXON	NCBITaxon:408172	Maria Island	GAZ	GAZ:00045173	marine biome	ENVO	ENVO:00000447	-42.5967	degree	UO	UO:0000185	148.2333	degree	UO	UO:0000185	Microbial sample collection	DNA extraction	102.100.100/27124	2014-06-19	50	meter	UO	UO:0000008	domain
IMOS Maria Island national reference station	sea water	ENVO	ENVO:00002149	marine metagenome	NCBITAXON	NCBITaxon:408172	Maria Island	GAZ	GAZ:00045173	marine biome	ENVO	ENVO:00000447	-42.5967	degree	UO	UO:0000185	148.2333	degree	UO	UO:0000185	Microbial sample collection	DNA extraction	102.100.100/27125	2014-06-19	75	meter	UO	UO:0000008	domain
IMOS Maria Island national reference station	sea water	ENVO	ENVO:00002149	marine metagenome	NCBITAXON	NCBITaxon:408172	Maria Island	GAZ	GAZ:00045173	marine biome	ENVO	ENVO:00000447	-42.5967	degree	UO	UO:0000185	148.2333	degree	UO	UO:0000185	Microbial sample collection	DNA extraction	102.100.100/27126	2014-06-19	85	meter	UO	UO:0000008	domain
IMOS Maria Island national reference station	sea water	ENVO	ENVO:00002149	marine metagenome	NCBITAXON	NCBITaxon:408172	Maria Island	GAZ	GAZ:00045173	marine biome	ENVO	ENVO:00000447	-42.5967	degree	UO	UO:0000185	148.2333	degree	UO	UO:0000185	Microbial sample collection	DNA extraction	102.100.100/21654	2014-07-03	0	meter	UO	UO:0000008	domain
IMOS Maria Island national reference station	sea water	ENVO	ENVO:00002149	marine metagenome	NCBITAXON	NCBITaxon:408172	Maria Island	GAZ	GAZ:00045173	marine biome	ENVO	ENVO:00000447	-42.5967	degree	UO	UO:0000185	148.2333	degree	UO	UO:0000185	Microbial sample collection	DNA extraction	102.100.100/27127	2014-07-03	10	meter	UO	UO:0000008	domain
IMOS Maria Island national reference station	sea water	ENVO	ENVO:00002149	marine metagenome	NCBITAXON	NCBITaxon:408172	Maria Island	GAZ	GAZ:00045173	marine biome	ENVO	ENVO:00000447	-42.5967	degree	UO	UO:0000185	148.2333	degree	UO	UO:0000185	Microbial sample collection	DNA extraction	102.100.100/27128	2014-07-03	20	meter	UO	UO:0000008	domain
IMOS Maria Island national reference station	sea water	ENVO	ENVO:00002149	marine metagenome	NCBITAXON	NCBITaxon:408172	Maria Island	GAZ	GAZ:00045173	marine biome	ENVO	ENVO:00000447	-42.5967	degree	UO	UO:0000185	148.2333	degree	UO	UO:0000185	Microbial sample collection	DNA extraction	102.100.100/27129	2014-07-03	50	meter	UO	UO:0000008	domain
IMOS Maria Island national reference station	sea water	ENVO	ENVO:00002149	marine metagenome	NCBITAXON	NCBITaxon:408172	Maria Island	GAZ	GAZ:00045173	marine biome	ENVO	ENVO:00000447	-42.5967	degree	UO	UO:0000185	148.2333	degree	UO	UO:0000185	Microbial sample collection	DNA extraction	102.100.100/27130	2014-07-03	75	meter	UO	UO:0000008	domain
IMOS Maria Island national reference station	sea water	ENVO	ENVO:00002149	marine metagenome	NCBITAXON	NCBITaxon:408172	Maria Island	GAZ	GAZ:00045173	marine biome	ENVO	ENVO:00000447	-42.5967	degree	UO	UO:0000185	148.2333	degree	UO	UO:0000185	Microbial sample collection	DNA extraction	102.100.100/27131	2014-07-03	85	meter	UO	UO:0000008	domain
IMOS Maria Island national reference station	sea water	ENVO	ENVO:00002149	marine metagenome	NCBITAXON	NCBITaxon:408172	Maria Island	GAZ	GAZ:00045173	marine biome	ENVO	ENVO:00000447	-42.5967	degree	UO	UO:0000185	148.2333	degree	UO	UO:0000185	Microbial sample collection	DNA extraction	102.100.100/21655	2014-08-07	0	meter	UO	UO:0000008	domain
IMOS Maria Island national reference station	sea water	ENVO	ENVO:00002149	marine metagenome	NCBITAXON	NCBITaxon:408172	Maria Island	GAZ	GAZ:00045173	marine biome	ENVO	ENVO:00000447	-42.5967	degree	UO	UO:0000185	148.2333	degree	UO	UO:0000185	Microbial sample collection	DNA extraction	102.100.100/27132	2014-08-07	10	meter	UO	UO:0000008	domain
IMOS Maria Island national reference station	sea water	ENVO	ENVO:00002149	marine metagenome	NCBITAXON	NCBITaxon:408172	Maria Island	GAZ	GAZ:00045173	marine biome	ENVO	ENVO:00000447	-42.5967	degree	UO	UO:0000185	148.2333	degree	UO	UO:0000185	Microbial sample collection	DNA extraction	102.100.100/27133	2014-08-07	20	meter	UO	UO:0000008	domain
IMOS Maria Island national reference station	sea water	ENVO	ENVO:00002149	marine metagenome	NCBITAXON	NCBITaxon:408172	Maria Island	GAZ	GAZ:00045173	marine biome	ENVO	ENVO:00000447	-42.5967	degree	UO	UO:0000185	148.2333	degree	UO	UO:0000185	Microbial sample collection	DNA extraction	102.100.100/27134	2014-08-07	50	meter	UO	UO:0000008	domain
IMOS Maria Island national reference station	sea water	ENVO	ENVO:00002149	marine metagenome	NCBITAXON	NCBITaxon:408172	Maria Island	GAZ	GAZ:00045173	marine biome	ENVO	ENVO:00000447	-42.5967	degree	UO	UO:0000185	148.2333	degree	UO	UO:0000185	Microbial sample collection	DNA extraction	102.100.100/27135	2014-08-07	75	meter	UO	UO:0000008	domain
IMOS Maria Island national reference station	sea water	ENVO	ENVO:00002149	marine metagenome	NCBITAXON	NCBITaxon:408172	Maria Island	GAZ	GAZ:00045173	marine biome	ENVO	ENVO:00000447	-42.5967	degree	UO	UO:0000185	148.2333	degree	UO	UO:0000185	Microbial sample collection	DNA extraction	102.100.100/27136	2014-08-07	85	meter	UO	UO:0000008	domain
IMOS Maria Island national reference station	sea water	ENVO	ENVO:00002149	marine metagenome	NCBITAXON	NCBITaxon:408172	Maria Island	GAZ	GAZ:00045173	marine biome	ENVO	ENVO:00000447	-42.5967	degree	UO	UO:0000185	148.2333	degree	UO	UO:0000185	Microbial sample collection	DNA extraction	102.100.100/27137	2014-08-21	0	meter	UO	UO:0000008	domain
IMOS Maria Island national reference station	sea water	ENVO	ENVO:00002149	marine metagenome	NCBITAXON	NCBITaxon:408172	Maria Island	GAZ	GAZ:00045173	marine biome	ENVO	ENVO:00000447	-42.5967	degree	UO	UO:0000185	148.2333	degree	UO	UO:0000185	Microbial sample collection	DNA extraction	102.100.100/27138	2014-08-21	10	meter	UO	UO:0000008	domain
IMOS Maria Island national reference station	sea water	ENVO	ENVO:00002149	marine metagenome	NCBITAXON	NCBITaxon:408172	Maria Island	GAZ	GAZ:00045173	marine biome	ENVO	ENVO:00000447	-42.5967	degree	UO	UO:0000185	148.2333	degree	UO	UO:0000185	Microbial sample collection	DNA extraction	102.100.100/27139	2014-08-21	20	meter	UO	UO:0000008	domain
IMOS Maria Island national reference station	sea water	ENVO	ENVO:00002149	marine metagenome	NCBITAXON	NCBITaxon:408172	Maria Island	GAZ	GAZ:00045173	marine biome	ENVO	ENVO:00000447	-42.5967	degree	UO	UO:0000185	148.2333	degree	UO	UO:0000185	Microbial sample collection	DNA extraction	102.100.100/27140	2014-08-21	50	meter	UO	UO:0000008	domain
IMOS Maria Island national reference station	sea water	ENVO	ENVO:00002149	marine metagenome	NCBITAXON	NCBITaxon:408172	Maria Island	GAZ	GAZ:00045173	marine biome	ENVO	ENVO:00000447	-42.5967	degree	UO	UO:0000185	148.2333	degree	UO	UO:0000185	Microbial sample collection	DNA extraction	102.100.100/27141	2014-08-21	75	meter	UO	UO:0000008	domain
IMOS Maria Island national reference station	sea water	ENVO	ENVO:00002149	marine metagenome	NCBITAXON	NCBITaxon:408172	Maria Island	GAZ	GAZ:00045173	marine biome	ENVO	ENVO:00000447	-42.5967	degree	UO	UO:0000185	148.2333	degree	UO	UO:0000185	Microbial sample collection	DNA extraction	102.100.100/27142	2014-08-21	85	meter	UO	UO:0000008	domain
IMOS Maria Island national reference station	sea water	ENVO	ENVO:00002149	marine metagenome	NCBITAXON	NCBITaxon:408172	Maria Island	GAZ	GAZ:00045173	marine biome	ENVO	ENVO:00000447	-42.5967	degree	UO	UO:0000185	148.2333	degree	UO	UO:0000185	Microbial sample collection	DNA extraction	102.100.100/27143	2014-09-16	0	meter	UO	UO:0000008	domain
IMOS Maria Island national reference station	sea water	ENVO	ENVO:00002149	marine metagenome	NCBITAXON	NCBITaxon:408172	Maria Island	GAZ	GAZ:00045173	marine biome	ENVO	ENVO:00000447	-42.5967	degree	UO	UO:0000185	148.2333	degree	UO	UO:0000185	Microbial sample collection	DNA extraction	102.100.100/27144	2014-09-16	10	meter	UO	UO:0000008	domain
IMOS Maria Island national reference station	sea water	ENVO	ENVO:00002149	marine metagenome	NCBITAXON	NCBITaxon:408172	Maria Island	GAZ	GAZ:00045173	marine biome	ENVO	ENVO:00000447	-42.5967	degree	UO	UO:0000185	148.2333	degree	UO	UO:0000185	Microbial sample collection	DNA extraction	102.100.100/27145	2014-09-16	20	meter	UO	UO:0000008	domain
IMOS Maria Island national reference station	sea water	ENVO	ENVO:00002149	marine metagenome	NCBITAXON	NCBITaxon:408172	Maria Island	GAZ	GAZ:00045173	marine biome	ENVO	ENVO:00000447	-42.5967	degree	UO	UO:0000185	148.2333	degree	UO	UO:0000185	Microbial sample collection	DNA extraction	102.100.100/27146	2014-09-16	50	meter	UO	UO:0000008	domain
IMOS Maria Island national reference station	sea water	ENVO	ENVO:00002149	marine metagenome	NCBITAXON	NCBITaxon:408172	Maria Island	GAZ	GAZ:00045173	marine biome	ENVO	ENVO:00000447	-42.5967	degree	UO	UO:0000185	148.2333	degree	UO	UO:0000185	Microbial sample collection	DNA extraction	102.100.100/27147	2014-09-16	75	meter	UO	UO:0000008	domain
IMOS Maria Island national reference station	sea water	ENVO	ENVO:00002149	marine metagenome	NCBITAXON	NCBITaxon:408172	Maria Island	GAZ	GAZ:00045173	marine biome	ENVO	ENVO:00000447	-42.5967	degree	UO	UO:0000185	148.2333	degree	UO	UO:0000185	Microbial sample collection	DNA extraction	102.100.100/27148	2014-09-16	85	meter	UO	UO:0000008	domain
IMOS Maria Island national reference station	sea water	ENVO	ENVO:00002149	marine metagenome	NCBITAXON	NCBITaxon:408172	Maria Island	GAZ	GAZ:00045173	marine biome	ENVO	ENVO:00000447	-42.5967	degree	UO	UO:0000185	148.2333	degree	UO	UO:0000185	Microbial sample collection	DNA extraction	102.100.100/27149	2014-10-30	0	meter	UO	UO:0000008	domain
IMOS Maria Island national reference station	sea water	ENVO	ENVO:00002149	marine metagenome	NCBITAXON	NCBITaxon:408172	Maria Island	GAZ	GAZ:00045173	marine biome	ENVO	ENVO:00000447	-42.5967	degree	UO	UO:0000185	148.2333	degree	UO	UO:0000185	Microbial sample collection	DNA extraction	102.100.100/27150	2014-10-30	10	meter	UO	UO:0000008	domain
IMOS Maria Island national reference station	sea water	ENVO	ENVO:00002149	marine metagenome	NCBITAXON	NCBITaxon:408172	Maria Island	GAZ	GAZ:00045173	marine biome	ENVO	ENVO:00000447	-42.5967	degree	UO	UO:0000185	148.2333	degree	UO	UO:0000185	Microbial sample collection	DNA extraction	102.100.100/27151	2014-10-30	20	meter	UO	UO:0000008	domain
IMOS Maria Island national reference station	sea water	ENVO	ENVO:00002149	marine metagenome	NCBITAXON	NCBITaxon:408172	Maria Island	GAZ	GAZ:00045173	marine biome	ENVO	ENVO:00000447	-42.5967	degree	UO	UO:0000185	148.2333	degree	UO	UO:0000185	Microbial sample collection	DNA extraction	102.100.100/27152	2014-10-30	50	meter	UO	UO:0000008	domain
IMOS Maria Island national reference station	sea water	ENVO	ENVO:00002149	marine metagenome	NCBITAXON	NCBITaxon:408172	Maria Island	GAZ	GAZ:00045173	marine biome	ENVO	ENVO:00000447	-42.5967	degree	UO	UO:0000185	148.2333	degree	UO	UO:0000185	Microbial sample collection	DNA extraction	102.100.100/27153	2014-10-30	75	meter	UO	UO:0000008	domain
IMOS Maria Island national reference station	sea water	ENVO	ENVO:00002149	marine metagenome	NCBITAXON	NCBITaxon:408172	Maria Island	GAZ	GAZ:00045173	marine biome	ENVO	ENVO:00000447	-42.5967	degree	UO	UO:0000185	148.2333	degree	UO	UO:0000185	Microbial sample collection	DNA extraction	102.100.100/27154	2014-10-30	85	meter	UO	UO:0000008	domain
IMOS Maria Island national reference station	sea water	ENVO	ENVO:00002149	marine metagenome	NCBITAXON	NCBITaxon:408172	Maria Island	GAZ	GAZ:00045173	marine biome	ENVO	ENVO:00000447	-42.5967	degree	UO	UO:0000185	148.2333	degree	UO	UO:0000185	Microbial sample collection	DNA extraction	102.100.100/27155	2014-11-28	0	meter	UO	UO:0000008	domain
IMOS Maria Island national reference station	sea water	ENVO	ENVO:00002149	marine metagenome	NCBITAXON	NCBITaxon:408172	Maria Island	GAZ	GAZ:00045173	marine biome	ENVO	ENVO:00000447	-42.5967	degree	UO	UO:0000185	148.2333	degree	UO	UO:0000185	Microbial sample collection	DNA extraction	102.100.100/27156	2014-11-28	10	meter	UO	UO:0000008	domain
IMOS Maria Island national reference station	sea water	ENVO	ENVO:00002149	marine metagenome	NCBITAXON	NCBITaxon:408172	Maria Island	GAZ	GAZ:00045173	marine biome	ENVO	ENVO:00000447	-42.5967	degree	UO	UO:0000185	148.2333	degree	UO	UO:0000185	Microbial sample collection	DNA extraction	102.100.100/27157	2014-11-28	20	meter	UO	UO:0000008	domain
IMOS Maria Island national reference station	sea water	ENVO	ENVO:00002149	marine metagenome	NCBITAXON	NCBITaxon:408172	Maria Island	GAZ	GAZ:00045173	marine biome	ENVO	ENVO:00000447	-42.5967	degree	UO	UO:0000185	148.2333	degree	UO	UO:0000185	Microbial sample collection	DNA extraction	102.100.100/27158	2014-11-28	50	meter	UO	UO:0000008	domain
IMOS Maria Island national reference station	sea water	ENVO	ENVO:00002149	marine metagenome	NCBITAXON	NCBITaxon:408172	Maria Island	GAZ	GAZ:00045173	marine biome	ENVO	ENVO:00000447	-42.5967	degree	UO	UO:0000185	148.2333	degree	UO	UO:0000185	Microbial sample collection	DNA extraction	102.100.100/27159	2014-11-28	75	meter	UO	UO:0000008	domain
IMOS Maria Island national reference station	sea water	ENVO	ENVO:00002149	marine metagenome	NCBITAXON	NCBITaxon:408172	Maria Island	GAZ	GAZ:00045173	marine biome	ENVO	ENVO:00000447	-42.5967	degree	UO	UO:0000185	148.2333	degree	UO	UO:0000185	Microbial sample collection	DNA extraction	102.100.100/27160	2014-11-28	85	meter	UO	UO:0000008	domain
IMOS Maria Island national reference station	sea water	ENVO	ENVO:00002149	marine metagenome	NCBITAXON	NCBITaxon:408172	Maria Island	GAZ	GAZ:00045173	marine biome	ENVO	ENVO:00000447	-42.5967	degree	UO	UO:0000185	148.2333	degree	UO	UO:0000185	Microbial sample collection	DNA extraction	102.100.100/27161	2014-12-09	0	meter	UO	UO:0000008	domain
IMOS Maria Island national reference station	sea water	ENVO	ENVO:00002149	marine metagenome	NCBITAXON	NCBITaxon:408172	Maria Island	GAZ	GAZ:00045173	marine biome	ENVO	ENVO:00000447	-42.5967	degree	UO	UO:0000185	148.2333	degree	UO	UO:0000185	Microbial sample collection	DNA extraction	102.100.100/27162	2014-12-09	10	meter	UO	UO:0000008	domain
IMOS Maria Island national reference station	sea water	ENVO	ENVO:00002149	marine metagenome	NCBITAXON	NCBITaxon:408172	Maria Island	GAZ	GAZ:00045173	marine biome	ENVO	ENVO:00000447	-42.5967	degree	UO	UO:0000185	148.2333	degree	UO	UO:0000185	Microbial sample collection	DNA extraction	102.100.100/27163	2014-12-09	20	meter	UO	UO:0000008	domain
IMOS Maria Island national reference station	sea water	ENVO	ENVO:00002149	marine metagenome	NCBITAXON	NCBITaxon:408172	Maria Island	GAZ	GAZ:00045173	marine biome	ENVO	ENVO:00000447	-42.5967	degree	UO	UO:0000185	148.2333	degree	UO	UO:0000185	Microbial sample collection	DNA extraction	102.100.100/27164	2014-12-09	50	meter	UO	UO:0000008	domain
IMOS Maria Island national reference station	sea water	ENVO	ENVO:00002149	marine metagenome	NCBITAXON	NCBITaxon:408172	Maria Island	GAZ	GAZ:00045173	marine biome	ENVO	ENVO:00000447	-42.5967	degree	UO	UO:0000185	148.2333	degree	UO	UO:0000185	Microbial sample collection	DNA extraction	102.100.100/27165	2014-12-09	75	meter	UO	UO:0000008	domain
IMOS Maria Island national reference station	sea water	ENVO	ENVO:00002149	marine metagenome	NCBITAXON	NCBITaxon:408172	Maria Island	GAZ	GAZ:00045173	marine biome	ENVO	ENVO:00000447	-42.5967	degree	UO	UO:0000185	148.2333	degree	UO	UO:0000185	Microbial sample collection	DNA extraction	102.100.100/27166	2014-12-09	85	meter	UO	UO:0000008	domain
IMOS Maria Island national reference station	sea water	ENVO	ENVO:00002149	marine metagenome	NCBITAXON	NCBITaxon:408172	Maria Island	GAZ	GAZ:00045173	marine biome	ENVO	ENVO:00000447	-42.5967	degree	UO	UO:0000185	148.2333	degree	UO	UO:0000185	Microbial sample collection	DNA extraction	102.100.100/27167	2015-02-15	0	meter	UO	UO:0000008	domain
IMOS Maria Island national reference station	sea water	ENVO	ENVO:00002149	marine metagenome	NCBITAXON	NCBITaxon:408172	Maria Island	GAZ	GAZ:00045173	marine biome	ENVO	ENVO:00000447	-42.5967	degree	UO	UO:0000185	148.2333	degree	UO	UO:0000185	Microbial sample collection	DNA extraction	102.100.100/27168	2015-02-15	10	meter	UO	UO:0000008	domain
IMOS Maria Island national reference station	sea water	ENVO	ENVO:00002149	marine metagenome	NCBITAXON	NCBITaxon:408172	Maria Island	GAZ	GAZ:00045173	marine biome	ENVO	ENVO:00000447	-42.5967	degree	UO	UO:0000185	148.2333	degree	UO	UO:0000185	Microbial sample collection	DNA extraction	102.100.100/27169	2015-02-15	20	meter	UO	UO:0000008	domain
IMOS Maria Island national reference station	sea water	ENVO	ENVO:00002149	marine metagenome	NCBITAXON	NCBITaxon:408172	Maria Island	GAZ	GAZ:00045173	marine biome	ENVO	ENVO:00000447	-42.5967	degree	UO	UO:0000185	148.2333	degree	UO	UO:0000185	Microbial sample collection	DNA extraction	102.100.100/27170	2015-02-15	50	meter	UO	UO:0000008	domain
IMOS Maria Island national reference station	sea water	ENVO	ENVO:00002149	marine metagenome	NCBITAXON	NCBITaxon:408172	Maria Island	GAZ	GAZ:00045173	marine biome	ENVO	ENVO:00000447	-42.5967	degree	UO	UO:0000185	148.2333	degree	UO	UO:0000185	Microbial sample collection	DNA extraction	102.100.100/27171	2015-02-15	75	meter	UO	UO:0000008	domain
IMOS Maria Island national reference station	sea water	ENVO	ENVO:00002149	marine metagenome	NCBITAXON	NCBITaxon:408172	Maria Island	GAZ	GAZ:00045173	marine biome	ENVO	ENVO:00000447	-42.5967	degree	UO	UO:0000185	148.2333	degree	UO	UO:0000185	Microbial sample collection	DNA extraction	102.100.100/27172	2015-02-15	85	meter	UO	UO:0000008	domain
IMOS Maria Island national reference station	sea water	ENVO	ENVO:00002149	marine metagenome	NCBITAXON	NCBITaxon:408172	Maria Island	GAZ	GAZ:00045173	marine biome	ENVO	ENVO:00000447	-42.5967	degree	UO	UO:0000185	148.2333	degree	UO	UO:0000185	Microbial sample collection	DNA extraction	102.100.100/27173	2015-03-13	0	meter	UO	UO:0000008	domain
IMOS Maria Island national reference station	sea water	ENVO	ENVO:00002149	marine metagenome	NCBITAXON	NCBITaxon:408172	Maria Island	GAZ	GAZ:00045173	marine biome	ENVO	ENVO:00000447	-42.5967	degree	UO	UO:0000185	148.2333	degree	UO	UO:0000185	Microbial sample collection	DNA extraction	102.100.100/27174	2015-03-13	10	meter	UO	UO:0000008	domain
IMOS Maria Island national reference station	sea water	ENVO	ENVO:00002149	marine metagenome	NCBITAXON	NCBITaxon:408172	Maria Island	GAZ	GAZ:00045173	marine biome	ENVO	ENVO:00000447	-42.5967	degree	UO	UO:0000185	148.2333	degree	UO	UO:0000185	Microbial sample collection	DNA extraction	102.100.100/27175	2015-03-13	20	meter	UO	UO:0000008	domain
IMOS Maria Island national reference station	sea water	ENVO	ENVO:00002149	marine metagenome	NCBITAXON	NCBITaxon:408172	Maria Island	GAZ	GAZ:00045173	marine biome	ENVO	ENVO:00000447	-42.5967	degree	UO	UO:0000185	148.2333	degree	UO	UO:0000185	Microbial sample collection	DNA extraction	102.100.100/27176	2015-03-13	50	meter	UO	UO:0000008	domain
IMOS Maria Island national reference station	sea water	ENVO	ENVO:00002149	marine metagenome	NCBITAXON	NCBITaxon:408172	Maria Island	GAZ	GAZ:00045173	marine biome	ENVO	ENVO:00000447	-42.5967	degree	UO	UO:0000185	148.2333	degree	UO	UO:0000185	Microbial sample collection	DNA extraction	102.100.100/27177	2015-03-13	75	meter	UO	UO:0000008	domain
IMOS Maria Island national reference station	sea water	ENVO	ENVO:00002149	marine metagenome	NCBITAXON	NCBITaxon:408172	Maria Island	GAZ	GAZ:00045173	marine biome	ENVO	ENVO:00000447	-42.5967	degree	UO	UO:0000185	148.2333	degree	UO	UO:0000185	Microbial sample collection	DNA extraction	102.100.100/27178	2015-03-13	85	meter	UO	UO:0000008	domain
IMOS Maria Island national reference station	sea water	ENVO	ENVO:00002149	marine metagenome	NCBITAXON	NCBITaxon:408172	Maria Island	GAZ	GAZ:00045173	marine biome	ENVO	ENVO:00000447	-42.5967	degree	UO	UO:0000185	148.2333	degree	UO	UO:0000185	Microbial sample collection	DNA extraction	102.100.100/21826	2015-04-21	0	meter	UO	UO:0000008	domain
IMOS Maria Island national reference station	sea water	ENVO	ENVO:00002149	marine metagenome	NCBITAXON	NCBITaxon:408172	Maria Island	GAZ	GAZ:00045173	marine biome	ENVO	ENVO:00000447	-42.5967	degree	UO	UO:0000185	148.2333	degree	UO	UO:0000185	Microbial sample collection	DNA extraction	102.100.100/21827	2015-04-21	10	meter	UO	UO:0000008	domain
IMOS Maria Island national reference station	sea water	ENVO	ENVO:00002149	marine metagenome	NCBITAXON	NCBITaxon:408172	Maria Island	GAZ	GAZ:00045173	marine biome	ENVO	ENVO:00000447	-42.5967	degree	UO	UO:0000185	148.2333	degree	UO	UO:0000185	Microbial sample collection	DNA extraction	102.100.100/21828	2015-04-21	20	meter	UO	UO:0000008	domain
IMOS Maria Island national reference station	sea water	ENVO	ENVO:00002149	marine metagenome	NCBITAXON	NCBITaxon:408172	Maria Island	GAZ	GAZ:00045173	marine biome	ENVO	ENVO:00000447	-42.5967	degree	UO	UO:0000185	148.2333	degree	UO	UO:0000185	Microbial sample collection	DNA extraction	102.100.100/21829	2015-04-21	50	meter	UO	UO:0000008	domain
IMOS Maria Island national reference station	sea water	ENVO	ENVO:00002149	marine metagenome	NCBITAXON	NCBITaxon:408172	Maria Island	GAZ	GAZ:00045173	marine biome	ENVO	ENVO:00000447	-42.5967	degree	UO	UO:0000185	148.2333	degree	UO	UO:0000185	Microbial sample collection	DNA extraction	102.100.100/21830	2015-04-21	75	meter	UO	UO:0000008	domain
IMOS Maria Island national reference station	sea water	ENVO	ENVO:00002149	marine metagenome	NCBITAXON	NCBITaxon:408172	Maria Island	GAZ	GAZ:00045173	marine biome	ENVO	ENVO:00000447	-42.5967	degree	UO	UO:0000185	148.2333	degree	UO	UO:0000185	Microbial sample collection	DNA extraction	102.100.100/21831	2015-04-21	85	meter	UO	UO:0000008	domain
IMOS Maria Island national reference station	sea water	ENVO	ENVO:00002149	marine metagenome	NCBITAXON	NCBITaxon:408172	Maria Island	GAZ	GAZ:00045173	marine biome	ENVO	ENVO:00000447	-42.5967	degree	UO	UO:0000185	148.2333	degree	UO	UO:0000185	Microbial sample collection	DNA extraction	102.100.100/21832	2015-05-26	0	meter	UO	UO:0000008	domain
IMOS Maria Island national reference station	sea water	ENVO	ENVO:00002149	marine metagenome	NCBITAXON	NCBITaxon:408172	Maria Island	GAZ	GAZ:00045173	marine biome	ENVO	ENVO:00000447	-42.5967	degree	UO	UO:0000185	148.2333	degree	UO	UO:0000185	Microbial sample collection	DNA extraction	102.100.100/21833	2015-05-26	10	meter	UO	UO:0000008	domain
IMOS Maria Island national reference station	sea water	ENVO	ENVO:00002149	marine metagenome	NCBITAXON	NCBITaxon:408172	Maria Island	GAZ	GAZ:00045173	marine biome	ENVO	ENVO:00000447	-42.5967	degree	UO	UO:0000185	148.2333	degree	UO	UO:0000185	Microbial sample collection	DNA extraction	102.100.100/21834	2015-05-26	20	meter	UO	UO:0000008	domain
IMOS Maria Island national reference station	sea water	ENVO	ENVO:00002149	marine metagenome	NCBITAXON	NCBITaxon:408172	Maria Island	GAZ	GAZ:00045173	marine biome	ENVO	ENVO:00000447	-42.5967	degree	UO	UO:0000185	148.2333	degree	UO	UO:0000185	Microbial sample collection	DNA extraction	102.100.100/21835	2015-05-26	50	meter	UO	UO:0000008	domain
IMOS Maria Island national reference station	sea water	ENVO	ENVO:00002149	marine metagenome	NCBITAXON	NCBITaxon:408172	Maria Island	GAZ	GAZ:00045173	marine biome	ENVO	ENVO:00000447	-42.5967	degree	UO	UO:0000185	148.2333	degree	UO	UO:0000185	Microbial sample collection	DNA extraction	102.100.100/21836	2015-05-26	75	meter	UO	UO:0000008	domain
IMOS Maria Island national reference station	sea water	ENVO	ENVO:00002149	marine metagenome	NCBITAXON	NCBITaxon:408172	Maria Island	GAZ	GAZ:00045173	marine biome	ENVO	ENVO:00000447	-42.5967	degree	UO	UO:0000185	148.2333	degree	UO	UO:0000185	Microbial sample collection	DNA extraction	102.100.100/21837	2015-05-26	85	meter	UO	UO:0000008	domain
IMOS Maria Island national reference station	sea water	ENVO	ENVO:00002149	marine metagenome	NCBITAXON	NCBITaxon:408172	Maria Island	GAZ	GAZ:00045173	marine biome	ENVO	ENVO:00000447	-42.5967	degree	UO	UO:0000185	148.2333	degree	UO	UO:0000185	Microbial sample collection	DNA extraction	102.100.100/21892	2015-07-23	0	meter	UO	UO:0000008	domain
IMOS Maria Island national reference station	sea water	ENVO	ENVO:00002149	marine metagenome	NCBITAXON	NCBITaxon:408172	Maria Island	GAZ	GAZ:00045173	marine biome	ENVO	ENVO:00000447	-42.5967	degree	UO	UO:0000185	148.2333	degree	UO	UO:0000185	Microbial sample collection	DNA extraction	102.100.100/21893	2015-07-23	10	meter	UO	UO:0000008	domain
IMOS Maria Island national reference station	sea water	ENVO	ENVO:00002149	marine metagenome	NCBITAXON	NCBITaxon:408172	Maria Island	GAZ	GAZ:00045173	marine biome	ENVO	ENVO:00000447	-42.5967	degree	UO	UO:0000185	148.2333	degree	UO	UO:0000185	Microbial sample collection	DNA extraction	102.100.100/21894	2015-07-23	20	meter	UO	UO:0000008	domain
IMOS Maria Island national reference station	sea water	ENVO	ENVO:00002149	marine metagenome	NCBITAXON	NCBITaxon:408172	Maria Island	GAZ	GAZ:00045173	marine biome	ENVO	ENVO:00000447	-42.5967	degree	UO	UO:0000185	148.2333	degree	UO	UO:0000185	Microbial sample collection	DNA extraction	102.100.100/21895	2015-07-23	50	meter	UO	UO:0000008	domain
IMOS Maria Island national reference station	sea water	ENVO	ENVO:00002149	marine metagenome	NCBITAXON	NCBITaxon:408172	Maria Island	GAZ	GAZ:00045173	marine biome	ENVO	ENVO:00000447	-42.5967	degree	UO	UO:0000185	148.2333	degree	UO	UO:0000185	Microbial sample collection	DNA extraction	102.100.100/21896	2015-07-23	75	meter	UO	UO:0000008	domain
IMOS Maria Island national reference station	sea water	ENVO	ENVO:00002149	marine metagenome	NCBITAXON	NCBITaxon:408172	Maria Island	GAZ	GAZ:00045173	marine biome	ENVO	ENVO:00000447	-42.5967	degree	UO	UO:0000185	148.2333	degree	UO	UO:0000185	Microbial sample collection	DNA extraction	102.100.100/21897	2015-07-23	85	meter	UO	UO:0000008	domain
IMOS Maria Island national reference station	sea water	ENVO	ENVO:00002149	marine metagenome	NCBITAXON	NCBITaxon:408172	Maria Island	GAZ	GAZ:00045173	marine biome	ENVO	ENVO:00000447	-42.5967	degree	UO	UO:0000185	148.2333	degree	UO	UO:0000185	Microbial sample collection	DNA extraction	102.100.100/21904	2015-08-13	0	meter	UO	UO:0000008	domain
IMOS Maria Island national reference station	sea water	ENVO	ENVO:00002149	marine metagenome	NCBITAXON	NCBITaxon:408172	Maria Island	GAZ	GAZ:00045173	marine biome	ENVO	ENVO:00000447	-42.5967	degree	UO	UO:0000185	148.2333	degree	UO	UO:0000185	Microbial sample collection	DNA extraction	102.100.100/21905	2015-08-13	10	meter	UO	UO:0000008	domain
IMOS Maria Island national reference station	sea water	ENVO	ENVO:00002149	marine metagenome	NCBITAXON	NCBITaxon:408172	Maria Island	GAZ	GAZ:00045173	marine biome	ENVO	ENVO:00000447	-42.5967	degree	UO	UO:0000185	148.2333	degree	UO	UO:0000185	Microbial sample collection	DNA extraction	102.100.100/21906	2015-08-13	20	meter	UO	UO:0000008	domain
IMOS Maria Island national reference station	sea water	ENVO	ENVO:00002149	marine metagenome	NCBITAXON	NCBITaxon:408172	Maria Island	GAZ	GAZ:00045173	marine biome	ENVO	ENVO:00000447	-42.5967	degree	UO	UO:0000185	148.2333	degree	UO	UO:0000185	Microbial sample collection	DNA extraction	102.100.100/21907	2015-08-13	50	meter	UO	UO:0000008	domain
IMOS Maria Island national reference station	sea water	ENVO	ENVO:00002149	marine metagenome	NCBITAXON	NCBITaxon:408172	Maria Island	GAZ	GAZ:00045173	marine biome	ENVO	ENVO:00000447	-42.5967	degree	UO	UO:0000185	148.2333	degree	UO	UO:0000185	Microbial sample collection	DNA extraction	102.100.100/21908	2015-08-13	75	meter	UO	UO:0000008	domain
IMOS Maria Island national reference station	sea water	ENVO	ENVO:00002149	marine metagenome	NCBITAXON	NCBITaxon:408172	Maria Island	GAZ	GAZ:00045173	marine biome	ENVO	ENVO:00000447	-42.5967	degree	UO	UO:0000185	148.2333	degree	UO	UO:0000185	Microbial sample collection	DNA extraction	102.100.100/21909	2015-08-13	85	meter	UO	UO:0000008	domain
IMOS Maria Island national reference station	sea water	ENVO	ENVO:00002149	marine metagenome	NCBITAXON	NCBITaxon:408172	Maria Island	GAZ	GAZ:00045173	marine biome	ENVO	ENVO:00000447	-42.5967	degree	UO	UO:0000185	148.2333	degree	UO	UO:0000185	Microbial sample collection	DNA extraction	102.100.100/21916	2015-10-01	0	meter	UO	UO:0000008	domain
IMOS Maria Island national reference station	sea water	ENVO	ENVO:00002149	marine metagenome	NCBITAXON	NCBITaxon:408172	Maria Island	GAZ	GAZ:00045173	marine biome	ENVO	ENVO:00000447	-42.5967	degree	UO	UO:0000185	148.2333	degree	UO	UO:0000185	Microbial sample collection	DNA extraction	102.100.100/21917	2015-10-01	10	meter	UO	UO:0000008	domain
IMOS Maria Island national reference station	sea water	ENVO	ENVO:00002149	marine metagenome	NCBITAXON	NCBITaxon:408172	Maria Island	GAZ	GAZ:00045173	marine biome	ENVO	ENVO:00000447	-42.5967	degree	UO	UO:0000185	148.2333	degree	UO	UO:0000185	Microbial sample collection	DNA extraction	102.100.100/21918	2015-10-01	20	meter	UO	UO:0000008	domain
IMOS Maria Island national reference station	sea water	ENVO	ENVO:00002149	marine metagenome	NCBITAXON	NCBITaxon:408172	Maria Island	GAZ	GAZ:00045173	marine biome	ENVO	ENVO:00000447	-42.5967	degree	UO	UO:0000185	148.2333	degree	UO	UO:0000185	Microbial sample collection	DNA extraction	102.100.100/21919	2015-10-01	50	meter	UO	UO:0000008	domain
IMOS Maria Island national reference station	sea water	ENVO	ENVO:00002149	marine metagenome	NCBITAXON	NCBITaxon:408172	Maria Island	GAZ	GAZ:00045173	marine biome	ENVO	ENVO:00000447	-42.5967	degree	UO	UO:0000185	148.2333	degree	UO	UO:0000185	Microbial sample collection	DNA extraction	102.100.100/21920	2015-10-01	75	meter	UO	UO:0000008	domain
IMOS Maria Island national reference station	sea water	ENVO	ENVO:00002149	marine metagenome	NCBITAXON	NCBITaxon:408172	Maria Island	GAZ	GAZ:00045173	marine biome	ENVO	ENVO:00000447	-42.5967	degree	UO	UO:0000185	148.2333	degree	UO	UO:0000185	Microbial sample collection	DNA extraction	102.100.100/21921	2015-10-01	85	meter	UO	UO:0000008	domain
IMOS Maria Island national reference station	sea water	ENVO	ENVO:00002149	marine metagenome	NCBITAXON	NCBITaxon:408172	Maria Island	GAZ	GAZ:00045173	marine biome	ENVO	ENVO:00000447	-42.5967	degree	UO	UO:0000185	148.2333	degree	UO	UO:0000185	Microbial sample collection	DNA extraction	102.100.100/21928	2015-11-18	0	meter	UO	UO:0000008	domain
IMOS Maria Island national reference station	sea water	ENVO	ENVO:00002149	marine metagenome	NCBITAXON	NCBITaxon:408172	Maria Island	GAZ	GAZ:00045173	marine biome	ENVO	ENVO:00000447	-42.5967	degree	UO	UO:0000185	148.2333	degree	UO	UO:0000185	Microbial sample collection	DNA extraction	102.100.100/21929	2015-11-18	10	meter	UO	UO:0000008	domain
IMOS Maria Island national reference station	sea water	ENVO	ENVO:00002149	marine metagenome	NCBITAXON	NCBITaxon:408172	Maria Island	GAZ	GAZ:00045173	marine biome	ENVO	ENVO:00000447	-42.5967	degree	UO	UO:0000185	148.2333	degree	UO	UO:0000185	Microbial sample collection	DNA extraction	102.100.100/21930	2015-11-18	20	meter	UO	UO:0000008	domain
IMOS Maria Island national reference station	sea water	ENVO	ENVO:00002149	marine metagenome	NCBITAXON	NCBITaxon:408172	Maria Island	GAZ	GAZ:00045173	marine biome	ENVO	ENVO:00000447	-42.5967	degree	UO	UO:0000185	148.2333	degree	UO	UO:0000185	Microbial sample collection	DNA extraction	102.100.100/21931	2015-11-18	50	meter	UO	UO:0000008	domain
IMOS Maria Island national reference station	sea water	ENVO	ENVO:00002149	marine metagenome	NCBITAXON	NCBITaxon:408172	Maria Island	GAZ	GAZ:00045173	marine biome	ENVO	ENVO:00000447	-42.5967	degree	UO	UO:0000185	148.2333	degree	UO	UO:0000185	Microbial sample collection	DNA extraction	102.100.100/21932	2015-11-18	75	meter	UO	UO:0000008	domain
IMOS Maria Island national reference station	sea water	ENVO	ENVO:00002149	marine metagenome	NCBITAXON	NCBITaxon:408172	Maria Island	GAZ	GAZ:00045173	marine biome	ENVO	ENVO:00000447	-42.5967	degree	UO	UO:0000185	148.2333	degree	UO	UO:0000185	Microbial sample collection	DNA extraction	102.100.100/21933	2015-11-18	85	meter	UO	UO:0000008	domain
IMOS Maria Island national reference station	sea water	ENVO	ENVO:00002149	marine metagenome	NCBITAXON	NCBITaxon:408172	Maria Island	GAZ	GAZ:00045173	marine biome	ENVO	ENVO:00000447	-42.5967	degree	UO	UO:0000185	148.2333	degree	UO	UO:0000185	Microbial sample collection	DNA extraction	102.100.100/34139	2015-12-17	0	meter	UO	UO:0000008	domain
IMOS Maria Island national reference station	sea water	ENVO	ENVO:00002149	marine metagenome	NCBITAXON	NCBITaxon:408172	Maria Island	GAZ	GAZ:00045173	marine biome	ENVO	ENVO:00000447	-42.5967	degree	UO	UO:0000185	148.2333	degree	UO	UO:0000185	Microbial sample collection	DNA extraction	102.100.100/34140	2015-12-17	10	meter	UO	UO:0000008	domain
IMOS Maria Island national reference station	sea water	ENVO	ENVO:00002149	marine metagenome	NCBITAXON	NCBITaxon:408172	Maria Island	GAZ	GAZ:00045173	marine biome	ENVO	ENVO:00000447	-42.5967	degree	UO	UO:0000185	148.2333	degree	UO	UO:0000185	Microbial sample collection	DNA extraction	102.100.100/34141	2015-12-17	20	meter	UO	UO:0000008	domain
IMOS Maria Island national reference station	sea water	ENVO	ENVO:00002149	marine metagenome	NCBITAXON	NCBITaxon:408172	Maria Island	GAZ	GAZ:00045173	marine biome	ENVO	ENVO:00000447	-42.5967	degree	UO	UO:0000185	148.2333	degree	UO	UO:0000185	Microbial sample collection	DNA extraction	102.100.100/34142	2015-12-17	50	meter	UO	UO:0000008	domain
IMOS Maria Island national reference station	sea water	ENVO	ENVO:00002149	marine metagenome	NCBITAXON	NCBITaxon:408172	Maria Island	GAZ	GAZ:00045173	marine biome	ENVO	ENVO:00000447	-42.5967	degree	UO	UO:0000185	148.2333	degree	UO	UO:0000185	Microbial sample collection	DNA extraction	102.100.100/34143	2015-12-17	75	meter	UO	UO:0000008	domain
IMOS Maria Island national reference station	sea water	ENVO	ENVO:00002149	marine metagenome	NCBITAXON	NCBITaxon:408172	Maria Island	GAZ	GAZ:00045173	marine biome	ENVO	ENVO:00000447	-42.5967	degree	UO	UO:0000185	148.2333	degree	UO	UO:0000185	Microbial sample collection	DNA extraction	102.100.100/34144	2015-12-17	85	meter	UO	UO:0000008	domain
IMOS Maria Island national reference station	sea water	ENVO	ENVO:00002149	marine metagenome	NCBITAXON	NCBITaxon:408172	Maria Island	GAZ	GAZ:00045173	marine biome	ENVO	ENVO:00000447	-42.5967	degree	UO	UO:0000185	148.2333	degree	UO	UO:0000185	Microbial sample collection	DNA extraction	102.100.100/34145	2016-02-10	0	meter	UO	UO:0000008	domain
IMOS Maria Island national reference station	sea water	ENVO	ENVO:00002149	marine metagenome	NCBITAXON	NCBITaxon:408172	Maria Island	GAZ	GAZ:00045173	marine biome	ENVO	ENVO:00000447	-42.5967	degree	UO	UO:0000185	148.2333	degree	UO	UO:0000185	Microbial sample collection	DNA extraction	102.100.100/34146	2016-02-10	10	meter	UO	UO:0000008	domain
IMOS Maria Island national reference station	sea water	ENVO	ENVO:00002149	marine metagenome	NCBITAXON	NCBITaxon:408172	Maria Island	GAZ	GAZ:00045173	marine biome	ENVO	ENVO:00000447	-42.5967	degree	UO	UO:0000185	148.2333	degree	UO	UO:0000185	Microbial sample collection	DNA extraction	102.100.100/34147	2016-02-10	20	meter	UO	UO:0000008	domain
IMOS Maria Island national reference station	sea water	ENVO	ENVO:00002149	marine metagenome	NCBITAXON	NCBITaxon:408172	Maria Island	GAZ	GAZ:00045173	marine biome	ENVO	ENVO:00000447	-42.5967	degree	UO	UO:0000185	148.2333	degree	UO	UO:0000185	Microbial sample collection	DNA extraction	102.100.100/34148	2016-02-10	50	meter	UO	UO:0000008	domain
IMOS Maria Island national reference station	sea water	ENVO	ENVO:00002149	marine metagenome	NCBITAXON	NCBITaxon:408172	Maria Island	GAZ	GAZ:00045173	marine biome	ENVO	ENVO:00000447	-42.5967	degree	UO	UO:0000185	148.2333	degree	UO	UO:0000185	Microbial sample collection	DNA extraction	102.100.100/34149	2016-02-10	75	meter	UO	UO:0000008	domain
IMOS Maria Island national reference station	sea water	ENVO	ENVO:00002149	marine metagenome	NCBITAXON	NCBITaxon:408172	Maria Island	GAZ	GAZ:00045173	marine biome	ENVO	ENVO:00000447	-42.5967	degree	UO	UO:0000185	148.2333	degree	UO	UO:0000185	Microbial sample collection	DNA extraction	102.100.100/34150	2016-02-10	85	meter	UO	UO:0000008	domain
IMOS Maria Island national reference station	sea water	ENVO	ENVO:00002149	marine metagenome	NCBITAXON	NCBITaxon:408172	Maria Island	GAZ	GAZ:00045173	marine biome	ENVO	ENVO:00000447	-42.5967	degree	UO	UO:0000185	148.2333	degree	UO	UO:0000185	Microbial sample collection	DNA extraction	102.100.100/34151	2016-03-04	0	meter	UO	UO:0000008	domain
IMOS Maria Island national reference station	sea water	ENVO	ENVO:00002149	marine metagenome	NCBITAXON	NCBITaxon:408172	Maria Island	GAZ	GAZ:00045173	marine biome	ENVO	ENVO:00000447	-42.5967	degree	UO	UO:0000185	148.2333	degree	UO	UO:0000185	Microbial sample collection	DNA extraction	102.100.100/34152	2016-03-04	10	meter	UO	UO:0000008	domain
IMOS Maria Island national reference station	sea water	ENVO	ENVO:00002149	marine metagenome	NCBITAXON	NCBITaxon:408172	Maria Island	GAZ	GAZ:00045173	marine biome	ENVO	ENVO:00000447	-42.5967	degree	UO	UO:0000185	148.2333	degree	UO	UO:0000185	Microbial sample collection	DNA extraction	102.100.100/34153	2016-03-04	20	meter	UO	UO:0000008	domain
IMOS Maria Island national reference station	sea water	ENVO	ENVO:00002149	marine metagenome	NCBITAXON	NCBITaxon:408172	Maria Island	GAZ	GAZ:00045173	marine biome	ENVO	ENVO:00000447	-42.5967	degree	UO	UO:0000185	148.2333	degree	UO	UO:0000185	Microbial sample collection	DNA extraction	102.100.100/34154	2016-03-04	50	meter	UO	UO:0000008	domain
IMOS Maria Island national reference station	sea water	ENVO	ENVO:00002149	marine metagenome	NCBITAXON	NCBITaxon:408172	Maria Island	GAZ	GAZ:00045173	marine biome	ENVO	ENVO:00000447	-42.5967	degree	UO	UO:0000185	148.2333	degree	UO	UO:0000185	Microbial sample collection	DNA extraction	102.100.100/34155	2016-03-04	75	meter	UO	UO:0000008	domain
IMOS Maria Island national reference station	sea water	ENVO	ENVO:00002149	marine metagenome	NCBITAXON	NCBITaxon:408172	Maria Island	GAZ	GAZ:00045173	marine biome	ENVO	ENVO:00000447	-42.5967	degree	UO	UO:0000185	148.2333	degree	UO	UO:0000185	Microbial sample collection	DNA extraction	102.100.100/34156	2016-03-04	85	meter	UO	UO:0000008	domain
IMOS Maria Island national reference station	sea water	ENVO	ENVO:00002149	marine metagenome	NCBITAXON	NCBITaxon:408172	Maria Island	GAZ	GAZ:00045173	marine biome	ENVO	ENVO:00000447	-42.5967	degree	UO	UO:0000185	148.2333	degree	UO	UO:0000185	Microbial sample collection	DNA extraction	102.100.100/34157	2016-03-22	0	meter	UO	UO:0000008	domain
IMOS Maria Island national reference station	sea water	ENVO	ENVO:00002149	marine metagenome	NCBITAXON	NCBITaxon:408172	Maria Island	GAZ	GAZ:00045173	marine biome	ENVO	ENVO:00000447	-42.5967	degree	UO	UO:0000185	148.2333	degree	UO	UO:0000185	Microbial sample collection	DNA extraction	102.100.100/34158	2016-03-22	10	meter	UO	UO:0000008	domain
IMOS Maria Island national reference station	sea water	ENVO	ENVO:00002149	marine metagenome	NCBITAXON	NCBITaxon:408172	Maria Island	GAZ	GAZ:00045173	marine biome	ENVO	ENVO:00000447	-42.5967	degree	UO	UO:0000185	148.2333	degree	UO	UO:0000185	Microbial sample collection	DNA extraction	102.100.100/34159	2016-03-22	20	meter	UO	UO:0000008	domain
IMOS Maria Island national reference station	sea water	ENVO	ENVO:00002149	marine metagenome	NCBITAXON	NCBITaxon:408172	Maria Island	GAZ	GAZ:00045173	marine biome	ENVO	ENVO:00000447	-42.5967	degree	UO	UO:0000185	148.2333	degree	UO	UO:0000185	Microbial sample collection	DNA extraction	102.100.100/34160	2016-03-22	50	meter	UO	UO:0000008	domain
IMOS Maria Island national reference station	sea water	ENVO	ENVO:00002149	marine metagenome	NCBITAXON	NCBITaxon:408172	Maria Island	GAZ	GAZ:00045173	marine biome	ENVO	ENVO:00000447	-42.5967	degree	UO	UO:0000185	148.2333	degree	UO	UO:0000185	Microbial sample collection	DNA extraction	102.100.100/34161	2016-03-22	75	meter	UO	UO:0000008	domain
IMOS Maria Island national reference station	sea water	ENVO	ENVO:00002149	marine metagenome	NCBITAXON	NCBITaxon:408172	Maria Island	GAZ	GAZ:00045173	marine biome	ENVO	ENVO:00000447	-42.5967	degree	UO	UO:0000185	148.2333	degree	UO	UO:0000185	Microbial sample collection	DNA extraction	102.100.100/34162	2016-03-22	85	meter	UO	UO:0000008	domain
IMOS Maria Island national reference station	sea water	ENVO	ENVO:00002149	marine metagenome	NCBITAXON	NCBITaxon:408172	Maria Island	GAZ	GAZ:00045173	marine biome	ENVO	ENVO:00000447	-42.5967	degree	UO	UO:0000185	148.2333	degree	UO	UO:0000185	Microbial sample collection	DNA extraction	102.100.100/34787	2016-04-28	0	meter	UO	UO:0000008	domain
IMOS Maria Island national reference station	sea water	ENVO	ENVO:00002149	marine metagenome	NCBITAXON	NCBITaxon:408172	Maria Island	GAZ	GAZ:00045173	marine biome	ENVO	ENVO:00000447	-42.5967	degree	UO	UO:0000185	148.2333	degree	UO	UO:0000185	Microbial sample collection	DNA extraction	102.100.100/34788	2016-04-28	10	meter	UO	UO:0000008	domain
IMOS Maria Island national reference station	sea water	ENVO	ENVO:00002149	marine metagenome	NCBITAXON	NCBITaxon:408172	Maria Island	GAZ	GAZ:00045173	marine biome	ENVO	ENVO:00000447	-42.5967	degree	UO	UO:0000185	148.2333	degree	UO	UO:0000185	Microbial sample collection	DNA extraction	102.100.100/34789	2016-04-28	20	meter	UO	UO:0000008	domain
IMOS Maria Island national reference station	sea water	ENVO	ENVO:00002149	marine metagenome	NCBITAXON	NCBITaxon:408172	Maria Island	GAZ	GAZ:00045173	marine biome	ENVO	ENVO:00000447	-42.5967	degree	UO	UO:0000185	148.2333	degree	UO	UO:0000185	Microbial sample collection	DNA extraction	102.100.100/34790	2016-04-28	50	meter	UO	UO:0000008	domain
IMOS Maria Island national reference station	sea water	ENVO	ENVO:00002149	marine metagenome	NCBITAXON	NCBITaxon:408172	Maria Island	GAZ	GAZ:00045173	marine biome	ENVO	ENVO:00000447	-42.5967	degree	UO	UO:0000185	148.2333	degree	UO	UO:0000185	Microbial sample collection	DNA extraction	102.100.100/34791	2016-04-28	75	meter	UO	UO:0000008	domain
IMOS Maria Island national reference station	sea water	ENVO	ENVO:00002149	marine metagenome	NCBITAXON	NCBITaxon:408172	Maria Island	GAZ	GAZ:00045173	marine biome	ENVO	ENVO:00000447	-42.5967	degree	UO	UO:0000185	148.2333	degree	UO	UO:0000185	Microbial sample collection	DNA extraction	102.100.100/34792	2016-04-28	85	meter	UO	UO:0000008	domain
IMOS Maria Island national reference station	sea water	ENVO	ENVO:00002149	marine metagenome	NCBITAXON	NCBITaxon:408172	Maria Island	GAZ	GAZ:00045173	marine biome	ENVO	ENVO:00000447	-42.5967	degree	UO	UO:0000185	148.2333	degree	UO	UO:0000185	Microbial sample collection	DNA extraction	102.100.100/34268	2016-05-31	0	meter	UO	UO:0000008	domain
IMOS Maria Island national reference station	sea water	ENVO	ENVO:00002149	marine metagenome	NCBITAXON	NCBITaxon:408172	Maria Island	GAZ	GAZ:00045173	marine biome	ENVO	ENVO:00000447	-42.5967	degree	UO	UO:0000185	148.2333	degree	UO	UO:0000185	Microbial sample collection	DNA extraction	102.100.100/34269	2016-05-31	10	meter	UO	UO:0000008	domain
IMOS Maria Island national reference station	sea water	ENVO	ENVO:00002149	marine metagenome	NCBITAXON	NCBITaxon:408172	Maria Island	GAZ	GAZ:00045173	marine biome	ENVO	ENVO:00000447	-42.5967	degree	UO	UO:0000185	148.2333	degree	UO	UO:0000185	Microbial sample collection	DNA extraction	102.100.100/34270	2016-05-31	20	meter	UO	UO:0000008	domain
IMOS Maria Island national reference station	sea water	ENVO	ENVO:00002149	marine metagenome	NCBITAXON	NCBITaxon:408172	Maria Island	GAZ	GAZ:00045173	marine biome	ENVO	ENVO:00000447	-42.5967	degree	UO	UO:0000185	148.2333	degree	UO	UO:0000185	Microbial sample collection	DNA extraction	102.100.100/34271	2016-05-31	50	meter	UO	UO:0000008	domain
IMOS Maria Island national reference station	sea water	ENVO	ENVO:00002149	marine metagenome	NCBITAXON	NCBITaxon:408172	Maria Island	GAZ	GAZ:00045173	marine biome	ENVO	ENVO:00000447	-42.5967	degree	UO	UO:0000185	148.2333	degree	UO	UO:0000185	Microbial sample collection	DNA extraction	102.100.100/34272	2016-05-31	75	meter	UO	UO:0000008	domain
IMOS Maria Island national reference station	sea water	ENVO	ENVO:00002149	marine metagenome	NCBITAXON	NCBITaxon:408172	Maria Island	GAZ	GAZ:00045173	marine biome	ENVO	ENVO:00000447	-42.5967	degree	UO	UO:0000185	148.2333	degree	UO	UO:0000185	Microbial sample collection	DNA extraction	102.100.100/34273	2016-05-31	85	meter	UO	UO:0000008	domain
IMOS Kangaroo Island national reference station	sea water	ENVO	ENVO:00002149	marine metagenome	NCBITAXON	NCBITaxon:408172	Kangaroo Island	GAZ	GAZ:00088036	marine biome	ENVO	ENVO:00000447	-35.8322	degree	UO	UO:0000185	136.4473	degree	UO	UO:0000185	Microbial sample collection	DNA extraction	102.100.100/21981	2015-06-29	0	meter	UO	UO:0000008	domain
IMOS Kangaroo Island national reference station	sea water	ENVO	ENVO:00002149	marine metagenome	NCBITAXON	NCBITaxon:408172	Kangaroo Island	GAZ	GAZ:00088036	marine biome	ENVO	ENVO:00000447	-35.8322	degree	UO	UO:0000185	136.4473	degree	UO	UO:0000185	Microbial sample collection	DNA extraction	102.100.100/21982	2015-06-29	10	meter	UO	UO:0000008	domain
IMOS Kangaroo Island national reference station	sea water	ENVO	ENVO:00002149	marine metagenome	NCBITAXON	NCBITaxon:408172	Kangaroo Island	GAZ	GAZ:00088036	marine biome	ENVO	ENVO:00000447	-35.8322	degree	UO	UO:0000185	136.4473	degree	UO	UO:0000185	Microbial sample collection	DNA extraction	102.100.100/21983	2015-06-29	20	meter	UO	UO:0000008	domain
IMOS Kangaroo Island national reference station	sea water	ENVO	ENVO:00002149	marine metagenome	NCBITAXON	NCBITaxon:408172	Kangaroo Island	GAZ	GAZ:00088036	marine biome	ENVO	ENVO:00000447	-35.8322	degree	UO	UO:0000185	136.4473	degree	UO	UO:0000185	Microbial sample collection	DNA extraction	102.100.100/21984	2015-06-29	50	meter	UO	UO:0000008	domain
IMOS Kangaroo Island national reference station	sea water	ENVO	ENVO:00002149	marine metagenome	NCBITAXON	NCBITaxon:408172	Kangaroo Island	GAZ	GAZ:00088036	marine biome	ENVO	ENVO:00000447	-35.8322	degree	UO	UO:0000185	136.4473	degree	UO	UO:0000185	Microbial sample collection	DNA extraction	102.100.100/21985	2015-06-29	75	meter	UO	UO:0000008	domain
IMOS Kangaroo Island national reference station	sea water	ENVO	ENVO:00002149	marine metagenome	NCBITAXON	NCBITaxon:408172	Kangaroo Island	GAZ	GAZ:00088036	marine biome	ENVO	ENVO:00000447	-35.8322	degree	UO	UO:0000185	136.4473	degree	UO	UO:0000185	Microbial sample collection	DNA extraction	102.100.100/21986	2015-06-29	100	meter	UO	UO:0000008	domain
IMOS Kangaroo Island national reference station	sea water	ENVO	ENVO:00002149	marine metagenome	NCBITAXON	NCBITaxon:408172	Kangaroo Island	GAZ	GAZ:00088036	marine biome	ENVO	ENVO:00000447	-35.8322	degree	UO	UO:0000185	136.4473	degree	UO	UO:0000185	Microbial sample collection	DNA extraction	102.100.100/21992	2015-09-09	0	meter	UO	UO:0000008	domain
IMOS Kangaroo Island national reference station	sea water	ENVO	ENVO:00002149	marine metagenome	NCBITAXON	NCBITaxon:408172	Kangaroo Island	GAZ	GAZ:00088036	marine biome	ENVO	ENVO:00000447	-35.8322	degree	UO	UO:0000185	136.4473	degree	UO	UO:0000185	Microbial sample collection	DNA extraction	102.100.100/21993	2015-09-09	10	meter	UO	UO:0000008	domain
IMOS Kangaroo Island national reference station	sea water	ENVO	ENVO:00002149	marine metagenome	NCBITAXON	NCBITaxon:408172	Kangaroo Island	GAZ	GAZ:00088036	marine biome	ENVO	ENVO:00000447	-35.8322	degree	UO	UO:0000185	136.4473	degree	UO	UO:0000185	Microbial sample collection	DNA extraction	102.100.100/21994	2015-09-09	20	meter	UO	UO:0000008	domain
IMOS Kangaroo Island national reference station	sea water	ENVO	ENVO:00002149	marine metagenome	NCBITAXON	NCBITaxon:408172	Kangaroo Island	GAZ	GAZ:00088036	marine biome	ENVO	ENVO:00000447	-35.8322	degree	UO	UO:0000185	136.4473	degree	UO	UO:0000185	Microbial sample collection	DNA extraction	102.100.100/21995	2015-09-09	50	meter	UO	UO:0000008	domain
IMOS Kangaroo Island national reference station	sea water	ENVO	ENVO:00002149	marine metagenome	NCBITAXON	NCBITaxon:408172	Kangaroo Island	GAZ	GAZ:00088036	marine biome	ENVO	ENVO:00000447	-35.8322	degree	UO	UO:0000185	136.4473	degree	UO	UO:0000185	Microbial sample collection	DNA extraction	102.100.100/21996	2015-09-09	75	meter	UO	UO:0000008	domain
IMOS Kangaroo Island national reference station	sea water	ENVO	ENVO:00002149	marine metagenome	NCBITAXON	NCBITaxon:408172	Kangaroo Island	GAZ	GAZ:00088036	marine biome	ENVO	ENVO:00000447	-35.8322	degree	UO	UO:0000185	136.4473	degree	UO	UO:0000185	Microbial sample collection	DNA extraction	102.100.100/21997	2015-09-09	100	meter	UO	UO:0000008	domain
IMOS Kangaroo Island national reference station	sea water	ENVO	ENVO:00002149	marine metagenome	NCBITAXON	NCBITaxon:408172	Kangaroo Island	GAZ	GAZ:00088036	marine biome	ENVO	ENVO:00000447	-35.8322	degree	UO	UO:0000185	136.4473	degree	UO	UO:0000185	Microbial sample collection	DNA extraction	102.100.100/22004	2015-11-16	0	meter	UO	UO:0000008	domain
IMOS Kangaroo Island national reference station	sea water	ENVO	ENVO:00002149	marine metagenome	NCBITAXON	NCBITaxon:408172	Kangaroo Island	GAZ	GAZ:00088036	marine biome	ENVO	ENVO:00000447	-35.8322	degree	UO	UO:0000185	136.4473	degree	UO	UO:0000185	Microbial sample collection	DNA extraction	102.100.100/22005	2015-11-16	10	meter	UO	UO:0000008	domain
IMOS Kangaroo Island national reference station	sea water	ENVO	ENVO:00002149	marine metagenome	NCBITAXON	NCBITaxon:408172	Kangaroo Island	GAZ	GAZ:00088036	marine biome	ENVO	ENVO:00000447	-35.8322	degree	UO	UO:0000185	136.4473	degree	UO	UO:0000185	Microbial sample collection	DNA extraction	102.100.100/22006	2015-11-16	20	meter	UO	UO:0000008	domain
IMOS Kangaroo Island national reference station	sea water	ENVO	ENVO:00002149	marine metagenome	NCBITAXON	NCBITaxon:408172	Kangaroo Island	GAZ	GAZ:00088036	marine biome	ENVO	ENVO:00000447	-35.8322	degree	UO	UO:0000185	136.4473	degree	UO	UO:0000185	Microbial sample collection	DNA extraction	102.100.100/22007	2015-11-16	50	meter	UO	UO:0000008	domain
IMOS Kangaroo Island national reference station	sea water	ENVO	ENVO:00002149	marine metagenome	NCBITAXON	NCBITaxon:408172	Kangaroo Island	GAZ	GAZ:00088036	marine biome	ENVO	ENVO:00000447	-35.8322	degree	UO	UO:0000185	136.4473	degree	UO	UO:0000185	Microbial sample collection	DNA extraction	102.100.100/22008	2015-11-16	75	meter	UO	UO:0000008	domain
IMOS Kangaroo Island national reference station	sea water	ENVO	ENVO:00002149	marine metagenome	NCBITAXON	NCBITaxon:408172	Kangaroo Island	GAZ	GAZ:00088036	marine biome	ENVO	ENVO:00000447	-35.8322	degree	UO	UO:0000185	136.4473	degree	UO	UO:0000185	Microbial sample collection	DNA extraction	102.100.100/22009	2015-11-16	100	meter	UO	UO:0000008	domain
IMOS Kangaroo Island national reference station	sea water	ENVO	ENVO:00002149	marine metagenome	NCBITAXON	NCBITaxon:408172	Kangaroo Island	GAZ	GAZ:00088036	marine biome	ENVO	ENVO:00000447	-35.8322	degree	UO	UO:0000185	136.4473	degree	UO	UO:0000185	Microbial sample collection	DNA extraction	102.100.100/34224	2016-02-14	0	meter	UO	UO:0000008	domain
IMOS Kangaroo Island national reference station	sea water	ENVO	ENVO:00002149	marine metagenome	NCBITAXON	NCBITaxon:408172	Kangaroo Island	GAZ	GAZ:00088036	marine biome	ENVO	ENVO:00000447	-35.8322	degree	UO	UO:0000185	136.4473	degree	UO	UO:0000185	Microbial sample collection	DNA extraction	102.100.100/34225	2016-02-14	10	meter	UO	UO:0000008	domain
IMOS Kangaroo Island national reference station	sea water	ENVO	ENVO:00002149	marine metagenome	NCBITAXON	NCBITaxon:408172	Kangaroo Island	GAZ	GAZ:00088036	marine biome	ENVO	ENVO:00000447	-35.8322	degree	UO	UO:0000185	136.4473	degree	UO	UO:0000185	Microbial sample collection	DNA extraction	102.100.100/34226	2016-02-14	20	meter	UO	UO:0000008	domain
IMOS Kangaroo Island national reference station	sea water	ENVO	ENVO:00002149	marine metagenome	NCBITAXON	NCBITaxon:408172	Kangaroo Island	GAZ	GAZ:00088036	marine biome	ENVO	ENVO:00000447	-35.8322	degree	UO	UO:0000185	136.4473	degree	UO	UO:0000185	Microbial sample collection	DNA extraction	102.100.100/34227	2016-02-14	50	meter	UO	UO:0000008	domain
IMOS Kangaroo Island national reference station	sea water	ENVO	ENVO:00002149	marine metagenome	NCBITAXON	NCBITaxon:408172	Kangaroo Island	GAZ	GAZ:00088036	marine biome	ENVO	ENVO:00000447	-35.8322	degree	UO	UO:0000185	136.4473	degree	UO	UO:0000185	Microbial sample collection	DNA extraction	102.100.100/34228	2016-02-14	75	meter	UO	UO:0000008	domain
IMOS Kangaroo Island national reference station	sea water	ENVO	ENVO:00002149	marine metagenome	NCBITAXON	NCBITaxon:408172	Kangaroo Island	GAZ	GAZ:00088036	marine biome	ENVO	ENVO:00000447	-35.8322	degree	UO	UO:0000185	136.4473	degree	UO	UO:0000185	Microbial sample collection	DNA extraction	102.100.100/34229	2016-02-14	100	meter	UO	UO:0000008	domain
IMOS Kangaroo Island national reference station	sea water	ENVO	ENVO:00002149	marine metagenome	NCBITAXON	NCBITaxon:408172	Kangaroo Island	GAZ	GAZ:00088036	marine biome	ENVO	ENVO:00000447	-35.8322	degree	UO	UO:0000185	136.4473	degree	UO	UO:0000185	Microbial sample collection	DNA extraction	102.100.100/34310	2016-05-01	0	meter	UO	UO:0000008	domain
IMOS Kangaroo Island national reference station	sea water	ENVO	ENVO:00002149	marine metagenome	NCBITAXON	NCBITaxon:408172	Kangaroo Island	GAZ	GAZ:00088036	marine biome	ENVO	ENVO:00000447	-35.8322	degree	UO	UO:0000185	136.4473	degree	UO	UO:0000185	Microbial sample collection	DNA extraction	102.100.100/34311	2016-05-01	10	meter	UO	UO:0000008	domain
IMOS Kangaroo Island national reference station	sea water	ENVO	ENVO:00002149	marine metagenome	NCBITAXON	NCBITaxon:408172	Kangaroo Island	GAZ	GAZ:00088036	marine biome	ENVO	ENVO:00000447	-35.8322	degree	UO	UO:0000185	136.4473	degree	UO	UO:0000185	Microbial sample collection	DNA extraction	102.100.100/34312	2016-05-01	20	meter	UO	UO:0000008	domain
IMOS Kangaroo Island national reference station	sea water	ENVO	ENVO:00002149	marine metagenome	NCBITAXON	NCBITaxon:408172	Kangaroo Island	GAZ	GAZ:00088036	marine biome	ENVO	ENVO:00000447	-35.8322	degree	UO	UO:0000185	136.4473	degree	UO	UO:0000185	Microbial sample collection	DNA extraction	102.100.100/34313	2016-05-01	50	meter	UO	UO:0000008	domain
IMOS Kangaroo Island national reference station	sea water	ENVO	ENVO:00002149	marine metagenome	NCBITAXON	NCBITaxon:408172	Kangaroo Island	GAZ	GAZ:00088036	marine biome	ENVO	ENVO:00000447	-35.8322	degree	UO	UO:0000185	136.4473	degree	UO	UO:0000185	Microbial sample collection	DNA extraction	102.100.100/34314	2016-05-01	75	meter	UO	UO:0000008	domain
IMOS Kangaroo Island national reference station	sea water	ENVO	ENVO:00002149	marine metagenome	NCBITAXON	NCBITaxon:408172	Kangaroo Island	GAZ	GAZ:00088036	marine biome	ENVO	ENVO:00000447	-35.8322	degree	UO	UO:0000185	136.4473	degree	UO	UO:0000185	Microbial sample collection	DNA extraction	102.100.100/34315	2016-05-01	100	meter	UO	UO:0000008	domain
IMOS Port Hacking national reference station	sea water	ENVO	ENVO:00002149	marine metagenome	NCBITAXON	NCBITaxon:408172	Sydney	GAZ	GAZ:00071065	marine biome	ENVO	ENVO:00000447	-34.1192	degree	UO	UO:0000185	151.2267	degree	UO	UO:0000185	Microbial sample collection	DNA extraction	102.100.100/27371	2012-06-27	0	meter	UO	UO:0000008	domain
IMOS Port Hacking national reference station	sea water	ENVO	ENVO:00002149	marine metagenome	NCBITAXON	NCBITaxon:408172	Sydney	GAZ	GAZ:00071065	marine biome	ENVO	ENVO:00000447	-34.1192	degree	UO	UO:0000185	151.2267	degree	UO	UO:0000185	Microbial sample collection	DNA extraction	102.100.100/27372	2012-06-27	10	meter	UO	UO:0000008	domain
IMOS Port Hacking national reference station	sea water	ENVO	ENVO:00002149	marine metagenome	NCBITAXON	NCBITaxon:408172	Sydney	GAZ	GAZ:00071065	marine biome	ENVO	ENVO:00000447	-34.1192	degree	UO	UO:0000185	151.2267	degree	UO	UO:0000185	Microbial sample collection	DNA extraction	102.100.100/27374	2012-06-27	25	meter	UO	UO:0000008	domain
IMOS Port Hacking national reference station	sea water	ENVO	ENVO:00002149	marine metagenome	NCBITAXON	NCBITaxon:408172	Sydney	GAZ	GAZ:00071065	marine biome	ENVO	ENVO:00000447	-34.1192	degree	UO	UO:0000185	151.2267	degree	UO	UO:0000185	Microbial sample collection	DNA extraction	102.100.100/27375	2012-06-27	50	meter	UO	UO:0000008	domain
IMOS Port Hacking national reference station	sea water	ENVO	ENVO:00002149	marine metagenome	NCBITAXON	NCBITaxon:408172	Sydney	GAZ	GAZ:00071065	marine biome	ENVO	ENVO:00000447	-34.1192	degree	UO	UO:0000185	151.2267	degree	UO	UO:0000185	Microbial sample collection	DNA extraction	102.100.100/27376	2012-06-27	75	meter	UO	UO:0000008	domain
IMOS Port Hacking national reference station	sea water	ENVO	ENVO:00002149	marine metagenome	NCBITAXON	NCBITaxon:408172	Sydney	GAZ	GAZ:00071065	marine biome	ENVO	ENVO:00000447	-34.1192	degree	UO	UO:0000185	151.2267	degree	UO	UO:0000185	Microbial sample collection	DNA extraction	102.100.100/27373	2012-06-27	100	meter	UO	UO:0000008	domain
IMOS Port Hacking national reference station	sea water	ENVO	ENVO:00002149	marine metagenome	NCBITAXON	NCBITaxon:408172	Sydney	GAZ	GAZ:00071065	marine biome	ENVO	ENVO:00000447	-34.1192	degree	UO	UO:0000185	151.2267	degree	UO	UO:0000185	Microbial sample collection	DNA extraction	102.100.100/27377	2012-07-17	0	meter	UO	UO:0000008	domain
IMOS Port Hacking national reference station	sea water	ENVO	ENVO:00002149	marine metagenome	NCBITAXON	NCBITaxon:408172	Sydney	GAZ	GAZ:00071065	marine biome	ENVO	ENVO:00000447	-34.1192	degree	UO	UO:0000185	151.2267	degree	UO	UO:0000185	Microbial sample collection	DNA extraction	102.100.100/27378	2012-07-17	10	meter	UO	UO:0000008	domain
IMOS Port Hacking national reference station	sea water	ENVO	ENVO:00002149	marine metagenome	NCBITAXON	NCBITaxon:408172	Sydney	GAZ	GAZ:00071065	marine biome	ENVO	ENVO:00000447	-34.1192	degree	UO	UO:0000185	151.2267	degree	UO	UO:0000185	Microbial sample collection	DNA extraction	102.100.100/27380	2012-07-17	25	meter	UO	UO:0000008	domain
IMOS Port Hacking national reference station	sea water	ENVO	ENVO:00002149	marine metagenome	NCBITAXON	NCBITaxon:408172	Sydney	GAZ	GAZ:00071065	marine biome	ENVO	ENVO:00000447	-34.1192	degree	UO	UO:0000185	151.2267	degree	UO	UO:0000185	Microbial sample collection	DNA extraction	102.100.100/27381	2012-07-17	50	meter	UO	UO:0000008	domain
IMOS Port Hacking national reference station	sea water	ENVO	ENVO:00002149	marine metagenome	NCBITAXON	NCBITaxon:408172	Sydney	GAZ	GAZ:00071065	marine biome	ENVO	ENVO:00000447	-34.1192	degree	UO	UO:0000185	151.2267	degree	UO	UO:0000185	Microbial sample collection	DNA extraction	102.100.100/27382	2012-07-17	75	meter	UO	UO:0000008	domain
IMOS Port Hacking national reference station	sea water	ENVO	ENVO:00002149	marine metagenome	NCBITAXON	NCBITaxon:408172	Sydney	GAZ	GAZ:00071065	marine biome	ENVO	ENVO:00000447	-34.1192	degree	UO	UO:0000185	151.2267	degree	UO	UO:0000185	Microbial sample collection	DNA extraction	102.100.100/27379	2012-07-17	100	meter	UO	UO:0000008	domain
IMOS Port Hacking national reference station	sea water	ENVO	ENVO:00002149	marine metagenome	NCBITAXON	NCBITaxon:408172	Sydney	GAZ	GAZ:00071065	marine biome	ENVO	ENVO:00000447	-34.1192	degree	UO	UO:0000185	151.2267	degree	UO	UO:0000185	Microbial sample collection	DNA extraction	102.100.100/27383	2012-08-22	0	meter	UO	UO:0000008	domain
IMOS Port Hacking national reference station	sea water	ENVO	ENVO:00002149	marine metagenome	NCBITAXON	NCBITaxon:408172	Sydney	GAZ	GAZ:00071065	marine biome	ENVO	ENVO:00000447	-34.1192	degree	UO	UO:0000185	151.2267	degree	UO	UO:0000185	Microbial sample collection	DNA extraction	102.100.100/27384	2012-08-22	10	meter	UO	UO:0000008	domain
IMOS Port Hacking national reference station	sea water	ENVO	ENVO:00002149	marine metagenome	NCBITAXON	NCBITaxon:408172	Sydney	GAZ	GAZ:00071065	marine biome	ENVO	ENVO:00000447	-34.1192	degree	UO	UO:0000185	151.2267	degree	UO	UO:0000185	Microbial sample collection	DNA extraction	102.100.100/27386	2012-08-22	25	meter	UO	UO:0000008	domain
IMOS Port Hacking national reference station	sea water	ENVO	ENVO:00002149	marine metagenome	NCBITAXON	NCBITaxon:408172	Sydney	GAZ	GAZ:00071065	marine biome	ENVO	ENVO:00000447	-34.1192	degree	UO	UO:0000185	151.2267	degree	UO	UO:0000185	Microbial sample collection	DNA extraction	102.100.100/27387	2012-08-22	50	meter	UO	UO:0000008	domain
IMOS Port Hacking national reference station	sea water	ENVO	ENVO:00002149	marine metagenome	NCBITAXON	NCBITaxon:408172	Sydney	GAZ	GAZ:00071065	marine biome	ENVO	ENVO:00000447	-34.1192	degree	UO	UO:0000185	151.2267	degree	UO	UO:0000185	Microbial sample collection	DNA extraction	102.100.100/27388	2012-08-22	75	meter	UO	UO:0000008	domain
IMOS Port Hacking national reference station	sea water	ENVO	ENVO:00002149	marine metagenome	NCBITAXON	NCBITaxon:408172	Sydney	GAZ	GAZ:00071065	marine biome	ENVO	ENVO:00000447	-34.1192	degree	UO	UO:0000185	151.2267	degree	UO	UO:0000185	Microbial sample collection	DNA extraction	102.100.100/27385	2012-08-22	100	meter	UO	UO:0000008	domain
IMOS Port Hacking national reference station	sea water	ENVO	ENVO:00002149	marine metagenome	NCBITAXON	NCBITaxon:408172	Sydney	GAZ	GAZ:00071065	marine biome	ENVO	ENVO:00000447	-34.1192	degree	UO	UO:0000185	151.2267	degree	UO	UO:0000185	Microbial sample collection	DNA extraction	102.100.100/27389	2012-09-18	0	meter	UO	UO:0000008	domain
IMOS Port Hacking national reference station	sea water	ENVO	ENVO:00002149	marine metagenome	NCBITAXON	NCBITaxon:408172	Sydney	GAZ	GAZ:00071065	marine biome	ENVO	ENVO:00000447	-34.1192	degree	UO	UO:0000185	151.2267	degree	UO	UO:0000185	Microbial sample collection	DNA extraction	102.100.100/27390	2012-09-18	10	meter	UO	UO:0000008	domain
IMOS Port Hacking national reference station	sea water	ENVO	ENVO:00002149	marine metagenome	NCBITAXON	NCBITaxon:408172	Sydney	GAZ	GAZ:00071065	marine biome	ENVO	ENVO:00000447	-34.1192	degree	UO	UO:0000185	151.2267	degree	UO	UO:0000185	Microbial sample collection	DNA extraction	102.100.100/27392	2012-09-18	25	meter	UO	UO:0000008	domain
IMOS Port Hacking national reference station	sea water	ENVO	ENVO:00002149	marine metagenome	NCBITAXON	NCBITaxon:408172	Sydney	GAZ	GAZ:00071065	marine biome	ENVO	ENVO:00000447	-34.1192	degree	UO	UO:0000185	151.2267	degree	UO	UO:0000185	Microbial sample collection	DNA extraction	102.100.100/27393	2012-09-18	50	meter	UO	UO:0000008	domain
IMOS Port Hacking national reference station	sea water	ENVO	ENVO:00002149	marine metagenome	NCBITAXON	NCBITaxon:408172	Sydney	GAZ	GAZ:00071065	marine biome	ENVO	ENVO:00000447	-34.1192	degree	UO	UO:0000185	151.2267	degree	UO	UO:0000185	Microbial sample collection	DNA extraction	102.100.100/27394	2012-09-18	75	meter	UO	UO:0000008	domain
IMOS Port Hacking national reference station	sea water	ENVO	ENVO:00002149	marine metagenome	NCBITAXON	NCBITaxon:408172	Sydney	GAZ	GAZ:00071065	marine biome	ENVO	ENVO:00000447	-34.1192	degree	UO	UO:0000185	151.2267	degree	UO	UO:0000185	Microbial sample collection	DNA extraction	102.100.100/27391	2012-09-18	100	meter	UO	UO:0000008	domain
IMOS Port Hacking national reference station	sea water	ENVO	ENVO:00002149	marine metagenome	NCBITAXON	NCBITaxon:408172	Sydney	GAZ	GAZ:00071065	marine biome	ENVO	ENVO:00000447	-34.1192	degree	UO	UO:0000185	151.2267	degree	UO	UO:0000185	Microbial sample collection	DNA extraction	102.100.100/27395	2012-10-10	0	meter	UO	UO:0000008	domain
IMOS Port Hacking national reference station	sea water	ENVO	ENVO:00002149	marine metagenome	NCBITAXON	NCBITaxon:408172	Sydney	GAZ	GAZ:00071065	marine biome	ENVO	ENVO:00000447	-34.1192	degree	UO	UO:0000185	151.2267	degree	UO	UO:0000185	Microbial sample collection	DNA extraction	102.100.100/27396	2012-10-10	10	meter	UO	UO:0000008	domain
IMOS Port Hacking national reference station	sea water	ENVO	ENVO:00002149	marine metagenome	NCBITAXON	NCBITaxon:408172	Sydney	GAZ	GAZ:00071065	marine biome	ENVO	ENVO:00000447	-34.1192	degree	UO	UO:0000185	151.2267	degree	UO	UO:0000185	Microbial sample collection	DNA extraction	102.100.100/27398	2012-10-10	25	meter	UO	UO:0000008	domain
IMOS Port Hacking national reference station	sea water	ENVO	ENVO:00002149	marine metagenome	NCBITAXON	NCBITaxon:408172	Sydney	GAZ	GAZ:00071065	marine biome	ENVO	ENVO:00000447	-34.1192	degree	UO	UO:0000185	151.2267	degree	UO	UO:0000185	Microbial sample collection	DNA extraction	102.100.100/27399	2012-10-10	50	meter	UO	UO:0000008	domain
IMOS Port Hacking national reference station	sea water	ENVO	ENVO:00002149	marine metagenome	NCBITAXON	NCBITaxon:408172	Sydney	GAZ	GAZ:00071065	marine biome	ENVO	ENVO:00000447	-34.1192	degree	UO	UO:0000185	151.2267	degree	UO	UO:0000185	Microbial sample collection	DNA extraction	102.100.100/27400	2012-10-10	75	meter	UO	UO:0000008	domain
IMOS Port Hacking national reference station	sea water	ENVO	ENVO:00002149	marine metagenome	NCBITAXON	NCBITaxon:408172	Sydney	GAZ	GAZ:00071065	marine biome	ENVO	ENVO:00000447	-34.1192	degree	UO	UO:0000185	151.2267	degree	UO	UO:0000185	Microbial sample collection	DNA extraction	102.100.100/27397	2012-10-10	100	meter	UO	UO:0000008	domain
IMOS Port Hacking national reference station	sea water	ENVO	ENVO:00002149	marine metagenome	NCBITAXON	NCBITaxon:408172	Sydney	GAZ	GAZ:00071065	marine biome	ENVO	ENVO:00000447	-34.1192	degree	UO	UO:0000185	151.2267	degree	UO	UO:0000185	Microbial sample collection	DNA extraction	102.100.100/27401	2012-11-21	0	meter	UO	UO:0000008	domain
IMOS Port Hacking national reference station	sea water	ENVO	ENVO:00002149	marine metagenome	NCBITAXON	NCBITaxon:408172	Sydney	GAZ	GAZ:00071065	marine biome	ENVO	ENVO:00000447	-34.1192	degree	UO	UO:0000185	151.2267	degree	UO	UO:0000185	Microbial sample collection	DNA extraction	102.100.100/27402	2012-11-21	10	meter	UO	UO:0000008	domain
IMOS Port Hacking national reference station	sea water	ENVO	ENVO:00002149	marine metagenome	NCBITAXON	NCBITaxon:408172	Sydney	GAZ	GAZ:00071065	marine biome	ENVO	ENVO:00000447	-34.1192	degree	UO	UO:0000185	151.2267	degree	UO	UO:0000185	Microbial sample collection	DNA extraction	102.100.100/27404	2012-11-21	25	meter	UO	UO:0000008	domain
IMOS Port Hacking national reference station	sea water	ENVO	ENVO:00002149	marine metagenome	NCBITAXON	NCBITaxon:408172	Sydney	GAZ	GAZ:00071065	marine biome	ENVO	ENVO:00000447	-34.1192	degree	UO	UO:0000185	151.2267	degree	UO	UO:0000185	Microbial sample collection	DNA extraction	102.100.100/27405	2012-11-21	50	meter	UO	UO:0000008	domain
IMOS Port Hacking national reference station	sea water	ENVO	ENVO:00002149	marine metagenome	NCBITAXON	NCBITaxon:408172	Sydney	GAZ	GAZ:00071065	marine biome	ENVO	ENVO:00000447	-34.1192	degree	UO	UO:0000185	151.2267	degree	UO	UO:0000185	Microbial sample collection	DNA extraction	102.100.100/27406	2012-11-21	75	meter	UO	UO:0000008	domain
IMOS Port Hacking national reference station	sea water	ENVO	ENVO:00002149	marine metagenome	NCBITAXON	NCBITaxon:408172	Sydney	GAZ	GAZ:00071065	marine biome	ENVO	ENVO:00000447	-34.1192	degree	UO	UO:0000185	151.2267	degree	UO	UO:0000185	Microbial sample collection	DNA extraction	102.100.100/27403	2012-11-21	100	meter	UO	UO:0000008	domain
IMOS Port Hacking national reference station	sea water	ENVO	ENVO:00002149	marine metagenome	NCBITAXON	NCBITaxon:408172	Sydney	GAZ	GAZ:00071065	marine biome	ENVO	ENVO:00000447	-34.1192	degree	UO	UO:0000185	151.2267	degree	UO	UO:0000185	Microbial sample collection	DNA extraction	102.100.100/27407	2012-12-19	0	meter	UO	UO:0000008	domain
IMOS Port Hacking national reference station	sea water	ENVO	ENVO:00002149	marine metagenome	NCBITAXON	NCBITaxon:408172	Sydney	GAZ	GAZ:00071065	marine biome	ENVO	ENVO:00000447	-34.1192	degree	UO	UO:0000185	151.2267	degree	UO	UO:0000185	Microbial sample collection	DNA extraction	102.100.100/27408	2012-12-19	10	meter	UO	UO:0000008	domain
IMOS Port Hacking national reference station	sea water	ENVO	ENVO:00002149	marine metagenome	NCBITAXON	NCBITaxon:408172	Sydney	GAZ	GAZ:00071065	marine biome	ENVO	ENVO:00000447	-34.1192	degree	UO	UO:0000185	151.2267	degree	UO	UO:0000185	Microbial sample collection	DNA extraction	102.100.100/27410	2012-12-19	25	meter	UO	UO:0000008	domain
IMOS Port Hacking national reference station	sea water	ENVO	ENVO:00002149	marine metagenome	NCBITAXON	NCBITaxon:408172	Sydney	GAZ	GAZ:00071065	marine biome	ENVO	ENVO:00000447	-34.1192	degree	UO	UO:0000185	151.2267	degree	UO	UO:0000185	Microbial sample collection	DNA extraction	102.100.100/27411	2012-12-19	50	meter	UO	UO:0000008	domain
IMOS Port Hacking national reference station	sea water	ENVO	ENVO:00002149	marine metagenome	NCBITAXON	NCBITaxon:408172	Sydney	GAZ	GAZ:00071065	marine biome	ENVO	ENVO:00000447	-34.1192	degree	UO	UO:0000185	151.2267	degree	UO	UO:0000185	Microbial sample collection	DNA extraction	102.100.100/27412	2012-12-19	75	meter	UO	UO:0000008	domain
IMOS Port Hacking national reference station	sea water	ENVO	ENVO:00002149	marine metagenome	NCBITAXON	NCBITaxon:408172	Sydney	GAZ	GAZ:00071065	marine biome	ENVO	ENVO:00000447	-34.1192	degree	UO	UO:0000185	151.2267	degree	UO	UO:0000185	Microbial sample collection	DNA extraction	102.100.100/27409	2012-12-19	100	meter	UO	UO:0000008	domain
IMOS Port Hacking national reference station	sea water	ENVO	ENVO:00002149	marine metagenome	NCBITAXON	NCBITaxon:408172	Sydney	GAZ	GAZ:00071065	marine biome	ENVO	ENVO:00000447	-34.1192	degree	UO	UO:0000185	151.2267	degree	UO	UO:0000185	Microbial sample collection	DNA extraction	102.100.100/27413	2013-01-25	0	meter	UO	UO:0000008	domain
IMOS Port Hacking national reference station	sea water	ENVO	ENVO:00002149	marine metagenome	NCBITAXON	NCBITaxon:408172	Sydney	GAZ	GAZ:00071065	marine biome	ENVO	ENVO:00000447	-34.1192	degree	UO	UO:0000185	151.2267	degree	UO	UO:0000185	Microbial sample collection	DNA extraction	102.100.100/27414	2013-02-28	0	meter	UO	UO:0000008	domain
IMOS Port Hacking national reference station	sea water	ENVO	ENVO:00002149	marine metagenome	NCBITAXON	NCBITaxon:408172	Sydney	GAZ	GAZ:00071065	marine biome	ENVO	ENVO:00000447	-34.1192	degree	UO	UO:0000185	151.2267	degree	UO	UO:0000185	Microbial sample collection	DNA extraction	102.100.100/27415	2013-02-28	10	meter	UO	UO:0000008	domain
IMOS Port Hacking national reference station	sea water	ENVO	ENVO:00002149	marine metagenome	NCBITAXON	NCBITaxon:408172	Sydney	GAZ	GAZ:00071065	marine biome	ENVO	ENVO:00000447	-34.1192	degree	UO	UO:0000185	151.2267	degree	UO	UO:0000185	Microbial sample collection	DNA extraction	102.100.100/27417	2013-02-28	25	meter	UO	UO:0000008	domain
IMOS Port Hacking national reference station	sea water	ENVO	ENVO:00002149	marine metagenome	NCBITAXON	NCBITaxon:408172	Sydney	GAZ	GAZ:00071065	marine biome	ENVO	ENVO:00000447	-34.1192	degree	UO	UO:0000185	151.2267	degree	UO	UO:0000185	Microbial sample collection	DNA extraction	102.100.100/27418	2013-02-28	50	meter	UO	UO:0000008	domain
IMOS Port Hacking national reference station	sea water	ENVO	ENVO:00002149	marine metagenome	NCBITAXON	NCBITaxon:408172	Sydney	GAZ	GAZ:00071065	marine biome	ENVO	ENVO:00000447	-34.1192	degree	UO	UO:0000185	151.2267	degree	UO	UO:0000185	Microbial sample collection	DNA extraction	102.100.100/27419	2013-02-28	75	meter	UO	UO:0000008	domain
IMOS Port Hacking national reference station	sea water	ENVO	ENVO:00002149	marine metagenome	NCBITAXON	NCBITaxon:408172	Sydney	GAZ	GAZ:00071065	marine biome	ENVO	ENVO:00000447	-34.1192	degree	UO	UO:0000185	151.2267	degree	UO	UO:0000185	Microbial sample collection	DNA extraction	102.100.100/27416	2013-02-28	100	meter	UO	UO:0000008	domain
IMOS Port Hacking national reference station	sea water	ENVO	ENVO:00002149	marine metagenome	NCBITAXON	NCBITaxon:408172	Sydney	GAZ	GAZ:00071065	marine biome	ENVO	ENVO:00000447	-34.1192	degree	UO	UO:0000185	151.2267	degree	UO	UO:0000185	Microbial sample collection	DNA extraction	102.100.100/27420	2013-03-20	0	meter	UO	UO:0000008	domain
IMOS Port Hacking national reference station	sea water	ENVO	ENVO:00002149	marine metagenome	NCBITAXON	NCBITaxon:408172	Sydney	GAZ	GAZ:00071065	marine biome	ENVO	ENVO:00000447	-34.1192	degree	UO	UO:0000185	151.2267	degree	UO	UO:0000185	Microbial sample collection	DNA extraction	102.100.100/27421	2013-03-20	10	meter	UO	UO:0000008	domain
IMOS Port Hacking national reference station	sea water	ENVO	ENVO:00002149	marine metagenome	NCBITAXON	NCBITaxon:408172	Sydney	GAZ	GAZ:00071065	marine biome	ENVO	ENVO:00000447	-34.1192	degree	UO	UO:0000185	151.2267	degree	UO	UO:0000185	Microbial sample collection	DNA extraction	102.100.100/27423	2013-03-20	25	meter	UO	UO:0000008	domain
IMOS Port Hacking national reference station	sea water	ENVO	ENVO:00002149	marine metagenome	NCBITAXON	NCBITaxon:408172	Sydney	GAZ	GAZ:00071065	marine biome	ENVO	ENVO:00000447	-34.1192	degree	UO	UO:0000185	151.2267	degree	UO	UO:0000185	Microbial sample collection	DNA extraction	102.100.100/27424	2013-03-20	50	meter	UO	UO:0000008	domain
IMOS Port Hacking national reference station	sea water	ENVO	ENVO:00002149	marine metagenome	NCBITAXON	NCBITaxon:408172	Sydney	GAZ	GAZ:00071065	marine biome	ENVO	ENVO:00000447	-34.1192	degree	UO	UO:0000185	151.2267	degree	UO	UO:0000185	Microbial sample collection	DNA extraction	102.100.100/27425	2013-03-20	75	meter	UO	UO:0000008	domain
IMOS Port Hacking national reference station	sea water	ENVO	ENVO:00002149	marine metagenome	NCBITAXON	NCBITaxon:408172	Sydney	GAZ	GAZ:00071065	marine biome	ENVO	ENVO:00000447	-34.1192	degree	UO	UO:0000185	151.2267	degree	UO	UO:0000185	Microbial sample collection	DNA extraction	102.100.100/27422	2013-03-20	100	meter	UO	UO:0000008	domain
IMOS Port Hacking national reference station	sea water	ENVO	ENVO:00002149	marine metagenome	NCBITAXON	NCBITaxon:408172	Sydney	GAZ	GAZ:00071065	marine biome	ENVO	ENVO:00000447	-34.1192	degree	UO	UO:0000185	151.2267	degree	UO	UO:0000185	Microbial sample collection	DNA extraction	102.100.100/27426	2013-04-13	0	meter	UO	UO:0000008	domain
IMOS Port Hacking national reference station	sea water	ENVO	ENVO:00002149	marine metagenome	NCBITAXON	NCBITaxon:408172	Sydney	GAZ	GAZ:00071065	marine biome	ENVO	ENVO:00000447	-34.1192	degree	UO	UO:0000185	151.2267	degree	UO	UO:0000185	Microbial sample collection	DNA extraction	102.100.100/27427	2013-04-13	10	meter	UO	UO:0000008	domain
IMOS Port Hacking national reference station	sea water	ENVO	ENVO:00002149	marine metagenome	NCBITAXON	NCBITaxon:408172	Sydney	GAZ	GAZ:00071065	marine biome	ENVO	ENVO:00000447	-34.1192	degree	UO	UO:0000185	151.2267	degree	UO	UO:0000185	Microbial sample collection	DNA extraction	102.100.100/27429	2013-04-13	25	meter	UO	UO:0000008	domain
IMOS Port Hacking national reference station	sea water	ENVO	ENVO:00002149	marine metagenome	NCBITAXON	NCBITaxon:408172	Sydney	GAZ	GAZ:00071065	marine biome	ENVO	ENVO:00000447	-34.1192	degree	UO	UO:0000185	151.2267	degree	UO	UO:0000185	Microbial sample collection	DNA extraction	102.100.100/27430	2013-04-13	50	meter	UO	UO:0000008	domain
IMOS Port Hacking national reference station	sea water	ENVO	ENVO:00002149	marine metagenome	NCBITAXON	NCBITaxon:408172	Sydney	GAZ	GAZ:00071065	marine biome	ENVO	ENVO:00000447	-34.1192	degree	UO	UO:0000185	151.2267	degree	UO	UO:0000185	Microbial sample collection	DNA extraction	102.100.100/27431	2013-04-13	75	meter	UO	UO:0000008	domain
IMOS Port Hacking national reference station	sea water	ENVO	ENVO:00002149	marine metagenome	NCBITAXON	NCBITaxon:408172	Sydney	GAZ	GAZ:00071065	marine biome	ENVO	ENVO:00000447	-34.1192	degree	UO	UO:0000185	151.2267	degree	UO	UO:0000185	Microbial sample collection	DNA extraction	102.100.100/27428	2013-04-13	100	meter	UO	UO:0000008	domain
IMOS Port Hacking national reference station	sea water	ENVO	ENVO:00002149	marine metagenome	NCBITAXON	NCBITaxon:408172	Sydney	GAZ	GAZ:00071065	marine biome	ENVO	ENVO:00000447	-34.1192	degree	UO	UO:0000185	151.2267	degree	UO	UO:0000185	Microbial sample collection	DNA extraction	102.100.100/27432	2013-05-15	0	meter	UO	UO:0000008	domain
IMOS Port Hacking national reference station	sea water	ENVO	ENVO:00002149	marine metagenome	NCBITAXON	NCBITaxon:408172	Sydney	GAZ	GAZ:00071065	marine biome	ENVO	ENVO:00000447	-34.1192	degree	UO	UO:0000185	151.2267	degree	UO	UO:0000185	Microbial sample collection	DNA extraction	102.100.100/27433	2013-05-15	10	meter	UO	UO:0000008	domain
IMOS Port Hacking national reference station	sea water	ENVO	ENVO:00002149	marine metagenome	NCBITAXON	NCBITaxon:408172	Sydney	GAZ	GAZ:00071065	marine biome	ENVO	ENVO:00000447	-34.1192	degree	UO	UO:0000185	151.2267	degree	UO	UO:0000185	Microbial sample collection	DNA extraction	102.100.100/27435	2013-05-15	25	meter	UO	UO:0000008	domain
IMOS Port Hacking national reference station	sea water	ENVO	ENVO:00002149	marine metagenome	NCBITAXON	NCBITaxon:408172	Sydney	GAZ	GAZ:00071065	marine biome	ENVO	ENVO:00000447	-34.1192	degree	UO	UO:0000185	151.2267	degree	UO	UO:0000185	Microbial sample collection	DNA extraction	102.100.100/27436	2013-05-15	50	meter	UO	UO:0000008	domain
IMOS Port Hacking national reference station	sea water	ENVO	ENVO:00002149	marine metagenome	NCBITAXON	NCBITaxon:408172	Sydney	GAZ	GAZ:00071065	marine biome	ENVO	ENVO:00000447	-34.1192	degree	UO	UO:0000185	151.2267	degree	UO	UO:0000185	Microbial sample collection	DNA extraction	102.100.100/27437	2013-05-15	75	meter	UO	UO:0000008	domain
IMOS Port Hacking national reference station	sea water	ENVO	ENVO:00002149	marine metagenome	NCBITAXON	NCBITaxon:408172	Sydney	GAZ	GAZ:00071065	marine biome	ENVO	ENVO:00000447	-34.1192	degree	UO	UO:0000185	151.2267	degree	UO	UO:0000185	Microbial sample collection	DNA extraction	102.100.100/27434	2013-05-15	100	meter	UO	UO:0000008	domain
IMOS Port Hacking national reference station	sea water	ENVO	ENVO:00002149	marine metagenome	NCBITAXON	NCBITaxon:408172	Sydney	GAZ	GAZ:00071065	marine biome	ENVO	ENVO:00000447	-34.1192	degree	UO	UO:0000185	151.2267	degree	UO	UO:0000185	Microbial sample collection	DNA extraction	102.100.100/27438	2013-06-12	0	meter	UO	UO:0000008	domain
IMOS Port Hacking national reference station	sea water	ENVO	ENVO:00002149	marine metagenome	NCBITAXON	NCBITaxon:408172	Sydney	GAZ	GAZ:00071065	marine biome	ENVO	ENVO:00000447	-34.1192	degree	UO	UO:0000185	151.2267	degree	UO	UO:0000185	Microbial sample collection	DNA extraction	102.100.100/27439	2013-06-12	10	meter	UO	UO:0000008	domain
IMOS Port Hacking national reference station	sea water	ENVO	ENVO:00002149	marine metagenome	NCBITAXON	NCBITaxon:408172	Sydney	GAZ	GAZ:00071065	marine biome	ENVO	ENVO:00000447	-34.1192	degree	UO	UO:0000185	151.2267	degree	UO	UO:0000185	Microbial sample collection	DNA extraction	102.100.100/27441	2013-06-12	25	meter	UO	UO:0000008	domain
IMOS Port Hacking national reference station	sea water	ENVO	ENVO:00002149	marine metagenome	NCBITAXON	NCBITaxon:408172	Sydney	GAZ	GAZ:00071065	marine biome	ENVO	ENVO:00000447	-34.1192	degree	UO	UO:0000185	151.2267	degree	UO	UO:0000185	Microbial sample collection	DNA extraction	102.100.100/27442	2013-06-12	50	meter	UO	UO:0000008	domain
IMOS Port Hacking national reference station	sea water	ENVO	ENVO:00002149	marine metagenome	NCBITAXON	NCBITaxon:408172	Sydney	GAZ	GAZ:00071065	marine biome	ENVO	ENVO:00000447	-34.1192	degree	UO	UO:0000185	151.2267	degree	UO	UO:0000185	Microbial sample collection	DNA extraction	102.100.100/27443	2013-06-12	75	meter	UO	UO:0000008	domain
IMOS Port Hacking national reference station	sea water	ENVO	ENVO:00002149	marine metagenome	NCBITAXON	NCBITaxon:408172	Sydney	GAZ	GAZ:00071065	marine biome	ENVO	ENVO:00000447	-34.1192	degree	UO	UO:0000185	151.2267	degree	UO	UO:0000185	Microbial sample collection	DNA extraction	102.100.100/27440	2013-06-12	100	meter	UO	UO:0000008	domain
IMOS Port Hacking national reference station	sea water	ENVO	ENVO:00002149	marine metagenome	NCBITAXON	NCBITaxon:408172	Sydney	GAZ	GAZ:00071065	marine biome	ENVO	ENVO:00000447	-34.1192	degree	UO	UO:0000185	151.2267	degree	UO	UO:0000185	Microbial sample collection	DNA extraction	102.100.100/27444	2013-07-26	0	meter	UO	UO:0000008	domain
IMOS Port Hacking national reference station	sea water	ENVO	ENVO:00002149	marine metagenome	NCBITAXON	NCBITaxon:408172	Sydney	GAZ	GAZ:00071065	marine biome	ENVO	ENVO:00000447	-34.1192	degree	UO	UO:0000185	151.2267	degree	UO	UO:0000185	Microbial sample collection	DNA extraction	102.100.100/27445	2013-07-26	10	meter	UO	UO:0000008	domain
IMOS Port Hacking national reference station	sea water	ENVO	ENVO:00002149	marine metagenome	NCBITAXON	NCBITaxon:408172	Sydney	GAZ	GAZ:00071065	marine biome	ENVO	ENVO:00000447	-34.1192	degree	UO	UO:0000185	151.2267	degree	UO	UO:0000185	Microbial sample collection	DNA extraction	102.100.100/27447	2013-07-26	25	meter	UO	UO:0000008	domain
IMOS Port Hacking national reference station	sea water	ENVO	ENVO:00002149	marine metagenome	NCBITAXON	NCBITaxon:408172	Sydney	GAZ	GAZ:00071065	marine biome	ENVO	ENVO:00000447	-34.1192	degree	UO	UO:0000185	151.2267	degree	UO	UO:0000185	Microbial sample collection	DNA extraction	102.100.100/27448	2013-07-26	50	meter	UO	UO:0000008	domain
IMOS Port Hacking national reference station	sea water	ENVO	ENVO:00002149	marine metagenome	NCBITAXON	NCBITaxon:408172	Sydney	GAZ	GAZ:00071065	marine biome	ENVO	ENVO:00000447	-34.1192	degree	UO	UO:0000185	151.2267	degree	UO	UO:0000185	Microbial sample collection	DNA extraction	102.100.100/27449	2013-07-26	75	meter	UO	UO:0000008	domain
IMOS Port Hacking national reference station	sea water	ENVO	ENVO:00002149	marine metagenome	NCBITAXON	NCBITaxon:408172	Sydney	GAZ	GAZ:00071065	marine biome	ENVO	ENVO:00000447	-34.1192	degree	UO	UO:0000185	151.2267	degree	UO	UO:0000185	Microbial sample collection	DNA extraction	102.100.100/27446	2013-07-26	100	meter	UO	UO:0000008	domain
IMOS Port Hacking national reference station	sea water	ENVO	ENVO:00002149	marine metagenome	NCBITAXON	NCBITaxon:408172	Sydney	GAZ	GAZ:00071065	marine biome	ENVO	ENVO:00000447	-34.1192	degree	UO	UO:0000185	151.2267	degree	UO	UO:0000185	Microbial sample collection	DNA extraction	102.100.100/27450	2013-08-27	0	meter	UO	UO:0000008	domain
IMOS Port Hacking national reference station	sea water	ENVO	ENVO:00002149	marine metagenome	NCBITAXON	NCBITaxon:408172	Sydney	GAZ	GAZ:00071065	marine biome	ENVO	ENVO:00000447	-34.1192	degree	UO	UO:0000185	151.2267	degree	UO	UO:0000185	Microbial sample collection	DNA extraction	102.100.100/27451	2013-08-27	10	meter	UO	UO:0000008	domain
IMOS Port Hacking national reference station	sea water	ENVO	ENVO:00002149	marine metagenome	NCBITAXON	NCBITaxon:408172	Sydney	GAZ	GAZ:00071065	marine biome	ENVO	ENVO:00000447	-34.1192	degree	UO	UO:0000185	151.2267	degree	UO	UO:0000185	Microbial sample collection	DNA extraction	102.100.100/27453	2013-08-27	25	meter	UO	UO:0000008	domain
IMOS Port Hacking national reference station	sea water	ENVO	ENVO:00002149	marine metagenome	NCBITAXON	NCBITaxon:408172	Sydney	GAZ	GAZ:00071065	marine biome	ENVO	ENVO:00000447	-34.1192	degree	UO	UO:0000185	151.2267	degree	UO	UO:0000185	Microbial sample collection	DNA extraction	102.100.100/27454	2013-08-27	50	meter	UO	UO:0000008	domain
IMOS Port Hacking national reference station	sea water	ENVO	ENVO:00002149	marine metagenome	NCBITAXON	NCBITaxon:408172	Sydney	GAZ	GAZ:00071065	marine biome	ENVO	ENVO:00000447	-34.1192	degree	UO	UO:0000185	151.2267	degree	UO	UO:0000185	Microbial sample collection	DNA extraction	102.100.100/27455	2013-08-27	75	meter	UO	UO:0000008	domain
IMOS Port Hacking national reference station	sea water	ENVO	ENVO:00002149	marine metagenome	NCBITAXON	NCBITaxon:408172	Sydney	GAZ	GAZ:00071065	marine biome	ENVO	ENVO:00000447	-34.1192	degree	UO	UO:0000185	151.2267	degree	UO	UO:0000185	Microbial sample collection	DNA extraction	102.100.100/27452	2013-08-27	100	meter	UO	UO:0000008	domain
IMOS Port Hacking national reference station	sea water	ENVO	ENVO:00002149	marine metagenome	NCBITAXON	NCBITaxon:408172	Sydney	GAZ	GAZ:00071065	marine biome	ENVO	ENVO:00000447	-34.1192	degree	UO	UO:0000185	151.2267	degree	UO	UO:0000185	Microbial sample collection	DNA extraction	102.100.100/27456	2013-09-16	0	meter	UO	UO:0000008	domain
IMOS Port Hacking national reference station	sea water	ENVO	ENVO:00002149	marine metagenome	NCBITAXON	NCBITaxon:408172	Sydney	GAZ	GAZ:00071065	marine biome	ENVO	ENVO:00000447	-34.1192	degree	UO	UO:0000185	151.2267	degree	UO	UO:0000185	Microbial sample collection	DNA extraction	102.100.100/27457	2013-09-16	10	meter	UO	UO:0000008	domain
IMOS Port Hacking national reference station	sea water	ENVO	ENVO:00002149	marine metagenome	NCBITAXON	NCBITaxon:408172	Sydney	GAZ	GAZ:00071065	marine biome	ENVO	ENVO:00000447	-34.1192	degree	UO	UO:0000185	151.2267	degree	UO	UO:0000185	Microbial sample collection	DNA extraction	102.100.100/27459	2013-09-16	25	meter	UO	UO:0000008	domain
IMOS Port Hacking national reference station	sea water	ENVO	ENVO:00002149	marine metagenome	NCBITAXON	NCBITaxon:408172	Sydney	GAZ	GAZ:00071065	marine biome	ENVO	ENVO:00000447	-34.1192	degree	UO	UO:0000185	151.2267	degree	UO	UO:0000185	Microbial sample collection	DNA extraction	102.100.100/27460	2013-09-16	50	meter	UO	UO:0000008	domain
IMOS Port Hacking national reference station	sea water	ENVO	ENVO:00002149	marine metagenome	NCBITAXON	NCBITaxon:408172	Sydney	GAZ	GAZ:00071065	marine biome	ENVO	ENVO:00000447	-34.1192	degree	UO	UO:0000185	151.2267	degree	UO	UO:0000185	Microbial sample collection	DNA extraction	102.100.100/27461	2013-09-16	75	meter	UO	UO:0000008	domain
IMOS Port Hacking national reference station	sea water	ENVO	ENVO:00002149	marine metagenome	NCBITAXON	NCBITaxon:408172	Sydney	GAZ	GAZ:00071065	marine biome	ENVO	ENVO:00000447	-34.1192	degree	UO	UO:0000185	151.2267	degree	UO	UO:0000185	Microbial sample collection	DNA extraction	102.100.100/27458	2013-09-16	100	meter	UO	UO:0000008	domain
IMOS Port Hacking national reference station	sea water	ENVO	ENVO:00002149	marine metagenome	NCBITAXON	NCBITaxon:408172	Sydney	GAZ	GAZ:00071065	marine biome	ENVO	ENVO:00000447	-34.1192	degree	UO	UO:0000185	151.2267	degree	UO	UO:0000185	Microbial sample collection	DNA extraction	102.100.100/27462	2013-10-21	0	meter	UO	UO:0000008	domain
IMOS Port Hacking national reference station	sea water	ENVO	ENVO:00002149	marine metagenome	NCBITAXON	NCBITaxon:408172	Sydney	GAZ	GAZ:00071065	marine biome	ENVO	ENVO:00000447	-34.1192	degree	UO	UO:0000185	151.2267	degree	UO	UO:0000185	Microbial sample collection	DNA extraction	102.100.100/27463	2013-10-21	10	meter	UO	UO:0000008	domain
IMOS Port Hacking national reference station	sea water	ENVO	ENVO:00002149	marine metagenome	NCBITAXON	NCBITaxon:408172	Sydney	GAZ	GAZ:00071065	marine biome	ENVO	ENVO:00000447	-34.1192	degree	UO	UO:0000185	151.2267	degree	UO	UO:0000185	Microbial sample collection	DNA extraction	102.100.100/27465	2013-10-21	25	meter	UO	UO:0000008	domain
IMOS Port Hacking national reference station	sea water	ENVO	ENVO:00002149	marine metagenome	NCBITAXON	NCBITaxon:408172	Sydney	GAZ	GAZ:00071065	marine biome	ENVO	ENVO:00000447	-34.1192	degree	UO	UO:0000185	151.2267	degree	UO	UO:0000185	Microbial sample collection	DNA extraction	102.100.100/27466	2013-10-21	50	meter	UO	UO:0000008	domain
IMOS Port Hacking national reference station	sea water	ENVO	ENVO:00002149	marine metagenome	NCBITAXON	NCBITaxon:408172	Sydney	GAZ	GAZ:00071065	marine biome	ENVO	ENVO:00000447	-34.1192	degree	UO	UO:0000185	151.2267	degree	UO	UO:0000185	Microbial sample collection	DNA extraction	102.100.100/27467	2013-10-21	75	meter	UO	UO:0000008	domain
IMOS Port Hacking national reference station	sea water	ENVO	ENVO:00002149	marine metagenome	NCBITAXON	NCBITaxon:408172	Sydney	GAZ	GAZ:00071065	marine biome	ENVO	ENVO:00000447	-34.1192	degree	UO	UO:0000185	151.2267	degree	UO	UO:0000185	Microbial sample collection	DNA extraction	102.100.100/27464	2013-10-21	100	meter	UO	UO:0000008	domain
IMOS Port Hacking national reference station	sea water	ENVO	ENVO:00002149	marine metagenome	NCBITAXON	NCBITaxon:408172	Sydney	GAZ	GAZ:00071065	marine biome	ENVO	ENVO:00000447	-34.1192	degree	UO	UO:0000185	151.2267	degree	UO	UO:0000185	Microbial sample collection	DNA extraction	102.100.100/27468	2013-12-03	0	meter	UO	UO:0000008	domain
IMOS Port Hacking national reference station	sea water	ENVO	ENVO:00002149	marine metagenome	NCBITAXON	NCBITaxon:408172	Sydney	GAZ	GAZ:00071065	marine biome	ENVO	ENVO:00000447	-34.1192	degree	UO	UO:0000185	151.2267	degree	UO	UO:0000185	Microbial sample collection	DNA extraction	102.100.100/27469	2013-12-03	10	meter	UO	UO:0000008	domain
IMOS Port Hacking national reference station	sea water	ENVO	ENVO:00002149	marine metagenome	NCBITAXON	NCBITaxon:408172	Sydney	GAZ	GAZ:00071065	marine biome	ENVO	ENVO:00000447	-34.1192	degree	UO	UO:0000185	151.2267	degree	UO	UO:0000185	Microbial sample collection	DNA extraction	102.100.100/27471	2013-12-03	25	meter	UO	UO:0000008	domain
IMOS Port Hacking national reference station	sea water	ENVO	ENVO:00002149	marine metagenome	NCBITAXON	NCBITaxon:408172	Sydney	GAZ	GAZ:00071065	marine biome	ENVO	ENVO:00000447	-34.1192	degree	UO	UO:0000185	151.2267	degree	UO	UO:0000185	Microbial sample collection	DNA extraction	102.100.100/27472	2013-12-03	50	meter	UO	UO:0000008	domain
IMOS Port Hacking national reference station	sea water	ENVO	ENVO:00002149	marine metagenome	NCBITAXON	NCBITaxon:408172	Sydney	GAZ	GAZ:00071065	marine biome	ENVO	ENVO:00000447	-34.1192	degree	UO	UO:0000185	151.2267	degree	UO	UO:0000185	Microbial sample collection	DNA extraction	102.100.100/27473	2013-12-03	75	meter	UO	UO:0000008	domain
IMOS Port Hacking national reference station	sea water	ENVO	ENVO:00002149	marine metagenome	NCBITAXON	NCBITaxon:408172	Sydney	GAZ	GAZ:00071065	marine biome	ENVO	ENVO:00000447	-34.1192	degree	UO	UO:0000185	151.2267	degree	UO	UO:0000185	Microbial sample collection	DNA extraction	102.100.100/27470	2013-12-03	100	meter	UO	UO:0000008	domain
IMOS Port Hacking national reference station	sea water	ENVO	ENVO:00002149	marine metagenome	NCBITAXON	NCBITaxon:408172	Sydney	GAZ	GAZ:00071065	marine biome	ENVO	ENVO:00000447	-34.1192	degree	UO	UO:0000185	151.2267	degree	UO	UO:0000185	Microbial sample collection	DNA extraction	102.100.100/27474	2014-01-21	0	meter	UO	UO:0000008	domain
IMOS Port Hacking national reference station	sea water	ENVO	ENVO:00002149	marine metagenome	NCBITAXON	NCBITaxon:408172	Sydney	GAZ	GAZ:00071065	marine biome	ENVO	ENVO:00000447	-34.1192	degree	UO	UO:0000185	151.2267	degree	UO	UO:0000185	Microbial sample collection	DNA extraction	102.100.100/27475	2014-01-21	10	meter	UO	UO:0000008	domain
IMOS Port Hacking national reference station	sea water	ENVO	ENVO:00002149	marine metagenome	NCBITAXON	NCBITaxon:408172	Sydney	GAZ	GAZ:00071065	marine biome	ENVO	ENVO:00000447	-34.1192	degree	UO	UO:0000185	151.2267	degree	UO	UO:0000185	Microbial sample collection	DNA extraction	102.100.100/27477	2014-01-21	25	meter	UO	UO:0000008	domain
IMOS Port Hacking national reference station	sea water	ENVO	ENVO:00002149	marine metagenome	NCBITAXON	NCBITaxon:408172	Sydney	GAZ	GAZ:00071065	marine biome	ENVO	ENVO:00000447	-34.1192	degree	UO	UO:0000185	151.2267	degree	UO	UO:0000185	Microbial sample collection	DNA extraction	102.100.100/27478	2014-01-21	50	meter	UO	UO:0000008	domain
IMOS Port Hacking national reference station	sea water	ENVO	ENVO:00002149	marine metagenome	NCBITAXON	NCBITaxon:408172	Sydney	GAZ	GAZ:00071065	marine biome	ENVO	ENVO:00000447	-34.1192	degree	UO	UO:0000185	151.2267	degree	UO	UO:0000185	Microbial sample collection	DNA extraction	102.100.100/27479	2014-01-21	75	meter	UO	UO:0000008	domain
IMOS Port Hacking national reference station	sea water	ENVO	ENVO:00002149	marine metagenome	NCBITAXON	NCBITaxon:408172	Sydney	GAZ	GAZ:00071065	marine biome	ENVO	ENVO:00000447	-34.1192	degree	UO	UO:0000185	151.2267	degree	UO	UO:0000185	Microbial sample collection	DNA extraction	102.100.100/27476	2014-01-21	100	meter	UO	UO:0000008	domain
IMOS Port Hacking national reference station	sea water	ENVO	ENVO:00002149	marine metagenome	NCBITAXON	NCBITaxon:408172	Sydney	GAZ	GAZ:00071065	marine biome	ENVO	ENVO:00000447	-34.1192	degree	UO	UO:0000185	151.2267	degree	UO	UO:0000185	Microbial sample collection	DNA extraction	102.100.100/21814	2014-02-12	0	meter	UO	UO:0000008	domain
IMOS Port Hacking national reference station	sea water	ENVO	ENVO:00002149	marine metagenome	NCBITAXON	NCBITaxon:408172	Sydney	GAZ	GAZ:00071065	marine biome	ENVO	ENVO:00000447	-34.1192	degree	UO	UO:0000185	151.2267	degree	UO	UO:0000185	Microbial sample collection	DNA extraction	102.100.100/21815	2014-02-12	10	meter	UO	UO:0000008	domain
IMOS Port Hacking national reference station	sea water	ENVO	ENVO:00002149	marine metagenome	NCBITAXON	NCBITaxon:408172	Sydney	GAZ	GAZ:00071065	marine biome	ENVO	ENVO:00000447	-34.1192	degree	UO	UO:0000185	151.2267	degree	UO	UO:0000185	Microbial sample collection	DNA extraction	102.100.100/21816	2014-02-12	25	meter	UO	UO:0000008	domain
IMOS Port Hacking national reference station	sea water	ENVO	ENVO:00002149	marine metagenome	NCBITAXON	NCBITaxon:408172	Sydney	GAZ	GAZ:00071065	marine biome	ENVO	ENVO:00000447	-34.1192	degree	UO	UO:0000185	151.2267	degree	UO	UO:0000185	Microbial sample collection	DNA extraction	102.100.100/21817	2014-02-12	50	meter	UO	UO:0000008	domain
IMOS Port Hacking national reference station	sea water	ENVO	ENVO:00002149	marine metagenome	NCBITAXON	NCBITaxon:408172	Sydney	GAZ	GAZ:00071065	marine biome	ENVO	ENVO:00000447	-34.1192	degree	UO	UO:0000185	151.2267	degree	UO	UO:0000185	Microbial sample collection	DNA extraction	102.100.100/21818	2014-02-12	75	meter	UO	UO:0000008	domain
IMOS Port Hacking national reference station	sea water	ENVO	ENVO:00002149	marine metagenome	NCBITAXON	NCBITaxon:408172	Sydney	GAZ	GAZ:00071065	marine biome	ENVO	ENVO:00000447	-34.1192	degree	UO	UO:0000185	151.2267	degree	UO	UO:0000185	Microbial sample collection	DNA extraction	102.100.100/21819	2014-02-12	100	meter	UO	UO:0000008	domain
IMOS Port Hacking national reference station	sea water	ENVO	ENVO:00002149	marine metagenome	NCBITAXON	NCBITaxon:408172	Sydney	GAZ	GAZ:00071065	marine biome	ENVO	ENVO:00000447	-34.1192	degree	UO	UO:0000185	151.2267	degree	UO	UO:0000185	Microbial sample collection	DNA extraction	102.100.100/27480	2014-03-17	0	meter	UO	UO:0000008	domain
IMOS Port Hacking national reference station	sea water	ENVO	ENVO:00002149	marine metagenome	NCBITAXON	NCBITaxon:408172	Sydney	GAZ	GAZ:00071065	marine biome	ENVO	ENVO:00000447	-34.1192	degree	UO	UO:0000185	151.2267	degree	UO	UO:0000185	Microbial sample collection	DNA extraction	102.100.100/27481	2014-03-17	10	meter	UO	UO:0000008	domain
IMOS Port Hacking national reference station	sea water	ENVO	ENVO:00002149	marine metagenome	NCBITAXON	NCBITaxon:408172	Sydney	GAZ	GAZ:00071065	marine biome	ENVO	ENVO:00000447	-34.1192	degree	UO	UO:0000185	151.2267	degree	UO	UO:0000185	Microbial sample collection	DNA extraction	102.100.100/27483	2014-03-17	25	meter	UO	UO:0000008	domain
IMOS Port Hacking national reference station	sea water	ENVO	ENVO:00002149	marine metagenome	NCBITAXON	NCBITaxon:408172	Sydney	GAZ	GAZ:00071065	marine biome	ENVO	ENVO:00000447	-34.1192	degree	UO	UO:0000185	151.2267	degree	UO	UO:0000185	Microbial sample collection	DNA extraction	102.100.100/27484	2014-03-17	50	meter	UO	UO:0000008	domain
IMOS Port Hacking national reference station	sea water	ENVO	ENVO:00002149	marine metagenome	NCBITAXON	NCBITaxon:408172	Sydney	GAZ	GAZ:00071065	marine biome	ENVO	ENVO:00000447	-34.1192	degree	UO	UO:0000185	151.2267	degree	UO	UO:0000185	Microbial sample collection	DNA extraction	102.100.100/27485	2014-03-17	75	meter	UO	UO:0000008	domain
IMOS Port Hacking national reference station	sea water	ENVO	ENVO:00002149	marine metagenome	NCBITAXON	NCBITaxon:408172	Sydney	GAZ	GAZ:00071065	marine biome	ENVO	ENVO:00000447	-34.1192	degree	UO	UO:0000185	151.2267	degree	UO	UO:0000185	Microbial sample collection	DNA extraction	102.100.100/27482	2014-03-17	100	meter	UO	UO:0000008	domain
IMOS Port Hacking national reference station	sea water	ENVO	ENVO:00002149	marine metagenome	NCBITAXON	NCBITaxon:408172	Sydney	GAZ	GAZ:00071065	marine biome	ENVO	ENVO:00000447	-34.1192	degree	UO	UO:0000185	151.2267	degree	UO	UO:0000185	Microbial sample collection	DNA extraction	102.100.100/27486	2014-04-27	0	meter	UO	UO:0000008	domain
IMOS Port Hacking national reference station	sea water	ENVO	ENVO:00002149	marine metagenome	NCBITAXON	NCBITaxon:408172	Sydney	GAZ	GAZ:00071065	marine biome	ENVO	ENVO:00000447	-34.1192	degree	UO	UO:0000185	151.2267	degree	UO	UO:0000185	Microbial sample collection	DNA extraction	102.100.100/27487	2014-04-27	10	meter	UO	UO:0000008	domain
IMOS Port Hacking national reference station	sea water	ENVO	ENVO:00002149	marine metagenome	NCBITAXON	NCBITaxon:408172	Sydney	GAZ	GAZ:00071065	marine biome	ENVO	ENVO:00000447	-34.1192	degree	UO	UO:0000185	151.2267	degree	UO	UO:0000185	Microbial sample collection	DNA extraction	102.100.100/27489	2014-04-27	25	meter	UO	UO:0000008	domain
IMOS Port Hacking national reference station	sea water	ENVO	ENVO:00002149	marine metagenome	NCBITAXON	NCBITaxon:408172	Sydney	GAZ	GAZ:00071065	marine biome	ENVO	ENVO:00000447	-34.1192	degree	UO	UO:0000185	151.2267	degree	UO	UO:0000185	Microbial sample collection	DNA extraction	102.100.100/27490	2014-04-27	50	meter	UO	UO:0000008	domain
IMOS Port Hacking national reference station	sea water	ENVO	ENVO:00002149	marine metagenome	NCBITAXON	NCBITaxon:408172	Sydney	GAZ	GAZ:00071065	marine biome	ENVO	ENVO:00000447	-34.1192	degree	UO	UO:0000185	151.2267	degree	UO	UO:0000185	Microbial sample collection	DNA extraction	102.100.100/27491	2014-04-27	75	meter	UO	UO:0000008	domain
IMOS Port Hacking national reference station	sea water	ENVO	ENVO:00002149	marine metagenome	NCBITAXON	NCBITaxon:408172	Sydney	GAZ	GAZ:00071065	marine biome	ENVO	ENVO:00000447	-34.1192	degree	UO	UO:0000185	151.2267	degree	UO	UO:0000185	Microbial sample collection	DNA extraction	102.100.100/27488	2014-04-27	100	meter	UO	UO:0000008	domain
IMOS Port Hacking national reference station	sea water	ENVO	ENVO:00002149	marine metagenome	NCBITAXON	NCBITaxon:408172	Sydney	GAZ	GAZ:00071065	marine biome	ENVO	ENVO:00000447	-34.1192	degree	UO	UO:0000185	151.2267	degree	UO	UO:0000185	Microbial sample collection	DNA extraction	102.100.100/27492	2014-05-16	0	meter	UO	UO:0000008	domain
IMOS Port Hacking national reference station	sea water	ENVO	ENVO:00002149	marine metagenome	NCBITAXON	NCBITaxon:408172	Sydney	GAZ	GAZ:00071065	marine biome	ENVO	ENVO:00000447	-34.1192	degree	UO	UO:0000185	151.2267	degree	UO	UO:0000185	Microbial sample collection	DNA extraction	102.100.100/27493	2014-05-16	10	meter	UO	UO:0000008	domain
IMOS Port Hacking national reference station	sea water	ENVO	ENVO:00002149	marine metagenome	NCBITAXON	NCBITaxon:408172	Sydney	GAZ	GAZ:00071065	marine biome	ENVO	ENVO:00000447	-34.1192	degree	UO	UO:0000185	151.2267	degree	UO	UO:0000185	Microbial sample collection	DNA extraction	102.100.100/27495	2014-05-16	25	meter	UO	UO:0000008	domain
IMOS Port Hacking national reference station	sea water	ENVO	ENVO:00002149	marine metagenome	NCBITAXON	NCBITaxon:408172	Sydney	GAZ	GAZ:00071065	marine biome	ENVO	ENVO:00000447	-34.1192	degree	UO	UO:0000185	151.2267	degree	UO	UO:0000185	Microbial sample collection	DNA extraction	102.100.100/27496	2014-05-16	50	meter	UO	UO:0000008	domain
IMOS Port Hacking national reference station	sea water	ENVO	ENVO:00002149	marine metagenome	NCBITAXON	NCBITaxon:408172	Sydney	GAZ	GAZ:00071065	marine biome	ENVO	ENVO:00000447	-34.1192	degree	UO	UO:0000185	151.2267	degree	UO	UO:0000185	Microbial sample collection	DNA extraction	102.100.100/27497	2014-05-16	75	meter	UO	UO:0000008	domain
IMOS Port Hacking national reference station	sea water	ENVO	ENVO:00002149	marine metagenome	NCBITAXON	NCBITaxon:408172	Sydney	GAZ	GAZ:00071065	marine biome	ENVO	ENVO:00000447	-34.1192	degree	UO	UO:0000185	151.2267	degree	UO	UO:0000185	Microbial sample collection	DNA extraction	102.100.100/27494	2014-05-16	100	meter	UO	UO:0000008	domain
IMOS Port Hacking national reference station	sea water	ENVO	ENVO:00002149	marine metagenome	NCBITAXON	NCBITaxon:408172	Sydney	GAZ	GAZ:00071065	marine biome	ENVO	ENVO:00000447	-34.1192	degree	UO	UO:0000185	151.2267	degree	UO	UO:0000185	Microbial sample collection	DNA extraction	102.100.100/27498	2014-06-13	0	meter	UO	UO:0000008	domain
IMOS Port Hacking national reference station	sea water	ENVO	ENVO:00002149	marine metagenome	NCBITAXON	NCBITaxon:408172	Sydney	GAZ	GAZ:00071065	marine biome	ENVO	ENVO:00000447	-34.1192	degree	UO	UO:0000185	151.2267	degree	UO	UO:0000185	Microbial sample collection	DNA extraction	102.100.100/27499	2014-06-13	10	meter	UO	UO:0000008	domain
IMOS Port Hacking national reference station	sea water	ENVO	ENVO:00002149	marine metagenome	NCBITAXON	NCBITaxon:408172	Sydney	GAZ	GAZ:00071065	marine biome	ENVO	ENVO:00000447	-34.1192	degree	UO	UO:0000185	151.2267	degree	UO	UO:0000185	Microbial sample collection	DNA extraction	102.100.100/27502	2014-06-13	25	meter	UO	UO:0000008	domain
IMOS Port Hacking national reference station	sea water	ENVO	ENVO:00002149	marine metagenome	NCBITAXON	NCBITaxon:408172	Sydney	GAZ	GAZ:00071065	marine biome	ENVO	ENVO:00000447	-34.1192	degree	UO	UO:0000185	151.2267	degree	UO	UO:0000185	Microbial sample collection	DNA extraction	102.100.100/27503	2014-06-13	50	meter	UO	UO:0000008	domain
IMOS Port Hacking national reference station	sea water	ENVO	ENVO:00002149	marine metagenome	NCBITAXON	NCBITaxon:408172	Sydney	GAZ	GAZ:00071065	marine biome	ENVO	ENVO:00000447	-34.1192	degree	UO	UO:0000185	151.2267	degree	UO	UO:0000185	Microbial sample collection	DNA extraction	102.100.100/27501	2014-06-13	75	meter	UO	UO:0000008	domain
IMOS Port Hacking national reference station	sea water	ENVO	ENVO:00002149	marine metagenome	NCBITAXON	NCBITaxon:408172	Sydney	GAZ	GAZ:00071065	marine biome	ENVO	ENVO:00000447	-34.1192	degree	UO	UO:0000185	151.2267	degree	UO	UO:0000185	Microbial sample collection	DNA extraction	102.100.100/27500	2014-06-13	100	meter	UO	UO:0000008	domain
IMOS Port Hacking national reference station	sea water	ENVO	ENVO:00002149	marine metagenome	NCBITAXON	NCBITaxon:408172	Sydney	GAZ	GAZ:00071065	marine biome	ENVO	ENVO:00000447	-34.1192	degree	UO	UO:0000185	151.2267	degree	UO	UO:0000185	Microbial sample collection	DNA extraction	102.100.100/27504	2014-07-16	0	meter	UO	UO:0000008	domain
IMOS Port Hacking national reference station	sea water	ENVO	ENVO:00002149	marine metagenome	NCBITAXON	NCBITaxon:408172	Sydney	GAZ	GAZ:00071065	marine biome	ENVO	ENVO:00000447	-34.1192	degree	UO	UO:0000185	151.2267	degree	UO	UO:0000185	Microbial sample collection	DNA extraction	102.100.100/27505	2014-07-16	10	meter	UO	UO:0000008	domain
IMOS Port Hacking national reference station	sea water	ENVO	ENVO:00002149	marine metagenome	NCBITAXON	NCBITaxon:408172	Sydney	GAZ	GAZ:00071065	marine biome	ENVO	ENVO:00000447	-34.1192	degree	UO	UO:0000185	151.2267	degree	UO	UO:0000185	Microbial sample collection	DNA extraction	102.100.100/27507	2014-07-16	25	meter	UO	UO:0000008	domain
IMOS Port Hacking national reference station	sea water	ENVO	ENVO:00002149	marine metagenome	NCBITAXON	NCBITaxon:408172	Sydney	GAZ	GAZ:00071065	marine biome	ENVO	ENVO:00000447	-34.1192	degree	UO	UO:0000185	151.2267	degree	UO	UO:0000185	Microbial sample collection	DNA extraction	102.100.100/27508	2014-07-16	50	meter	UO	UO:0000008	domain
IMOS Port Hacking national reference station	sea water	ENVO	ENVO:00002149	marine metagenome	NCBITAXON	NCBITaxon:408172	Sydney	GAZ	GAZ:00071065	marine biome	ENVO	ENVO:00000447	-34.1192	degree	UO	UO:0000185	151.2267	degree	UO	UO:0000185	Microbial sample collection	DNA extraction	102.100.100/27509	2014-07-16	75	meter	UO	UO:0000008	domain
IMOS Port Hacking national reference station	sea water	ENVO	ENVO:00002149	marine metagenome	NCBITAXON	NCBITaxon:408172	Sydney	GAZ	GAZ:00071065	marine biome	ENVO	ENVO:00000447	-34.1192	degree	UO	UO:0000185	151.2267	degree	UO	UO:0000185	Microbial sample collection	DNA extraction	102.100.100/27506	2014-07-16	100	meter	UO	UO:0000008	domain
IMOS Port Hacking national reference station	sea water	ENVO	ENVO:00002149	marine metagenome	NCBITAXON	NCBITaxon:408172	Sydney	GAZ	GAZ:00071065	marine biome	ENVO	ENVO:00000447	-34.1192	degree	UO	UO:0000185	151.2267	degree	UO	UO:0000185	Microbial sample collection	DNA extraction	102.100.100/27510	2014-08-24	0	meter	UO	UO:0000008	domain
IMOS Port Hacking national reference station	sea water	ENVO	ENVO:00002149	marine metagenome	NCBITAXON	NCBITaxon:408172	Sydney	GAZ	GAZ:00071065	marine biome	ENVO	ENVO:00000447	-34.1192	degree	UO	UO:0000185	151.2267	degree	UO	UO:0000185	Microbial sample collection	DNA extraction	102.100.100/27511	2014-08-24	10	meter	UO	UO:0000008	domain
IMOS Port Hacking national reference station	sea water	ENVO	ENVO:00002149	marine metagenome	NCBITAXON	NCBITaxon:408172	Sydney	GAZ	GAZ:00071065	marine biome	ENVO	ENVO:00000447	-34.1192	degree	UO	UO:0000185	151.2267	degree	UO	UO:0000185	Microbial sample collection	DNA extraction	102.100.100/27513	2014-08-24	25	meter	UO	UO:0000008	domain
IMOS Port Hacking national reference station	sea water	ENVO	ENVO:00002149	marine metagenome	NCBITAXON	NCBITaxon:408172	Sydney	GAZ	GAZ:00071065	marine biome	ENVO	ENVO:00000447	-34.1192	degree	UO	UO:0000185	151.2267	degree	UO	UO:0000185	Microbial sample collection	DNA extraction	102.100.100/27514	2014-08-24	50	meter	UO	UO:0000008	domain
IMOS Port Hacking national reference station	sea water	ENVO	ENVO:00002149	marine metagenome	NCBITAXON	NCBITaxon:408172	Sydney	GAZ	GAZ:00071065	marine biome	ENVO	ENVO:00000447	-34.1192	degree	UO	UO:0000185	151.2267	degree	UO	UO:0000185	Microbial sample collection	DNA extraction	102.100.100/27515	2014-08-24	75	meter	UO	UO:0000008	domain
IMOS Port Hacking national reference station	sea water	ENVO	ENVO:00002149	marine metagenome	NCBITAXON	NCBITaxon:408172	Sydney	GAZ	GAZ:00071065	marine biome	ENVO	ENVO:00000447	-34.1192	degree	UO	UO:0000185	151.2267	degree	UO	UO:0000185	Microbial sample collection	DNA extraction	102.100.100/27512	2014-08-24	100	meter	UO	UO:0000008	domain
IMOS Port Hacking national reference station	sea water	ENVO	ENVO:00002149	marine metagenome	NCBITAXON	NCBITaxon:408172	Sydney	GAZ	GAZ:00071065	marine biome	ENVO	ENVO:00000447	-34.1192	degree	UO	UO:0000185	151.2267	degree	UO	UO:0000185	Microbial sample collection	DNA extraction	102.100.100/27516	2014-09-11	0	meter	UO	UO:0000008	domain
IMOS Port Hacking national reference station	sea water	ENVO	ENVO:00002149	marine metagenome	NCBITAXON	NCBITaxon:408172	Sydney	GAZ	GAZ:00071065	marine biome	ENVO	ENVO:00000447	-34.1192	degree	UO	UO:0000185	151.2267	degree	UO	UO:0000185	Microbial sample collection	DNA extraction	102.100.100/27517	2014-09-11	10	meter	UO	UO:0000008	domain
IMOS Port Hacking national reference station	sea water	ENVO	ENVO:00002149	marine metagenome	NCBITAXON	NCBITaxon:408172	Sydney	GAZ	GAZ:00071065	marine biome	ENVO	ENVO:00000447	-34.1192	degree	UO	UO:0000185	151.2267	degree	UO	UO:0000185	Microbial sample collection	DNA extraction	102.100.100/27519	2014-09-11	25	meter	UO	UO:0000008	domain
IMOS Port Hacking national reference station	sea water	ENVO	ENVO:00002149	marine metagenome	NCBITAXON	NCBITaxon:408172	Sydney	GAZ	GAZ:00071065	marine biome	ENVO	ENVO:00000447	-34.1192	degree	UO	UO:0000185	151.2267	degree	UO	UO:0000185	Microbial sample collection	DNA extraction	102.100.100/27520	2014-09-11	50	meter	UO	UO:0000008	domain
IMOS Port Hacking national reference station	sea water	ENVO	ENVO:00002149	marine metagenome	NCBITAXON	NCBITaxon:408172	Sydney	GAZ	GAZ:00071065	marine biome	ENVO	ENVO:00000447	-34.1192	degree	UO	UO:0000185	151.2267	degree	UO	UO:0000185	Microbial sample collection	DNA extraction	102.100.100/27521	2014-09-11	75	meter	UO	UO:0000008	domain
IMOS Port Hacking national reference station	sea water	ENVO	ENVO:00002149	marine metagenome	NCBITAXON	NCBITaxon:408172	Sydney	GAZ	GAZ:00071065	marine biome	ENVO	ENVO:00000447	-34.1192	degree	UO	UO:0000185	151.2267	degree	UO	UO:0000185	Microbial sample collection	DNA extraction	102.100.100/27518	2014-09-11	100	meter	UO	UO:0000008	domain
IMOS Port Hacking national reference station	sea water	ENVO	ENVO:00002149	marine metagenome	NCBITAXON	NCBITaxon:408172	Sydney	GAZ	GAZ:00071065	marine biome	ENVO	ENVO:00000447	-34.1192	degree	UO	UO:0000185	151.2267	degree	UO	UO:0000185	Microbial sample collection	DNA extraction	102.100.100/27522	2014-10-22	0	meter	UO	UO:0000008	domain
IMOS Port Hacking national reference station	sea water	ENVO	ENVO:00002149	marine metagenome	NCBITAXON	NCBITaxon:408172	Sydney	GAZ	GAZ:00071065	marine biome	ENVO	ENVO:00000447	-34.1192	degree	UO	UO:0000185	151.2267	degree	UO	UO:0000185	Microbial sample collection	DNA extraction	102.100.100/27523	2014-10-22	10	meter	UO	UO:0000008	domain
IMOS Port Hacking national reference station	sea water	ENVO	ENVO:00002149	marine metagenome	NCBITAXON	NCBITaxon:408172	Sydney	GAZ	GAZ:00071065	marine biome	ENVO	ENVO:00000447	-34.1192	degree	UO	UO:0000185	151.2267	degree	UO	UO:0000185	Microbial sample collection	DNA extraction	102.100.100/27525	2014-10-22	25	meter	UO	UO:0000008	domain
IMOS Port Hacking national reference station	sea water	ENVO	ENVO:00002149	marine metagenome	NCBITAXON	NCBITaxon:408172	Sydney	GAZ	GAZ:00071065	marine biome	ENVO	ENVO:00000447	-34.1192	degree	UO	UO:0000185	151.2267	degree	UO	UO:0000185	Microbial sample collection	DNA extraction	102.100.100/27526	2014-10-22	50	meter	UO	UO:0000008	domain
IMOS Port Hacking national reference station	sea water	ENVO	ENVO:00002149	marine metagenome	NCBITAXON	NCBITaxon:408172	Sydney	GAZ	GAZ:00071065	marine biome	ENVO	ENVO:00000447	-34.1192	degree	UO	UO:0000185	151.2267	degree	UO	UO:0000185	Microbial sample collection	DNA extraction	102.100.100/27527	2014-10-22	75	meter	UO	UO:0000008	domain
IMOS Port Hacking national reference station	sea water	ENVO	ENVO:00002149	marine metagenome	NCBITAXON	NCBITaxon:408172	Sydney	GAZ	GAZ:00071065	marine biome	ENVO	ENVO:00000447	-34.1192	degree	UO	UO:0000185	151.2267	degree	UO	UO:0000185	Microbial sample collection	DNA extraction	102.100.100/27524	2014-10-22	100	meter	UO	UO:0000008	domain
IMOS Port Hacking national reference station	sea water	ENVO	ENVO:00002149	marine metagenome	NCBITAXON	NCBITaxon:408172	Sydney	GAZ	GAZ:00071065	marine biome	ENVO	ENVO:00000447	-34.1192	degree	UO	UO:0000185	151.2267	degree	UO	UO:0000185	Microbial sample collection	DNA extraction	102.100.100/27528	2014-11-12	0	meter	UO	UO:0000008	domain
IMOS Port Hacking national reference station	sea water	ENVO	ENVO:00002149	marine metagenome	NCBITAXON	NCBITaxon:408172	Sydney	GAZ	GAZ:00071065	marine biome	ENVO	ENVO:00000447	-34.1192	degree	UO	UO:0000185	151.2267	degree	UO	UO:0000185	Microbial sample collection	DNA extraction	102.100.100/27529	2014-11-12	10	meter	UO	UO:0000008	domain
IMOS Port Hacking national reference station	sea water	ENVO	ENVO:00002149	marine metagenome	NCBITAXON	NCBITaxon:408172	Sydney	GAZ	GAZ:00071065	marine biome	ENVO	ENVO:00000447	-34.1192	degree	UO	UO:0000185	151.2267	degree	UO	UO:0000185	Microbial sample collection	DNA extraction	102.100.100/27531	2014-11-12	25	meter	UO	UO:0000008	domain
IMOS Port Hacking national reference station	sea water	ENVO	ENVO:00002149	marine metagenome	NCBITAXON	NCBITaxon:408172	Sydney	GAZ	GAZ:00071065	marine biome	ENVO	ENVO:00000447	-34.1192	degree	UO	UO:0000185	151.2267	degree	UO	UO:0000185	Microbial sample collection	DNA extraction	102.100.100/27532	2014-11-12	50	meter	UO	UO:0000008	domain
IMOS Port Hacking national reference station	sea water	ENVO	ENVO:00002149	marine metagenome	NCBITAXON	NCBITaxon:408172	Sydney	GAZ	GAZ:00071065	marine biome	ENVO	ENVO:00000447	-34.1192	degree	UO	UO:0000185	151.2267	degree	UO	UO:0000185	Microbial sample collection	DNA extraction	102.100.100/27533	2014-11-12	75	meter	UO	UO:0000008	domain
IMOS Port Hacking national reference station	sea water	ENVO	ENVO:00002149	marine metagenome	NCBITAXON	NCBITaxon:408172	Sydney	GAZ	GAZ:00071065	marine biome	ENVO	ENVO:00000447	-34.1192	degree	UO	UO:0000185	151.2267	degree	UO	UO:0000185	Microbial sample collection	DNA extraction	102.100.100/27530	2014-11-12	100	meter	UO	UO:0000008	domain
IMOS Port Hacking national reference station	sea water	ENVO	ENVO:00002149	marine metagenome	NCBITAXON	NCBITaxon:408172	Sydney	GAZ	GAZ:00071065	marine biome	ENVO	ENVO:00000447	-34.1192	degree	UO	UO:0000185	151.2267	degree	UO	UO:0000185	Microbial sample collection	DNA extraction	102.100.100/27534	2014-12-08	0	meter	UO	UO:0000008	domain
IMOS Port Hacking national reference station	sea water	ENVO	ENVO:00002149	marine metagenome	NCBITAXON	NCBITaxon:408172	Sydney	GAZ	GAZ:00071065	marine biome	ENVO	ENVO:00000447	-34.1192	degree	UO	UO:0000185	151.2267	degree	UO	UO:0000185	Microbial sample collection	DNA extraction	102.100.100/27535	2014-12-08	10	meter	UO	UO:0000008	domain
IMOS Port Hacking national reference station	sea water	ENVO	ENVO:00002149	marine metagenome	NCBITAXON	NCBITaxon:408172	Sydney	GAZ	GAZ:00071065	marine biome	ENVO	ENVO:00000447	-34.1192	degree	UO	UO:0000185	151.2267	degree	UO	UO:0000185	Microbial sample collection	DNA extraction	102.100.100/27537	2014-12-08	25	meter	UO	UO:0000008	domain
IMOS Port Hacking national reference station	sea water	ENVO	ENVO:00002149	marine metagenome	NCBITAXON	NCBITaxon:408172	Sydney	GAZ	GAZ:00071065	marine biome	ENVO	ENVO:00000447	-34.1192	degree	UO	UO:0000185	151.2267	degree	UO	UO:0000185	Microbial sample collection	DNA extraction	102.100.100/27538	2014-12-08	50	meter	UO	UO:0000008	domain
IMOS Port Hacking national reference station	sea water	ENVO	ENVO:00002149	marine metagenome	NCBITAXON	NCBITaxon:408172	Sydney	GAZ	GAZ:00071065	marine biome	ENVO	ENVO:00000447	-34.1192	degree	UO	UO:0000185	151.2267	degree	UO	UO:0000185	Microbial sample collection	DNA extraction	102.100.100/27539	2014-12-08	75	meter	UO	UO:0000008	domain
IMOS Port Hacking national reference station	sea water	ENVO	ENVO:00002149	marine metagenome	NCBITAXON	NCBITaxon:408172	Sydney	GAZ	GAZ:00071065	marine biome	ENVO	ENVO:00000447	-34.1192	degree	UO	UO:0000185	151.2267	degree	UO	UO:0000185	Microbial sample collection	DNA extraction	102.100.100/27536	2014-12-08	100	meter	UO	UO:0000008	domain
IMOS Port Hacking national reference station	sea water	ENVO	ENVO:00002149	marine metagenome	NCBITAXON	NCBITaxon:408172	Sydney	GAZ	GAZ:00071065	marine biome	ENVO	ENVO:00000447	-34.1192	degree	UO	UO:0000185	151.2267	degree	UO	UO:0000185	Microbial sample collection	DNA extraction	102.100.100/27540	2015-01-22	0	meter	UO	UO:0000008	domain
IMOS Port Hacking national reference station	sea water	ENVO	ENVO:00002149	marine metagenome	NCBITAXON	NCBITaxon:408172	Sydney	GAZ	GAZ:00071065	marine biome	ENVO	ENVO:00000447	-34.1192	degree	UO	UO:0000185	151.2267	degree	UO	UO:0000185	Microbial sample collection	DNA extraction	102.100.100/27541	2015-01-22	10	meter	UO	UO:0000008	domain
IMOS Port Hacking national reference station	sea water	ENVO	ENVO:00002149	marine metagenome	NCBITAXON	NCBITaxon:408172	Sydney	GAZ	GAZ:00071065	marine biome	ENVO	ENVO:00000447	-34.1192	degree	UO	UO:0000185	151.2267	degree	UO	UO:0000185	Microbial sample collection	DNA extraction	102.100.100/27543	2015-01-22	25	meter	UO	UO:0000008	domain
IMOS Port Hacking national reference station	sea water	ENVO	ENVO:00002149	marine metagenome	NCBITAXON	NCBITaxon:408172	Sydney	GAZ	GAZ:00071065	marine biome	ENVO	ENVO:00000447	-34.1192	degree	UO	UO:0000185	151.2267	degree	UO	UO:0000185	Microbial sample collection	DNA extraction	102.100.100/27544	2015-01-22	50	meter	UO	UO:0000008	domain
IMOS Port Hacking national reference station	sea water	ENVO	ENVO:00002149	marine metagenome	NCBITAXON	NCBITaxon:408172	Sydney	GAZ	GAZ:00071065	marine biome	ENVO	ENVO:00000447	-34.1192	degree	UO	UO:0000185	151.2267	degree	UO	UO:0000185	Microbial sample collection	DNA extraction	102.100.100/27545	2015-01-22	75	meter	UO	UO:0000008	domain
IMOS Port Hacking national reference station	sea water	ENVO	ENVO:00002149	marine metagenome	NCBITAXON	NCBITaxon:408172	Sydney	GAZ	GAZ:00071065	marine biome	ENVO	ENVO:00000447	-34.1192	degree	UO	UO:0000185	151.2267	degree	UO	UO:0000185	Microbial sample collection	DNA extraction	102.100.100/27542	2015-01-22	100	meter	UO	UO:0000008	domain
IMOS Port Hacking national reference station	sea water	ENVO	ENVO:00002149	marine metagenome	NCBITAXON	NCBITaxon:408172	Sydney	GAZ	GAZ:00071065	marine biome	ENVO	ENVO:00000447	-34.1192	degree	UO	UO:0000185	151.2267	degree	UO	UO:0000185	Microbial sample collection	DNA extraction	102.100.100/27546	2015-02-26	0	meter	UO	UO:0000008	domain
IMOS Port Hacking national reference station	sea water	ENVO	ENVO:00002149	marine metagenome	NCBITAXON	NCBITaxon:408172	Sydney	GAZ	GAZ:00071065	marine biome	ENVO	ENVO:00000447	-34.1192	degree	UO	UO:0000185	151.2267	degree	UO	UO:0000185	Microbial sample collection	DNA extraction	102.100.100/27547	2015-02-26	10	meter	UO	UO:0000008	domain
IMOS Port Hacking national reference station	sea water	ENVO	ENVO:00002149	marine metagenome	NCBITAXON	NCBITaxon:408172	Sydney	GAZ	GAZ:00071065	marine biome	ENVO	ENVO:00000447	-34.1192	degree	UO	UO:0000185	151.2267	degree	UO	UO:0000185	Microbial sample collection	DNA extraction	102.100.100/27549	2015-02-26	25	meter	UO	UO:0000008	domain
IMOS Port Hacking national reference station	sea water	ENVO	ENVO:00002149	marine metagenome	NCBITAXON	NCBITaxon:408172	Sydney	GAZ	GAZ:00071065	marine biome	ENVO	ENVO:00000447	-34.1192	degree	UO	UO:0000185	151.2267	degree	UO	UO:0000185	Microbial sample collection	DNA extraction	102.100.100/27550	2015-02-26	50	meter	UO	UO:0000008	domain
IMOS Port Hacking national reference station	sea water	ENVO	ENVO:00002149	marine metagenome	NCBITAXON	NCBITaxon:408172	Sydney	GAZ	GAZ:00071065	marine biome	ENVO	ENVO:00000447	-34.1192	degree	UO	UO:0000185	151.2267	degree	UO	UO:0000185	Microbial sample collection	DNA extraction	102.100.100/27551	2015-02-26	75	meter	UO	UO:0000008	domain
IMOS Port Hacking national reference station	sea water	ENVO	ENVO:00002149	marine metagenome	NCBITAXON	NCBITaxon:408172	Sydney	GAZ	GAZ:00071065	marine biome	ENVO	ENVO:00000447	-34.1192	degree	UO	UO:0000185	151.2267	degree	UO	UO:0000185	Microbial sample collection	DNA extraction	102.100.100/27548	2015-02-26	100	meter	UO	UO:0000008	domain
IMOS Port Hacking national reference station	sea water	ENVO	ENVO:00002149	marine metagenome	NCBITAXON	NCBITaxon:408172	Sydney	GAZ	GAZ:00071065	marine biome	ENVO	ENVO:00000447	-34.1192	degree	UO	UO:0000185	151.2267	degree	UO	UO:0000185	Microbial sample collection	DNA extraction	102.100.100/21862	2015-03-31	0	meter	UO	UO:0000008	domain
IMOS Port Hacking national reference station	sea water	ENVO	ENVO:00002149	marine metagenome	NCBITAXON	NCBITaxon:408172	Sydney	GAZ	GAZ:00071065	marine biome	ENVO	ENVO:00000447	-34.1192	degree	UO	UO:0000185	151.2267	degree	UO	UO:0000185	Microbial sample collection	DNA extraction	102.100.100/21863	2015-03-31	10	meter	UO	UO:0000008	domain
IMOS Port Hacking national reference station	sea water	ENVO	ENVO:00002149	marine metagenome	NCBITAXON	NCBITaxon:408172	Sydney	GAZ	GAZ:00071065	marine biome	ENVO	ENVO:00000447	-34.1192	degree	UO	UO:0000185	151.2267	degree	UO	UO:0000185	Microbial sample collection	DNA extraction	102.100.100/21864	2015-03-31	25	meter	UO	UO:0000008	domain
IMOS Port Hacking national reference station	sea water	ENVO	ENVO:00002149	marine metagenome	NCBITAXON	NCBITaxon:408172	Sydney	GAZ	GAZ:00071065	marine biome	ENVO	ENVO:00000447	-34.1192	degree	UO	UO:0000185	151.2267	degree	UO	UO:0000185	Microbial sample collection	DNA extraction	102.100.100/21865	2015-03-31	50	meter	UO	UO:0000008	domain
IMOS Port Hacking national reference station	sea water	ENVO	ENVO:00002149	marine metagenome	NCBITAXON	NCBITaxon:408172	Sydney	GAZ	GAZ:00071065	marine biome	ENVO	ENVO:00000447	-34.1192	degree	UO	UO:0000185	151.2267	degree	UO	UO:0000185	Microbial sample collection	DNA extraction	102.100.100/21866	2015-03-31	75	meter	UO	UO:0000008	domain
IMOS Port Hacking national reference station	sea water	ENVO	ENVO:00002149	marine metagenome	NCBITAXON	NCBITaxon:408172	Sydney	GAZ	GAZ:00071065	marine biome	ENVO	ENVO:00000447	-34.1192	degree	UO	UO:0000185	151.2267	degree	UO	UO:0000185	Microbial sample collection	DNA extraction	102.100.100/21867	2015-03-31	100	meter	UO	UO:0000008	domain
IMOS Port Hacking national reference station	sea water	ENVO	ENVO:00002149	marine metagenome	NCBITAXON	NCBITaxon:408172	Sydney	GAZ	GAZ:00071065	marine biome	ENVO	ENVO:00000447	-34.1192	degree	UO	UO:0000185	151.2267	degree	UO	UO:0000185	Microbial sample collection	DNA extraction	102.100.100/21820	2015-05-19	0	meter	UO	UO:0000008	domain
IMOS Port Hacking national reference station	sea water	ENVO	ENVO:00002149	marine metagenome	NCBITAXON	NCBITaxon:408172	Sydney	GAZ	GAZ:00071065	marine biome	ENVO	ENVO:00000447	-34.1192	degree	UO	UO:0000185	151.2267	degree	UO	UO:0000185	Microbial sample collection	DNA extraction	102.100.100/21821	2015-05-19	10	meter	UO	UO:0000008	domain
IMOS Port Hacking national reference station	sea water	ENVO	ENVO:00002149	marine metagenome	NCBITAXON	NCBITaxon:408172	Sydney	GAZ	GAZ:00071065	marine biome	ENVO	ENVO:00000447	-34.1192	degree	UO	UO:0000185	151.2267	degree	UO	UO:0000185	Microbial sample collection	DNA extraction	102.100.100/21822	2015-05-19	25	meter	UO	UO:0000008	domain
IMOS Port Hacking national reference station	sea water	ENVO	ENVO:00002149	marine metagenome	NCBITAXON	NCBITaxon:408172	Sydney	GAZ	GAZ:00071065	marine biome	ENVO	ENVO:00000447	-34.1192	degree	UO	UO:0000185	151.2267	degree	UO	UO:0000185	Microbial sample collection	DNA extraction	102.100.100/21823	2015-05-19	50	meter	UO	UO:0000008	domain
IMOS Port Hacking national reference station	sea water	ENVO	ENVO:00002149	marine metagenome	NCBITAXON	NCBITaxon:408172	Sydney	GAZ	GAZ:00071065	marine biome	ENVO	ENVO:00000447	-34.1192	degree	UO	UO:0000185	151.2267	degree	UO	UO:0000185	Microbial sample collection	DNA extraction	102.100.100/21824	2015-05-19	75	meter	UO	UO:0000008	domain
IMOS Port Hacking national reference station	sea water	ENVO	ENVO:00002149	marine metagenome	NCBITAXON	NCBITaxon:408172	Sydney	GAZ	GAZ:00071065	marine biome	ENVO	ENVO:00000447	-34.1192	degree	UO	UO:0000185	151.2267	degree	UO	UO:0000185	Microbial sample collection	DNA extraction	102.100.100/21825	2015-05-19	100	meter	UO	UO:0000008	domain
IMOS Port Hacking national reference station	sea water	ENVO	ENVO:00002149	marine metagenome	NCBITAXON	NCBITaxon:408172	Sydney	GAZ	GAZ:00071065	marine biome	ENVO	ENVO:00000447	-34.1192	degree	UO	UO:0000185	151.2267	degree	UO	UO:0000185	Microbial sample collection	DNA extraction	102.100.100/21856	2015-06-30	0	meter	UO	UO:0000008	domain
IMOS Port Hacking national reference station	sea water	ENVO	ENVO:00002149	marine metagenome	NCBITAXON	NCBITaxon:408172	Sydney	GAZ	GAZ:00071065	marine biome	ENVO	ENVO:00000447	-34.1192	degree	UO	UO:0000185	151.2267	degree	UO	UO:0000185	Microbial sample collection	DNA extraction	102.100.100/21857	2015-06-30	10	meter	UO	UO:0000008	domain
IMOS Port Hacking national reference station	sea water	ENVO	ENVO:00002149	marine metagenome	NCBITAXON	NCBITaxon:408172	Sydney	GAZ	GAZ:00071065	marine biome	ENVO	ENVO:00000447	-34.1192	degree	UO	UO:0000185	151.2267	degree	UO	UO:0000185	Microbial sample collection	DNA extraction	102.100.100/21858	2015-06-30	25	meter	UO	UO:0000008	domain
IMOS Port Hacking national reference station	sea water	ENVO	ENVO:00002149	marine metagenome	NCBITAXON	NCBITaxon:408172	Sydney	GAZ	GAZ:00071065	marine biome	ENVO	ENVO:00000447	-34.1192	degree	UO	UO:0000185	151.2267	degree	UO	UO:0000185	Microbial sample collection	DNA extraction	102.100.100/21859	2015-06-30	50	meter	UO	UO:0000008	domain
IMOS Port Hacking national reference station	sea water	ENVO	ENVO:00002149	marine metagenome	NCBITAXON	NCBITaxon:408172	Sydney	GAZ	GAZ:00071065	marine biome	ENVO	ENVO:00000447	-34.1192	degree	UO	UO:0000185	151.2267	degree	UO	UO:0000185	Microbial sample collection	DNA extraction	102.100.100/21860	2015-06-30	75	meter	UO	UO:0000008	domain
IMOS Port Hacking national reference station	sea water	ENVO	ENVO:00002149	marine metagenome	NCBITAXON	NCBITaxon:408172	Sydney	GAZ	GAZ:00071065	marine biome	ENVO	ENVO:00000447	-34.1192	degree	UO	UO:0000185	151.2267	degree	UO	UO:0000185	Microbial sample collection	DNA extraction	102.100.100/21861	2015-06-30	100	meter	UO	UO:0000008	domain
IMOS Port Hacking national reference station	sea water	ENVO	ENVO:00002149	marine metagenome	NCBITAXON	NCBITaxon:408172	Sydney	GAZ	GAZ:00071065	marine biome	ENVO	ENVO:00000447	-34.1192	degree	UO	UO:0000185	151.2267	degree	UO	UO:0000185	Microbial sample collection	DNA extraction	102.100.100/21874	2015-07-23	0	meter	UO	UO:0000008	domain
IMOS Port Hacking national reference station	sea water	ENVO	ENVO:00002149	marine metagenome	NCBITAXON	NCBITaxon:408172	Sydney	GAZ	GAZ:00071065	marine biome	ENVO	ENVO:00000447	-34.1192	degree	UO	UO:0000185	151.2267	degree	UO	UO:0000185	Microbial sample collection	DNA extraction	102.100.100/21875	2015-07-23	10	meter	UO	UO:0000008	domain
IMOS Port Hacking national reference station	sea water	ENVO	ENVO:00002149	marine metagenome	NCBITAXON	NCBITaxon:408172	Sydney	GAZ	GAZ:00071065	marine biome	ENVO	ENVO:00000447	-34.1192	degree	UO	UO:0000185	151.2267	degree	UO	UO:0000185	Microbial sample collection	DNA extraction	102.100.100/21876	2015-07-23	25	meter	UO	UO:0000008	domain
IMOS Port Hacking national reference station	sea water	ENVO	ENVO:00002149	marine metagenome	NCBITAXON	NCBITaxon:408172	Sydney	GAZ	GAZ:00071065	marine biome	ENVO	ENVO:00000447	-34.1192	degree	UO	UO:0000185	151.2267	degree	UO	UO:0000185	Microbial sample collection	DNA extraction	102.100.100/21877	2015-07-23	50	meter	UO	UO:0000008	domain
IMOS Port Hacking national reference station	sea water	ENVO	ENVO:00002149	marine metagenome	NCBITAXON	NCBITaxon:408172	Sydney	GAZ	GAZ:00071065	marine biome	ENVO	ENVO:00000447	-34.1192	degree	UO	UO:0000185	151.2267	degree	UO	UO:0000185	Microbial sample collection	DNA extraction	102.100.100/21878	2015-07-23	75	meter	UO	UO:0000008	domain
IMOS Port Hacking national reference station	sea water	ENVO	ENVO:00002149	marine metagenome	NCBITAXON	NCBITaxon:408172	Sydney	GAZ	GAZ:00071065	marine biome	ENVO	ENVO:00000447	-34.1192	degree	UO	UO:0000185	151.2267	degree	UO	UO:0000185	Microbial sample collection	DNA extraction	102.100.100/21879	2015-07-23	100	meter	UO	UO:0000008	domain
IMOS Port Hacking national reference station	sea water	ENVO	ENVO:00002149	marine metagenome	NCBITAXON	NCBITaxon:408172	Sydney	GAZ	GAZ:00071065	marine biome	ENVO	ENVO:00000447	-34.1192	degree	UO	UO:0000185	151.2267	degree	UO	UO:0000185	Microbial sample collection	DNA extraction	102.100.100/21886	2015-08-19	0	meter	UO	UO:0000008	domain
IMOS Port Hacking national reference station	sea water	ENVO	ENVO:00002149	marine metagenome	NCBITAXON	NCBITaxon:408172	Sydney	GAZ	GAZ:00071065	marine biome	ENVO	ENVO:00000447	-34.1192	degree	UO	UO:0000185	151.2267	degree	UO	UO:0000185	Microbial sample collection	DNA extraction	102.100.100/21887	2015-08-19	10	meter	UO	UO:0000008	domain
IMOS Port Hacking national reference station	sea water	ENVO	ENVO:00002149	marine metagenome	NCBITAXON	NCBITaxon:408172	Sydney	GAZ	GAZ:00071065	marine biome	ENVO	ENVO:00000447	-34.1192	degree	UO	UO:0000185	151.2267	degree	UO	UO:0000185	Microbial sample collection	DNA extraction	102.100.100/21888	2015-08-19	25	meter	UO	UO:0000008	domain
IMOS Port Hacking national reference station	sea water	ENVO	ENVO:00002149	marine metagenome	NCBITAXON	NCBITaxon:408172	Sydney	GAZ	GAZ:00071065	marine biome	ENVO	ENVO:00000447	-34.1192	degree	UO	UO:0000185	151.2267	degree	UO	UO:0000185	Microbial sample collection	DNA extraction	102.100.100/21889	2015-08-19	50	meter	UO	UO:0000008	domain
IMOS Port Hacking national reference station	sea water	ENVO	ENVO:00002149	marine metagenome	NCBITAXON	NCBITaxon:408172	Sydney	GAZ	GAZ:00071065	marine biome	ENVO	ENVO:00000447	-34.1192	degree	UO	UO:0000185	151.2267	degree	UO	UO:0000185	Microbial sample collection	DNA extraction	102.100.100/21890	2015-08-19	75	meter	UO	UO:0000008	domain
IMOS Port Hacking national reference station	sea water	ENVO	ENVO:00002149	marine metagenome	NCBITAXON	NCBITaxon:408172	Sydney	GAZ	GAZ:00071065	marine biome	ENVO	ENVO:00000447	-34.1192	degree	UO	UO:0000185	151.2267	degree	UO	UO:0000185	Microbial sample collection	DNA extraction	102.100.100/21891	2015-08-19	100	meter	UO	UO:0000008	domain
IMOS Port Hacking national reference station	sea water	ENVO	ENVO:00002149	marine metagenome	NCBITAXON	NCBITaxon:408172	Sydney	GAZ	GAZ:00071065	marine biome	ENVO	ENVO:00000447	-34.1192	degree	UO	UO:0000185	151.2267	degree	UO	UO:0000185	Microbial sample collection	DNA extraction	102.100.100/21898	2015-10-13	0	meter	UO	UO:0000008	domain
IMOS Port Hacking national reference station	sea water	ENVO	ENVO:00002149	marine metagenome	NCBITAXON	NCBITaxon:408172	Sydney	GAZ	GAZ:00071065	marine biome	ENVO	ENVO:00000447	-34.1192	degree	UO	UO:0000185	151.2267	degree	UO	UO:0000185	Microbial sample collection	DNA extraction	102.100.100/21899	2015-10-13	10	meter	UO	UO:0000008	domain
IMOS Port Hacking national reference station	sea water	ENVO	ENVO:00002149	marine metagenome	NCBITAXON	NCBITaxon:408172	Sydney	GAZ	GAZ:00071065	marine biome	ENVO	ENVO:00000447	-34.1192	degree	UO	UO:0000185	151.2267	degree	UO	UO:0000185	Microbial sample collection	DNA extraction	102.100.100/21900	2015-10-13	25	meter	UO	UO:0000008	domain
IMOS Port Hacking national reference station	sea water	ENVO	ENVO:00002149	marine metagenome	NCBITAXON	NCBITaxon:408172	Sydney	GAZ	GAZ:00071065	marine biome	ENVO	ENVO:00000447	-34.1192	degree	UO	UO:0000185	151.2267	degree	UO	UO:0000185	Microbial sample collection	DNA extraction	102.100.100/21901	2015-10-13	50	meter	UO	UO:0000008	domain
IMOS Port Hacking national reference station	sea water	ENVO	ENVO:00002149	marine metagenome	NCBITAXON	NCBITaxon:408172	Sydney	GAZ	GAZ:00071065	marine biome	ENVO	ENVO:00000447	-34.1192	degree	UO	UO:0000185	151.2267	degree	UO	UO:0000185	Microbial sample collection	DNA extraction	102.100.100/21902	2015-10-13	75	meter	UO	UO:0000008	domain
IMOS Port Hacking national reference station	sea water	ENVO	ENVO:00002149	marine metagenome	NCBITAXON	NCBITaxon:408172	Sydney	GAZ	GAZ:00071065	marine biome	ENVO	ENVO:00000447	-34.1192	degree	UO	UO:0000185	151.2267	degree	UO	UO:0000185	Microbial sample collection	DNA extraction	102.100.100/21903	2015-10-13	100	meter	UO	UO:0000008	domain
IMOS Port Hacking national reference station	sea water	ENVO	ENVO:00002149	marine metagenome	NCBITAXON	NCBITaxon:408172	Sydney	GAZ	GAZ:00071065	marine biome	ENVO	ENVO:00000447	-34.1192	degree	UO	UO:0000185	151.2267	degree	UO	UO:0000185	Microbial sample collection	DNA extraction	102.100.100/21910	2015-11-15	0	meter	UO	UO:0000008	domain
IMOS Port Hacking national reference station	sea water	ENVO	ENVO:00002149	marine metagenome	NCBITAXON	NCBITaxon:408172	Sydney	GAZ	GAZ:00071065	marine biome	ENVO	ENVO:00000447	-34.1192	degree	UO	UO:0000185	151.2267	degree	UO	UO:0000185	Microbial sample collection	DNA extraction	102.100.100/21911	2015-11-15	10	meter	UO	UO:0000008	domain
IMOS Port Hacking national reference station	sea water	ENVO	ENVO:00002149	marine metagenome	NCBITAXON	NCBITaxon:408172	Sydney	GAZ	GAZ:00071065	marine biome	ENVO	ENVO:00000447	-34.1192	degree	UO	UO:0000185	151.2267	degree	UO	UO:0000185	Microbial sample collection	DNA extraction	102.100.100/21912	2015-11-15	25	meter	UO	UO:0000008	domain
IMOS Port Hacking national reference station	sea water	ENVO	ENVO:00002149	marine metagenome	NCBITAXON	NCBITaxon:408172	Sydney	GAZ	GAZ:00071065	marine biome	ENVO	ENVO:00000447	-34.1192	degree	UO	UO:0000185	151.2267	degree	UO	UO:0000185	Microbial sample collection	DNA extraction	102.100.100/21913	2015-11-15	50	meter	UO	UO:0000008	domain
IMOS Port Hacking national reference station	sea water	ENVO	ENVO:00002149	marine metagenome	NCBITAXON	NCBITaxon:408172	Sydney	GAZ	GAZ:00071065	marine biome	ENVO	ENVO:00000447	-34.1192	degree	UO	UO:0000185	151.2267	degree	UO	UO:0000185	Microbial sample collection	DNA extraction	102.100.100/21914	2015-11-15	75	meter	UO	UO:0000008	domain
IMOS Port Hacking national reference station	sea water	ENVO	ENVO:00002149	marine metagenome	NCBITAXON	NCBITaxon:408172	Sydney	GAZ	GAZ:00071065	marine biome	ENVO	ENVO:00000447	-34.1192	degree	UO	UO:0000185	151.2267	degree	UO	UO:0000185	Microbial sample collection	DNA extraction	102.100.100/21915	2015-11-15	100	meter	UO	UO:0000008	domain
IMOS Port Hacking national reference station	sea water	ENVO	ENVO:00002149	marine metagenome	NCBITAXON	NCBITaxon:408172	Sydney	GAZ	GAZ:00071065	marine biome	ENVO	ENVO:00000447	-34.1192	degree	UO	UO:0000185	151.2267	degree	UO	UO:0000185	Microbial sample collection	DNA extraction	102.100.100/34194	2015-12-16	0	meter	UO	UO:0000008	domain
IMOS Port Hacking national reference station	sea water	ENVO	ENVO:00002149	marine metagenome	NCBITAXON	NCBITaxon:408172	Sydney	GAZ	GAZ:00071065	marine biome	ENVO	ENVO:00000447	-34.1192	degree	UO	UO:0000185	151.2267	degree	UO	UO:0000185	Microbial sample collection	DNA extraction	102.100.100/34195	2015-12-16	10	meter	UO	UO:0000008	domain
IMOS Port Hacking national reference station	sea water	ENVO	ENVO:00002149	marine metagenome	NCBITAXON	NCBITaxon:408172	Sydney	GAZ	GAZ:00071065	marine biome	ENVO	ENVO:00000447	-34.1192	degree	UO	UO:0000185	151.2267	degree	UO	UO:0000185	Microbial sample collection	DNA extraction	102.100.100/34196	2015-12-16	30	meter	UO	UO:0000008	domain
IMOS Port Hacking national reference station	sea water	ENVO	ENVO:00002149	marine metagenome	NCBITAXON	NCBITaxon:408172	Sydney	GAZ	GAZ:00071065	marine biome	ENVO	ENVO:00000447	-34.1192	degree	UO	UO:0000185	151.2267	degree	UO	UO:0000185	Microbial sample collection	DNA extraction	102.100.100/34197	2015-12-16	50	meter	UO	UO:0000008	domain
IMOS Port Hacking national reference station	sea water	ENVO	ENVO:00002149	marine metagenome	NCBITAXON	NCBITaxon:408172	Sydney	GAZ	GAZ:00071065	marine biome	ENVO	ENVO:00000447	-34.1192	degree	UO	UO:0000185	151.2267	degree	UO	UO:0000185	Microbial sample collection	DNA extraction	102.100.100/34198	2015-12-16	75	meter	UO	UO:0000008	domain
IMOS Port Hacking national reference station	sea water	ENVO	ENVO:00002149	marine metagenome	NCBITAXON	NCBITaxon:408172	Sydney	GAZ	GAZ:00071065	marine biome	ENVO	ENVO:00000447	-34.1192	degree	UO	UO:0000185	151.2267	degree	UO	UO:0000185	Microbial sample collection	DNA extraction	102.100.100/34127	2016-02-02	0	meter	UO	UO:0000008	domain
IMOS Port Hacking national reference station	sea water	ENVO	ENVO:00002149	marine metagenome	NCBITAXON	NCBITaxon:408172	Sydney	GAZ	GAZ:00071065	marine biome	ENVO	ENVO:00000447	-34.1192	degree	UO	UO:0000185	151.2267	degree	UO	UO:0000185	Microbial sample collection	DNA extraction	102.100.100/34128	2016-02-02	10	meter	UO	UO:0000008	domain
IMOS Port Hacking national reference station	sea water	ENVO	ENVO:00002149	marine metagenome	NCBITAXON	NCBITaxon:408172	Sydney	GAZ	GAZ:00071065	marine biome	ENVO	ENVO:00000447	-34.1192	degree	UO	UO:0000185	151.2267	degree	UO	UO:0000185	Microbial sample collection	DNA extraction	102.100.100/34129	2016-02-02	25	meter	UO	UO:0000008	domain
IMOS Port Hacking national reference station	sea water	ENVO	ENVO:00002149	marine metagenome	NCBITAXON	NCBITaxon:408172	Sydney	GAZ	GAZ:00071065	marine biome	ENVO	ENVO:00000447	-34.1192	degree	UO	UO:0000185	151.2267	degree	UO	UO:0000185	Microbial sample collection	DNA extraction	102.100.100/34130	2016-02-02	50	meter	UO	UO:0000008	domain
IMOS Port Hacking national reference station	sea water	ENVO	ENVO:00002149	marine metagenome	NCBITAXON	NCBITaxon:408172	Sydney	GAZ	GAZ:00071065	marine biome	ENVO	ENVO:00000447	-34.1192	degree	UO	UO:0000185	151.2267	degree	UO	UO:0000185	Microbial sample collection	DNA extraction	102.100.100/34131	2016-02-02	75	meter	UO	UO:0000008	domain
IMOS Port Hacking national reference station	sea water	ENVO	ENVO:00002149	marine metagenome	NCBITAXON	NCBITaxon:408172	Sydney	GAZ	GAZ:00071065	marine biome	ENVO	ENVO:00000447	-34.1192	degree	UO	UO:0000185	151.2267	degree	UO	UO:0000185	Microbial sample collection	DNA extraction	102.100.100/34132	2016-02-02	100	meter	UO	UO:0000008	domain
IMOS Port Hacking national reference station	sea water	ENVO	ENVO:00002149	marine metagenome	NCBITAXON	NCBITaxon:408172	Sydney	GAZ	GAZ:00071065	marine biome	ENVO	ENVO:00000447	-34.1192	degree	UO	UO:0000185	151.2267	degree	UO	UO:0000185	Microbial sample collection	DNA extraction	102.100.100/34133	2016-03-11	0	meter	UO	UO:0000008	domain
IMOS Port Hacking national reference station	sea water	ENVO	ENVO:00002149	marine metagenome	NCBITAXON	NCBITaxon:408172	Sydney	GAZ	GAZ:00071065	marine biome	ENVO	ENVO:00000447	-34.1192	degree	UO	UO:0000185	151.2267	degree	UO	UO:0000185	Microbial sample collection	DNA extraction	102.100.100/34134	2016-03-11	10	meter	UO	UO:0000008	domain
IMOS Port Hacking national reference station	sea water	ENVO	ENVO:00002149	marine metagenome	NCBITAXON	NCBITaxon:408172	Sydney	GAZ	GAZ:00071065	marine biome	ENVO	ENVO:00000447	-34.1192	degree	UO	UO:0000185	151.2267	degree	UO	UO:0000185	Microbial sample collection	DNA extraction	102.100.100/34135	2016-03-11	25	meter	UO	UO:0000008	domain
IMOS Port Hacking national reference station	sea water	ENVO	ENVO:00002149	marine metagenome	NCBITAXON	NCBITaxon:408172	Sydney	GAZ	GAZ:00071065	marine biome	ENVO	ENVO:00000447	-34.1192	degree	UO	UO:0000185	151.2267	degree	UO	UO:0000185	Microbial sample collection	DNA extraction	102.100.100/34136	2016-03-11	50	meter	UO	UO:0000008	domain
IMOS Port Hacking national reference station	sea water	ENVO	ENVO:00002149	marine metagenome	NCBITAXON	NCBITaxon:408172	Sydney	GAZ	GAZ:00071065	marine biome	ENVO	ENVO:00000447	-34.1192	degree	UO	UO:0000185	151.2267	degree	UO	UO:0000185	Microbial sample collection	DNA extraction	102.100.100/34137	2016-03-11	75	meter	UO	UO:0000008	domain
IMOS Port Hacking national reference station	sea water	ENVO	ENVO:00002149	marine metagenome	NCBITAXON	NCBITaxon:408172	Sydney	GAZ	GAZ:00071065	marine biome	ENVO	ENVO:00000447	-34.1192	degree	UO	UO:0000185	151.2267	degree	UO	UO:0000185	Microbial sample collection	DNA extraction	102.100.100/34138	2016-03-11	100	meter	UO	UO:0000008	domain
IMOS Port Hacking national reference station	sea water	ENVO	ENVO:00002149	marine metagenome	NCBITAXON	NCBITaxon:408172	Sydney	GAZ	GAZ:00071065	marine biome	ENVO	ENVO:00000447	-34.1192	degree	UO	UO:0000185	151.2267	degree	UO	UO:0000185	Microbial sample collection	DNA extraction	102.100.100/34121	2016-04-08	0	meter	UO	UO:0000008	domain
IMOS Port Hacking national reference station	sea water	ENVO	ENVO:00002149	marine metagenome	NCBITAXON	NCBITaxon:408172	Sydney	GAZ	GAZ:00071065	marine biome	ENVO	ENVO:00000447	-34.1192	degree	UO	UO:0000185	151.2267	degree	UO	UO:0000185	Microbial sample collection	DNA extraction	102.100.100/34122	2016-04-08	10	meter	UO	UO:0000008	domain
IMOS Port Hacking national reference station	sea water	ENVO	ENVO:00002149	marine metagenome	NCBITAXON	NCBITaxon:408172	Sydney	GAZ	GAZ:00071065	marine biome	ENVO	ENVO:00000447	-34.1192	degree	UO	UO:0000185	151.2267	degree	UO	UO:0000185	Microbial sample collection	DNA extraction	102.100.100/34123	2016-04-08	25	meter	UO	UO:0000008	domain
IMOS Port Hacking national reference station	sea water	ENVO	ENVO:00002149	marine metagenome	NCBITAXON	NCBITaxon:408172	Sydney	GAZ	GAZ:00071065	marine biome	ENVO	ENVO:00000447	-34.1192	degree	UO	UO:0000185	151.2267	degree	UO	UO:0000185	Microbial sample collection	DNA extraction	102.100.100/34124	2016-04-08	50	meter	UO	UO:0000008	domain
IMOS Port Hacking national reference station	sea water	ENVO	ENVO:00002149	marine metagenome	NCBITAXON	NCBITaxon:408172	Sydney	GAZ	GAZ:00071065	marine biome	ENVO	ENVO:00000447	-34.1192	degree	UO	UO:0000185	151.2267	degree	UO	UO:0000185	Microbial sample collection	DNA extraction	102.100.100/34125	2016-04-08	75	meter	UO	UO:0000008	domain
IMOS Port Hacking national reference station	sea water	ENVO	ENVO:00002149	marine metagenome	NCBITAXON	NCBITaxon:408172	Sydney	GAZ	GAZ:00071065	marine biome	ENVO	ENVO:00000447	-34.1192	degree	UO	UO:0000185	151.2267	degree	UO	UO:0000185	Microbial sample collection	DNA extraction	102.100.100/34126	2016-04-08	100	meter	UO	UO:0000008	domain
IMOS Port Hacking national reference station	sea water	ENVO	ENVO:00002149	marine metagenome	NCBITAXON	NCBITaxon:408172	Sydney	GAZ	GAZ:00071065	marine biome	ENVO	ENVO:00000447	-34.1192	degree	UO	UO:0000185	151.2267	degree	UO	UO:0000185	Microbial sample collection	DNA extraction	102.100.100/34115	2016-05-03	0	meter	UO	UO:0000008	domain
IMOS Port Hacking national reference station	sea water	ENVO	ENVO:00002149	marine metagenome	NCBITAXON	NCBITaxon:408172	Sydney	GAZ	GAZ:00071065	marine biome	ENVO	ENVO:00000447	-34.1192	degree	UO	UO:0000185	151.2267	degree	UO	UO:0000185	Microbial sample collection	DNA extraction	102.100.100/34116	2016-05-03	10	meter	UO	UO:0000008	domain
IMOS Port Hacking national reference station	sea water	ENVO	ENVO:00002149	marine metagenome	NCBITAXON	NCBITaxon:408172	Sydney	GAZ	GAZ:00071065	marine biome	ENVO	ENVO:00000447	-34.1192	degree	UO	UO:0000185	151.2267	degree	UO	UO:0000185	Microbial sample collection	DNA extraction	102.100.100/34117	2016-05-03	25	meter	UO	UO:0000008	domain
IMOS Port Hacking national reference station	sea water	ENVO	ENVO:00002149	marine metagenome	NCBITAXON	NCBITaxon:408172	Sydney	GAZ	GAZ:00071065	marine biome	ENVO	ENVO:00000447	-34.1192	degree	UO	UO:0000185	151.2267	degree	UO	UO:0000185	Microbial sample collection	DNA extraction	102.100.100/34118	2016-05-03	50	meter	UO	UO:0000008	domain
IMOS Port Hacking national reference station	sea water	ENVO	ENVO:00002149	marine metagenome	NCBITAXON	NCBITaxon:408172	Sydney	GAZ	GAZ:00071065	marine biome	ENVO	ENVO:00000447	-34.1192	degree	UO	UO:0000185	151.2267	degree	UO	UO:0000185	Microbial sample collection	DNA extraction	102.100.100/34119	2016-05-03	75	meter	UO	UO:0000008	domain
IMOS Port Hacking national reference station	sea water	ENVO	ENVO:00002149	marine metagenome	NCBITAXON	NCBITaxon:408172	Sydney	GAZ	GAZ:00071065	marine biome	ENVO	ENVO:00000447	-34.1192	degree	UO	UO:0000185	151.2267	degree	UO	UO:0000185	Microbial sample collection	DNA extraction	102.100.100/34120	2016-05-03	100	meter	UO	UO:0000008	domain
IMOS Rottnest Island national reference station	sea water	ENVO	ENVO:00002149	marine metagenome	NCBITAXON	NCBITaxon:408172	Rottnest Island	GAZ	GAZ:00045651	marine biome	ENVO	ENVO:00000447	-32	degree	UO	UO:0000185	115.4167	degree	UO	UO:0000185	Microbial sample collection	DNA extraction	102.100.100/21922	2015-07-01	0	meter	UO	UO:0000008	domain
IMOS Rottnest Island national reference station	sea water	ENVO	ENVO:00002149	marine metagenome	NCBITAXON	NCBITaxon:408172	Rottnest Island	GAZ	GAZ:00045651	marine biome	ENVO	ENVO:00000447	-32	degree	UO	UO:0000185	115.4167	degree	UO	UO:0000185	Microbial sample collection	DNA extraction	102.100.100/21923	2015-07-01	10	meter	UO	UO:0000008	domain
IMOS Rottnest Island national reference station	sea water	ENVO	ENVO:00002149	marine metagenome	NCBITAXON	NCBITaxon:408172	Rottnest Island	GAZ	GAZ:00045651	marine biome	ENVO	ENVO:00000447	-32	degree	UO	UO:0000185	115.4167	degree	UO	UO:0000185	Microbial sample collection	DNA extraction	102.100.100/21924	2015-07-01	20	meter	UO	UO:0000008	domain
IMOS Rottnest Island national reference station	sea water	ENVO	ENVO:00002149	marine metagenome	NCBITAXON	NCBITaxon:408172	Rottnest Island	GAZ	GAZ:00045651	marine biome	ENVO	ENVO:00000447	-32	degree	UO	UO:0000185	115.4167	degree	UO	UO:0000185	Microbial sample collection	DNA extraction	102.100.100/21925	2015-07-01	30	meter	UO	UO:0000008	domain
IMOS Rottnest Island national reference station	sea water	ENVO	ENVO:00002149	marine metagenome	NCBITAXON	NCBITaxon:408172	Rottnest Island	GAZ	GAZ:00045651	marine biome	ENVO	ENVO:00000447	-32	degree	UO	UO:0000185	115.4167	degree	UO	UO:0000185	Microbial sample collection	DNA extraction	102.100.100/21926	2015-07-01	40	meter	UO	UO:0000008	domain
IMOS Rottnest Island national reference station	sea water	ENVO	ENVO:00002149	marine metagenome	NCBITAXON	NCBITaxon:408172	Rottnest Island	GAZ	GAZ:00045651	marine biome	ENVO	ENVO:00000447	-32	degree	UO	UO:0000185	115.4167	degree	UO	UO:0000185	Microbial sample collection	DNA extraction	102.100.100/21927	2015-07-01	46	meter	UO	UO:0000008	domain
IMOS Rottnest Island national reference station	sea water	ENVO	ENVO:00002149	marine metagenome	NCBITAXON	NCBITaxon:408172	Rottnest Island	GAZ	GAZ:00045651	marine biome	ENVO	ENVO:00000447	-32	degree	UO	UO:0000185	115.4167	degree	UO	UO:0000185	Microbial sample collection	DNA extraction	102.100.100/21934	2015-07-24	0	meter	UO	UO:0000008	domain
IMOS Rottnest Island national reference station	sea water	ENVO	ENVO:00002149	marine metagenome	NCBITAXON	NCBITaxon:408172	Rottnest Island	GAZ	GAZ:00045651	marine biome	ENVO	ENVO:00000447	-32	degree	UO	UO:0000185	115.4167	degree	UO	UO:0000185	Microbial sample collection	DNA extraction	102.100.100/21935	2015-07-24	10	meter	UO	UO:0000008	domain
IMOS Rottnest Island national reference station	sea water	ENVO	ENVO:00002149	marine metagenome	NCBITAXON	NCBITaxon:408172	Rottnest Island	GAZ	GAZ:00045651	marine biome	ENVO	ENVO:00000447	-32	degree	UO	UO:0000185	115.4167	degree	UO	UO:0000185	Microbial sample collection	DNA extraction	102.100.100/21936	2015-07-24	20	meter	UO	UO:0000008	domain
IMOS Rottnest Island national reference station	sea water	ENVO	ENVO:00002149	marine metagenome	NCBITAXON	NCBITaxon:408172	Rottnest Island	GAZ	GAZ:00045651	marine biome	ENVO	ENVO:00000447	-32	degree	UO	UO:0000185	115.4167	degree	UO	UO:0000185	Microbial sample collection	DNA extraction	102.100.100/21937	2015-07-24	30	meter	UO	UO:0000008	domain
IMOS Rottnest Island national reference station	sea water	ENVO	ENVO:00002149	marine metagenome	NCBITAXON	NCBITaxon:408172	Rottnest Island	GAZ	GAZ:00045651	marine biome	ENVO	ENVO:00000447	-32	degree	UO	UO:0000185	115.4167	degree	UO	UO:0000185	Microbial sample collection	DNA extraction	102.100.100/21938	2015-07-24	40	meter	UO	UO:0000008	domain
IMOS Rottnest Island national reference station	sea water	ENVO	ENVO:00002149	marine metagenome	NCBITAXON	NCBITaxon:408172	Rottnest Island	GAZ	GAZ:00045651	marine biome	ENVO	ENVO:00000447	-32	degree	UO	UO:0000185	115.4167	degree	UO	UO:0000185	Microbial sample collection	DNA extraction	102.100.100/21939	2015-07-24	46	meter	UO	UO:0000008	domain
IMOS Rottnest Island national reference station	sea water	ENVO	ENVO:00002149	marine metagenome	NCBITAXON	NCBITaxon:408172	Rottnest Island	GAZ	GAZ:00045651	marine biome	ENVO	ENVO:00000447	-32	degree	UO	UO:0000185	115.4167	degree	UO	UO:0000185	Microbial sample collection	DNA extraction	102.100.100/21946	2015-08-27	0	meter	UO	UO:0000008	domain
IMOS Rottnest Island national reference station	sea water	ENVO	ENVO:00002149	marine metagenome	NCBITAXON	NCBITaxon:408172	Rottnest Island	GAZ	GAZ:00045651	marine biome	ENVO	ENVO:00000447	-32	degree	UO	UO:0000185	115.4167	degree	UO	UO:0000185	Microbial sample collection	DNA extraction	102.100.100/21947	2015-08-27	10	meter	UO	UO:0000008	domain
IMOS Rottnest Island national reference station	sea water	ENVO	ENVO:00002149	marine metagenome	NCBITAXON	NCBITaxon:408172	Rottnest Island	GAZ	GAZ:00045651	marine biome	ENVO	ENVO:00000447	-32	degree	UO	UO:0000185	115.4167	degree	UO	UO:0000185	Microbial sample collection	DNA extraction	102.100.100/21948	2015-08-27	20	meter	UO	UO:0000008	domain
IMOS Rottnest Island national reference station	sea water	ENVO	ENVO:00002149	marine metagenome	NCBITAXON	NCBITaxon:408172	Rottnest Island	GAZ	GAZ:00045651	marine biome	ENVO	ENVO:00000447	-32	degree	UO	UO:0000185	115.4167	degree	UO	UO:0000185	Microbial sample collection	DNA extraction	102.100.100/21949	2015-08-27	30	meter	UO	UO:0000008	domain
IMOS Rottnest Island national reference station	sea water	ENVO	ENVO:00002149	marine metagenome	NCBITAXON	NCBITaxon:408172	Rottnest Island	GAZ	GAZ:00045651	marine biome	ENVO	ENVO:00000447	-32	degree	UO	UO:0000185	115.4167	degree	UO	UO:0000185	Microbial sample collection	DNA extraction	102.100.100/21950	2015-08-27	40	meter	UO	UO:0000008	domain
IMOS Rottnest Island national reference station	sea water	ENVO	ENVO:00002149	marine metagenome	NCBITAXON	NCBITaxon:408172	Rottnest Island	GAZ	GAZ:00045651	marine biome	ENVO	ENVO:00000447	-32	degree	UO	UO:0000185	115.4167	degree	UO	UO:0000185	Microbial sample collection	DNA extraction	102.100.100/21951	2015-08-27	46	meter	UO	UO:0000008	domain
IMOS Rottnest Island national reference station	sea water	ENVO	ENVO:00002149	marine metagenome	NCBITAXON	NCBITaxon:408172	Rottnest Island	GAZ	GAZ:00045651	marine biome	ENVO	ENVO:00000447	-32	degree	UO	UO:0000185	115.4167	degree	UO	UO:0000185	Microbial sample collection	DNA extraction	102.100.100/21868	2015-09-24	0	meter	UO	UO:0000008	domain
IMOS Rottnest Island national reference station	sea water	ENVO	ENVO:00002149	marine metagenome	NCBITAXON	NCBITaxon:408172	Rottnest Island	GAZ	GAZ:00045651	marine biome	ENVO	ENVO:00000447	-32	degree	UO	UO:0000185	115.4167	degree	UO	UO:0000185	Microbial sample collection	DNA extraction	102.100.100/21869	2015-09-24	10	meter	UO	UO:0000008	domain
IMOS Rottnest Island national reference station	sea water	ENVO	ENVO:00002149	marine metagenome	NCBITAXON	NCBITaxon:408172	Rottnest Island	GAZ	GAZ:00045651	marine biome	ENVO	ENVO:00000447	-32	degree	UO	UO:0000185	115.4167	degree	UO	UO:0000185	Microbial sample collection	DNA extraction	102.100.100/21870	2015-09-24	20	meter	UO	UO:0000008	domain
IMOS Rottnest Island national reference station	sea water	ENVO	ENVO:00002149	marine metagenome	NCBITAXON	NCBITaxon:408172	Rottnest Island	GAZ	GAZ:00045651	marine biome	ENVO	ENVO:00000447	-32	degree	UO	UO:0000185	115.4167	degree	UO	UO:0000185	Microbial sample collection	DNA extraction	102.100.100/21871	2015-09-24	30	meter	UO	UO:0000008	domain
IMOS Rottnest Island national reference station	sea water	ENVO	ENVO:00002149	marine metagenome	NCBITAXON	NCBITaxon:408172	Rottnest Island	GAZ	GAZ:00045651	marine biome	ENVO	ENVO:00000447	-32	degree	UO	UO:0000185	115.4167	degree	UO	UO:0000185	Microbial sample collection	DNA extraction	102.100.100/21872	2015-09-24	40	meter	UO	UO:0000008	domain
IMOS Rottnest Island national reference station	sea water	ENVO	ENVO:00002149	marine metagenome	NCBITAXON	NCBITaxon:408172	Rottnest Island	GAZ	GAZ:00045651	marine biome	ENVO	ENVO:00000447	-32	degree	UO	UO:0000185	115.4167	degree	UO	UO:0000185	Microbial sample collection	DNA extraction	102.100.100/21873	2015-09-24	46	meter	UO	UO:0000008	domain
IMOS Rottnest Island national reference station	sea water	ENVO	ENVO:00002149	marine metagenome	NCBITAXON	NCBITaxon:408172	Rottnest Island	GAZ	GAZ:00045651	marine biome	ENVO	ENVO:00000447	-32	degree	UO	UO:0000185	115.4167	degree	UO	UO:0000185	Microbial sample collection	DNA extraction	102.100.100/21880	2015-10-22	0	meter	UO	UO:0000008	domain
IMOS Rottnest Island national reference station	sea water	ENVO	ENVO:00002149	marine metagenome	NCBITAXON	NCBITaxon:408172	Rottnest Island	GAZ	GAZ:00045651	marine biome	ENVO	ENVO:00000447	-32	degree	UO	UO:0000185	115.4167	degree	UO	UO:0000185	Microbial sample collection	DNA extraction	102.100.100/21881	2015-10-22	10	meter	UO	UO:0000008	domain
IMOS Rottnest Island national reference station	sea water	ENVO	ENVO:00002149	marine metagenome	NCBITAXON	NCBITaxon:408172	Rottnest Island	GAZ	GAZ:00045651	marine biome	ENVO	ENVO:00000447	-32	degree	UO	UO:0000185	115.4167	degree	UO	UO:0000185	Microbial sample collection	DNA extraction	102.100.100/21882	2015-10-22	20	meter	UO	UO:0000008	domain
IMOS Rottnest Island national reference station	sea water	ENVO	ENVO:00002149	marine metagenome	NCBITAXON	NCBITaxon:408172	Rottnest Island	GAZ	GAZ:00045651	marine biome	ENVO	ENVO:00000447	-32	degree	UO	UO:0000185	115.4167	degree	UO	UO:0000185	Microbial sample collection	DNA extraction	102.100.100/21883	2015-10-22	30	meter	UO	UO:0000008	domain
IMOS Rottnest Island national reference station	sea water	ENVO	ENVO:00002149	marine metagenome	NCBITAXON	NCBITaxon:408172	Rottnest Island	GAZ	GAZ:00045651	marine biome	ENVO	ENVO:00000447	-32	degree	UO	UO:0000185	115.4167	degree	UO	UO:0000185	Microbial sample collection	DNA extraction	102.100.100/21884	2015-10-22	40	meter	UO	UO:0000008	domain
IMOS Rottnest Island national reference station	sea water	ENVO	ENVO:00002149	marine metagenome	NCBITAXON	NCBITaxon:408172	Rottnest Island	GAZ	GAZ:00045651	marine biome	ENVO	ENVO:00000447	-32	degree	UO	UO:0000185	115.4167	degree	UO	UO:0000185	Microbial sample collection	DNA extraction	102.100.100/21885	2015-10-22	46	meter	UO	UO:0000008	domain
IMOS Rottnest Island national reference station	sea water	ENVO	ENVO:00002149	marine metagenome	NCBITAXON	NCBITaxon:408172	Rottnest Island	GAZ	GAZ:00045651	marine biome	ENVO	ENVO:00000447	-32	degree	UO	UO:0000185	115.4167	degree	UO	UO:0000185	Microbial sample collection	DNA extraction	102.100.100/34169	2015-12-15	0	meter	UO	UO:0000008	domain
IMOS Rottnest Island national reference station	sea water	ENVO	ENVO:00002149	marine metagenome	NCBITAXON	NCBITaxon:408172	Rottnest Island	GAZ	GAZ:00045651	marine biome	ENVO	ENVO:00000447	-32	degree	UO	UO:0000185	115.4167	degree	UO	UO:0000185	Microbial sample collection	DNA extraction	102.100.100/34170	2015-12-15	10	meter	UO	UO:0000008	domain
IMOS Rottnest Island national reference station	sea water	ENVO	ENVO:00002149	marine metagenome	NCBITAXON	NCBITaxon:408172	Rottnest Island	GAZ	GAZ:00045651	marine biome	ENVO	ENVO:00000447	-32	degree	UO	UO:0000185	115.4167	degree	UO	UO:0000185	Microbial sample collection	DNA extraction	102.100.100/34171	2015-12-15	20	meter	UO	UO:0000008	domain
IMOS Rottnest Island national reference station	sea water	ENVO	ENVO:00002149	marine metagenome	NCBITAXON	NCBITaxon:408172	Rottnest Island	GAZ	GAZ:00045651	marine biome	ENVO	ENVO:00000447	-32	degree	UO	UO:0000185	115.4167	degree	UO	UO:0000185	Microbial sample collection	DNA extraction	102.100.100/34172	2015-12-15	30	meter	UO	UO:0000008	domain
IMOS Rottnest Island national reference station	sea water	ENVO	ENVO:00002149	marine metagenome	NCBITAXON	NCBITaxon:408172	Rottnest Island	GAZ	GAZ:00045651	marine biome	ENVO	ENVO:00000447	-32	degree	UO	UO:0000185	115.4167	degree	UO	UO:0000185	Microbial sample collection	DNA extraction	102.100.100/34173	2015-12-15	40	meter	UO	UO:0000008	domain
IMOS Rottnest Island national reference station	sea water	ENVO	ENVO:00002149	marine metagenome	NCBITAXON	NCBITaxon:408172	Rottnest Island	GAZ	GAZ:00045651	marine biome	ENVO	ENVO:00000447	-32	degree	UO	UO:0000185	115.4167	degree	UO	UO:0000185	Microbial sample collection	DNA extraction	102.100.100/34174	2015-12-15	46	meter	UO	UO:0000008	domain
IMOS Rottnest Island national reference station	sea water	ENVO	ENVO:00002149	marine metagenome	NCBITAXON	NCBITaxon:408172	Rottnest Island	GAZ	GAZ:00045651	marine biome	ENVO	ENVO:00000447	-32	degree	UO	UO:0000185	115.4167	degree	UO	UO:0000185	Microbial sample collection	DNA extraction	102.100.100/34187	2016-02-23	0	meter	UO	UO:0000008	domain
IMOS Rottnest Island national reference station	sea water	ENVO	ENVO:00002149	marine metagenome	NCBITAXON	NCBITaxon:408172	Rottnest Island	GAZ	GAZ:00045651	marine biome	ENVO	ENVO:00000447	-32	degree	UO	UO:0000185	115.4167	degree	UO	UO:0000185	Microbial sample collection	DNA extraction	102.100.100/34188	2016-02-23	10	meter	UO	UO:0000008	domain
IMOS Rottnest Island national reference station	sea water	ENVO	ENVO:00002149	marine metagenome	NCBITAXON	NCBITaxon:408172	Rottnest Island	GAZ	GAZ:00045651	marine biome	ENVO	ENVO:00000447	-32	degree	UO	UO:0000185	115.4167	degree	UO	UO:0000185	Microbial sample collection	DNA extraction	102.100.100/34189	2016-02-23	20	meter	UO	UO:0000008	domain
IMOS Rottnest Island national reference station	sea water	ENVO	ENVO:00002149	marine metagenome	NCBITAXON	NCBITaxon:408172	Rottnest Island	GAZ	GAZ:00045651	marine biome	ENVO	ENVO:00000447	-32	degree	UO	UO:0000185	115.4167	degree	UO	UO:0000185	Microbial sample collection	DNA extraction	102.100.100/34190	2016-02-23	30	meter	UO	UO:0000008	domain
IMOS Rottnest Island national reference station	sea water	ENVO	ENVO:00002149	marine metagenome	NCBITAXON	NCBITaxon:408172	Rottnest Island	GAZ	GAZ:00045651	marine biome	ENVO	ENVO:00000447	-32	degree	UO	UO:0000185	115.4167	degree	UO	UO:0000185	Microbial sample collection	DNA extraction	102.100.100/34191	2016-02-23	40	meter	UO	UO:0000008	domain
IMOS Rottnest Island national reference station	sea water	ENVO	ENVO:00002149	marine metagenome	NCBITAXON	NCBITaxon:408172	Rottnest Island	GAZ	GAZ:00045651	marine biome	ENVO	ENVO:00000447	-32	degree	UO	UO:0000185	115.4167	degree	UO	UO:0000185	Microbial sample collection	DNA extraction	102.100.100/34192	2016-02-23	46	meter	UO	UO:0000008	domain
IMOS Rottnest Island national reference station	sea water	ENVO	ENVO:00002149	marine metagenome	NCBITAXON	NCBITaxon:408172	Rottnest Island	GAZ	GAZ:00045651	marine biome	ENVO	ENVO:00000447	-32	degree	UO	UO:0000185	115.4167	degree	UO	UO:0000185	Microbial sample collection	DNA extraction	102.100.100/34175	2016-03-24	0	meter	UO	UO:0000008	domain
IMOS Rottnest Island national reference station	sea water	ENVO	ENVO:00002149	marine metagenome	NCBITAXON	NCBITaxon:408172	Rottnest Island	GAZ	GAZ:00045651	marine biome	ENVO	ENVO:00000447	-32	degree	UO	UO:0000185	115.4167	degree	UO	UO:0000185	Microbial sample collection	DNA extraction	102.100.100/34176	2016-03-24	10	meter	UO	UO:0000008	domain
IMOS Rottnest Island national reference station	sea water	ENVO	ENVO:00002149	marine metagenome	NCBITAXON	NCBITaxon:408172	Rottnest Island	GAZ	GAZ:00045651	marine biome	ENVO	ENVO:00000447	-32	degree	UO	UO:0000185	115.4167	degree	UO	UO:0000185	Microbial sample collection	DNA extraction	102.100.100/34177	2016-03-24	20	meter	UO	UO:0000008	domain
IMOS Rottnest Island national reference station	sea water	ENVO	ENVO:00002149	marine metagenome	NCBITAXON	NCBITaxon:408172	Rottnest Island	GAZ	GAZ:00045651	marine biome	ENVO	ENVO:00000447	-32	degree	UO	UO:0000185	115.4167	degree	UO	UO:0000185	Microbial sample collection	DNA extraction	102.100.100/34178	2016-03-24	30	meter	UO	UO:0000008	domain
IMOS Rottnest Island national reference station	sea water	ENVO	ENVO:00002149	marine metagenome	NCBITAXON	NCBITaxon:408172	Rottnest Island	GAZ	GAZ:00045651	marine biome	ENVO	ENVO:00000447	-32	degree	UO	UO:0000185	115.4167	degree	UO	UO:0000185	Microbial sample collection	DNA extraction	102.100.100/34179	2016-03-24	40	meter	UO	UO:0000008	domain
IMOS Rottnest Island national reference station	sea water	ENVO	ENVO:00002149	marine metagenome	NCBITAXON	NCBITaxon:408172	Rottnest Island	GAZ	GAZ:00045651	marine biome	ENVO	ENVO:00000447	-32	degree	UO	UO:0000185	115.4167	degree	UO	UO:0000185	Microbial sample collection	DNA extraction	102.100.100/34180	2016-03-24	46	meter	UO	UO:0000008	domain
IMOS Rottnest Island national reference station	sea water	ENVO	ENVO:00002149	marine metagenome	NCBITAXON	NCBITaxon:408172	Rottnest Island	GAZ	GAZ:00045651	marine biome	ENVO	ENVO:00000447	-32	degree	UO	UO:0000185	115.4167	degree	UO	UO:0000185	Microbial sample collection	DNA extraction	102.100.100/34163	2016-04-13	0	meter	UO	UO:0000008	domain
IMOS Rottnest Island national reference station	sea water	ENVO	ENVO:00002149	marine metagenome	NCBITAXON	NCBITaxon:408172	Rottnest Island	GAZ	GAZ:00045651	marine biome	ENVO	ENVO:00000447	-32	degree	UO	UO:0000185	115.4167	degree	UO	UO:0000185	Microbial sample collection	DNA extraction	102.100.100/34164	2016-04-13	10	meter	UO	UO:0000008	domain
IMOS Rottnest Island national reference station	sea water	ENVO	ENVO:00002149	marine metagenome	NCBITAXON	NCBITaxon:408172	Rottnest Island	GAZ	GAZ:00045651	marine biome	ENVO	ENVO:00000447	-32	degree	UO	UO:0000185	115.4167	degree	UO	UO:0000185	Microbial sample collection	DNA extraction	102.100.100/34165	2016-04-13	20	meter	UO	UO:0000008	domain
IMOS Rottnest Island national reference station	sea water	ENVO	ENVO:00002149	marine metagenome	NCBITAXON	NCBITaxon:408172	Rottnest Island	GAZ	GAZ:00045651	marine biome	ENVO	ENVO:00000447	-32	degree	UO	UO:0000185	115.4167	degree	UO	UO:0000185	Microbial sample collection	DNA extraction	102.100.100/34166	2016-04-13	30	meter	UO	UO:0000008	domain
IMOS Rottnest Island national reference station	sea water	ENVO	ENVO:00002149	marine metagenome	NCBITAXON	NCBITaxon:408172	Rottnest Island	GAZ	GAZ:00045651	marine biome	ENVO	ENVO:00000447	-32	degree	UO	UO:0000185	115.4167	degree	UO	UO:0000185	Microbial sample collection	DNA extraction	102.100.100/34167	2016-04-13	40	meter	UO	UO:0000008	domain
IMOS Rottnest Island national reference station	sea water	ENVO	ENVO:00002149	marine metagenome	NCBITAXON	NCBITaxon:408172	Rottnest Island	GAZ	GAZ:00045651	marine biome	ENVO	ENVO:00000447	-32	degree	UO	UO:0000185	115.4167	degree	UO	UO:0000185	Microbial sample collection	DNA extraction	102.100.100/34168	2016-04-13	46	meter	UO	UO:0000008	domain
IMOS Rottnest Island national reference station	sea water	ENVO	ENVO:00002149	marine metagenome	NCBITAXON	NCBITaxon:408172	Rottnest Island	GAZ	GAZ:00045651	marine biome	ENVO	ENVO:00000447	-32	degree	UO	UO:0000185	115.4167	degree	UO	UO:0000185	Microbial sample collection	DNA extraction	102.100.100/34181	2016-05-02	0	meter	UO	UO:0000008	domain
IMOS Rottnest Island national reference station	sea water	ENVO	ENVO:00002149	marine metagenome	NCBITAXON	NCBITaxon:408172	Rottnest Island	GAZ	GAZ:00045651	marine biome	ENVO	ENVO:00000447	-32	degree	UO	UO:0000185	115.4167	degree	UO	UO:0000185	Microbial sample collection	DNA extraction	102.100.100/34182	2016-05-02	10	meter	UO	UO:0000008	domain
IMOS Rottnest Island national reference station	sea water	ENVO	ENVO:00002149	marine metagenome	NCBITAXON	NCBITaxon:408172	Rottnest Island	GAZ	GAZ:00045651	marine biome	ENVO	ENVO:00000447	-32	degree	UO	UO:0000185	115.4167	degree	UO	UO:0000185	Microbial sample collection	DNA extraction	102.100.100/34183	2016-05-02	20	meter	UO	UO:0000008	domain
IMOS Rottnest Island national reference station	sea water	ENVO	ENVO:00002149	marine metagenome	NCBITAXON	NCBITaxon:408172	Rottnest Island	GAZ	GAZ:00045651	marine biome	ENVO	ENVO:00000447	-32	degree	UO	UO:0000185	115.4167	degree	UO	UO:0000185	Microbial sample collection	DNA extraction	102.100.100/34184	2016-05-02	30	meter	UO	UO:0000008	domain
IMOS Rottnest Island national reference station	sea water	ENVO	ENVO:00002149	marine metagenome	NCBITAXON	NCBITaxon:408172	Rottnest Island	GAZ	GAZ:00045651	marine biome	ENVO	ENVO:00000447	-32	degree	UO	UO:0000185	115.4167	degree	UO	UO:0000185	Microbial sample collection	DNA extraction	102.100.100/34185	2016-05-02	40	meter	UO	UO:0000008	domain
IMOS Rottnest Island national reference station	sea water	ENVO	ENVO:00002149	marine metagenome	NCBITAXON	NCBITaxon:408172	Rottnest Island	GAZ	GAZ:00045651	marine biome	ENVO	ENVO:00000447	-32	degree	UO	UO:0000185	115.4167	degree	UO	UO:0000185	Microbial sample collection	DNA extraction	102.100.100/34186	2016-05-02	46	meter	UO	UO:0000008	domain
IMOS North Stradbroke Island national reference station	sea water	ENVO	ENVO:00002149	marine metagenome	NCBITAXON	NCBITaxon:408172	North Stradbroke Island	GAZ	GAZ:00045340	marine biome	ENVO	ENVO:00000447	-27.345	degree	UO	UO:0000185	153.562	degree	UO	UO:0000185	Microbial sample collection	DNA extraction	102.100.100/27208	2012-01-17	50	meter	UO	UO:0000008	domain
IMOS North Stradbroke Island national reference station	sea water	ENVO	ENVO:00002149	marine metagenome	NCBITAXON	NCBITaxon:408172	North Stradbroke Island	GAZ	GAZ:00045340	marine biome	ENVO	ENVO:00000447	-27.345	degree	UO	UO:0000185	153.562	degree	UO	UO:0000185	Microbial sample collection	DNA extraction	102.100.100/27179	2012-06-20	0	meter	UO	UO:0000008	domain
IMOS North Stradbroke Island national reference station	sea water	ENVO	ENVO:00002149	marine metagenome	NCBITAXON	NCBITaxon:408172	North Stradbroke Island	GAZ	GAZ:00045340	marine biome	ENVO	ENVO:00000447	-27.345	degree	UO	UO:0000185	153.562	degree	UO	UO:0000185	Microbial sample collection	DNA extraction	102.100.100/27180	2012-06-20	10	meter	UO	UO:0000008	domain
IMOS North Stradbroke Island national reference station	sea water	ENVO	ENVO:00002149	marine metagenome	NCBITAXON	NCBITaxon:408172	North Stradbroke Island	GAZ	GAZ:00045340	marine biome	ENVO	ENVO:00000447	-27.345	degree	UO	UO:0000185	153.562	degree	UO	UO:0000185	Microbial sample collection	DNA extraction	102.100.100/27181	2012-06-20	20	meter	UO	UO:0000008	domain
IMOS North Stradbroke Island national reference station	sea water	ENVO	ENVO:00002149	marine metagenome	NCBITAXON	NCBITaxon:408172	North Stradbroke Island	GAZ	GAZ:00045340	marine biome	ENVO	ENVO:00000447	-27.345	degree	UO	UO:0000185	153.562	degree	UO	UO:0000185	Microbial sample collection	DNA extraction	102.100.100/27182	2012-06-20	30	meter	UO	UO:0000008	domain
IMOS North Stradbroke Island national reference station	sea water	ENVO	ENVO:00002149	marine metagenome	NCBITAXON	NCBITaxon:408172	North Stradbroke Island	GAZ	GAZ:00045340	marine biome	ENVO	ENVO:00000447	-27.345	degree	UO	UO:0000185	153.562	degree	UO	UO:0000185	Microbial sample collection	DNA extraction	102.100.100/27183	2012-06-20	40	meter	UO	UO:0000008	domain
IMOS North Stradbroke Island national reference station	sea water	ENVO	ENVO:00002149	marine metagenome	NCBITAXON	NCBITaxon:408172	North Stradbroke Island	GAZ	GAZ:00045340	marine biome	ENVO	ENVO:00000447	-27.345	degree	UO	UO:0000185	153.562	degree	UO	UO:0000185	Microbial sample collection	DNA extraction	102.100.100/27184	2012-06-20	50	meter	UO	UO:0000008	domain
IMOS North Stradbroke Island national reference station	sea water	ENVO	ENVO:00002149	marine metagenome	NCBITAXON	NCBITaxon:408172	North Stradbroke Island	GAZ	GAZ:00045340	marine biome	ENVO	ENVO:00000447	-27.345	degree	UO	UO:0000185	153.562	degree	UO	UO:0000185	Microbial sample collection	DNA extraction	102.100.100/27185	2012-08-06	0	meter	UO	UO:0000008	domain
IMOS North Stradbroke Island national reference station	sea water	ENVO	ENVO:00002149	marine metagenome	NCBITAXON	NCBITaxon:408172	North Stradbroke Island	GAZ	GAZ:00045340	marine biome	ENVO	ENVO:00000447	-27.345	degree	UO	UO:0000185	153.562	degree	UO	UO:0000185	Microbial sample collection	DNA extraction	102.100.100/27186	2012-08-06	10	meter	UO	UO:0000008	domain
IMOS North Stradbroke Island national reference station	sea water	ENVO	ENVO:00002149	marine metagenome	NCBITAXON	NCBITaxon:408172	North Stradbroke Island	GAZ	GAZ:00045340	marine biome	ENVO	ENVO:00000447	-27.345	degree	UO	UO:0000185	153.562	degree	UO	UO:0000185	Microbial sample collection	DNA extraction	102.100.100/27187	2012-08-06	20	meter	UO	UO:0000008	domain
IMOS North Stradbroke Island national reference station	sea water	ENVO	ENVO:00002149	marine metagenome	NCBITAXON	NCBITaxon:408172	North Stradbroke Island	GAZ	GAZ:00045340	marine biome	ENVO	ENVO:00000447	-27.345	degree	UO	UO:0000185	153.562	degree	UO	UO:0000185	Microbial sample collection	DNA extraction	102.100.100/27188	2012-08-06	30	meter	UO	UO:0000008	domain
IMOS North Stradbroke Island national reference station	sea water	ENVO	ENVO:00002149	marine metagenome	NCBITAXON	NCBITaxon:408172	North Stradbroke Island	GAZ	GAZ:00045340	marine biome	ENVO	ENVO:00000447	-27.345	degree	UO	UO:0000185	153.562	degree	UO	UO:0000185	Microbial sample collection	DNA extraction	102.100.100/27189	2012-08-06	40	meter	UO	UO:0000008	domain
IMOS North Stradbroke Island national reference station	sea water	ENVO	ENVO:00002149	marine metagenome	NCBITAXON	NCBITaxon:408172	North Stradbroke Island	GAZ	GAZ:00045340	marine biome	ENVO	ENVO:00000447	-27.345	degree	UO	UO:0000185	153.562	degree	UO	UO:0000185	Microbial sample collection	DNA extraction	102.100.100/27190	2012-08-06	50	meter	UO	UO:0000008	domain
IMOS North Stradbroke Island national reference station	sea water	ENVO	ENVO:00002149	marine metagenome	NCBITAXON	NCBITaxon:408172	North Stradbroke Island	GAZ	GAZ:00045340	marine biome	ENVO	ENVO:00000447	-27.345	degree	UO	UO:0000185	153.562	degree	UO	UO:0000185	Microbial sample collection	DNA extraction	102.100.100/27191	2012-08-21	0	meter	UO	UO:0000008	domain
IMOS North Stradbroke Island national reference station	sea water	ENVO	ENVO:00002149	marine metagenome	NCBITAXON	NCBITaxon:408172	North Stradbroke Island	GAZ	GAZ:00045340	marine biome	ENVO	ENVO:00000447	-27.345	degree	UO	UO:0000185	153.562	degree	UO	UO:0000185	Microbial sample collection	DNA extraction	102.100.100/27192	2012-08-21	10	meter	UO	UO:0000008	domain
IMOS North Stradbroke Island national reference station	sea water	ENVO	ENVO:00002149	marine metagenome	NCBITAXON	NCBITaxon:408172	North Stradbroke Island	GAZ	GAZ:00045340	marine biome	ENVO	ENVO:00000447	-27.345	degree	UO	UO:0000185	153.562	degree	UO	UO:0000185	Microbial sample collection	DNA extraction	102.100.100/27193	2012-08-21	20	meter	UO	UO:0000008	domain
IMOS North Stradbroke Island national reference station	sea water	ENVO	ENVO:00002149	marine metagenome	NCBITAXON	NCBITaxon:408172	North Stradbroke Island	GAZ	GAZ:00045340	marine biome	ENVO	ENVO:00000447	-27.345	degree	UO	UO:0000185	153.562	degree	UO	UO:0000185	Microbial sample collection	DNA extraction	102.100.100/27194	2012-08-21	30	meter	UO	UO:0000008	domain
IMOS North Stradbroke Island national reference station	sea water	ENVO	ENVO:00002149	marine metagenome	NCBITAXON	NCBITaxon:408172	North Stradbroke Island	GAZ	GAZ:00045340	marine biome	ENVO	ENVO:00000447	-27.345	degree	UO	UO:0000185	153.562	degree	UO	UO:0000185	Microbial sample collection	DNA extraction	102.100.100/27195	2012-08-21	40	meter	UO	UO:0000008	domain
IMOS North Stradbroke Island national reference station	sea water	ENVO	ENVO:00002149	marine metagenome	NCBITAXON	NCBITaxon:408172	North Stradbroke Island	GAZ	GAZ:00045340	marine biome	ENVO	ENVO:00000447	-27.345	degree	UO	UO:0000185	153.562	degree	UO	UO:0000185	Microbial sample collection	DNA extraction	102.100.100/27196	2012-08-21	50	meter	UO	UO:0000008	domain
IMOS North Stradbroke Island national reference station	sea water	ENVO	ENVO:00002149	marine metagenome	NCBITAXON	NCBITaxon:408172	North Stradbroke Island	GAZ	GAZ:00045340	marine biome	ENVO	ENVO:00000447	-27.345	degree	UO	UO:0000185	153.562	degree	UO	UO:0000185	Microbial sample collection	DNA extraction	102.100.100/27197	2012-09-12	0	meter	UO	UO:0000008	domain
IMOS North Stradbroke Island national reference station	sea water	ENVO	ENVO:00002149	marine metagenome	NCBITAXON	NCBITaxon:408172	North Stradbroke Island	GAZ	GAZ:00045340	marine biome	ENVO	ENVO:00000447	-27.345	degree	UO	UO:0000185	153.562	degree	UO	UO:0000185	Microbial sample collection	DNA extraction	102.100.100/27198	2012-09-12	10	meter	UO	UO:0000008	domain
IMOS North Stradbroke Island national reference station	sea water	ENVO	ENVO:00002149	marine metagenome	NCBITAXON	NCBITaxon:408172	North Stradbroke Island	GAZ	GAZ:00045340	marine biome	ENVO	ENVO:00000447	-27.345	degree	UO	UO:0000185	153.562	degree	UO	UO:0000185	Microbial sample collection	DNA extraction	102.100.100/27199	2012-09-12	20	meter	UO	UO:0000008	domain
IMOS North Stradbroke Island national reference station	sea water	ENVO	ENVO:00002149	marine metagenome	NCBITAXON	NCBITaxon:408172	North Stradbroke Island	GAZ	GAZ:00045340	marine biome	ENVO	ENVO:00000447	-27.345	degree	UO	UO:0000185	153.562	degree	UO	UO:0000185	Microbial sample collection	DNA extraction	102.100.100/27200	2012-09-12	30	meter	UO	UO:0000008	domain
IMOS North Stradbroke Island national reference station	sea water	ENVO	ENVO:00002149	marine metagenome	NCBITAXON	NCBITaxon:408172	North Stradbroke Island	GAZ	GAZ:00045340	marine biome	ENVO	ENVO:00000447	-27.345	degree	UO	UO:0000185	153.562	degree	UO	UO:0000185	Microbial sample collection	DNA extraction	102.100.100/27201	2012-09-12	40	meter	UO	UO:0000008	domain
IMOS North Stradbroke Island national reference station	sea water	ENVO	ENVO:00002149	marine metagenome	NCBITAXON	NCBITaxon:408172	North Stradbroke Island	GAZ	GAZ:00045340	marine biome	ENVO	ENVO:00000447	-27.345	degree	UO	UO:0000185	153.562	degree	UO	UO:0000185	Microbial sample collection	DNA extraction	102.100.100/27202	2012-09-12	50	meter	UO	UO:0000008	domain
IMOS North Stradbroke Island national reference station	sea water	ENVO	ENVO:00002149	marine metagenome	NCBITAXON	NCBITaxon:408172	North Stradbroke Island	GAZ	GAZ:00045340	marine biome	ENVO	ENVO:00000447	-27.345	degree	UO	UO:0000185	153.562	degree	UO	UO:0000185	Microbial sample collection	DNA extraction	102.100.100/27203	2012-10-17	0	meter	UO	UO:0000008	domain
IMOS North Stradbroke Island national reference station	sea water	ENVO	ENVO:00002149	marine metagenome	NCBITAXON	NCBITaxon:408172	North Stradbroke Island	GAZ	GAZ:00045340	marine biome	ENVO	ENVO:00000447	-27.345	degree	UO	UO:0000185	153.562	degree	UO	UO:0000185	Microbial sample collection	DNA extraction	102.100.100/27204	2012-10-17	10	meter	UO	UO:0000008	domain
IMOS North Stradbroke Island national reference station	sea water	ENVO	ENVO:00002149	marine metagenome	NCBITAXON	NCBITaxon:408172	North Stradbroke Island	GAZ	GAZ:00045340	marine biome	ENVO	ENVO:00000447	-27.345	degree	UO	UO:0000185	153.562	degree	UO	UO:0000185	Microbial sample collection	DNA extraction	102.100.100/27205	2012-10-17	20	meter	UO	UO:0000008	domain
IMOS North Stradbroke Island national reference station	sea water	ENVO	ENVO:00002149	marine metagenome	NCBITAXON	NCBITaxon:408172	North Stradbroke Island	GAZ	GAZ:00045340	marine biome	ENVO	ENVO:00000447	-27.345	degree	UO	UO:0000185	153.562	degree	UO	UO:0000185	Microbial sample collection	DNA extraction	102.100.100/27206	2012-10-17	30	meter	UO	UO:0000008	domain
IMOS North Stradbroke Island national reference station	sea water	ENVO	ENVO:00002149	marine metagenome	NCBITAXON	NCBITaxon:408172	North Stradbroke Island	GAZ	GAZ:00045340	marine biome	ENVO	ENVO:00000447	-27.345	degree	UO	UO:0000185	153.562	degree	UO	UO:0000185	Microbial sample collection	DNA extraction	102.100.100/27207	2012-10-17	40	meter	UO	UO:0000008	domain
IMOS North Stradbroke Island national reference station	sea water	ENVO	ENVO:00002149	marine metagenome	NCBITAXON	NCBITaxon:408172	North Stradbroke Island	GAZ	GAZ:00045340	marine biome	ENVO	ENVO:00000447	-27.345	degree	UO	UO:0000185	153.562	degree	UO	UO:0000185	Microbial sample collection	DNA extraction	102.100.100/27209	2012-11-14	0	meter	UO	UO:0000008	domain
IMOS North Stradbroke Island national reference station	sea water	ENVO	ENVO:00002149	marine metagenome	NCBITAXON	NCBITaxon:408172	North Stradbroke Island	GAZ	GAZ:00045340	marine biome	ENVO	ENVO:00000447	-27.345	degree	UO	UO:0000185	153.562	degree	UO	UO:0000185	Microbial sample collection	DNA extraction	102.100.100/27210	2012-11-14	10	meter	UO	UO:0000008	domain
IMOS North Stradbroke Island national reference station	sea water	ENVO	ENVO:00002149	marine metagenome	NCBITAXON	NCBITaxon:408172	North Stradbroke Island	GAZ	GAZ:00045340	marine biome	ENVO	ENVO:00000447	-27.345	degree	UO	UO:0000185	153.562	degree	UO	UO:0000185	Microbial sample collection	DNA extraction	102.100.100/27211	2012-11-14	20	meter	UO	UO:0000008	domain
IMOS North Stradbroke Island national reference station	sea water	ENVO	ENVO:00002149	marine metagenome	NCBITAXON	NCBITaxon:408172	North Stradbroke Island	GAZ	GAZ:00045340	marine biome	ENVO	ENVO:00000447	-27.345	degree	UO	UO:0000185	153.562	degree	UO	UO:0000185	Microbial sample collection	DNA extraction	102.100.100/27212	2012-11-14	30	meter	UO	UO:0000008	domain
IMOS North Stradbroke Island national reference station	sea water	ENVO	ENVO:00002149	marine metagenome	NCBITAXON	NCBITaxon:408172	North Stradbroke Island	GAZ	GAZ:00045340	marine biome	ENVO	ENVO:00000447	-27.345	degree	UO	UO:0000185	153.562	degree	UO	UO:0000185	Microbial sample collection	DNA extraction	102.100.100/27213	2012-11-14	40	meter	UO	UO:0000008	domain
IMOS North Stradbroke Island national reference station	sea water	ENVO	ENVO:00002149	marine metagenome	NCBITAXON	NCBITaxon:408172	North Stradbroke Island	GAZ	GAZ:00045340	marine biome	ENVO	ENVO:00000447	-27.345	degree	UO	UO:0000185	153.562	degree	UO	UO:0000185	Microbial sample collection	DNA extraction	102.100.100/27214	2012-11-14	50	meter	UO	UO:0000008	domain
IMOS North Stradbroke Island national reference station	sea water	ENVO	ENVO:00002149	marine metagenome	NCBITAXON	NCBITaxon:408172	North Stradbroke Island	GAZ	GAZ:00045340	marine biome	ENVO	ENVO:00000447	-27.345	degree	UO	UO:0000185	153.562	degree	UO	UO:0000185	Microbial sample collection	DNA extraction	102.100.100/27215	2013-01-11	0	meter	UO	UO:0000008	domain
IMOS North Stradbroke Island national reference station	sea water	ENVO	ENVO:00002149	marine metagenome	NCBITAXON	NCBITaxon:408172	North Stradbroke Island	GAZ	GAZ:00045340	marine biome	ENVO	ENVO:00000447	-27.345	degree	UO	UO:0000185	153.562	degree	UO	UO:0000185	Microbial sample collection	DNA extraction	102.100.100/27216	2013-01-11	10	meter	UO	UO:0000008	domain
IMOS North Stradbroke Island national reference station	sea water	ENVO	ENVO:00002149	marine metagenome	NCBITAXON	NCBITaxon:408172	North Stradbroke Island	GAZ	GAZ:00045340	marine biome	ENVO	ENVO:00000447	-27.345	degree	UO	UO:0000185	153.562	degree	UO	UO:0000185	Microbial sample collection	DNA extraction	102.100.100/27217	2013-01-11	20	meter	UO	UO:0000008	domain
IMOS North Stradbroke Island national reference station	sea water	ENVO	ENVO:00002149	marine metagenome	NCBITAXON	NCBITaxon:408172	North Stradbroke Island	GAZ	GAZ:00045340	marine biome	ENVO	ENVO:00000447	-27.345	degree	UO	UO:0000185	153.562	degree	UO	UO:0000185	Microbial sample collection	DNA extraction	102.100.100/27218	2013-01-11	30	meter	UO	UO:0000008	domain
IMOS North Stradbroke Island national reference station	sea water	ENVO	ENVO:00002149	marine metagenome	NCBITAXON	NCBITaxon:408172	North Stradbroke Island	GAZ	GAZ:00045340	marine biome	ENVO	ENVO:00000447	-27.345	degree	UO	UO:0000185	153.562	degree	UO	UO:0000185	Microbial sample collection	DNA extraction	102.100.100/27219	2013-01-11	40	meter	UO	UO:0000008	domain
IMOS North Stradbroke Island national reference station	sea water	ENVO	ENVO:00002149	marine metagenome	NCBITAXON	NCBITaxon:408172	North Stradbroke Island	GAZ	GAZ:00045340	marine biome	ENVO	ENVO:00000447	-27.345	degree	UO	UO:0000185	153.562	degree	UO	UO:0000185	Microbial sample collection	DNA extraction	102.100.100/27220	2013-01-11	50	meter	UO	UO:0000008	domain
IMOS North Stradbroke Island national reference station	sea water	ENVO	ENVO:00002149	marine metagenome	NCBITAXON	NCBITaxon:408172	North Stradbroke Island	GAZ	GAZ:00045340	marine biome	ENVO	ENVO:00000447	-27.345	degree	UO	UO:0000185	153.562	degree	UO	UO:0000185	Microbial sample collection	DNA extraction	102.100.100/27221	2013-01-23	0	meter	UO	UO:0000008	domain
IMOS North Stradbroke Island national reference station	sea water	ENVO	ENVO:00002149	marine metagenome	NCBITAXON	NCBITaxon:408172	North Stradbroke Island	GAZ	GAZ:00045340	marine biome	ENVO	ENVO:00000447	-27.345	degree	UO	UO:0000185	153.562	degree	UO	UO:0000185	Microbial sample collection	DNA extraction	102.100.100/27222	2013-01-23	10	meter	UO	UO:0000008	domain
IMOS North Stradbroke Island national reference station	sea water	ENVO	ENVO:00002149	marine metagenome	NCBITAXON	NCBITaxon:408172	North Stradbroke Island	GAZ	GAZ:00045340	marine biome	ENVO	ENVO:00000447	-27.345	degree	UO	UO:0000185	153.562	degree	UO	UO:0000185	Microbial sample collection	DNA extraction	102.100.100/27224	2013-01-23	30	meter	UO	UO:0000008	domain
IMOS North Stradbroke Island national reference station	sea water	ENVO	ENVO:00002149	marine metagenome	NCBITAXON	NCBITaxon:408172	North Stradbroke Island	GAZ	GAZ:00045340	marine biome	ENVO	ENVO:00000447	-27.345	degree	UO	UO:0000185	153.562	degree	UO	UO:0000185	Microbial sample collection	DNA extraction	102.100.100/27225	2013-01-23	40	meter	UO	UO:0000008	domain
IMOS North Stradbroke Island national reference station	sea water	ENVO	ENVO:00002149	marine metagenome	NCBITAXON	NCBITaxon:408172	North Stradbroke Island	GAZ	GAZ:00045340	marine biome	ENVO	ENVO:00000447	-27.345	degree	UO	UO:0000185	153.562	degree	UO	UO:0000185	Microbial sample collection	DNA extraction	102.100.100/27226	2013-01-23	50	meter	UO	UO:0000008	domain
IMOS North Stradbroke Island national reference station	sea water	ENVO	ENVO:00002149	marine metagenome	NCBITAXON	NCBITaxon:408172	North Stradbroke Island	GAZ	GAZ:00045340	marine biome	ENVO	ENVO:00000447	-27.345	degree	UO	UO:0000185	153.562	degree	UO	UO:0000185	Microbial sample collection	DNA extraction	102.100.100/27227	2013-03-26	0	meter	UO	UO:0000008	domain
IMOS North Stradbroke Island national reference station	sea water	ENVO	ENVO:00002149	marine metagenome	NCBITAXON	NCBITaxon:408172	North Stradbroke Island	GAZ	GAZ:00045340	marine biome	ENVO	ENVO:00000447	-27.345	degree	UO	UO:0000185	153.562	degree	UO	UO:0000185	Microbial sample collection	DNA extraction	102.100.100/27228	2013-03-26	10	meter	UO	UO:0000008	domain
IMOS North Stradbroke Island national reference station	sea water	ENVO	ENVO:00002149	marine metagenome	NCBITAXON	NCBITaxon:408172	North Stradbroke Island	GAZ	GAZ:00045340	marine biome	ENVO	ENVO:00000447	-27.345	degree	UO	UO:0000185	153.562	degree	UO	UO:0000185	Microbial sample collection	DNA extraction	102.100.100/27229	2013-03-26	20	meter	UO	UO:0000008	domain
IMOS North Stradbroke Island national reference station	sea water	ENVO	ENVO:00002149	marine metagenome	NCBITAXON	NCBITaxon:408172	North Stradbroke Island	GAZ	GAZ:00045340	marine biome	ENVO	ENVO:00000447	-27.345	degree	UO	UO:0000185	153.562	degree	UO	UO:0000185	Microbial sample collection	DNA extraction	102.100.100/27230	2013-03-26	30	meter	UO	UO:0000008	domain
IMOS North Stradbroke Island national reference station	sea water	ENVO	ENVO:00002149	marine metagenome	NCBITAXON	NCBITaxon:408172	North Stradbroke Island	GAZ	GAZ:00045340	marine biome	ENVO	ENVO:00000447	-27.345	degree	UO	UO:0000185	153.562	degree	UO	UO:0000185	Microbial sample collection	DNA extraction	102.100.100/27231	2013-03-26	40	meter	UO	UO:0000008	domain
IMOS North Stradbroke Island national reference station	sea water	ENVO	ENVO:00002149	marine metagenome	NCBITAXON	NCBITaxon:408172	North Stradbroke Island	GAZ	GAZ:00045340	marine biome	ENVO	ENVO:00000447	-27.345	degree	UO	UO:0000185	153.562	degree	UO	UO:0000185	Microbial sample collection	DNA extraction	102.100.100/27232	2013-03-26	50	meter	UO	UO:0000008	domain
IMOS North Stradbroke Island national reference station	sea water	ENVO	ENVO:00002149	marine metagenome	NCBITAXON	NCBITaxon:408172	North Stradbroke Island	GAZ	GAZ:00045340	marine biome	ENVO	ENVO:00000447	-27.345	degree	UO	UO:0000185	153.562	degree	UO	UO:0000185	Microbial sample collection	DNA extraction	102.100.100/27233	2013-04-18	0	meter	UO	UO:0000008	domain
IMOS North Stradbroke Island national reference station	sea water	ENVO	ENVO:00002149	marine metagenome	NCBITAXON	NCBITaxon:408172	North Stradbroke Island	GAZ	GAZ:00045340	marine biome	ENVO	ENVO:00000447	-27.345	degree	UO	UO:0000185	153.562	degree	UO	UO:0000185	Microbial sample collection	DNA extraction	102.100.100/27234	2013-04-18	10	meter	UO	UO:0000008	domain
IMOS North Stradbroke Island national reference station	sea water	ENVO	ENVO:00002149	marine metagenome	NCBITAXON	NCBITaxon:408172	North Stradbroke Island	GAZ	GAZ:00045340	marine biome	ENVO	ENVO:00000447	-27.345	degree	UO	UO:0000185	153.562	degree	UO	UO:0000185	Microbial sample collection	DNA extraction	102.100.100/27235	2013-04-18	20	meter	UO	UO:0000008	domain
IMOS North Stradbroke Island national reference station	sea water	ENVO	ENVO:00002149	marine metagenome	NCBITAXON	NCBITaxon:408172	North Stradbroke Island	GAZ	GAZ:00045340	marine biome	ENVO	ENVO:00000447	-27.345	degree	UO	UO:0000185	153.562	degree	UO	UO:0000185	Microbial sample collection	DNA extraction	102.100.100/27236	2013-04-18	30	meter	UO	UO:0000008	domain
IMOS North Stradbroke Island national reference station	sea water	ENVO	ENVO:00002149	marine metagenome	NCBITAXON	NCBITaxon:408172	North Stradbroke Island	GAZ	GAZ:00045340	marine biome	ENVO	ENVO:00000447	-27.345	degree	UO	UO:0000185	153.562	degree	UO	UO:0000185	Microbial sample collection	DNA extraction	102.100.100/27237	2013-04-18	40	meter	UO	UO:0000008	domain
IMOS North Stradbroke Island national reference station	sea water	ENVO	ENVO:00002149	marine metagenome	NCBITAXON	NCBITaxon:408172	North Stradbroke Island	GAZ	GAZ:00045340	marine biome	ENVO	ENVO:00000447	-27.345	degree	UO	UO:0000185	153.562	degree	UO	UO:0000185	Microbial sample collection	DNA extraction	102.100.100/27238	2013-04-18	50	meter	UO	UO:0000008	domain
IMOS North Stradbroke Island national reference station	sea water	ENVO	ENVO:00002149	marine metagenome	NCBITAXON	NCBITaxon:408172	North Stradbroke Island	GAZ	GAZ:00045340	marine biome	ENVO	ENVO:00000447	-27.345	degree	UO	UO:0000185	153.562	degree	UO	UO:0000185	Microbial sample collection	DNA extraction	102.100.100/27239	2013-05-20	0	meter	UO	UO:0000008	domain
IMOS North Stradbroke Island national reference station	sea water	ENVO	ENVO:00002149	marine metagenome	NCBITAXON	NCBITaxon:408172	North Stradbroke Island	GAZ	GAZ:00045340	marine biome	ENVO	ENVO:00000447	-27.345	degree	UO	UO:0000185	153.562	degree	UO	UO:0000185	Microbial sample collection	DNA extraction	102.100.100/27240	2013-05-20	10	meter	UO	UO:0000008	domain
IMOS North Stradbroke Island national reference station	sea water	ENVO	ENVO:00002149	marine metagenome	NCBITAXON	NCBITaxon:408172	North Stradbroke Island	GAZ	GAZ:00045340	marine biome	ENVO	ENVO:00000447	-27.345	degree	UO	UO:0000185	153.562	degree	UO	UO:0000185	Microbial sample collection	DNA extraction	102.100.100/27241	2013-05-20	20	meter	UO	UO:0000008	domain
IMOS North Stradbroke Island national reference station	sea water	ENVO	ENVO:00002149	marine metagenome	NCBITAXON	NCBITaxon:408172	North Stradbroke Island	GAZ	GAZ:00045340	marine biome	ENVO	ENVO:00000447	-27.345	degree	UO	UO:0000185	153.562	degree	UO	UO:0000185	Microbial sample collection	DNA extraction	102.100.100/27242	2013-05-20	30	meter	UO	UO:0000008	domain
IMOS North Stradbroke Island national reference station	sea water	ENVO	ENVO:00002149	marine metagenome	NCBITAXON	NCBITaxon:408172	North Stradbroke Island	GAZ	GAZ:00045340	marine biome	ENVO	ENVO:00000447	-27.345	degree	UO	UO:0000185	153.562	degree	UO	UO:0000185	Microbial sample collection	DNA extraction	102.100.100/27243	2013-05-20	40	meter	UO	UO:0000008	domain
IMOS North Stradbroke Island national reference station	sea water	ENVO	ENVO:00002149	marine metagenome	NCBITAXON	NCBITaxon:408172	North Stradbroke Island	GAZ	GAZ:00045340	marine biome	ENVO	ENVO:00000447	-27.345	degree	UO	UO:0000185	153.562	degree	UO	UO:0000185	Microbial sample collection	DNA extraction	102.100.100/27244	2013-05-20	50	meter	UO	UO:0000008	domain
IMOS North Stradbroke Island national reference station	sea water	ENVO	ENVO:00002149	marine metagenome	NCBITAXON	NCBITaxon:408172	North Stradbroke Island	GAZ	GAZ:00045340	marine biome	ENVO	ENVO:00000447	-27.345	degree	UO	UO:0000185	153.562	degree	UO	UO:0000185	Microbial sample collection	DNA extraction	102.100.100/27245	2013-07-07	0	meter	UO	UO:0000008	domain
IMOS North Stradbroke Island national reference station	sea water	ENVO	ENVO:00002149	marine metagenome	NCBITAXON	NCBITaxon:408172	North Stradbroke Island	GAZ	GAZ:00045340	marine biome	ENVO	ENVO:00000447	-27.345	degree	UO	UO:0000185	153.562	degree	UO	UO:0000185	Microbial sample collection	DNA extraction	102.100.100/27246	2013-07-07	10	meter	UO	UO:0000008	domain
IMOS North Stradbroke Island national reference station	sea water	ENVO	ENVO:00002149	marine metagenome	NCBITAXON	NCBITaxon:408172	North Stradbroke Island	GAZ	GAZ:00045340	marine biome	ENVO	ENVO:00000447	-27.345	degree	UO	UO:0000185	153.562	degree	UO	UO:0000185	Microbial sample collection	DNA extraction	102.100.100/27247	2013-07-07	20	meter	UO	UO:0000008	domain
IMOS North Stradbroke Island national reference station	sea water	ENVO	ENVO:00002149	marine metagenome	NCBITAXON	NCBITaxon:408172	North Stradbroke Island	GAZ	GAZ:00045340	marine biome	ENVO	ENVO:00000447	-27.345	degree	UO	UO:0000185	153.562	degree	UO	UO:0000185	Microbial sample collection	DNA extraction	102.100.100/27248	2013-07-07	30	meter	UO	UO:0000008	domain
IMOS North Stradbroke Island national reference station	sea water	ENVO	ENVO:00002149	marine metagenome	NCBITAXON	NCBITaxon:408172	North Stradbroke Island	GAZ	GAZ:00045340	marine biome	ENVO	ENVO:00000447	-27.345	degree	UO	UO:0000185	153.562	degree	UO	UO:0000185	Microbial sample collection	DNA extraction	102.100.100/27249	2013-07-07	40	meter	UO	UO:0000008	domain
IMOS North Stradbroke Island national reference station	sea water	ENVO	ENVO:00002149	marine metagenome	NCBITAXON	NCBITaxon:408172	North Stradbroke Island	GAZ	GAZ:00045340	marine biome	ENVO	ENVO:00000447	-27.345	degree	UO	UO:0000185	153.562	degree	UO	UO:0000185	Microbial sample collection	DNA extraction	102.100.100/27250	2013-07-07	50	meter	UO	UO:0000008	domain
IMOS North Stradbroke Island national reference station	sea water	ENVO	ENVO:00002149	marine metagenome	NCBITAXON	NCBITaxon:408172	North Stradbroke Island	GAZ	GAZ:00045340	marine biome	ENVO	ENVO:00000447	-27.345	degree	UO	UO:0000185	153.562	degree	UO	UO:0000185	Microbial sample collection	DNA extraction	102.100.100/27251	2013-08-06	0	meter	UO	UO:0000008	domain
IMOS North Stradbroke Island national reference station	sea water	ENVO	ENVO:00002149	marine metagenome	NCBITAXON	NCBITaxon:408172	North Stradbroke Island	GAZ	GAZ:00045340	marine biome	ENVO	ENVO:00000447	-27.345	degree	UO	UO:0000185	153.562	degree	UO	UO:0000185	Microbial sample collection	DNA extraction	102.100.100/27252	2013-08-06	10	meter	UO	UO:0000008	domain
IMOS North Stradbroke Island national reference station	sea water	ENVO	ENVO:00002149	marine metagenome	NCBITAXON	NCBITaxon:408172	North Stradbroke Island	GAZ	GAZ:00045340	marine biome	ENVO	ENVO:00000447	-27.345	degree	UO	UO:0000185	153.562	degree	UO	UO:0000185	Microbial sample collection	DNA extraction	102.100.100/27253	2013-08-06	20	meter	UO	UO:0000008	domain
IMOS North Stradbroke Island national reference station	sea water	ENVO	ENVO:00002149	marine metagenome	NCBITAXON	NCBITaxon:408172	North Stradbroke Island	GAZ	GAZ:00045340	marine biome	ENVO	ENVO:00000447	-27.345	degree	UO	UO:0000185	153.562	degree	UO	UO:0000185	Microbial sample collection	DNA extraction	102.100.100/27254	2013-08-06	30	meter	UO	UO:0000008	domain
IMOS North Stradbroke Island national reference station	sea water	ENVO	ENVO:00002149	marine metagenome	NCBITAXON	NCBITaxon:408172	North Stradbroke Island	GAZ	GAZ:00045340	marine biome	ENVO	ENVO:00000447	-27.345	degree	UO	UO:0000185	153.562	degree	UO	UO:0000185	Microbial sample collection	DNA extraction	102.100.100/27255	2013-08-06	40	meter	UO	UO:0000008	domain
IMOS North Stradbroke Island national reference station	sea water	ENVO	ENVO:00002149	marine metagenome	NCBITAXON	NCBITaxon:408172	North Stradbroke Island	GAZ	GAZ:00045340	marine biome	ENVO	ENVO:00000447	-27.345	degree	UO	UO:0000185	153.562	degree	UO	UO:0000185	Microbial sample collection	DNA extraction	102.100.100/27256	2013-08-06	50	meter	UO	UO:0000008	domain
IMOS North Stradbroke Island national reference station	sea water	ENVO	ENVO:00002149	marine metagenome	NCBITAXON	NCBITaxon:408172	North Stradbroke Island	GAZ	GAZ:00045340	marine biome	ENVO	ENVO:00000447	-27.345	degree	UO	UO:0000185	153.562	degree	UO	UO:0000185	Microbial sample collection	DNA extraction	102.100.100/27257	2013-08-19	0	meter	UO	UO:0000008	domain
IMOS North Stradbroke Island national reference station	sea water	ENVO	ENVO:00002149	marine metagenome	NCBITAXON	NCBITaxon:408172	North Stradbroke Island	GAZ	GAZ:00045340	marine biome	ENVO	ENVO:00000447	-27.345	degree	UO	UO:0000185	153.562	degree	UO	UO:0000185	Microbial sample collection	DNA extraction	102.100.100/27258	2013-08-19	10	meter	UO	UO:0000008	domain
IMOS North Stradbroke Island national reference station	sea water	ENVO	ENVO:00002149	marine metagenome	NCBITAXON	NCBITaxon:408172	North Stradbroke Island	GAZ	GAZ:00045340	marine biome	ENVO	ENVO:00000447	-27.345	degree	UO	UO:0000185	153.562	degree	UO	UO:0000185	Microbial sample collection	DNA extraction	102.100.100/27259	2013-08-19	20	meter	UO	UO:0000008	domain
IMOS North Stradbroke Island national reference station	sea water	ENVO	ENVO:00002149	marine metagenome	NCBITAXON	NCBITaxon:408172	North Stradbroke Island	GAZ	GAZ:00045340	marine biome	ENVO	ENVO:00000447	-27.345	degree	UO	UO:0000185	153.562	degree	UO	UO:0000185	Microbial sample collection	DNA extraction	102.100.100/27260	2013-08-19	30	meter	UO	UO:0000008	domain
IMOS North Stradbroke Island national reference station	sea water	ENVO	ENVO:00002149	marine metagenome	NCBITAXON	NCBITaxon:408172	North Stradbroke Island	GAZ	GAZ:00045340	marine biome	ENVO	ENVO:00000447	-27.345	degree	UO	UO:0000185	153.562	degree	UO	UO:0000185	Microbial sample collection	DNA extraction	102.100.100/27261	2013-08-19	40	meter	UO	UO:0000008	domain
IMOS North Stradbroke Island national reference station	sea water	ENVO	ENVO:00002149	marine metagenome	NCBITAXON	NCBITaxon:408172	North Stradbroke Island	GAZ	GAZ:00045340	marine biome	ENVO	ENVO:00000447	-27.345	degree	UO	UO:0000185	153.562	degree	UO	UO:0000185	Microbial sample collection	DNA extraction	102.100.100/27262	2013-08-19	50	meter	UO	UO:0000008	domain
IMOS North Stradbroke Island national reference station	sea water	ENVO	ENVO:00002149	marine metagenome	NCBITAXON	NCBITaxon:408172	North Stradbroke Island	GAZ	GAZ:00045340	marine biome	ENVO	ENVO:00000447	-27.345	degree	UO	UO:0000185	153.562	degree	UO	UO:0000185	Microbial sample collection	DNA extraction	102.100.100/27263	2013-09-13	0	meter	UO	UO:0000008	domain
IMOS North Stradbroke Island national reference station	sea water	ENVO	ENVO:00002149	marine metagenome	NCBITAXON	NCBITaxon:408172	North Stradbroke Island	GAZ	GAZ:00045340	marine biome	ENVO	ENVO:00000447	-27.345	degree	UO	UO:0000185	153.562	degree	UO	UO:0000185	Microbial sample collection	DNA extraction	102.100.100/27264	2013-09-13	10	meter	UO	UO:0000008	domain
IMOS North Stradbroke Island national reference station	sea water	ENVO	ENVO:00002149	marine metagenome	NCBITAXON	NCBITaxon:408172	North Stradbroke Island	GAZ	GAZ:00045340	marine biome	ENVO	ENVO:00000447	-27.345	degree	UO	UO:0000185	153.562	degree	UO	UO:0000185	Microbial sample collection	DNA extraction	102.100.100/27265	2013-09-13	20	meter	UO	UO:0000008	domain
IMOS North Stradbroke Island national reference station	sea water	ENVO	ENVO:00002149	marine metagenome	NCBITAXON	NCBITaxon:408172	North Stradbroke Island	GAZ	GAZ:00045340	marine biome	ENVO	ENVO:00000447	-27.345	degree	UO	UO:0000185	153.562	degree	UO	UO:0000185	Microbial sample collection	DNA extraction	102.100.100/27266	2013-09-13	30	meter	UO	UO:0000008	domain
IMOS North Stradbroke Island national reference station	sea water	ENVO	ENVO:00002149	marine metagenome	NCBITAXON	NCBITaxon:408172	North Stradbroke Island	GAZ	GAZ:00045340	marine biome	ENVO	ENVO:00000447	-27.345	degree	UO	UO:0000185	153.562	degree	UO	UO:0000185	Microbial sample collection	DNA extraction	102.100.100/27267	2013-09-13	40	meter	UO	UO:0000008	domain
IMOS North Stradbroke Island national reference station	sea water	ENVO	ENVO:00002149	marine metagenome	NCBITAXON	NCBITaxon:408172	North Stradbroke Island	GAZ	GAZ:00045340	marine biome	ENVO	ENVO:00000447	-27.345	degree	UO	UO:0000185	153.562	degree	UO	UO:0000185	Microbial sample collection	DNA extraction	102.100.100/27268	2013-09-13	50	meter	UO	UO:0000008	domain
IMOS North Stradbroke Island national reference station	sea water	ENVO	ENVO:00002149	marine metagenome	NCBITAXON	NCBITaxon:408172	North Stradbroke Island	GAZ	GAZ:00045340	marine biome	ENVO	ENVO:00000447	-27.345	degree	UO	UO:0000185	153.562	degree	UO	UO:0000185	Microbial sample collection	DNA extraction	102.100.100/27269	2013-10-16	0	meter	UO	UO:0000008	domain
IMOS North Stradbroke Island national reference station	sea water	ENVO	ENVO:00002149	marine metagenome	NCBITAXON	NCBITaxon:408172	North Stradbroke Island	GAZ	GAZ:00045340	marine biome	ENVO	ENVO:00000447	-27.345	degree	UO	UO:0000185	153.562	degree	UO	UO:0000185	Microbial sample collection	DNA extraction	102.100.100/27270	2013-10-16	10	meter	UO	UO:0000008	domain
IMOS North Stradbroke Island national reference station	sea water	ENVO	ENVO:00002149	marine metagenome	NCBITAXON	NCBITaxon:408172	North Stradbroke Island	GAZ	GAZ:00045340	marine biome	ENVO	ENVO:00000447	-27.345	degree	UO	UO:0000185	153.562	degree	UO	UO:0000185	Microbial sample collection	DNA extraction	102.100.100/27271	2013-10-16	20	meter	UO	UO:0000008	domain
IMOS North Stradbroke Island national reference station	sea water	ENVO	ENVO:00002149	marine metagenome	NCBITAXON	NCBITaxon:408172	North Stradbroke Island	GAZ	GAZ:00045340	marine biome	ENVO	ENVO:00000447	-27.345	degree	UO	UO:0000185	153.562	degree	UO	UO:0000185	Microbial sample collection	DNA extraction	102.100.100/27272	2013-10-16	30	meter	UO	UO:0000008	domain
IMOS North Stradbroke Island national reference station	sea water	ENVO	ENVO:00002149	marine metagenome	NCBITAXON	NCBITaxon:408172	North Stradbroke Island	GAZ	GAZ:00045340	marine biome	ENVO	ENVO:00000447	-27.345	degree	UO	UO:0000185	153.562	degree	UO	UO:0000185	Microbial sample collection	DNA extraction	102.100.100/27273	2013-10-16	40	meter	UO	UO:0000008	domain
IMOS North Stradbroke Island national reference station	sea water	ENVO	ENVO:00002149	marine metagenome	NCBITAXON	NCBITaxon:408172	North Stradbroke Island	GAZ	GAZ:00045340	marine biome	ENVO	ENVO:00000447	-27.345	degree	UO	UO:0000185	153.562	degree	UO	UO:0000185	Microbial sample collection	DNA extraction	102.100.100/27274	2013-10-16	50	meter	UO	UO:0000008	domain
IMOS North Stradbroke Island national reference station	sea water	ENVO	ENVO:00002149	marine metagenome	NCBITAXON	NCBITaxon:408172	North Stradbroke Island	GAZ	GAZ:00045340	marine biome	ENVO	ENVO:00000447	-27.345	degree	UO	UO:0000185	153.562	degree	UO	UO:0000185	Microbial sample collection	DNA extraction	102.100.100/27275	2013-11-22	0	meter	UO	UO:0000008	domain
IMOS North Stradbroke Island national reference station	sea water	ENVO	ENVO:00002149	marine metagenome	NCBITAXON	NCBITaxon:408172	North Stradbroke Island	GAZ	GAZ:00045340	marine biome	ENVO	ENVO:00000447	-27.345	degree	UO	UO:0000185	153.562	degree	UO	UO:0000185	Microbial sample collection	DNA extraction	102.100.100/27276	2013-11-22	10	meter	UO	UO:0000008	domain
IMOS North Stradbroke Island national reference station	sea water	ENVO	ENVO:00002149	marine metagenome	NCBITAXON	NCBITaxon:408172	North Stradbroke Island	GAZ	GAZ:00045340	marine biome	ENVO	ENVO:00000447	-27.345	degree	UO	UO:0000185	153.562	degree	UO	UO:0000185	Microbial sample collection	DNA extraction	102.100.100/27277	2013-11-22	20	meter	UO	UO:0000008	domain
IMOS North Stradbroke Island national reference station	sea water	ENVO	ENVO:00002149	marine metagenome	NCBITAXON	NCBITaxon:408172	North Stradbroke Island	GAZ	GAZ:00045340	marine biome	ENVO	ENVO:00000447	-27.345	degree	UO	UO:0000185	153.562	degree	UO	UO:0000185	Microbial sample collection	DNA extraction	102.100.100/27278	2013-11-22	30	meter	UO	UO:0000008	domain
IMOS North Stradbroke Island national reference station	sea water	ENVO	ENVO:00002149	marine metagenome	NCBITAXON	NCBITaxon:408172	North Stradbroke Island	GAZ	GAZ:00045340	marine biome	ENVO	ENVO:00000447	-27.345	degree	UO	UO:0000185	153.562	degree	UO	UO:0000185	Microbial sample collection	DNA extraction	102.100.100/27279	2013-11-22	40	meter	UO	UO:0000008	domain
IMOS North Stradbroke Island national reference station	sea water	ENVO	ENVO:00002149	marine metagenome	NCBITAXON	NCBITaxon:408172	North Stradbroke Island	GAZ	GAZ:00045340	marine biome	ENVO	ENVO:00000447	-27.345	degree	UO	UO:0000185	153.562	degree	UO	UO:0000185	Microbial sample collection	DNA extraction	102.100.100/27280	2013-11-22	50	meter	UO	UO:0000008	domain
IMOS North Stradbroke Island national reference station	sea water	ENVO	ENVO:00002149	marine metagenome	NCBITAXON	NCBITaxon:408172	North Stradbroke Island	GAZ	GAZ:00045340	marine biome	ENVO	ENVO:00000447	-27.345	degree	UO	UO:0000185	153.562	degree	UO	UO:0000185	Microbial sample collection	DNA extraction	102.100.100/27281	2013-12-12	0	meter	UO	UO:0000008	domain
IMOS North Stradbroke Island national reference station	sea water	ENVO	ENVO:00002149	marine metagenome	NCBITAXON	NCBITaxon:408172	North Stradbroke Island	GAZ	GAZ:00045340	marine biome	ENVO	ENVO:00000447	-27.345	degree	UO	UO:0000185	153.562	degree	UO	UO:0000185	Microbial sample collection	DNA extraction	102.100.100/27282	2013-12-12	10	meter	UO	UO:0000008	domain
IMOS North Stradbroke Island national reference station	sea water	ENVO	ENVO:00002149	marine metagenome	NCBITAXON	NCBITaxon:408172	North Stradbroke Island	GAZ	GAZ:00045340	marine biome	ENVO	ENVO:00000447	-27.345	degree	UO	UO:0000185	153.562	degree	UO	UO:0000185	Microbial sample collection	DNA extraction	102.100.100/27283	2013-12-12	20	meter	UO	UO:0000008	domain
IMOS North Stradbroke Island national reference station	sea water	ENVO	ENVO:00002149	marine metagenome	NCBITAXON	NCBITaxon:408172	North Stradbroke Island	GAZ	GAZ:00045340	marine biome	ENVO	ENVO:00000447	-27.345	degree	UO	UO:0000185	153.562	degree	UO	UO:0000185	Microbial sample collection	DNA extraction	102.100.100/27284	2013-12-12	30	meter	UO	UO:0000008	domain
IMOS North Stradbroke Island national reference station	sea water	ENVO	ENVO:00002149	marine metagenome	NCBITAXON	NCBITaxon:408172	North Stradbroke Island	GAZ	GAZ:00045340	marine biome	ENVO	ENVO:00000447	-27.345	degree	UO	UO:0000185	153.562	degree	UO	UO:0000185	Microbial sample collection	DNA extraction	102.100.100/27285	2013-12-12	40	meter	UO	UO:0000008	domain
IMOS North Stradbroke Island national reference station	sea water	ENVO	ENVO:00002149	marine metagenome	NCBITAXON	NCBITaxon:408172	North Stradbroke Island	GAZ	GAZ:00045340	marine biome	ENVO	ENVO:00000447	-27.345	degree	UO	UO:0000185	153.562	degree	UO	UO:0000185	Microbial sample collection	DNA extraction	102.100.100/27286	2013-12-12	50	meter	UO	UO:0000008	domain
IMOS North Stradbroke Island national reference station	sea water	ENVO	ENVO:00002149	marine metagenome	NCBITAXON	NCBITaxon:408172	North Stradbroke Island	GAZ	GAZ:00045340	marine biome	ENVO	ENVO:00000447	-27.345	degree	UO	UO:0000185	153.562	degree	UO	UO:0000185	Microbial sample collection	DNA extraction	102.100.100/27223	2013-12-23	20	meter	UO	UO:0000008	domain
IMOS North Stradbroke Island national reference station	sea water	ENVO	ENVO:00002149	marine metagenome	NCBITAXON	NCBITaxon:408172	North Stradbroke Island	GAZ	GAZ:00045340	marine biome	ENVO	ENVO:00000447	-27.345	degree	UO	UO:0000185	153.562	degree	UO	UO:0000185	Microbial sample collection	DNA extraction	102.100.100/27287	2014-02-13	0	meter	UO	UO:0000008	domain
IMOS North Stradbroke Island national reference station	sea water	ENVO	ENVO:00002149	marine metagenome	NCBITAXON	NCBITaxon:408172	North Stradbroke Island	GAZ	GAZ:00045340	marine biome	ENVO	ENVO:00000447	-27.345	degree	UO	UO:0000185	153.562	degree	UO	UO:0000185	Microbial sample collection	DNA extraction	102.100.100/27288	2014-02-13	10	meter	UO	UO:0000008	domain
IMOS North Stradbroke Island national reference station	sea water	ENVO	ENVO:00002149	marine metagenome	NCBITAXON	NCBITaxon:408172	North Stradbroke Island	GAZ	GAZ:00045340	marine biome	ENVO	ENVO:00000447	-27.345	degree	UO	UO:0000185	153.562	degree	UO	UO:0000185	Microbial sample collection	DNA extraction	102.100.100/27289	2014-02-13	20	meter	UO	UO:0000008	domain
IMOS North Stradbroke Island national reference station	sea water	ENVO	ENVO:00002149	marine metagenome	NCBITAXON	NCBITaxon:408172	North Stradbroke Island	GAZ	GAZ:00045340	marine biome	ENVO	ENVO:00000447	-27.345	degree	UO	UO:0000185	153.562	degree	UO	UO:0000185	Microbial sample collection	DNA extraction	102.100.100/27290	2014-02-13	30	meter	UO	UO:0000008	domain
IMOS North Stradbroke Island national reference station	sea water	ENVO	ENVO:00002149	marine metagenome	NCBITAXON	NCBITaxon:408172	North Stradbroke Island	GAZ	GAZ:00045340	marine biome	ENVO	ENVO:00000447	-27.345	degree	UO	UO:0000185	153.562	degree	UO	UO:0000185	Microbial sample collection	DNA extraction	102.100.100/27291	2014-02-13	40	meter	UO	UO:0000008	domain
IMOS North Stradbroke Island national reference station	sea water	ENVO	ENVO:00002149	marine metagenome	NCBITAXON	NCBITaxon:408172	North Stradbroke Island	GAZ	GAZ:00045340	marine biome	ENVO	ENVO:00000447	-27.345	degree	UO	UO:0000185	153.562	degree	UO	UO:0000185	Microbial sample collection	DNA extraction	102.100.100/27292	2014-02-13	50	meter	UO	UO:0000008	domain
IMOS North Stradbroke Island national reference station	sea water	ENVO	ENVO:00002149	marine metagenome	NCBITAXON	NCBITaxon:408172	North Stradbroke Island	GAZ	GAZ:00045340	marine biome	ENVO	ENVO:00000447	-27.345	degree	UO	UO:0000185	153.562	degree	UO	UO:0000185	Microbial sample collection	DNA extraction	102.100.100/27293	2014-03-06	0	meter	UO	UO:0000008	domain
IMOS North Stradbroke Island national reference station	sea water	ENVO	ENVO:00002149	marine metagenome	NCBITAXON	NCBITaxon:408172	North Stradbroke Island	GAZ	GAZ:00045340	marine biome	ENVO	ENVO:00000447	-27.345	degree	UO	UO:0000185	153.562	degree	UO	UO:0000185	Microbial sample collection	DNA extraction	102.100.100/27294	2014-03-06	10	meter	UO	UO:0000008	domain
IMOS North Stradbroke Island national reference station	sea water	ENVO	ENVO:00002149	marine metagenome	NCBITAXON	NCBITaxon:408172	North Stradbroke Island	GAZ	GAZ:00045340	marine biome	ENVO	ENVO:00000447	-27.345	degree	UO	UO:0000185	153.562	degree	UO	UO:0000185	Microbial sample collection	DNA extraction	102.100.100/27295	2014-03-06	20	meter	UO	UO:0000008	domain
IMOS North Stradbroke Island national reference station	sea water	ENVO	ENVO:00002149	marine metagenome	NCBITAXON	NCBITaxon:408172	North Stradbroke Island	GAZ	GAZ:00045340	marine biome	ENVO	ENVO:00000447	-27.345	degree	UO	UO:0000185	153.562	degree	UO	UO:0000185	Microbial sample collection	DNA extraction	102.100.100/27296	2014-03-06	30	meter	UO	UO:0000008	domain
IMOS North Stradbroke Island national reference station	sea water	ENVO	ENVO:00002149	marine metagenome	NCBITAXON	NCBITaxon:408172	North Stradbroke Island	GAZ	GAZ:00045340	marine biome	ENVO	ENVO:00000447	-27.345	degree	UO	UO:0000185	153.562	degree	UO	UO:0000185	Microbial sample collection	DNA extraction	102.100.100/27297	2014-03-06	40	meter	UO	UO:0000008	domain
IMOS North Stradbroke Island national reference station	sea water	ENVO	ENVO:00002149	marine metagenome	NCBITAXON	NCBITaxon:408172	North Stradbroke Island	GAZ	GAZ:00045340	marine biome	ENVO	ENVO:00000447	-27.345	degree	UO	UO:0000185	153.562	degree	UO	UO:0000185	Microbial sample collection	DNA extraction	102.100.100/27298	2014-03-06	50	meter	UO	UO:0000008	domain
IMOS North Stradbroke Island national reference station	sea water	ENVO	ENVO:00002149	marine metagenome	NCBITAXON	NCBITaxon:408172	North Stradbroke Island	GAZ	GAZ:00045340	marine biome	ENVO	ENVO:00000447	-27.345	degree	UO	UO:0000185	153.562	degree	UO	UO:0000185	Microbial sample collection	DNA extraction	102.100.100/27299	2014-04-04	0	meter	UO	UO:0000008	domain
IMOS North Stradbroke Island national reference station	sea water	ENVO	ENVO:00002149	marine metagenome	NCBITAXON	NCBITaxon:408172	North Stradbroke Island	GAZ	GAZ:00045340	marine biome	ENVO	ENVO:00000447	-27.345	degree	UO	UO:0000185	153.562	degree	UO	UO:0000185	Microbial sample collection	DNA extraction	102.100.100/27300	2014-04-04	10	meter	UO	UO:0000008	domain
IMOS North Stradbroke Island national reference station	sea water	ENVO	ENVO:00002149	marine metagenome	NCBITAXON	NCBITaxon:408172	North Stradbroke Island	GAZ	GAZ:00045340	marine biome	ENVO	ENVO:00000447	-27.345	degree	UO	UO:0000185	153.562	degree	UO	UO:0000185	Microbial sample collection	DNA extraction	102.100.100/27301	2014-04-04	20	meter	UO	UO:0000008	domain
IMOS North Stradbroke Island national reference station	sea water	ENVO	ENVO:00002149	marine metagenome	NCBITAXON	NCBITaxon:408172	North Stradbroke Island	GAZ	GAZ:00045340	marine biome	ENVO	ENVO:00000447	-27.345	degree	UO	UO:0000185	153.562	degree	UO	UO:0000185	Microbial sample collection	DNA extraction	102.100.100/27302	2014-04-04	30	meter	UO	UO:0000008	domain
IMOS North Stradbroke Island national reference station	sea water	ENVO	ENVO:00002149	marine metagenome	NCBITAXON	NCBITaxon:408172	North Stradbroke Island	GAZ	GAZ:00045340	marine biome	ENVO	ENVO:00000447	-27.345	degree	UO	UO:0000185	153.562	degree	UO	UO:0000185	Microbial sample collection	DNA extraction	102.100.100/27303	2014-04-04	40	meter	UO	UO:0000008	domain
IMOS North Stradbroke Island national reference station	sea water	ENVO	ENVO:00002149	marine metagenome	NCBITAXON	NCBITaxon:408172	North Stradbroke Island	GAZ	GAZ:00045340	marine biome	ENVO	ENVO:00000447	-27.345	degree	UO	UO:0000185	153.562	degree	UO	UO:0000185	Microbial sample collection	DNA extraction	102.100.100/27304	2014-04-04	50	meter	UO	UO:0000008	domain
IMOS North Stradbroke Island national reference station	sea water	ENVO	ENVO:00002149	marine metagenome	NCBITAXON	NCBITaxon:408172	North Stradbroke Island	GAZ	GAZ:00045340	marine biome	ENVO	ENVO:00000447	-27.345	degree	UO	UO:0000185	153.562	degree	UO	UO:0000185	Microbial sample collection	DNA extraction	102.100.100/27305	2014-05-07	0	meter	UO	UO:0000008	domain
IMOS North Stradbroke Island national reference station	sea water	ENVO	ENVO:00002149	marine metagenome	NCBITAXON	NCBITaxon:408172	North Stradbroke Island	GAZ	GAZ:00045340	marine biome	ENVO	ENVO:00000447	-27.345	degree	UO	UO:0000185	153.562	degree	UO	UO:0000185	Microbial sample collection	DNA extraction	102.100.100/27306	2014-05-07	10	meter	UO	UO:0000008	domain
IMOS North Stradbroke Island national reference station	sea water	ENVO	ENVO:00002149	marine metagenome	NCBITAXON	NCBITaxon:408172	North Stradbroke Island	GAZ	GAZ:00045340	marine biome	ENVO	ENVO:00000447	-27.345	degree	UO	UO:0000185	153.562	degree	UO	UO:0000185	Microbial sample collection	DNA extraction	102.100.100/27307	2014-05-07	20	meter	UO	UO:0000008	domain
IMOS North Stradbroke Island national reference station	sea water	ENVO	ENVO:00002149	marine metagenome	NCBITAXON	NCBITaxon:408172	North Stradbroke Island	GAZ	GAZ:00045340	marine biome	ENVO	ENVO:00000447	-27.345	degree	UO	UO:0000185	153.562	degree	UO	UO:0000185	Microbial sample collection	DNA extraction	102.100.100/27308	2014-05-07	30	meter	UO	UO:0000008	domain
IMOS North Stradbroke Island national reference station	sea water	ENVO	ENVO:00002149	marine metagenome	NCBITAXON	NCBITaxon:408172	North Stradbroke Island	GAZ	GAZ:00045340	marine biome	ENVO	ENVO:00000447	-27.345	degree	UO	UO:0000185	153.562	degree	UO	UO:0000185	Microbial sample collection	DNA extraction	102.100.100/27309	2014-05-07	40	meter	UO	UO:0000008	domain
IMOS North Stradbroke Island national reference station	sea water	ENVO	ENVO:00002149	marine metagenome	NCBITAXON	NCBITaxon:408172	North Stradbroke Island	GAZ	GAZ:00045340	marine biome	ENVO	ENVO:00000447	-27.345	degree	UO	UO:0000185	153.562	degree	UO	UO:0000185	Microbial sample collection	DNA extraction	102.100.100/27310	2014-05-07	50	meter	UO	UO:0000008	domain
IMOS North Stradbroke Island national reference station	sea water	ENVO	ENVO:00002149	marine metagenome	NCBITAXON	NCBITaxon:408172	North Stradbroke Island	GAZ	GAZ:00045340	marine biome	ENVO	ENVO:00000447	-27.345	degree	UO	UO:0000185	153.562	degree	UO	UO:0000185	Microbial sample collection	DNA extraction	102.100.100/27311	2014-06-23	0	meter	UO	UO:0000008	domain
IMOS North Stradbroke Island national reference station	sea water	ENVO	ENVO:00002149	marine metagenome	NCBITAXON	NCBITaxon:408172	North Stradbroke Island	GAZ	GAZ:00045340	marine biome	ENVO	ENVO:00000447	-27.345	degree	UO	UO:0000185	153.562	degree	UO	UO:0000185	Microbial sample collection	DNA extraction	102.100.100/27312	2014-06-23	10	meter	UO	UO:0000008	domain
IMOS North Stradbroke Island national reference station	sea water	ENVO	ENVO:00002149	marine metagenome	NCBITAXON	NCBITaxon:408172	North Stradbroke Island	GAZ	GAZ:00045340	marine biome	ENVO	ENVO:00000447	-27.345	degree	UO	UO:0000185	153.562	degree	UO	UO:0000185	Microbial sample collection	DNA extraction	102.100.100/27313	2014-06-23	20	meter	UO	UO:0000008	domain
IMOS North Stradbroke Island national reference station	sea water	ENVO	ENVO:00002149	marine metagenome	NCBITAXON	NCBITaxon:408172	North Stradbroke Island	GAZ	GAZ:00045340	marine biome	ENVO	ENVO:00000447	-27.345	degree	UO	UO:0000185	153.562	degree	UO	UO:0000185	Microbial sample collection	DNA extraction	102.100.100/27314	2014-06-23	30	meter	UO	UO:0000008	domain
IMOS North Stradbroke Island national reference station	sea water	ENVO	ENVO:00002149	marine metagenome	NCBITAXON	NCBITaxon:408172	North Stradbroke Island	GAZ	GAZ:00045340	marine biome	ENVO	ENVO:00000447	-27.345	degree	UO	UO:0000185	153.562	degree	UO	UO:0000185	Microbial sample collection	DNA extraction	102.100.100/27315	2014-06-23	40	meter	UO	UO:0000008	domain
IMOS North Stradbroke Island national reference station	sea water	ENVO	ENVO:00002149	marine metagenome	NCBITAXON	NCBITaxon:408172	North Stradbroke Island	GAZ	GAZ:00045340	marine biome	ENVO	ENVO:00000447	-27.345	degree	UO	UO:0000185	153.562	degree	UO	UO:0000185	Microbial sample collection	DNA extraction	102.100.100/27316	2014-06-23	50	meter	UO	UO:0000008	domain
IMOS North Stradbroke Island national reference station	sea water	ENVO	ENVO:00002149	marine metagenome	NCBITAXON	NCBITaxon:408172	North Stradbroke Island	GAZ	GAZ:00045340	marine biome	ENVO	ENVO:00000447	-27.345	degree	UO	UO:0000185	153.562	degree	UO	UO:0000185	Microbial sample collection	DNA extraction	102.100.100/27317	2014-07-25	0	meter	UO	UO:0000008	domain
IMOS North Stradbroke Island national reference station	sea water	ENVO	ENVO:00002149	marine metagenome	NCBITAXON	NCBITaxon:408172	North Stradbroke Island	GAZ	GAZ:00045340	marine biome	ENVO	ENVO:00000447	-27.345	degree	UO	UO:0000185	153.562	degree	UO	UO:0000185	Microbial sample collection	DNA extraction	102.100.100/27318	2014-07-25	10	meter	UO	UO:0000008	domain
IMOS North Stradbroke Island national reference station	sea water	ENVO	ENVO:00002149	marine metagenome	NCBITAXON	NCBITaxon:408172	North Stradbroke Island	GAZ	GAZ:00045340	marine biome	ENVO	ENVO:00000447	-27.345	degree	UO	UO:0000185	153.562	degree	UO	UO:0000185	Microbial sample collection	DNA extraction	102.100.100/27319	2014-07-25	20	meter	UO	UO:0000008	domain
IMOS North Stradbroke Island national reference station	sea water	ENVO	ENVO:00002149	marine metagenome	NCBITAXON	NCBITaxon:408172	North Stradbroke Island	GAZ	GAZ:00045340	marine biome	ENVO	ENVO:00000447	-27.345	degree	UO	UO:0000185	153.562	degree	UO	UO:0000185	Microbial sample collection	DNA extraction	102.100.100/27320	2014-07-25	30	meter	UO	UO:0000008	domain
IMOS North Stradbroke Island national reference station	sea water	ENVO	ENVO:00002149	marine metagenome	NCBITAXON	NCBITaxon:408172	North Stradbroke Island	GAZ	GAZ:00045340	marine biome	ENVO	ENVO:00000447	-27.345	degree	UO	UO:0000185	153.562	degree	UO	UO:0000185	Microbial sample collection	DNA extraction	102.100.100/27321	2014-07-25	40	meter	UO	UO:0000008	domain
IMOS North Stradbroke Island national reference station	sea water	ENVO	ENVO:00002149	marine metagenome	NCBITAXON	NCBITaxon:408172	North Stradbroke Island	GAZ	GAZ:00045340	marine biome	ENVO	ENVO:00000447	-27.345	degree	UO	UO:0000185	153.562	degree	UO	UO:0000185	Microbial sample collection	DNA extraction	102.100.100/27322	2014-07-25	50	meter	UO	UO:0000008	domain
IMOS North Stradbroke Island national reference station	sea water	ENVO	ENVO:00002149	marine metagenome	NCBITAXON	NCBITaxon:408172	North Stradbroke Island	GAZ	GAZ:00045340	marine biome	ENVO	ENVO:00000447	-27.345	degree	UO	UO:0000185	153.562	degree	UO	UO:0000185	Microbial sample collection	DNA extraction	102.100.100/27323	2014-09-01	0	meter	UO	UO:0000008	domain
IMOS North Stradbroke Island national reference station	sea water	ENVO	ENVO:00002149	marine metagenome	NCBITAXON	NCBITaxon:408172	North Stradbroke Island	GAZ	GAZ:00045340	marine biome	ENVO	ENVO:00000447	-27.345	degree	UO	UO:0000185	153.562	degree	UO	UO:0000185	Microbial sample collection	DNA extraction	102.100.100/27324	2014-09-01	10	meter	UO	UO:0000008	domain
IMOS North Stradbroke Island national reference station	sea water	ENVO	ENVO:00002149	marine metagenome	NCBITAXON	NCBITaxon:408172	North Stradbroke Island	GAZ	GAZ:00045340	marine biome	ENVO	ENVO:00000447	-27.345	degree	UO	UO:0000185	153.562	degree	UO	UO:0000185	Microbial sample collection	DNA extraction	102.100.100/27325	2014-09-01	20	meter	UO	UO:0000008	domain
IMOS North Stradbroke Island national reference station	sea water	ENVO	ENVO:00002149	marine metagenome	NCBITAXON	NCBITaxon:408172	North Stradbroke Island	GAZ	GAZ:00045340	marine biome	ENVO	ENVO:00000447	-27.345	degree	UO	UO:0000185	153.562	degree	UO	UO:0000185	Microbial sample collection	DNA extraction	102.100.100/27326	2014-09-01	30	meter	UO	UO:0000008	domain
IMOS North Stradbroke Island national reference station	sea water	ENVO	ENVO:00002149	marine metagenome	NCBITAXON	NCBITaxon:408172	North Stradbroke Island	GAZ	GAZ:00045340	marine biome	ENVO	ENVO:00000447	-27.345	degree	UO	UO:0000185	153.562	degree	UO	UO:0000185	Microbial sample collection	DNA extraction	102.100.100/27327	2014-09-01	40	meter	UO	UO:0000008	domain
IMOS North Stradbroke Island national reference station	sea water	ENVO	ENVO:00002149	marine metagenome	NCBITAXON	NCBITaxon:408172	North Stradbroke Island	GAZ	GAZ:00045340	marine biome	ENVO	ENVO:00000447	-27.345	degree	UO	UO:0000185	153.562	degree	UO	UO:0000185	Microbial sample collection	DNA extraction	102.100.100/27328	2014-09-01	50	meter	UO	UO:0000008	domain
IMOS North Stradbroke Island national reference station	sea water	ENVO	ENVO:00002149	marine metagenome	NCBITAXON	NCBITaxon:408172	North Stradbroke Island	GAZ	GAZ:00045340	marine biome	ENVO	ENVO:00000447	-27.345	degree	UO	UO:0000185	153.562	degree	UO	UO:0000185	Microbial sample collection	DNA extraction	102.100.100/27329	2014-09-17	0	meter	UO	UO:0000008	domain
IMOS North Stradbroke Island national reference station	sea water	ENVO	ENVO:00002149	marine metagenome	NCBITAXON	NCBITaxon:408172	North Stradbroke Island	GAZ	GAZ:00045340	marine biome	ENVO	ENVO:00000447	-27.345	degree	UO	UO:0000185	153.562	degree	UO	UO:0000185	Microbial sample collection	DNA extraction	102.100.100/27330	2014-09-17	10	meter	UO	UO:0000008	domain
IMOS North Stradbroke Island national reference station	sea water	ENVO	ENVO:00002149	marine metagenome	NCBITAXON	NCBITaxon:408172	North Stradbroke Island	GAZ	GAZ:00045340	marine biome	ENVO	ENVO:00000447	-27.345	degree	UO	UO:0000185	153.562	degree	UO	UO:0000185	Microbial sample collection	DNA extraction	102.100.100/27331	2014-09-17	20	meter	UO	UO:0000008	domain
IMOS North Stradbroke Island national reference station	sea water	ENVO	ENVO:00002149	marine metagenome	NCBITAXON	NCBITaxon:408172	North Stradbroke Island	GAZ	GAZ:00045340	marine biome	ENVO	ENVO:00000447	-27.345	degree	UO	UO:0000185	153.562	degree	UO	UO:0000185	Microbial sample collection	DNA extraction	102.100.100/27332	2014-09-17	30	meter	UO	UO:0000008	domain
IMOS North Stradbroke Island national reference station	sea water	ENVO	ENVO:00002149	marine metagenome	NCBITAXON	NCBITaxon:408172	North Stradbroke Island	GAZ	GAZ:00045340	marine biome	ENVO	ENVO:00000447	-27.345	degree	UO	UO:0000185	153.562	degree	UO	UO:0000185	Microbial sample collection	DNA extraction	102.100.100/27333	2014-09-17	40	meter	UO	UO:0000008	domain
IMOS North Stradbroke Island national reference station	sea water	ENVO	ENVO:00002149	marine metagenome	NCBITAXON	NCBITaxon:408172	North Stradbroke Island	GAZ	GAZ:00045340	marine biome	ENVO	ENVO:00000447	-27.345	degree	UO	UO:0000185	153.562	degree	UO	UO:0000185	Microbial sample collection	DNA extraction	102.100.100/27334	2014-09-17	50	meter	UO	UO:0000008	domain
IMOS North Stradbroke Island national reference station	sea water	ENVO	ENVO:00002149	marine metagenome	NCBITAXON	NCBITaxon:408172	North Stradbroke Island	GAZ	GAZ:00045340	marine biome	ENVO	ENVO:00000447	-27.345	degree	UO	UO:0000185	153.562	degree	UO	UO:0000185	Microbial sample collection	DNA extraction	102.100.100/27335	2014-10-20	0	meter	UO	UO:0000008	domain
IMOS North Stradbroke Island national reference station	sea water	ENVO	ENVO:00002149	marine metagenome	NCBITAXON	NCBITaxon:408172	North Stradbroke Island	GAZ	GAZ:00045340	marine biome	ENVO	ENVO:00000447	-27.345	degree	UO	UO:0000185	153.562	degree	UO	UO:0000185	Microbial sample collection	DNA extraction	102.100.100/27336	2014-10-20	10	meter	UO	UO:0000008	domain
IMOS North Stradbroke Island national reference station	sea water	ENVO	ENVO:00002149	marine metagenome	NCBITAXON	NCBITaxon:408172	North Stradbroke Island	GAZ	GAZ:00045340	marine biome	ENVO	ENVO:00000447	-27.345	degree	UO	UO:0000185	153.562	degree	UO	UO:0000185	Microbial sample collection	DNA extraction	102.100.100/27337	2014-10-20	20	meter	UO	UO:0000008	domain
IMOS North Stradbroke Island national reference station	sea water	ENVO	ENVO:00002149	marine metagenome	NCBITAXON	NCBITaxon:408172	North Stradbroke Island	GAZ	GAZ:00045340	marine biome	ENVO	ENVO:00000447	-27.345	degree	UO	UO:0000185	153.562	degree	UO	UO:0000185	Microbial sample collection	DNA extraction	102.100.100/27338	2014-10-20	30	meter	UO	UO:0000008	domain
IMOS North Stradbroke Island national reference station	sea water	ENVO	ENVO:00002149	marine metagenome	NCBITAXON	NCBITaxon:408172	North Stradbroke Island	GAZ	GAZ:00045340	marine biome	ENVO	ENVO:00000447	-27.345	degree	UO	UO:0000185	153.562	degree	UO	UO:0000185	Microbial sample collection	DNA extraction	102.100.100/27339	2014-10-20	40	meter	UO	UO:0000008	domain
IMOS North Stradbroke Island national reference station	sea water	ENVO	ENVO:00002149	marine metagenome	NCBITAXON	NCBITaxon:408172	North Stradbroke Island	GAZ	GAZ:00045340	marine biome	ENVO	ENVO:00000447	-27.345	degree	UO	UO:0000185	153.562	degree	UO	UO:0000185	Microbial sample collection	DNA extraction	102.100.100/27340	2014-10-20	50	meter	UO	UO:0000008	domain
IMOS North Stradbroke Island national reference station	sea water	ENVO	ENVO:00002149	marine metagenome	NCBITAXON	NCBITaxon:408172	North Stradbroke Island	GAZ	GAZ:00045340	marine biome	ENVO	ENVO:00000447	-27.345	degree	UO	UO:0000185	153.562	degree	UO	UO:0000185	Microbial sample collection	DNA extraction	102.100.100/27341	2014-11-07	0	meter	UO	UO:0000008	domain
IMOS North Stradbroke Island national reference station	sea water	ENVO	ENVO:00002149	marine metagenome	NCBITAXON	NCBITaxon:408172	North Stradbroke Island	GAZ	GAZ:00045340	marine biome	ENVO	ENVO:00000447	-27.345	degree	UO	UO:0000185	153.562	degree	UO	UO:0000185	Microbial sample collection	DNA extraction	102.100.100/27342	2014-11-07	10	meter	UO	UO:0000008	domain
IMOS North Stradbroke Island national reference station	sea water	ENVO	ENVO:00002149	marine metagenome	NCBITAXON	NCBITaxon:408172	North Stradbroke Island	GAZ	GAZ:00045340	marine biome	ENVO	ENVO:00000447	-27.345	degree	UO	UO:0000185	153.562	degree	UO	UO:0000185	Microbial sample collection	DNA extraction	102.100.100/27343	2014-11-07	20	meter	UO	UO:0000008	domain
IMOS North Stradbroke Island national reference station	sea water	ENVO	ENVO:00002149	marine metagenome	NCBITAXON	NCBITaxon:408172	North Stradbroke Island	GAZ	GAZ:00045340	marine biome	ENVO	ENVO:00000447	-27.345	degree	UO	UO:0000185	153.562	degree	UO	UO:0000185	Microbial sample collection	DNA extraction	102.100.100/27344	2014-11-07	30	meter	UO	UO:0000008	domain
IMOS North Stradbroke Island national reference station	sea water	ENVO	ENVO:00002149	marine metagenome	NCBITAXON	NCBITaxon:408172	North Stradbroke Island	GAZ	GAZ:00045340	marine biome	ENVO	ENVO:00000447	-27.345	degree	UO	UO:0000185	153.562	degree	UO	UO:0000185	Microbial sample collection	DNA extraction	102.100.100/27345	2014-11-07	40	meter	UO	UO:0000008	domain
IMOS North Stradbroke Island national reference station	sea water	ENVO	ENVO:00002149	marine metagenome	NCBITAXON	NCBITaxon:408172	North Stradbroke Island	GAZ	GAZ:00045340	marine biome	ENVO	ENVO:00000447	-27.345	degree	UO	UO:0000185	153.562	degree	UO	UO:0000185	Microbial sample collection	DNA extraction	102.100.100/27346	2014-11-07	50	meter	UO	UO:0000008	domain
IMOS North Stradbroke Island national reference station	sea water	ENVO	ENVO:00002149	marine metagenome	NCBITAXON	NCBITaxon:408172	North Stradbroke Island	GAZ	GAZ:00045340	marine biome	ENVO	ENVO:00000447	-27.345	degree	UO	UO:0000185	153.562	degree	UO	UO:0000185	Microbial sample collection	DNA extraction	102.100.100/27347	2014-12-23	0	meter	UO	UO:0000008	domain
IMOS North Stradbroke Island national reference station	sea water	ENVO	ENVO:00002149	marine metagenome	NCBITAXON	NCBITaxon:408172	North Stradbroke Island	GAZ	GAZ:00045340	marine biome	ENVO	ENVO:00000447	-27.345	degree	UO	UO:0000185	153.562	degree	UO	UO:0000185	Microbial sample collection	DNA extraction	102.100.100/27348	2014-12-23	10	meter	UO	UO:0000008	domain
IMOS North Stradbroke Island national reference station	sea water	ENVO	ENVO:00002149	marine metagenome	NCBITAXON	NCBITaxon:408172	North Stradbroke Island	GAZ	GAZ:00045340	marine biome	ENVO	ENVO:00000447	-27.345	degree	UO	UO:0000185	153.562	degree	UO	UO:0000185	Microbial sample collection	DNA extraction	102.100.100/27349	2014-12-23	20	meter	UO	UO:0000008	domain
IMOS North Stradbroke Island national reference station	sea water	ENVO	ENVO:00002149	marine metagenome	NCBITAXON	NCBITaxon:408172	North Stradbroke Island	GAZ	GAZ:00045340	marine biome	ENVO	ENVO:00000447	-27.345	degree	UO	UO:0000185	153.562	degree	UO	UO:0000185	Microbial sample collection	DNA extraction	102.100.100/27350	2014-12-23	30	meter	UO	UO:0000008	domain
IMOS North Stradbroke Island national reference station	sea water	ENVO	ENVO:00002149	marine metagenome	NCBITAXON	NCBITaxon:408172	North Stradbroke Island	GAZ	GAZ:00045340	marine biome	ENVO	ENVO:00000447	-27.345	degree	UO	UO:0000185	153.562	degree	UO	UO:0000185	Microbial sample collection	DNA extraction	102.100.100/27351	2014-12-23	40	meter	UO	UO:0000008	domain
IMOS North Stradbroke Island national reference station	sea water	ENVO	ENVO:00002149	marine metagenome	NCBITAXON	NCBITaxon:408172	North Stradbroke Island	GAZ	GAZ:00045340	marine biome	ENVO	ENVO:00000447	-27.345	degree	UO	UO:0000185	153.562	degree	UO	UO:0000185	Microbial sample collection	DNA extraction	102.100.100/27352	2014-12-23	50	meter	UO	UO:0000008	domain
IMOS North Stradbroke Island national reference station	sea water	ENVO	ENVO:00002149	marine metagenome	NCBITAXON	NCBITaxon:408172	North Stradbroke Island	GAZ	GAZ:00045340	marine biome	ENVO	ENVO:00000447	-27.345	degree	UO	UO:0000185	153.562	degree	UO	UO:0000185	Microbial sample collection	DNA extraction	102.100.100/27353	2015-01-19	0	meter	UO	UO:0000008	domain
IMOS North Stradbroke Island national reference station	sea water	ENVO	ENVO:00002149	marine metagenome	NCBITAXON	NCBITaxon:408172	North Stradbroke Island	GAZ	GAZ:00045340	marine biome	ENVO	ENVO:00000447	-27.345	degree	UO	UO:0000185	153.562	degree	UO	UO:0000185	Microbial sample collection	DNA extraction	102.100.100/27354	2015-01-19	10	meter	UO	UO:0000008	domain
IMOS North Stradbroke Island national reference station	sea water	ENVO	ENVO:00002149	marine metagenome	NCBITAXON	NCBITaxon:408172	North Stradbroke Island	GAZ	GAZ:00045340	marine biome	ENVO	ENVO:00000447	-27.345	degree	UO	UO:0000185	153.562	degree	UO	UO:0000185	Microbial sample collection	DNA extraction	102.100.100/27355	2015-01-19	20	meter	UO	UO:0000008	domain
IMOS North Stradbroke Island national reference station	sea water	ENVO	ENVO:00002149	marine metagenome	NCBITAXON	NCBITaxon:408172	North Stradbroke Island	GAZ	GAZ:00045340	marine biome	ENVO	ENVO:00000447	-27.345	degree	UO	UO:0000185	153.562	degree	UO	UO:0000185	Microbial sample collection	DNA extraction	102.100.100/27356	2015-01-19	30	meter	UO	UO:0000008	domain
IMOS North Stradbroke Island national reference station	sea water	ENVO	ENVO:00002149	marine metagenome	NCBITAXON	NCBITaxon:408172	North Stradbroke Island	GAZ	GAZ:00045340	marine biome	ENVO	ENVO:00000447	-27.345	degree	UO	UO:0000185	153.562	degree	UO	UO:0000185	Microbial sample collection	DNA extraction	102.100.100/27357	2015-01-19	40	meter	UO	UO:0000008	domain
IMOS North Stradbroke Island national reference station	sea water	ENVO	ENVO:00002149	marine metagenome	NCBITAXON	NCBITaxon:408172	North Stradbroke Island	GAZ	GAZ:00045340	marine biome	ENVO	ENVO:00000447	-27.345	degree	UO	UO:0000185	153.562	degree	UO	UO:0000185	Microbial sample collection	DNA extraction	102.100.100/27358	2015-01-19	50	meter	UO	UO:0000008	domain
IMOS North Stradbroke Island national reference station	sea water	ENVO	ENVO:00002149	marine metagenome	NCBITAXON	NCBITaxon:408172	North Stradbroke Island	GAZ	GAZ:00045340	marine biome	ENVO	ENVO:00000447	-27.345	degree	UO	UO:0000185	153.562	degree	UO	UO:0000185	Microbial sample collection	DNA extraction	102.100.100/27359	2015-03-04	0	meter	UO	UO:0000008	domain
IMOS North Stradbroke Island national reference station	sea water	ENVO	ENVO:00002149	marine metagenome	NCBITAXON	NCBITaxon:408172	North Stradbroke Island	GAZ	GAZ:00045340	marine biome	ENVO	ENVO:00000447	-27.345	degree	UO	UO:0000185	153.562	degree	UO	UO:0000185	Microbial sample collection	DNA extraction	102.100.100/27360	2015-03-04	10	meter	UO	UO:0000008	domain
IMOS North Stradbroke Island national reference station	sea water	ENVO	ENVO:00002149	marine metagenome	NCBITAXON	NCBITaxon:408172	North Stradbroke Island	GAZ	GAZ:00045340	marine biome	ENVO	ENVO:00000447	-27.345	degree	UO	UO:0000185	153.562	degree	UO	UO:0000185	Microbial sample collection	DNA extraction	102.100.100/27361	2015-03-04	20	meter	UO	UO:0000008	domain
IMOS North Stradbroke Island national reference station	sea water	ENVO	ENVO:00002149	marine metagenome	NCBITAXON	NCBITaxon:408172	North Stradbroke Island	GAZ	GAZ:00045340	marine biome	ENVO	ENVO:00000447	-27.345	degree	UO	UO:0000185	153.562	degree	UO	UO:0000185	Microbial sample collection	DNA extraction	102.100.100/27362	2015-03-04	30	meter	UO	UO:0000008	domain
IMOS North Stradbroke Island national reference station	sea water	ENVO	ENVO:00002149	marine metagenome	NCBITAXON	NCBITaxon:408172	North Stradbroke Island	GAZ	GAZ:00045340	marine biome	ENVO	ENVO:00000447	-27.345	degree	UO	UO:0000185	153.562	degree	UO	UO:0000185	Microbial sample collection	DNA extraction	102.100.100/27363	2015-03-04	40	meter	UO	UO:0000008	domain
IMOS North Stradbroke Island national reference station	sea water	ENVO	ENVO:00002149	marine metagenome	NCBITAXON	NCBITaxon:408172	North Stradbroke Island	GAZ	GAZ:00045340	marine biome	ENVO	ENVO:00000447	-27.345	degree	UO	UO:0000185	153.562	degree	UO	UO:0000185	Microbial sample collection	DNA extraction	102.100.100/27364	2015-03-04	50	meter	UO	UO:0000008	domain
IMOS North Stradbroke Island national reference station	sea water	ENVO	ENVO:00002149	marine metagenome	NCBITAXON	NCBITaxon:408172	North Stradbroke Island	GAZ	GAZ:00045340	marine biome	ENVO	ENVO:00000447	-27.345	degree	UO	UO:0000185	153.562	degree	UO	UO:0000185	Microbial sample collection	DNA extraction	102.100.100/27365	2015-03-23	0	meter	UO	UO:0000008	domain
IMOS North Stradbroke Island national reference station	sea water	ENVO	ENVO:00002149	marine metagenome	NCBITAXON	NCBITaxon:408172	North Stradbroke Island	GAZ	GAZ:00045340	marine biome	ENVO	ENVO:00000447	-27.345	degree	UO	UO:0000185	153.562	degree	UO	UO:0000185	Microbial sample collection	DNA extraction	102.100.100/27366	2015-03-23	10	meter	UO	UO:0000008	domain
IMOS North Stradbroke Island national reference station	sea water	ENVO	ENVO:00002149	marine metagenome	NCBITAXON	NCBITaxon:408172	North Stradbroke Island	GAZ	GAZ:00045340	marine biome	ENVO	ENVO:00000447	-27.345	degree	UO	UO:0000185	153.562	degree	UO	UO:0000185	Microbial sample collection	DNA extraction	102.100.100/27367	2015-03-23	20	meter	UO	UO:0000008	domain
IMOS North Stradbroke Island national reference station	sea water	ENVO	ENVO:00002149	marine metagenome	NCBITAXON	NCBITaxon:408172	North Stradbroke Island	GAZ	GAZ:00045340	marine biome	ENVO	ENVO:00000447	-27.345	degree	UO	UO:0000185	153.562	degree	UO	UO:0000185	Microbial sample collection	DNA extraction	102.100.100/27368	2015-03-23	30	meter	UO	UO:0000008	domain
IMOS North Stradbroke Island national reference station	sea water	ENVO	ENVO:00002149	marine metagenome	NCBITAXON	NCBITaxon:408172	North Stradbroke Island	GAZ	GAZ:00045340	marine biome	ENVO	ENVO:00000447	-27.345	degree	UO	UO:0000185	153.562	degree	UO	UO:0000185	Microbial sample collection	DNA extraction	102.100.100/27369	2015-03-23	40	meter	UO	UO:0000008	domain
IMOS North Stradbroke Island national reference station	sea water	ENVO	ENVO:00002149	marine metagenome	NCBITAXON	NCBITaxon:408172	North Stradbroke Island	GAZ	GAZ:00045340	marine biome	ENVO	ENVO:00000447	-27.345	degree	UO	UO:0000185	153.562	degree	UO	UO:0000185	Microbial sample collection	DNA extraction	102.100.100/27370	2015-03-23	50	meter	UO	UO:0000008	domain
IMOS North Stradbroke Island national reference station	sea water	ENVO	ENVO:00002149	marine metagenome	NCBITAXON	NCBITaxon:408172	North Stradbroke Island	GAZ	GAZ:00045340	marine biome	ENVO	ENVO:00000447	-27.345	degree	UO	UO:0000185	153.562	degree	UO	UO:0000185	Microbial sample collection	DNA extraction	102.100.100/21838	2015-05-12	0	meter	UO	UO:0000008	domain
IMOS North Stradbroke Island national reference station	sea water	ENVO	ENVO:00002149	marine metagenome	NCBITAXON	NCBITaxon:408172	North Stradbroke Island	GAZ	GAZ:00045340	marine biome	ENVO	ENVO:00000447	-27.345	degree	UO	UO:0000185	153.562	degree	UO	UO:0000185	Microbial sample collection	DNA extraction	102.100.100/21839	2015-05-12	10	meter	UO	UO:0000008	domain
IMOS North Stradbroke Island national reference station	sea water	ENVO	ENVO:00002149	marine metagenome	NCBITAXON	NCBITaxon:408172	North Stradbroke Island	GAZ	GAZ:00045340	marine biome	ENVO	ENVO:00000447	-27.345	degree	UO	UO:0000185	153.562	degree	UO	UO:0000185	Microbial sample collection	DNA extraction	102.100.100/21840	2015-05-12	20	meter	UO	UO:0000008	domain
IMOS North Stradbroke Island national reference station	sea water	ENVO	ENVO:00002149	marine metagenome	NCBITAXON	NCBITaxon:408172	North Stradbroke Island	GAZ	GAZ:00045340	marine biome	ENVO	ENVO:00000447	-27.345	degree	UO	UO:0000185	153.562	degree	UO	UO:0000185	Microbial sample collection	DNA extraction	102.100.100/21841	2015-05-12	30	meter	UO	UO:0000008	domain
IMOS North Stradbroke Island national reference station	sea water	ENVO	ENVO:00002149	marine metagenome	NCBITAXON	NCBITaxon:408172	North Stradbroke Island	GAZ	GAZ:00045340	marine biome	ENVO	ENVO:00000447	-27.345	degree	UO	UO:0000185	153.562	degree	UO	UO:0000185	Microbial sample collection	DNA extraction	102.100.100/21842	2015-05-12	40	meter	UO	UO:0000008	domain
IMOS North Stradbroke Island national reference station	sea water	ENVO	ENVO:00002149	marine metagenome	NCBITAXON	NCBITaxon:408172	North Stradbroke Island	GAZ	GAZ:00045340	marine biome	ENVO	ENVO:00000447	-27.345	degree	UO	UO:0000185	153.562	degree	UO	UO:0000185	Microbial sample collection	DNA extraction	102.100.100/21843	2015-05-12	50	meter	UO	UO:0000008	domain
IMOS North Stradbroke Island national reference station	sea water	ENVO	ENVO:00002149	marine metagenome	NCBITAXON	NCBITaxon:408172	North Stradbroke Island	GAZ	GAZ:00045340	marine biome	ENVO	ENVO:00000447	-27.345	degree	UO	UO:0000185	153.562	degree	UO	UO:0000185	Microbial sample collection	DNA extraction	102.100.100/21850	2015-05-28	0	meter	UO	UO:0000008	domain
IMOS North Stradbroke Island national reference station	sea water	ENVO	ENVO:00002149	marine metagenome	NCBITAXON	NCBITaxon:408172	North Stradbroke Island	GAZ	GAZ:00045340	marine biome	ENVO	ENVO:00000447	-27.345	degree	UO	UO:0000185	153.562	degree	UO	UO:0000185	Microbial sample collection	DNA extraction	102.100.100/21851	2015-05-28	10	meter	UO	UO:0000008	domain
IMOS North Stradbroke Island national reference station	sea water	ENVO	ENVO:00002149	marine metagenome	NCBITAXON	NCBITaxon:408172	North Stradbroke Island	GAZ	GAZ:00045340	marine biome	ENVO	ENVO:00000447	-27.345	degree	UO	UO:0000185	153.562	degree	UO	UO:0000185	Microbial sample collection	DNA extraction	102.100.100/21852	2015-05-28	20	meter	UO	UO:0000008	domain
IMOS North Stradbroke Island national reference station	sea water	ENVO	ENVO:00002149	marine metagenome	NCBITAXON	NCBITaxon:408172	North Stradbroke Island	GAZ	GAZ:00045340	marine biome	ENVO	ENVO:00000447	-27.345	degree	UO	UO:0000185	153.562	degree	UO	UO:0000185	Microbial sample collection	DNA extraction	102.100.100/21853	2015-05-28	30	meter	UO	UO:0000008	domain
IMOS North Stradbroke Island national reference station	sea water	ENVO	ENVO:00002149	marine metagenome	NCBITAXON	NCBITaxon:408172	North Stradbroke Island	GAZ	GAZ:00045340	marine biome	ENVO	ENVO:00000447	-27.345	degree	UO	UO:0000185	153.562	degree	UO	UO:0000185	Microbial sample collection	DNA extraction	102.100.100/21854	2015-05-28	40	meter	UO	UO:0000008	domain
IMOS North Stradbroke Island national reference station	sea water	ENVO	ENVO:00002149	marine metagenome	NCBITAXON	NCBITaxon:408172	North Stradbroke Island	GAZ	GAZ:00045340	marine biome	ENVO	ENVO:00000447	-27.345	degree	UO	UO:0000185	153.562	degree	UO	UO:0000185	Microbial sample collection	DNA extraction	102.100.100/21855	2015-05-28	50	meter	UO	UO:0000008	domain
IMOS North Stradbroke Island national reference station	sea water	ENVO	ENVO:00002149	marine metagenome	NCBITAXON	NCBITaxon:408172	North Stradbroke Island	GAZ	GAZ:00045340	marine biome	ENVO	ENVO:00000447	-27.345	degree	UO	UO:0000185	153.562	degree	UO	UO:0000185	Microbial sample collection	DNA extraction	102.100.100/21844	2015-06-24	0	meter	UO	UO:0000008	domain
IMOS North Stradbroke Island national reference station	sea water	ENVO	ENVO:00002149	marine metagenome	NCBITAXON	NCBITaxon:408172	North Stradbroke Island	GAZ	GAZ:00045340	marine biome	ENVO	ENVO:00000447	-27.345	degree	UO	UO:0000185	153.562	degree	UO	UO:0000185	Microbial sample collection	DNA extraction	102.100.100/21845	2015-06-24	10	meter	UO	UO:0000008	domain
IMOS North Stradbroke Island national reference station	sea water	ENVO	ENVO:00002149	marine metagenome	NCBITAXON	NCBITaxon:408172	North Stradbroke Island	GAZ	GAZ:00045340	marine biome	ENVO	ENVO:00000447	-27.345	degree	UO	UO:0000185	153.562	degree	UO	UO:0000185	Microbial sample collection	DNA extraction	102.100.100/21846	2015-06-24	20	meter	UO	UO:0000008	domain
IMOS North Stradbroke Island national reference station	sea water	ENVO	ENVO:00002149	marine metagenome	NCBITAXON	NCBITaxon:408172	North Stradbroke Island	GAZ	GAZ:00045340	marine biome	ENVO	ENVO:00000447	-27.345	degree	UO	UO:0000185	153.562	degree	UO	UO:0000185	Microbial sample collection	DNA extraction	102.100.100/21847	2015-06-24	30	meter	UO	UO:0000008	domain
IMOS North Stradbroke Island national reference station	sea water	ENVO	ENVO:00002149	marine metagenome	NCBITAXON	NCBITaxon:408172	North Stradbroke Island	GAZ	GAZ:00045340	marine biome	ENVO	ENVO:00000447	-27.345	degree	UO	UO:0000185	153.562	degree	UO	UO:0000185	Microbial sample collection	DNA extraction	102.100.100/21848	2015-06-24	40	meter	UO	UO:0000008	domain
IMOS North Stradbroke Island national reference station	sea water	ENVO	ENVO:00002149	marine metagenome	NCBITAXON	NCBITaxon:408172	North Stradbroke Island	GAZ	GAZ:00045340	marine biome	ENVO	ENVO:00000447	-27.345	degree	UO	UO:0000185	153.562	degree	UO	UO:0000185	Microbial sample collection	DNA extraction	102.100.100/21849	2015-06-24	50	meter	UO	UO:0000008	domain
IMOS North Stradbroke Island national reference station	sea water	ENVO	ENVO:00002149	marine metagenome	NCBITAXON	NCBITaxon:408172	North Stradbroke Island	GAZ	GAZ:00045340	marine biome	ENVO	ENVO:00000447	-27.345	degree	UO	UO:0000185	153.562	degree	UO	UO:0000185	Microbial sample collection	DNA extraction	102.100.100/21940	2015-07-31	0	meter	UO	UO:0000008	domain
IMOS North Stradbroke Island national reference station	sea water	ENVO	ENVO:00002149	marine metagenome	NCBITAXON	NCBITaxon:408172	North Stradbroke Island	GAZ	GAZ:00045340	marine biome	ENVO	ENVO:00000447	-27.345	degree	UO	UO:0000185	153.562	degree	UO	UO:0000185	Microbial sample collection	DNA extraction	102.100.100/21941	2015-07-31	10	meter	UO	UO:0000008	domain
IMOS North Stradbroke Island national reference station	sea water	ENVO	ENVO:00002149	marine metagenome	NCBITAXON	NCBITaxon:408172	North Stradbroke Island	GAZ	GAZ:00045340	marine biome	ENVO	ENVO:00000447	-27.345	degree	UO	UO:0000185	153.562	degree	UO	UO:0000185	Microbial sample collection	DNA extraction	102.100.100/21942	2015-07-31	20	meter	UO	UO:0000008	domain
IMOS North Stradbroke Island national reference station	sea water	ENVO	ENVO:00002149	marine metagenome	NCBITAXON	NCBITaxon:408172	North Stradbroke Island	GAZ	GAZ:00045340	marine biome	ENVO	ENVO:00000447	-27.345	degree	UO	UO:0000185	153.562	degree	UO	UO:0000185	Microbial sample collection	DNA extraction	102.100.100/21943	2015-07-31	30	meter	UO	UO:0000008	domain
IMOS North Stradbroke Island national reference station	sea water	ENVO	ENVO:00002149	marine metagenome	NCBITAXON	NCBITaxon:408172	North Stradbroke Island	GAZ	GAZ:00045340	marine biome	ENVO	ENVO:00000447	-27.345	degree	UO	UO:0000185	153.562	degree	UO	UO:0000185	Microbial sample collection	DNA extraction	102.100.100/21944	2015-07-31	40	meter	UO	UO:0000008	domain
IMOS North Stradbroke Island national reference station	sea water	ENVO	ENVO:00002149	marine metagenome	NCBITAXON	NCBITaxon:408172	North Stradbroke Island	GAZ	GAZ:00045340	marine biome	ENVO	ENVO:00000447	-27.345	degree	UO	UO:0000185	153.562	degree	UO	UO:0000185	Microbial sample collection	DNA extraction	102.100.100/21945	2015-07-31	50	meter	UO	UO:0000008	domain
IMOS North Stradbroke Island national reference station	sea water	ENVO	ENVO:00002149	marine metagenome	NCBITAXON	NCBITaxon:408172	North Stradbroke Island	GAZ	GAZ:00045340	marine biome	ENVO	ENVO:00000447	-27.345	degree	UO	UO:0000185	153.562	degree	UO	UO:0000185	Microbial sample collection	DNA extraction	102.100.100/21952	2015-08-17	0	meter	UO	UO:0000008	domain
IMOS North Stradbroke Island national reference station	sea water	ENVO	ENVO:00002149	marine metagenome	NCBITAXON	NCBITaxon:408172	North Stradbroke Island	GAZ	GAZ:00045340	marine biome	ENVO	ENVO:00000447	-27.345	degree	UO	UO:0000185	153.562	degree	UO	UO:0000185	Microbial sample collection	DNA extraction	102.100.100/21953	2015-08-17	10	meter	UO	UO:0000008	domain
IMOS North Stradbroke Island national reference station	sea water	ENVO	ENVO:00002149	marine metagenome	NCBITAXON	NCBITaxon:408172	North Stradbroke Island	GAZ	GAZ:00045340	marine biome	ENVO	ENVO:00000447	-27.345	degree	UO	UO:0000185	153.562	degree	UO	UO:0000185	Microbial sample collection	DNA extraction	102.100.100/21954	2015-08-17	20	meter	UO	UO:0000008	domain
IMOS North Stradbroke Island national reference station	sea water	ENVO	ENVO:00002149	marine metagenome	NCBITAXON	NCBITaxon:408172	North Stradbroke Island	GAZ	GAZ:00045340	marine biome	ENVO	ENVO:00000447	-27.345	degree	UO	UO:0000185	153.562	degree	UO	UO:0000185	Microbial sample collection	DNA extraction	102.100.100/21955	2015-08-17	30	meter	UO	UO:0000008	domain
IMOS North Stradbroke Island national reference station	sea water	ENVO	ENVO:00002149	marine metagenome	NCBITAXON	NCBITaxon:408172	North Stradbroke Island	GAZ	GAZ:00045340	marine biome	ENVO	ENVO:00000447	-27.345	degree	UO	UO:0000185	153.562	degree	UO	UO:0000185	Microbial sample collection	DNA extraction	102.100.100/21956	2015-08-17	40	meter	UO	UO:0000008	domain
IMOS North Stradbroke Island national reference station	sea water	ENVO	ENVO:00002149	marine metagenome	NCBITAXON	NCBITaxon:408172	North Stradbroke Island	GAZ	GAZ:00045340	marine biome	ENVO	ENVO:00000447	-27.345	degree	UO	UO:0000185	153.562	degree	UO	UO:0000185	Microbial sample collection	DNA extraction	102.100.100/21957	2015-08-17	50	meter	UO	UO:0000008	domain
IMOS North Stradbroke Island national reference station	sea water	ENVO	ENVO:00002149	marine metagenome	NCBITAXON	NCBITaxon:408172	North Stradbroke Island	GAZ	GAZ:00045340	marine biome	ENVO	ENVO:00000447	-27.345	degree	UO	UO:0000185	153.562	degree	UO	UO:0000185	Microbial sample collection	DNA extraction	102.100.100/21958	2015-09-07	0	meter	UO	UO:0000008	domain
IMOS North Stradbroke Island national reference station	sea water	ENVO	ENVO:00002149	marine metagenome	NCBITAXON	NCBITaxon:408172	North Stradbroke Island	GAZ	GAZ:00045340	marine biome	ENVO	ENVO:00000447	-27.345	degree	UO	UO:0000185	153.562	degree	UO	UO:0000185	Microbial sample collection	DNA extraction	102.100.100/21959	2015-09-07	10	meter	UO	UO:0000008	domain
IMOS North Stradbroke Island national reference station	sea water	ENVO	ENVO:00002149	marine metagenome	NCBITAXON	NCBITaxon:408172	North Stradbroke Island	GAZ	GAZ:00045340	marine biome	ENVO	ENVO:00000447	-27.345	degree	UO	UO:0000185	153.562	degree	UO	UO:0000185	Microbial sample collection	DNA extraction	102.100.100/21960	2015-09-07	20	meter	UO	UO:0000008	domain
IMOS North Stradbroke Island national reference station	sea water	ENVO	ENVO:00002149	marine metagenome	NCBITAXON	NCBITaxon:408172	North Stradbroke Island	GAZ	GAZ:00045340	marine biome	ENVO	ENVO:00000447	-27.345	degree	UO	UO:0000185	153.562	degree	UO	UO:0000185	Microbial sample collection	DNA extraction	102.100.100/21961	2015-09-07	30	meter	UO	UO:0000008	domain
IMOS North Stradbroke Island national reference station	sea water	ENVO	ENVO:00002149	marine metagenome	NCBITAXON	NCBITaxon:408172	North Stradbroke Island	GAZ	GAZ:00045340	marine biome	ENVO	ENVO:00000447	-27.345	degree	UO	UO:0000185	153.562	degree	UO	UO:0000185	Microbial sample collection	DNA extraction	102.100.100/21962	2015-09-07	40	meter	UO	UO:0000008	domain
IMOS North Stradbroke Island national reference station	sea water	ENVO	ENVO:00002149	marine metagenome	NCBITAXON	NCBITaxon:408172	North Stradbroke Island	GAZ	GAZ:00045340	marine biome	ENVO	ENVO:00000447	-27.345	degree	UO	UO:0000185	153.562	degree	UO	UO:0000185	Microbial sample collection	DNA extraction	102.100.100/21963	2015-09-07	50	meter	UO	UO:0000008	domain
IMOS North Stradbroke Island national reference station	sea water	ENVO	ENVO:00002149	marine metagenome	NCBITAXON	NCBITaxon:408172	North Stradbroke Island	GAZ	GAZ:00045340	marine biome	ENVO	ENVO:00000447	-27.345	degree	UO	UO:0000185	153.562	degree	UO	UO:0000185	Microbial sample collection	DNA extraction	102.100.100/21970	2015-10-27	0	meter	UO	UO:0000008	domain
IMOS North Stradbroke Island national reference station	sea water	ENVO	ENVO:00002149	marine metagenome	NCBITAXON	NCBITaxon:408172	North Stradbroke Island	GAZ	GAZ:00045340	marine biome	ENVO	ENVO:00000447	-27.345	degree	UO	UO:0000185	153.562	degree	UO	UO:0000185	Microbial sample collection	DNA extraction	102.100.100/21971	2015-10-27	10	meter	UO	UO:0000008	domain
IMOS North Stradbroke Island national reference station	sea water	ENVO	ENVO:00002149	marine metagenome	NCBITAXON	NCBITaxon:408172	North Stradbroke Island	GAZ	GAZ:00045340	marine biome	ENVO	ENVO:00000447	-27.345	degree	UO	UO:0000185	153.562	degree	UO	UO:0000185	Microbial sample collection	DNA extraction	102.100.100/21972	2015-10-27	20	meter	UO	UO:0000008	domain
IMOS North Stradbroke Island national reference station	sea water	ENVO	ENVO:00002149	marine metagenome	NCBITAXON	NCBITaxon:408172	North Stradbroke Island	GAZ	GAZ:00045340	marine biome	ENVO	ENVO:00000447	-27.345	degree	UO	UO:0000185	153.562	degree	UO	UO:0000185	Microbial sample collection	DNA extraction	102.100.100/21973	2015-10-27	30	meter	UO	UO:0000008	domain
IMOS North Stradbroke Island national reference station	sea water	ENVO	ENVO:00002149	marine metagenome	NCBITAXON	NCBITaxon:408172	North Stradbroke Island	GAZ	GAZ:00045340	marine biome	ENVO	ENVO:00000447	-27.345	degree	UO	UO:0000185	153.562	degree	UO	UO:0000185	Microbial sample collection	DNA extraction	102.100.100/21974	2015-10-27	40	meter	UO	UO:0000008	domain
IMOS North Stradbroke Island national reference station	sea water	ENVO	ENVO:00002149	marine metagenome	NCBITAXON	NCBITaxon:408172	North Stradbroke Island	GAZ	GAZ:00045340	marine biome	ENVO	ENVO:00000447	-27.345	degree	UO	UO:0000185	153.562	degree	UO	UO:0000185	Microbial sample collection	DNA extraction	102.100.100/21975	2015-10-27	50	meter	UO	UO:0000008	domain
IMOS North Stradbroke Island national reference station	sea water	ENVO	ENVO:00002149	marine metagenome	NCBITAXON	NCBITaxon:408172	North Stradbroke Island	GAZ	GAZ:00045340	marine biome	ENVO	ENVO:00000447	-27.345	degree	UO	UO:0000185	153.562	degree	UO	UO:0000185	Microbial sample collection	DNA extraction	102.100.100/34211	2015-11-19	0	meter	UO	UO:0000008	domain
IMOS North Stradbroke Island national reference station	sea water	ENVO	ENVO:00002149	marine metagenome	NCBITAXON	NCBITaxon:408172	North Stradbroke Island	GAZ	GAZ:00045340	marine biome	ENVO	ENVO:00000447	-27.345	degree	UO	UO:0000185	153.562	degree	UO	UO:0000185	Microbial sample collection	DNA extraction	102.100.100/34212	2015-11-19	10	meter	UO	UO:0000008	domain
IMOS North Stradbroke Island national reference station	sea water	ENVO	ENVO:00002149	marine metagenome	NCBITAXON	NCBITaxon:408172	North Stradbroke Island	GAZ	GAZ:00045340	marine biome	ENVO	ENVO:00000447	-27.345	degree	UO	UO:0000185	153.562	degree	UO	UO:0000185	Microbial sample collection	DNA extraction	102.100.100/34193	2015-11-19	20	meter	UO	UO:0000008	domain
IMOS North Stradbroke Island national reference station	sea water	ENVO	ENVO:00002149	marine metagenome	NCBITAXON	NCBITaxon:408172	North Stradbroke Island	GAZ	GAZ:00045340	marine biome	ENVO	ENVO:00000447	-27.345	degree	UO	UO:0000185	153.562	degree	UO	UO:0000185	Microbial sample collection	DNA extraction	102.100.100/34213	2015-11-19	30	meter	UO	UO:0000008	domain
IMOS North Stradbroke Island national reference station	sea water	ENVO	ENVO:00002149	marine metagenome	NCBITAXON	NCBITaxon:408172	North Stradbroke Island	GAZ	GAZ:00045340	marine biome	ENVO	ENVO:00000447	-27.345	degree	UO	UO:0000185	153.562	degree	UO	UO:0000185	Microbial sample collection	DNA extraction	102.100.100/34214	2015-11-19	40	meter	UO	UO:0000008	domain
IMOS North Stradbroke Island national reference station	sea water	ENVO	ENVO:00002149	marine metagenome	NCBITAXON	NCBITaxon:408172	North Stradbroke Island	GAZ	GAZ:00045340	marine biome	ENVO	ENVO:00000447	-27.345	degree	UO	UO:0000185	153.562	degree	UO	UO:0000185	Microbial sample collection	DNA extraction	102.100.100/34215	2015-11-19	50	meter	UO	UO:0000008	domain
IMOS North Stradbroke Island national reference station	sea water	ENVO	ENVO:00002149	marine metagenome	NCBITAXON	NCBITaxon:408172	North Stradbroke Island	GAZ	GAZ:00045340	marine biome	ENVO	ENVO:00000447	-27.345	degree	UO	UO:0000185	153.562	degree	UO	UO:0000185	Microbial sample collection	DNA extraction	102.100.100/34256	2015-12-16	0	meter	UO	UO:0000008	domain
IMOS North Stradbroke Island national reference station	sea water	ENVO	ENVO:00002149	marine metagenome	NCBITAXON	NCBITaxon:408172	North Stradbroke Island	GAZ	GAZ:00045340	marine biome	ENVO	ENVO:00000447	-27.345	degree	UO	UO:0000185	153.562	degree	UO	UO:0000185	Microbial sample collection	DNA extraction	102.100.100/34257	2015-12-16	10	meter	UO	UO:0000008	domain
IMOS North Stradbroke Island national reference station	sea water	ENVO	ENVO:00002149	marine metagenome	NCBITAXON	NCBITaxon:408172	North Stradbroke Island	GAZ	GAZ:00045340	marine biome	ENVO	ENVO:00000447	-27.345	degree	UO	UO:0000185	153.562	degree	UO	UO:0000185	Microbial sample collection	DNA extraction	102.100.100/34258	2015-12-16	20	meter	UO	UO:0000008	domain
IMOS North Stradbroke Island national reference station	sea water	ENVO	ENVO:00002149	marine metagenome	NCBITAXON	NCBITaxon:408172	North Stradbroke Island	GAZ	GAZ:00045340	marine biome	ENVO	ENVO:00000447	-27.345	degree	UO	UO:0000185	153.562	degree	UO	UO:0000185	Microbial sample collection	DNA extraction	102.100.100/34259	2015-12-16	30	meter	UO	UO:0000008	domain
IMOS North Stradbroke Island national reference station	sea water	ENVO	ENVO:00002149	marine metagenome	NCBITAXON	NCBITaxon:408172	North Stradbroke Island	GAZ	GAZ:00045340	marine biome	ENVO	ENVO:00000447	-27.345	degree	UO	UO:0000185	153.562	degree	UO	UO:0000185	Microbial sample collection	DNA extraction	102.100.100/34260	2015-12-16	40	meter	UO	UO:0000008	domain
IMOS North Stradbroke Island national reference station	sea water	ENVO	ENVO:00002149	marine metagenome	NCBITAXON	NCBITaxon:408172	North Stradbroke Island	GAZ	GAZ:00045340	marine biome	ENVO	ENVO:00000447	-27.345	degree	UO	UO:0000185	153.562	degree	UO	UO:0000185	Microbial sample collection	DNA extraction	102.100.100/34261	2015-12-16	50	meter	UO	UO:0000008	domain
IMOS North Stradbroke Island national reference station	sea water	ENVO	ENVO:00002149	marine metagenome	NCBITAXON	NCBITaxon:408172	North Stradbroke Island	GAZ	GAZ:00045340	marine biome	ENVO	ENVO:00000447	-27.345	degree	UO	UO:0000185	153.562	degree	UO	UO:0000185	Microbial sample collection	DNA extraction	102.100.100/34274	2016-01-20	0	meter	UO	UO:0000008	domain
IMOS North Stradbroke Island national reference station	sea water	ENVO	ENVO:00002149	marine metagenome	NCBITAXON	NCBITaxon:408172	North Stradbroke Island	GAZ	GAZ:00045340	marine biome	ENVO	ENVO:00000447	-27.345	degree	UO	UO:0000185	153.562	degree	UO	UO:0000185	Microbial sample collection	DNA extraction	102.100.100/34275	2016-01-20	10	meter	UO	UO:0000008	domain
IMOS North Stradbroke Island national reference station	sea water	ENVO	ENVO:00002149	marine metagenome	NCBITAXON	NCBITaxon:408172	North Stradbroke Island	GAZ	GAZ:00045340	marine biome	ENVO	ENVO:00000447	-27.345	degree	UO	UO:0000185	153.562	degree	UO	UO:0000185	Microbial sample collection	DNA extraction	102.100.100/34276	2016-01-20	20	meter	UO	UO:0000008	domain
IMOS North Stradbroke Island national reference station	sea water	ENVO	ENVO:00002149	marine metagenome	NCBITAXON	NCBITaxon:408172	North Stradbroke Island	GAZ	GAZ:00045340	marine biome	ENVO	ENVO:00000447	-27.345	degree	UO	UO:0000185	153.562	degree	UO	UO:0000185	Microbial sample collection	DNA extraction	102.100.100/34277	2016-01-20	30	meter	UO	UO:0000008	domain
IMOS North Stradbroke Island national reference station	sea water	ENVO	ENVO:00002149	marine metagenome	NCBITAXON	NCBITaxon:408172	North Stradbroke Island	GAZ	GAZ:00045340	marine biome	ENVO	ENVO:00000447	-27.345	degree	UO	UO:0000185	153.562	degree	UO	UO:0000185	Microbial sample collection	DNA extraction	102.100.100/34278	2016-01-20	40	meter	UO	UO:0000008	domain
IMOS North Stradbroke Island national reference station	sea water	ENVO	ENVO:00002149	marine metagenome	NCBITAXON	NCBITaxon:408172	North Stradbroke Island	GAZ	GAZ:00045340	marine biome	ENVO	ENVO:00000447	-27.345	degree	UO	UO:0000185	153.562	degree	UO	UO:0000185	Microbial sample collection	DNA extraction	102.100.100/34279	2016-01-20	50	meter	UO	UO:0000008	domain
IMOS North Stradbroke Island national reference station	sea water	ENVO	ENVO:00002149	marine metagenome	NCBITAXON	NCBITaxon:408172	North Stradbroke Island	GAZ	GAZ:00045340	marine biome	ENVO	ENVO:00000447	-27.345	degree	UO	UO:0000185	153.562	degree	UO	UO:0000185	Microbial sample collection	DNA extraction	102.100.100/34262	2016-03-18	0	meter	UO	UO:0000008	domain
IMOS North Stradbroke Island national reference station	sea water	ENVO	ENVO:00002149	marine metagenome	NCBITAXON	NCBITaxon:408172	North Stradbroke Island	GAZ	GAZ:00045340	marine biome	ENVO	ENVO:00000447	-27.345	degree	UO	UO:0000185	153.562	degree	UO	UO:0000185	Microbial sample collection	DNA extraction	102.100.100/34263	2016-03-18	10	meter	UO	UO:0000008	domain
IMOS North Stradbroke Island national reference station	sea water	ENVO	ENVO:00002149	marine metagenome	NCBITAXON	NCBITaxon:408172	North Stradbroke Island	GAZ	GAZ:00045340	marine biome	ENVO	ENVO:00000447	-27.345	degree	UO	UO:0000185	153.562	degree	UO	UO:0000185	Microbial sample collection	DNA extraction	102.100.100/34264	2016-03-18	20	meter	UO	UO:0000008	domain
IMOS North Stradbroke Island national reference station	sea water	ENVO	ENVO:00002149	marine metagenome	NCBITAXON	NCBITaxon:408172	North Stradbroke Island	GAZ	GAZ:00045340	marine biome	ENVO	ENVO:00000447	-27.345	degree	UO	UO:0000185	153.562	degree	UO	UO:0000185	Microbial sample collection	DNA extraction	102.100.100/34265	2016-03-18	30	meter	UO	UO:0000008	domain
IMOS North Stradbroke Island national reference station	sea water	ENVO	ENVO:00002149	marine metagenome	NCBITAXON	NCBITaxon:408172	North Stradbroke Island	GAZ	GAZ:00045340	marine biome	ENVO	ENVO:00000447	-27.345	degree	UO	UO:0000185	153.562	degree	UO	UO:0000185	Microbial sample collection	DNA extraction	102.100.100/34266	2016-03-18	40	meter	UO	UO:0000008	domain
IMOS North Stradbroke Island national reference station	sea water	ENVO	ENVO:00002149	marine metagenome	NCBITAXON	NCBITaxon:408172	North Stradbroke Island	GAZ	GAZ:00045340	marine biome	ENVO	ENVO:00000447	-27.345	degree	UO	UO:0000185	153.562	degree	UO	UO:0000185	Microbial sample collection	DNA extraction	102.100.100/34267	2016-03-18	50	meter	UO	UO:0000008	domain
IMOS North Stradbroke Island national reference station	sea water	ENVO	ENVO:00002149	marine metagenome	NCBITAXON	NCBITaxon:408172	North Stradbroke Island	GAZ	GAZ:00045340	marine biome	ENVO	ENVO:00000447	-27.345	degree	UO	UO:0000185	153.562	degree	UO	UO:0000185	Microbial sample collection	DNA extraction	102.100.100/34244	2016-04-12	0	meter	UO	UO:0000008	domain
IMOS North Stradbroke Island national reference station	sea water	ENVO	ENVO:00002149	marine metagenome	NCBITAXON	NCBITaxon:408172	North Stradbroke Island	GAZ	GAZ:00045340	marine biome	ENVO	ENVO:00000447	-27.345	degree	UO	UO:0000185	153.562	degree	UO	UO:0000185	Microbial sample collection	DNA extraction	102.100.100/34245	2016-04-12	10	meter	UO	UO:0000008	domain
IMOS North Stradbroke Island national reference station	sea water	ENVO	ENVO:00002149	marine metagenome	NCBITAXON	NCBITaxon:408172	North Stradbroke Island	GAZ	GAZ:00045340	marine biome	ENVO	ENVO:00000447	-27.345	degree	UO	UO:0000185	153.562	degree	UO	UO:0000185	Microbial sample collection	DNA extraction	102.100.100/34246	2016-04-12	20	meter	UO	UO:0000008	domain
IMOS North Stradbroke Island national reference station	sea water	ENVO	ENVO:00002149	marine metagenome	NCBITAXON	NCBITaxon:408172	North Stradbroke Island	GAZ	GAZ:00045340	marine biome	ENVO	ENVO:00000447	-27.345	degree	UO	UO:0000185	153.562	degree	UO	UO:0000185	Microbial sample collection	DNA extraction	102.100.100/34247	2016-04-12	30	meter	UO	UO:0000008	domain
IMOS North Stradbroke Island national reference station	sea water	ENVO	ENVO:00002149	marine metagenome	NCBITAXON	NCBITaxon:408172	North Stradbroke Island	GAZ	GAZ:00045340	marine biome	ENVO	ENVO:00000447	-27.345	degree	UO	UO:0000185	153.562	degree	UO	UO:0000185	Microbial sample collection	DNA extraction	102.100.100/34248	2016-04-12	40	meter	UO	UO:0000008	domain
IMOS North Stradbroke Island national reference station	sea water	ENVO	ENVO:00002149	marine metagenome	NCBITAXON	NCBITaxon:408172	North Stradbroke Island	GAZ	GAZ:00045340	marine biome	ENVO	ENVO:00000447	-27.345	degree	UO	UO:0000185	153.562	degree	UO	UO:0000185	Microbial sample collection	DNA extraction	102.100.100/34249	2016-04-12	50	meter	UO	UO:0000008	domain
IMOS North Stradbroke Island national reference station	sea water	ENVO	ENVO:00002149	marine metagenome	NCBITAXON	NCBITaxon:408172	North Stradbroke Island	GAZ	GAZ:00045340	marine biome	ENVO	ENVO:00000447	-27.345	degree	UO	UO:0000185	153.562	degree	UO	UO:0000185	Microbial sample collection	DNA extraction	102.100.100/34250	2016-05-07	0	meter	UO	UO:0000008	domain
IMOS North Stradbroke Island national reference station	sea water	ENVO	ENVO:00002149	marine metagenome	NCBITAXON	NCBITaxon:408172	North Stradbroke Island	GAZ	GAZ:00045340	marine biome	ENVO	ENVO:00000447	-27.345	degree	UO	UO:0000185	153.562	degree	UO	UO:0000185	Microbial sample collection	DNA extraction	102.100.100/34251	2016-05-07	10	meter	UO	UO:0000008	domain
IMOS North Stradbroke Island national reference station	sea water	ENVO	ENVO:00002149	marine metagenome	NCBITAXON	NCBITaxon:408172	North Stradbroke Island	GAZ	GAZ:00045340	marine biome	ENVO	ENVO:00000447	-27.345	degree	UO	UO:0000185	153.562	degree	UO	UO:0000185	Microbial sample collection	DNA extraction	102.100.100/34252	2016-05-07	20	meter	UO	UO:0000008	domain
IMOS North Stradbroke Island national reference station	sea water	ENVO	ENVO:00002149	marine metagenome	NCBITAXON	NCBITaxon:408172	North Stradbroke Island	GAZ	GAZ:00045340	marine biome	ENVO	ENVO:00000447	-27.345	degree	UO	UO:0000185	153.562	degree	UO	UO:0000185	Microbial sample collection	DNA extraction	102.100.100/34253	2016-05-07	30	meter	UO	UO:0000008	domain
IMOS North Stradbroke Island national reference station	sea water	ENVO	ENVO:00002149	marine metagenome	NCBITAXON	NCBITaxon:408172	North Stradbroke Island	GAZ	GAZ:00045340	marine biome	ENVO	ENVO:00000447	-27.345	degree	UO	UO:0000185	153.562	degree	UO	UO:0000185	Microbial sample collection	DNA extraction	102.100.100/34254	2016-05-07	40	meter	UO	UO:0000008	domain
IMOS North Stradbroke Island national reference station	sea water	ENVO	ENVO:00002149	marine metagenome	NCBITAXON	NCBITaxon:408172	North Stradbroke Island	GAZ	GAZ:00045340	marine biome	ENVO	ENVO:00000447	-27.345	degree	UO	UO:0000185	153.562	degree	UO	UO:0000185	Microbial sample collection	DNA extraction	102.100.100/34255	2016-05-07	50	meter	UO	UO:0000008	domain
IMOS Yongala national reference station	sea water	ENVO	ENVO:00002149	marine metagenome	NCBITAXON	NCBITaxon:408172	Townsville	GAZ	GAZ:00010357	marine biome	ENVO	ENVO:00000447	-19.3085	degree	UO	UO:0000185	147.6184	degree	UO	UO:0000185	Microbial sample collection	DNA extraction	102.100.100/21964	2015-06-01	0	meter	UO	UO:0000008	domain
IMOS Yongala national reference station	sea water	ENVO	ENVO:00002149	marine metagenome	NCBITAXON	NCBITaxon:408172	Townsville	GAZ	GAZ:00010357	marine biome	ENVO	ENVO:00000447	-19.3085	degree	UO	UO:0000185	147.6184	degree	UO	UO:0000185	Microbial sample collection	DNA extraction	102.100.100/21976	2015-06-01	10	meter	UO	UO:0000008	domain
IMOS Yongala national reference station	sea water	ENVO	ENVO:00002149	marine metagenome	NCBITAXON	NCBITaxon:408172	Townsville	GAZ	GAZ:00010357	marine biome	ENVO	ENVO:00000447	-19.3085	degree	UO	UO:0000185	147.6184	degree	UO	UO:0000185	Microbial sample collection	DNA extraction	102.100.100/21987	2015-06-01	20	meter	UO	UO:0000008	domain
IMOS Yongala national reference station	sea water	ENVO	ENVO:00002149	marine metagenome	NCBITAXON	NCBITaxon:408172	Townsville	GAZ	GAZ:00010357	marine biome	ENVO	ENVO:00000447	-19.3085	degree	UO	UO:0000185	147.6184	degree	UO	UO:0000185	Microbial sample collection	DNA extraction	102.100.100/21998	2015-06-01	26	meter	UO	UO:0000008	domain
IMOS Yongala national reference station	sea water	ENVO	ENVO:00002149	marine metagenome	NCBITAXON	NCBITaxon:408172	Townsville	GAZ	GAZ:00010357	marine biome	ENVO	ENVO:00000447	-19.3085	degree	UO	UO:0000185	147.6184	degree	UO	UO:0000185	Microbial sample collection	DNA extraction	102.100.100/21965	2015-06-18	0	meter	UO	UO:0000008	domain
IMOS Yongala national reference station	sea water	ENVO	ENVO:00002149	marine metagenome	NCBITAXON	NCBITaxon:408172	Townsville	GAZ	GAZ:00010357	marine biome	ENVO	ENVO:00000447	-19.3085	degree	UO	UO:0000185	147.6184	degree	UO	UO:0000185	Microbial sample collection	DNA extraction	102.100.100/21977	2015-06-18	10	meter	UO	UO:0000008	domain
IMOS Yongala national reference station	sea water	ENVO	ENVO:00002149	marine metagenome	NCBITAXON	NCBITaxon:408172	Townsville	GAZ	GAZ:00010357	marine biome	ENVO	ENVO:00000447	-19.3085	degree	UO	UO:0000185	147.6184	degree	UO	UO:0000185	Microbial sample collection	DNA extraction	102.100.100/21988	2015-06-18	20	meter	UO	UO:0000008	domain
IMOS Yongala national reference station	sea water	ENVO	ENVO:00002149	marine metagenome	NCBITAXON	NCBITaxon:408172	Townsville	GAZ	GAZ:00010357	marine biome	ENVO	ENVO:00000447	-19.3085	degree	UO	UO:0000185	147.6184	degree	UO	UO:0000185	Microbial sample collection	DNA extraction	102.100.100/21999	2015-06-18	26	meter	UO	UO:0000008	domain
IMOS Yongala national reference station	sea water	ENVO	ENVO:00002149	marine metagenome	NCBITAXON	NCBITaxon:408172	Townsville	GAZ	GAZ:00010357	marine biome	ENVO	ENVO:00000447	-19.3085	degree	UO	UO:0000185	147.6184	degree	UO	UO:0000185	Microbial sample collection	DNA extraction	102.100.100/21966	2015-08-04	0	meter	UO	UO:0000008	domain
IMOS Yongala national reference station	sea water	ENVO	ENVO:00002149	marine metagenome	NCBITAXON	NCBITaxon:408172	Townsville	GAZ	GAZ:00010357	marine biome	ENVO	ENVO:00000447	-19.3085	degree	UO	UO:0000185	147.6184	degree	UO	UO:0000185	Microbial sample collection	DNA extraction	102.100.100/21978	2015-08-04	10	meter	UO	UO:0000008	domain
IMOS Yongala national reference station	sea water	ENVO	ENVO:00002149	marine metagenome	NCBITAXON	NCBITaxon:408172	Townsville	GAZ	GAZ:00010357	marine biome	ENVO	ENVO:00000447	-19.3085	degree	UO	UO:0000185	147.6184	degree	UO	UO:0000185	Microbial sample collection	DNA extraction	102.100.100/21989	2015-08-04	20	meter	UO	UO:0000008	domain
IMOS Yongala national reference station	sea water	ENVO	ENVO:00002149	marine metagenome	NCBITAXON	NCBITaxon:408172	Townsville	GAZ	GAZ:00010357	marine biome	ENVO	ENVO:00000447	-19.3085	degree	UO	UO:0000185	147.6184	degree	UO	UO:0000185	Microbial sample collection	DNA extraction	102.100.100/22000	2015-08-04	26	meter	UO	UO:0000008	domain
IMOS Yongala national reference station	sea water	ENVO	ENVO:00002149	marine metagenome	NCBITAXON	NCBITaxon:408172	Townsville	GAZ	GAZ:00010357	marine biome	ENVO	ENVO:00000447	-19.3085	degree	UO	UO:0000185	147.6184	degree	UO	UO:0000185	Microbial sample collection	DNA extraction	102.100.100/21967	2015-08-23	0	meter	UO	UO:0000008	domain
IMOS Yongala national reference station	sea water	ENVO	ENVO:00002149	marine metagenome	NCBITAXON	NCBITaxon:408172	Townsville	GAZ	GAZ:00010357	marine biome	ENVO	ENVO:00000447	-19.3085	degree	UO	UO:0000185	147.6184	degree	UO	UO:0000185	Microbial sample collection	DNA extraction	102.100.100/21979	2015-08-23	10	meter	UO	UO:0000008	domain
IMOS Yongala national reference station	sea water	ENVO	ENVO:00002149	marine metagenome	NCBITAXON	NCBITaxon:408172	Townsville	GAZ	GAZ:00010357	marine biome	ENVO	ENVO:00000447	-19.3085	degree	UO	UO:0000185	147.6184	degree	UO	UO:0000185	Microbial sample collection	DNA extraction	102.100.100/21990	2015-08-23	20	meter	UO	UO:0000008	domain
IMOS Yongala national reference station	sea water	ENVO	ENVO:00002149	marine metagenome	NCBITAXON	NCBITaxon:408172	Townsville	GAZ	GAZ:00010357	marine biome	ENVO	ENVO:00000447	-19.3085	degree	UO	UO:0000185	147.6184	degree	UO	UO:0000185	Microbial sample collection	DNA extraction	102.100.100/22001	2015-08-23	26	meter	UO	UO:0000008	domain
IMOS Yongala national reference station	sea water	ENVO	ENVO:00002149	marine metagenome	NCBITAXON	NCBITaxon:408172	Townsville	GAZ	GAZ:00010357	marine biome	ENVO	ENVO:00000447	-19.3085	degree	UO	UO:0000185	147.6184	degree	UO	UO:0000185	Microbial sample collection	DNA extraction	102.100.100/21968	2015-10-27	0	meter	UO	UO:0000008	domain
IMOS Yongala national reference station	sea water	ENVO	ENVO:00002149	marine metagenome	NCBITAXON	NCBITaxon:408172	Townsville	GAZ	GAZ:00010357	marine biome	ENVO	ENVO:00000447	-19.3085	degree	UO	UO:0000185	147.6184	degree	UO	UO:0000185	Microbial sample collection	DNA extraction	102.100.100/22002	2015-10-27	26	meter	UO	UO:0000008	domain
IMOS Yongala national reference station	sea water	ENVO	ENVO:00002149	marine metagenome	NCBITAXON	NCBITaxon:408172	Townsville	GAZ	GAZ:00010357	marine biome	ENVO	ENVO:00000447	-19.3085	degree	UO	UO:0000185	147.6184	degree	UO	UO:0000185	Microbial sample collection	DNA extraction	102.100.100/21969	2015-11-11	0	meter	UO	UO:0000008	domain
IMOS Yongala national reference station	sea water	ENVO	ENVO:00002149	marine metagenome	NCBITAXON	NCBITaxon:408172	Townsville	GAZ	GAZ:00010357	marine biome	ENVO	ENVO:00000447	-19.3085	degree	UO	UO:0000185	147.6184	degree	UO	UO:0000185	Microbial sample collection	DNA extraction	102.100.100/21980	2015-11-11	10	meter	UO	UO:0000008	domain
IMOS Yongala national reference station	sea water	ENVO	ENVO:00002149	marine metagenome	NCBITAXON	NCBITaxon:408172	Townsville	GAZ	GAZ:00010357	marine biome	ENVO	ENVO:00000447	-19.3085	degree	UO	UO:0000185	147.6184	degree	UO	UO:0000185	Microbial sample collection	DNA extraction	102.100.100/21991	2015-11-11	20	meter	UO	UO:0000008	domain
IMOS Yongala national reference station	sea water	ENVO	ENVO:00002149	marine metagenome	NCBITAXON	NCBITaxon:408172	Townsville	GAZ	GAZ:00010357	marine biome	ENVO	ENVO:00000447	-19.3085	degree	UO	UO:0000185	147.6184	degree	UO	UO:0000185	Microbial sample collection	DNA extraction	102.100.100/22003	2015-11-11	26	meter	UO	UO:0000008	domain
IMOS Yongala national reference station	sea water	ENVO	ENVO:00002149	marine metagenome	NCBITAXON	NCBITaxon:408172	Townsville	GAZ	GAZ:00010357	marine biome	ENVO	ENVO:00000447	-19.3085	degree	UO	UO:0000185	147.6184	degree	UO	UO:0000185	Microbial sample collection	DNA extraction	102.100.100/34199	2015-12-03	0	meter	UO	UO:0000008	domain
IMOS Yongala national reference station	sea water	ENVO	ENVO:00002149	marine metagenome	NCBITAXON	NCBITaxon:408172	Townsville	GAZ	GAZ:00010357	marine biome	ENVO	ENVO:00000447	-19.3085	degree	UO	UO:0000185	147.6184	degree	UO	UO:0000185	Microbial sample collection	DNA extraction	102.100.100/34200	2015-12-03	10	meter	UO	UO:0000008	domain
IMOS Yongala national reference station	sea water	ENVO	ENVO:00002149	marine metagenome	NCBITAXON	NCBITaxon:408172	Townsville	GAZ	GAZ:00010357	marine biome	ENVO	ENVO:00000447	-19.3085	degree	UO	UO:0000185	147.6184	degree	UO	UO:0000185	Microbial sample collection	DNA extraction	102.100.100/34201	2015-12-03	20	meter	UO	UO:0000008	domain
IMOS Yongala national reference station	sea water	ENVO	ENVO:00002149	marine metagenome	NCBITAXON	NCBITaxon:408172	Townsville	GAZ	GAZ:00010357	marine biome	ENVO	ENVO:00000447	-19.3085	degree	UO	UO:0000185	147.6184	degree	UO	UO:0000185	Microbial sample collection	DNA extraction	102.100.100/34202	2015-12-03	26	meter	UO	UO:0000008	domain
IMOS Yongala national reference station	sea water	ENVO	ENVO:00002149	marine metagenome	NCBITAXON	NCBITaxon:408172	Townsville	GAZ	GAZ:00010357	marine biome	ENVO	ENVO:00000447	-19.3085	degree	UO	UO:0000185	147.6184	degree	UO	UO:0000185	Microbial sample collection	DNA extraction	102.100.100/34203	2016-01-22	0	meter	UO	UO:0000008	domain
IMOS Yongala national reference station	sea water	ENVO	ENVO:00002149	marine metagenome	NCBITAXON	NCBITaxon:408172	Townsville	GAZ	GAZ:00010357	marine biome	ENVO	ENVO:00000447	-19.3085	degree	UO	UO:0000185	147.6184	degree	UO	UO:0000185	Microbial sample collection	DNA extraction	102.100.100/34204	2016-01-22	10	meter	UO	UO:0000008	domain
IMOS Yongala national reference station	sea water	ENVO	ENVO:00002149	marine metagenome	NCBITAXON	NCBITaxon:408172	Townsville	GAZ	GAZ:00010357	marine biome	ENVO	ENVO:00000447	-19.3085	degree	UO	UO:0000185	147.6184	degree	UO	UO:0000185	Microbial sample collection	DNA extraction	102.100.100/34205	2016-01-22	20	meter	UO	UO:0000008	domain
IMOS Yongala national reference station	sea water	ENVO	ENVO:00002149	marine metagenome	NCBITAXON	NCBITaxon:408172	Townsville	GAZ	GAZ:00010357	marine biome	ENVO	ENVO:00000447	-19.3085	degree	UO	UO:0000185	147.6184	degree	UO	UO:0000185	Microbial sample collection	DNA extraction	102.100.100/34206	2016-01-22	26	meter	UO	UO:0000008	domain
IMOS Yongala national reference station	sea water	ENVO	ENVO:00002149	marine metagenome	NCBITAXON	NCBITaxon:408172	Townsville	GAZ	GAZ:00010357	marine biome	ENVO	ENVO:00000447	-19.3085	degree	UO	UO:0000185	147.6184	degree	UO	UO:0000185	Microbial sample collection	DNA extraction	102.100.100/34207	2016-02-15	0	meter	UO	UO:0000008	domain
IMOS Yongala national reference station	sea water	ENVO	ENVO:00002149	marine metagenome	NCBITAXON	NCBITaxon:408172	Townsville	GAZ	GAZ:00010357	marine biome	ENVO	ENVO:00000447	-19.3085	degree	UO	UO:0000185	147.6184	degree	UO	UO:0000185	Microbial sample collection	DNA extraction	102.100.100/34208	2016-02-15	10	meter	UO	UO:0000008	domain
IMOS Yongala national reference station	sea water	ENVO	ENVO:00002149	marine metagenome	NCBITAXON	NCBITaxon:408172	Townsville	GAZ	GAZ:00010357	marine biome	ENVO	ENVO:00000447	-19.3085	degree	UO	UO:0000185	147.6184	degree	UO	UO:0000185	Microbial sample collection	DNA extraction	102.100.100/34209	2016-02-15	20	meter	UO	UO:0000008	domain
IMOS Yongala national reference station	sea water	ENVO	ENVO:00002149	marine metagenome	NCBITAXON	NCBITaxon:408172	Townsville	GAZ	GAZ:00010357	marine biome	ENVO	ENVO:00000447	-19.3085	degree	UO	UO:0000185	147.6184	degree	UO	UO:0000185	Microbial sample collection	DNA extraction	102.100.100/34210	2016-02-15	26	meter	UO	UO:0000008	domain
IMOS Yongala national reference station	sea water	ENVO	ENVO:00002149	marine metagenome	NCBITAXON	NCBITaxon:408172	Townsville	GAZ	GAZ:00010357	marine biome	ENVO	ENVO:00000447	-19.3085	degree	UO	UO:0000185	147.6184	degree	UO	UO:0000185	Microbial sample collection	DNA extraction	102.100.100/34240	2016-03-21	0	meter	UO	UO:0000008	domain
IMOS Yongala national reference station	sea water	ENVO	ENVO:00002149	marine metagenome	NCBITAXON	NCBITaxon:408172	Townsville	GAZ	GAZ:00010357	marine biome	ENVO	ENVO:00000447	-19.3085	degree	UO	UO:0000185	147.6184	degree	UO	UO:0000185	Microbial sample collection	DNA extraction	102.100.100/34241	2016-03-21	10	meter	UO	UO:0000008	domain
IMOS Yongala national reference station	sea water	ENVO	ENVO:00002149	marine metagenome	NCBITAXON	NCBITaxon:408172	Townsville	GAZ	GAZ:00010357	marine biome	ENVO	ENVO:00000447	-19.3085	degree	UO	UO:0000185	147.6184	degree	UO	UO:0000185	Microbial sample collection	DNA extraction	102.100.100/34242	2016-03-21	26	meter	UO	UO:0000008	domain
IMOS Yongala national reference station	sea water	ENVO	ENVO:00002149	marine metagenome	NCBITAXON	NCBITaxon:408172	Townsville	GAZ	GAZ:00010357	marine biome	ENVO	ENVO:00000447	-19.3085	degree	UO	UO:0000185	147.6184	degree	UO	UO:0000185	Microbial sample collection	DNA extraction	102.100.100/34230	2016-05-03	0	meter	UO	UO:0000008	domain
IMOS Yongala national reference station	sea water	ENVO	ENVO:00002149	marine metagenome	NCBITAXON	NCBITaxon:408172	Townsville	GAZ	GAZ:00010357	marine biome	ENVO	ENVO:00000447	-19.3085	degree	UO	UO:0000185	147.6184	degree	UO	UO:0000185	Microbial sample collection	DNA extraction	102.100.100/34231	2016-05-03	10	meter	UO	UO:0000008	domain
IMOS Yongala national reference station	sea water	ENVO	ENVO:00002149	marine metagenome	NCBITAXON	NCBITaxon:408172	Townsville	GAZ	GAZ:00010357	marine biome	ENVO	ENVO:00000447	-19.3085	degree	UO	UO:0000185	147.6184	degree	UO	UO:0000185	Microbial sample collection	DNA extraction	102.100.100/34232	2016-05-03	20	meter	UO	UO:0000008	domain
IMOS Yongala national reference station	sea water	ENVO	ENVO:00002149	marine metagenome	NCBITAXON	NCBITaxon:408172	Townsville	GAZ	GAZ:00010357	marine biome	ENVO	ENVO:00000447	-19.3085	degree	UO	UO:0000185	147.6184	degree	UO	UO:0000185	Microbial sample collection	DNA extraction	102.100.100/34233	2016-05-03	26	meter	UO	UO:0000008	domain
IMOS Darwin national reference station	sea water	ENVO	ENVO:00002149	marine metagenome	NCBITAXON	NCBITaxon:408172	Darwin	GAZ	GAZ:00010067	marine biome	ENVO	ENVO:00000447	-12.4	degree	UO	UO:0000185	130.768	degree	UO	UO:0000185	Microbial sample collection	DNA extraction	102.100.100/22010	2015-08-03	0	meter	UO	UO:0000008	domain
IMOS Darwin national reference station	sea water	ENVO	ENVO:00002149	marine metagenome	NCBITAXON	NCBITaxon:408172	Darwin	GAZ	GAZ:00010067	marine biome	ENVO	ENVO:00000447	-12.4	degree	UO	UO:0000185	130.768	degree	UO	UO:0000185	Microbial sample collection	DNA extraction	102.100.100/22011	2015-08-03	0	meter	UO	UO:0000008	domain
IMOS Darwin national reference station	sea water	ENVO	ENVO:00002149	marine metagenome	NCBITAXON	NCBITaxon:408172	Darwin	GAZ	GAZ:00010067	marine biome	ENVO	ENVO:00000447	-12.4	degree	UO	UO:0000185	130.768	degree	UO	UO:0000185	Microbial sample collection	DNA extraction	102.100.100/22012	2015-08-03	0	meter	UO	UO:0000008	domain
IMOS Darwin national reference station	sea water	ENVO	ENVO:00002149	marine metagenome	NCBITAXON	NCBITaxon:408172	Darwin	GAZ	GAZ:00010067	marine biome	ENVO	ENVO:00000447	-12.4	degree	UO	UO:0000185	130.768	degree	UO	UO:0000185	Microbial sample collection	DNA extraction	102.100.100/22014	2015-08-03	10	meter	UO	UO:0000008	domain
IMOS Darwin national reference station	sea water	ENVO	ENVO:00002149	marine metagenome	NCBITAXON	NCBITaxon:408172	Darwin	GAZ	GAZ:00010067	marine biome	ENVO	ENVO:00000447	-12.4	degree	UO	UO:0000185	130.768	degree	UO	UO:0000185	Microbial sample collection	DNA extraction	102.100.100/22015	2015-08-03	10	meter	UO	UO:0000008	domain
IMOS Darwin national reference station	sea water	ENVO	ENVO:00002149	marine metagenome	NCBITAXON	NCBITaxon:408172	Darwin	GAZ	GAZ:00010067	marine biome	ENVO	ENVO:00000447	-12.4	degree	UO	UO:0000185	130.768	degree	UO	UO:0000185	Microbial sample collection	DNA extraction	102.100.100/22016	2015-08-03	10	meter	UO	UO:0000008	domain
IMOS Darwin national reference station	sea water	ENVO	ENVO:00002149	marine metagenome	NCBITAXON	NCBITaxon:408172	Darwin	GAZ	GAZ:00010067	marine biome	ENVO	ENVO:00000447	-12.4	degree	UO	UO:0000185	130.768	degree	UO	UO:0000185	Microbial sample collection	DNA extraction	102.100.100/22019	2015-08-03	16	meter	UO	UO:0000008	domain
IMOS Darwin national reference station	sea water	ENVO	ENVO:00002149	marine metagenome	NCBITAXON	NCBITaxon:408172	Darwin	GAZ	GAZ:00010067	marine biome	ENVO	ENVO:00000447	-12.4	degree	UO	UO:0000185	130.768	degree	UO	UO:0000185	Microbial sample collection	DNA extraction	102.100.100/22018	2015-08-03	19	meter	UO	UO:0000008	domain
IMOS Darwin national reference station	sea water	ENVO	ENVO:00002149	marine metagenome	NCBITAXON	NCBITaxon:408172	Darwin	GAZ	GAZ:00010067	marine biome	ENVO	ENVO:00000447	-12.4	degree	UO	UO:0000185	130.768	degree	UO	UO:0000185	Microbial sample collection	DNA extraction	102.100.100/22020	2015-08-03	21	meter	UO	UO:0000008	domain
IMOS Darwin national reference station	sea water	ENVO	ENVO:00002149	marine metagenome	NCBITAXON	NCBITaxon:408172	Darwin	GAZ	GAZ:00010067	marine biome	ENVO	ENVO:00000447	-12.4	degree	UO	UO:0000185	130.768	degree	UO	UO:0000185	Microbial sample collection	DNA extraction	102.100.100/22013	2015-08-04	0	meter	UO	UO:0000008	domain
IMOS Darwin national reference station	sea water	ENVO	ENVO:00002149	marine metagenome	NCBITAXON	NCBITaxon:408172	Darwin	GAZ	GAZ:00010067	marine biome	ENVO	ENVO:00000447	-12.4	degree	UO	UO:0000185	130.768	degree	UO	UO:0000185	Microbial sample collection	DNA extraction	102.100.100/22017	2015-08-04	10	meter	UO	UO:0000008	domain
IMOS Darwin national reference station	sea water	ENVO	ENVO:00002149	marine metagenome	NCBITAXON	NCBITaxon:408172	Darwin	GAZ	GAZ:00010067	marine biome	ENVO	ENVO:00000447	-12.4	degree	UO	UO:0000185	130.768	degree	UO	UO:0000185	Microbial sample collection	DNA extraction	102.100.100/22021	2015-08-04	16	meter	UO	UO:0000008	domain
IMOS Darwin national reference station	sea water	ENVO	ENVO:00002149	marine metagenome	NCBITAXON	NCBITaxon:408172	Darwin	GAZ	GAZ:00010067	marine biome	ENVO	ENVO:00000447	-12.4	degree	UO	UO:0000185	130.768	degree	UO	UO:0000185	Microbial sample collection	DNA extraction	102.100.100/34216	2015-11-18	0	meter	UO	UO:0000008	domain
IMOS Darwin national reference station	sea water	ENVO	ENVO:00002149	marine metagenome	NCBITAXON	NCBITaxon:408172	Darwin	GAZ	GAZ:00010067	marine biome	ENVO	ENVO:00000447	-12.4	degree	UO	UO:0000185	130.768	degree	UO	UO:0000185	Microbial sample collection	DNA extraction	102.100.100/34217	2015-11-18	10	meter	UO	UO:0000008	domain
IMOS Darwin national reference station	sea water	ENVO	ENVO:00002149	marine metagenome	NCBITAXON	NCBITaxon:408172	Darwin	GAZ	GAZ:00010067	marine biome	ENVO	ENVO:00000447	-12.4	degree	UO	UO:0000185	130.768	degree	UO	UO:0000185	Microbial sample collection	DNA extraction	102.100.100/34218	2015-11-18	19	meter	UO	UO:0000008	domain
IMOS Darwin national reference station	sea water	ENVO	ENVO:00002149	marine metagenome	NCBITAXON	NCBITaxon:408172	Darwin	GAZ	GAZ:00010067	marine biome	ENVO	ENVO:00000447	-12.4	degree	UO	UO:0000185	130.768	degree	UO	UO:0000185	Microbial sample collection	DNA extraction	102.100.100/34219	2016-02-01	0	meter	UO	UO:0000008	domain
IMOS Darwin national reference station	sea water	ENVO	ENVO:00002149	marine metagenome	NCBITAXON	NCBITaxon:408172	Darwin	GAZ	GAZ:00010067	marine biome	ENVO	ENVO:00000447	-12.4	degree	UO	UO:0000185	130.768	degree	UO	UO:0000185	Microbial sample collection	DNA extraction	102.100.100/34220	2016-02-01	10	meter	UO	UO:0000008	domain
IMOS Darwin national reference station	sea water	ENVO	ENVO:00002149	marine metagenome	NCBITAXON	NCBITaxon:408172	Darwin	GAZ	GAZ:00010067	marine biome	ENVO	ENVO:00000447	-12.4	degree	UO	UO:0000185	130.768	degree	UO	UO:0000185	Microbial sample collection	DNA extraction	102.100.100/34234	2016-02-01	16	meter	UO	UO:0000008	domain
IMOS Darwin national reference station	sea water	ENVO	ENVO:00002149	marine metagenome	NCBITAXON	NCBITaxon:408172	Darwin	GAZ	GAZ:00010067	marine biome	ENVO	ENVO:00000447	-12.4	degree	UO	UO:0000185	130.768	degree	UO	UO:0000185	Microbial sample collection	DNA extraction	102.100.100/34235	2016-02-02	0	meter	UO	UO:0000008	domain
IMOS Darwin national reference station	sea water	ENVO	ENVO:00002149	marine metagenome	NCBITAXON	NCBITaxon:408172	Darwin	GAZ	GAZ:00010067	marine biome	ENVO	ENVO:00000447	-12.4	degree	UO	UO:0000185	130.768	degree	UO	UO:0000185	Microbial sample collection	DNA extraction	102.100.100/34236	2016-02-02	0	meter	UO	UO:0000008	domain
IMOS Darwin national reference station	sea water	ENVO	ENVO:00002149	marine metagenome	NCBITAXON	NCBITaxon:408172	Darwin	GAZ	GAZ:00010067	marine biome	ENVO	ENVO:00000447	-12.4	degree	UO	UO:0000185	130.768	degree	UO	UO:0000185	Microbial sample collection	DNA extraction	102.100.100/34237	2016-02-02	0	meter	UO	UO:0000008	domain
IMOS Darwin national reference station	sea water	ENVO	ENVO:00002149	marine metagenome	NCBITAXON	NCBITaxon:408172	Darwin	GAZ	GAZ:00010067	marine biome	ENVO	ENVO:00000447	-12.4	degree	UO	UO:0000185	130.768	degree	UO	UO:0000185	Microbial sample collection	DNA extraction	102.100.100/34221	2016-02-02	10	meter	UO	UO:0000008	domain
IMOS Darwin national reference station	sea water	ENVO	ENVO:00002149	marine metagenome	NCBITAXON	NCBITaxon:408172	Darwin	GAZ	GAZ:00010067	marine biome	ENVO	ENVO:00000447	-12.4	degree	UO	UO:0000185	130.768	degree	UO	UO:0000185	Microbial sample collection	DNA extraction	102.100.100/34222	2016-02-02	10	meter	UO	UO:0000008	domain
IMOS Darwin national reference station	sea water	ENVO	ENVO:00002149	marine metagenome	NCBITAXON	NCBITaxon:408172	Darwin	GAZ	GAZ:00010067	marine biome	ENVO	ENVO:00000447	-12.4	degree	UO	UO:0000185	130.768	degree	UO	UO:0000185	Microbial sample collection	DNA extraction	102.100.100/34238	2016-02-02	10	meter	UO	UO:0000008	domain
IMOS Darwin national reference station	sea water	ENVO	ENVO:00002149	marine metagenome	NCBITAXON	NCBITaxon:408172	Darwin	GAZ	GAZ:00010067	marine biome	ENVO	ENVO:00000447	-12.4	degree	UO	UO:0000185	130.768	degree	UO	UO:0000185	Microbial sample collection	DNA extraction	102.100.100/34223	2016-02-02	17	meter	UO	UO:0000008	domain
IMOS Darwin national reference station	sea water	ENVO	ENVO:00002149	marine metagenome	NCBITAXON	NCBITaxon:408172	Darwin	GAZ	GAZ:00010067	marine biome	ENVO	ENVO:00000447	-12.4	degree	UO	UO:0000185	130.768	degree	UO	UO:0000185	Microbial sample collection	DNA extraction	102.100.100/34239	2016-02-02	17	meter	UO	UO:0000008	domain
IMOS Darwin national reference station	sea water	ENVO	ENVO:00002149	marine metagenome	NCBITAXON	NCBITaxon:408172	Darwin	GAZ	GAZ:00010067	marine biome	ENVO	ENVO:00000447	-12.4	degree	UO	UO:0000185	130.768	degree	UO	UO:0000185	Microbial sample collection	DNA extraction	102.100.100/34243	2016-02-02	18	meter	UO	UO:0000008	domain
IMOS Darwin national reference station	sea water	ENVO	ENVO:00002149	marine metagenome	NCBITAXON	NCBITaxon:408172	Darwin	GAZ	GAZ:00010067	marine biome	ENVO	ENVO:00000447	-12.4	degree	UO	UO:0000185	130.768	degree	UO	UO:0000185	Microbial sample collection	DNA extraction	102.100.100/34307	2016-05-30	0	meter	UO	UO:0000008	domain
IMOS Darwin national reference station	sea water	ENVO	ENVO:00002149	marine metagenome	NCBITAXON	NCBITaxon:408172	Darwin	GAZ	GAZ:00010067	marine biome	ENVO	ENVO:00000447	-12.4	degree	UO	UO:0000185	130.768	degree	UO	UO:0000185	Microbial sample collection	DNA extraction	102.100.100/34308	2016-05-30	10	meter	UO	UO:0000008	domain
IMOS Darwin national reference station	sea water	ENVO	ENVO:00002149	marine metagenome	NCBITAXON	NCBITaxon:408172	Darwin	GAZ	GAZ:00010067	marine biome	ENVO	ENVO:00000447	-12.4	degree	UO	UO:0000185	130.768	degree	UO	UO:0000185	Microbial sample collection	DNA extraction	102.100.100/34309	2016-05-30	15	meter	UO	UO:0000008	domain
