# Supplementary material for: Systematic, continental scale temporal monitoring of marine pelagic microbiota by the Australian Marine Microbial Biodiversity Initiative
Source: Sci Data. 2018 Jul 17;5:180130. doi: 10.1038/sdata.2018.130 (PMC6049030; doi:10.1038/sdata.2018.130)
Supplement: Supplementary file 1 [file sdata2018130-isa1.zip › a_assay_bacterial.txt]

Sample Name	Protocol REF	Parameter Value[instrument]	Parameter Value[manufacturer]	Parameter Value[library name]	Assay Name	Raw Data File	Comment[Data Repository]	Comment[Data Record Accession]	Comment[Data Record URI]	Protocol REF	Derived Data File	Comment[Data Repository]	Comment[Data Record Accession]	Comment[Data Record URI]	Factor Value[domain]
102.100.100/21644	DNA sequence generation	MiSeq	Illumina	16S_AFGB7_GAACTAGTCACC	102.100.100/21644_16S_AFGB7_GAACTAGTCACC	SRX3079663	NCBI Sequence Read Archive	SRP114822	http://identifiers.org/ncbi/insdc.sra:SRP114822	DNA sequence processing	AMMBI_B16S_zotus_table_Silvav132_datarelease_20032018.txt	figshare	doi:10.6084/m9.figshare.5808864.v3	https://doi.org/10.6084/m9.figshare.5808864.v3	Bacteria
102.100.100/21644	DNA sequence generation	MiSeq	Illumina	16S_AFGB7_GTCAATTGACCG	102.100.100/21644_16S_AFGB7_GTCAATTGACCG	SRX3079660	NCBI Sequence Read Archive	SRP114822	http://identifiers.org/ncbi/insdc.sra:SRP114822	DNA sequence processing	AMMBI_B16S_zotus_table_Silvav132_datarelease_20032018.txt	figshare	doi:10.6084/m9.figshare.5808864.v3	https://doi.org/10.6084/m9.figshare.5808864.v3	Bacteria
102.100.100/21645	DNA sequence generation	MiSeq	Illumina	16S_AFGB7_GACGGAACCCAT	102.100.100/21645_16S_AFGB7_GACGGAACCCAT	SRX3079733	NCBI Sequence Read Archive	SRP114822	http://identifiers.org/ncbi/insdc.sra:SRP114822	DNA sequence processing	AMMBI_B16S_zotus_table_Silvav132_datarelease_20032018.txt	figshare	doi:10.6084/m9.figshare.5808864.v3	https://doi.org/10.6084/m9.figshare.5808864.v3	Bacteria
102.100.100/21645	DNA sequence generation	MiSeq	Illumina	16S_AFGB7_ATGAGACTCCAC	102.100.100/21645_16S_AFGB7_ATGAGACTCCAC	SRX3079732	NCBI Sequence Read Archive	SRP114822	http://identifiers.org/ncbi/insdc.sra:SRP114822	DNA sequence processing	AMMBI_B16S_zotus_table_Silvav132_datarelease_20032018.txt	figshare	doi:10.6084/m9.figshare.5808864.v3	https://doi.org/10.6084/m9.figshare.5808864.v3	Bacteria
102.100.100/21646	DNA sequence generation	MiSeq	Illumina	16S_AFGB7_CAAGCATGCCTA	102.100.100/21646_16S_AFGB7_CAAGCATGCCTA	SRX3079633	NCBI Sequence Read Archive	SRP114822	http://identifiers.org/ncbi/insdc.sra:SRP114822	DNA sequence processing	AMMBI_B16S_zotus_table_Silvav132_datarelease_20032018.txt	figshare	doi:10.6084/m9.figshare.5808864.v3	https://doi.org/10.6084/m9.figshare.5808864.v3	Bacteria
102.100.100/21646	DNA sequence generation	MiSeq	Illumina	16S_AFGB7_GAATCTTCGAGC	102.100.100/21646_16S_AFGB7_GAATCTTCGAGC	SRX3079728	NCBI Sequence Read Archive	SRP114822	http://identifiers.org/ncbi/insdc.sra:SRP114822	DNA sequence processing	AMMBI_B16S_zotus_table_Silvav132_datarelease_20032018.txt	figshare	doi:10.6084/m9.figshare.5808864.v3	https://doi.org/10.6084/m9.figshare.5808864.v3	Bacteria
102.100.100/21647	DNA sequence generation	MiSeq	Illumina	16S_AFGB7_ACACGTAAGCCT	102.100.100/21647_16S_AFGB7_ACACGTAAGCCT	SRX3079640	NCBI Sequence Read Archive	SRP114822	http://identifiers.org/ncbi/insdc.sra:SRP114822	DNA sequence processing	AMMBI_B16S_zotus_table_Silvav132_datarelease_20032018.txt	figshare	doi:10.6084/m9.figshare.5808864.v3	https://doi.org/10.6084/m9.figshare.5808864.v3	Bacteria
102.100.100/21647	DNA sequence generation	MiSeq	Illumina	16S_AFGB7_CCTGAACTAGTT	102.100.100/21647_16S_AFGB7_CCTGAACTAGTT	SRX3079639	NCBI Sequence Read Archive	SRP114822	http://identifiers.org/ncbi/insdc.sra:SRP114822	DNA sequence processing	AMMBI_B16S_zotus_table_Silvav132_datarelease_20032018.txt	figshare	doi:10.6084/m9.figshare.5808864.v3	https://doi.org/10.6084/m9.figshare.5808864.v3	Bacteria
102.100.100/21648	DNA sequence generation	MiSeq	Illumina	16S_AFGB7_GAGTGGTAGAGA	102.100.100/21648_16S_AFGB7_GAGTGGTAGAGA	SRX3079503	NCBI Sequence Read Archive	SRP114822	http://identifiers.org/ncbi/insdc.sra:SRP114822	DNA sequence processing	AMMBI_B16S_zotus_table_Silvav132_datarelease_20032018.txt	figshare	doi:10.6084/m9.figshare.5808864.v3	https://doi.org/10.6084/m9.figshare.5808864.v3	Bacteria
102.100.100/21648	DNA sequence generation	MiSeq	Illumina	16S_AFGB7_CTTCGGCAGAAT	102.100.100/21648_16S_AFGB7_CTTCGGCAGAAT	SRX3079502	NCBI Sequence Read Archive	SRP114822	http://identifiers.org/ncbi/insdc.sra:SRP114822	DNA sequence processing	AMMBI_B16S_zotus_table_Silvav132_datarelease_20032018.txt	figshare	doi:10.6084/m9.figshare.5808864.v3	https://doi.org/10.6084/m9.figshare.5808864.v3	Bacteria
102.100.100/21649	DNA sequence generation	MiSeq	Illumina	16S_AFGB7_GAAGTTGGAAGT	102.100.100/21649_16S_AFGB7_GAAGTTGGAAGT	SRX3079334	NCBI Sequence Read Archive	SRP114822	http://identifiers.org/ncbi/insdc.sra:SRP114822	DNA sequence processing	AMMBI_B16S_zotus_table_Silvav132_datarelease_20032018.txt	figshare	doi:10.6084/m9.figshare.5808864.v3	https://doi.org/10.6084/m9.figshare.5808864.v3	Bacteria
102.100.100/21649	DNA sequence generation	MiSeq	Illumina	16S_AFGB7_ACGGGACATGCT	102.100.100/21649_16S_AFGB7_ACGGGACATGCT	SRX3079354	NCBI Sequence Read Archive	SRP114822	http://identifiers.org/ncbi/insdc.sra:SRP114822	DNA sequence processing	AMMBI_B16S_zotus_table_Silvav132_datarelease_20032018.txt	figshare	doi:10.6084/m9.figshare.5808864.v3	https://doi.org/10.6084/m9.figshare.5808864.v3	Bacteria
102.100.100/21650	DNA sequence generation	MiSeq	Illumina	16S_AFGB7_GTCATATCGTAC	102.100.100/21650_16S_AFGB7_GTCATATCGTAC	SRX3079521	NCBI Sequence Read Archive	SRP114822	http://identifiers.org/ncbi/insdc.sra:SRP114822	DNA sequence processing	AMMBI_B16S_zotus_table_Silvav132_datarelease_20032018.txt	figshare	doi:10.6084/m9.figshare.5808864.v3	https://doi.org/10.6084/m9.figshare.5808864.v3	Bacteria
102.100.100/21650	DNA sequence generation	MiSeq	Illumina	16S_AFGB7_TTCCTAGGTGAG	102.100.100/21650_16S_AFGB7_TTCCTAGGTGAG	SRX3079510	NCBI Sequence Read Archive	SRP114822	http://identifiers.org/ncbi/insdc.sra:SRP114822	DNA sequence processing	AMMBI_B16S_zotus_table_Silvav132_datarelease_20032018.txt	figshare	doi:10.6084/m9.figshare.5808864.v3	https://doi.org/10.6084/m9.figshare.5808864.v3	Bacteria
102.100.100/21651	DNA sequence generation	MiSeq	Illumina	16S_AFGB7_GGAAACCACCAC	102.100.100/21651_16S_AFGB7_GGAAACCACCAC	SRX3079678	NCBI Sequence Read Archive	SRP114822	http://identifiers.org/ncbi/insdc.sra:SRP114822	DNA sequence processing	AMMBI_B16S_zotus_table_Silvav132_datarelease_20032018.txt	figshare	doi:10.6084/m9.figshare.5808864.v3	https://doi.org/10.6084/m9.figshare.5808864.v3	Bacteria
102.100.100/21651	DNA sequence generation	MiSeq	Illumina	16S_AFGB7_GCACGACAACAC	102.100.100/21651_16S_AFGB7_GCACGACAACAC	SRX3079676	NCBI Sequence Read Archive	SRP114822	http://identifiers.org/ncbi/insdc.sra:SRP114822	DNA sequence processing	AMMBI_B16S_zotus_table_Silvav132_datarelease_20032018.txt	figshare	doi:10.6084/m9.figshare.5808864.v3	https://doi.org/10.6084/m9.figshare.5808864.v3	Bacteria
102.100.100/21652	DNA sequence generation	MiSeq	Illumina	16S_AFGB7_TTGCGCATACTA	102.100.100/21652_16S_AFGB7_TTGCGCATACTA	SRX3079574	NCBI Sequence Read Archive	SRP114822	http://identifiers.org/ncbi/insdc.sra:SRP114822	DNA sequence processing	AMMBI_B16S_zotus_table_Silvav132_datarelease_20032018.txt	figshare	doi:10.6084/m9.figshare.5808864.v3	https://doi.org/10.6084/m9.figshare.5808864.v3	Bacteria
102.100.100/21652	DNA sequence generation	MiSeq	Illumina	16S_AFGB7_ATCGATCTGTGG	102.100.100/21652_16S_AFGB7_ATCGATCTGTGG	SRX3079575	NCBI Sequence Read Archive	SRP114822	http://identifiers.org/ncbi/insdc.sra:SRP114822	DNA sequence processing	AMMBI_B16S_zotus_table_Silvav132_datarelease_20032018.txt	figshare	doi:10.6084/m9.figshare.5808864.v3	https://doi.org/10.6084/m9.figshare.5808864.v3	Bacteria
102.100.100/21653	DNA sequence generation	MiSeq	Illumina	16S_AFGB7_CTTGTGTCGATA	102.100.100/21653_16S_AFGB7_CTTGTGTCGATA	SRX3079567	NCBI Sequence Read Archive	SRP114822	http://identifiers.org/ncbi/insdc.sra:SRP114822	DNA sequence processing	AMMBI_B16S_zotus_table_Silvav132_datarelease_20032018.txt	figshare	doi:10.6084/m9.figshare.5808864.v3	https://doi.org/10.6084/m9.figshare.5808864.v3	Bacteria
102.100.100/21653	DNA sequence generation	MiSeq	Illumina	16S_AFGB7_ACATTCAGCGCA	102.100.100/21653_16S_AFGB7_ACATTCAGCGCA	SRX3079568	NCBI Sequence Read Archive	SRP114822	http://identifiers.org/ncbi/insdc.sra:SRP114822	DNA sequence processing	AMMBI_B16S_zotus_table_Silvav132_datarelease_20032018.txt	figshare	doi:10.6084/m9.figshare.5808864.v3	https://doi.org/10.6084/m9.figshare.5808864.v3	Bacteria
102.100.100/21654	DNA sequence generation	MiSeq	Illumina	16S_AFGB7_ACTGACAGCCAT	102.100.100/21654_16S_AFGB7_ACTGACAGCCAT	SRX3079691	NCBI Sequence Read Archive	SRP114822	http://identifiers.org/ncbi/insdc.sra:SRP114822	DNA sequence processing	AMMBI_B16S_zotus_table_Silvav132_datarelease_20032018.txt	figshare	doi:10.6084/m9.figshare.5808864.v3	https://doi.org/10.6084/m9.figshare.5808864.v3	Bacteria
102.100.100/21654	DNA sequence generation	MiSeq	Illumina	16S_AFGB7_TGAGCCGGAATC	102.100.100/21654_16S_AFGB7_TGAGCCGGAATC	SRX3079377	NCBI Sequence Read Archive	SRP114822	http://identifiers.org/ncbi/insdc.sra:SRP114822	DNA sequence processing	AMMBI_B16S_zotus_table_Silvav132_datarelease_20032018.txt	figshare	doi:10.6084/m9.figshare.5808864.v3	https://doi.org/10.6084/m9.figshare.5808864.v3	Bacteria
102.100.100/21655	DNA sequence generation	MiSeq	Illumina	16S_AFGB7_GCGGCAATTACG	102.100.100/21655_16S_AFGB7_GCGGCAATTACG	SRX3079515	NCBI Sequence Read Archive	SRP114822	http://identifiers.org/ncbi/insdc.sra:SRP114822	DNA sequence processing	AMMBI_B16S_zotus_table_Silvav132_datarelease_20032018.txt	figshare	doi:10.6084/m9.figshare.5808864.v3	https://doi.org/10.6084/m9.figshare.5808864.v3	Bacteria
102.100.100/21655	DNA sequence generation	MiSeq	Illumina	16S_AFGB7_CGAGAAGAGAAC	102.100.100/21655_16S_AFGB7_CGAGAAGAGAAC	SRX3079518	NCBI Sequence Read Archive	SRP114822	http://identifiers.org/ncbi/insdc.sra:SRP114822	DNA sequence processing	AMMBI_B16S_zotus_table_Silvav132_datarelease_20032018.txt	figshare	doi:10.6084/m9.figshare.5808864.v3	https://doi.org/10.6084/m9.figshare.5808864.v3	Bacteria
102.100.100/21814	DNA sequence generation	MiSeq	Illumina	16S_AL0YY	102.100.100/21814_16S_AL0YY	SRX3079347	NCBI Sequence Read Archive	SRP114822	http://identifiers.org/ncbi/insdc.sra:SRP114822	DNA sequence processing	AMMBI_B16S_zotus_table_Silvav132_datarelease_20032018.txt	figshare	doi:10.6084/m9.figshare.5808864.v3	https://doi.org/10.6084/m9.figshare.5808864.v3	Bacteria
102.100.100/21815	DNA sequence generation	MiSeq	Illumina	16S_AL0YY	102.100.100/21815_16S_AL0YY	SRX3079706	NCBI Sequence Read Archive	SRP114822	http://identifiers.org/ncbi/insdc.sra:SRP114822	DNA sequence processing	AMMBI_B16S_zotus_table_Silvav132_datarelease_20032018.txt	figshare	doi:10.6084/m9.figshare.5808864.v3	https://doi.org/10.6084/m9.figshare.5808864.v3	Bacteria
102.100.100/21816	DNA sequence generation	MiSeq	Illumina	16S_AL0YY	102.100.100/21816_16S_AL0YY	SRX3079710	NCBI Sequence Read Archive	SRP114822	http://identifiers.org/ncbi/insdc.sra:SRP114822	DNA sequence processing	AMMBI_B16S_zotus_table_Silvav132_datarelease_20032018.txt	figshare	doi:10.6084/m9.figshare.5808864.v3	https://doi.org/10.6084/m9.figshare.5808864.v3	Bacteria
102.100.100/21817	DNA sequence generation	MiSeq	Illumina	16S_AL0YY	102.100.100/21817_16S_AL0YY	SRX3079704	NCBI Sequence Read Archive	SRP114822	http://identifiers.org/ncbi/insdc.sra:SRP114822	DNA sequence processing	AMMBI_B16S_zotus_table_Silvav132_datarelease_20032018.txt	figshare	doi:10.6084/m9.figshare.5808864.v3	https://doi.org/10.6084/m9.figshare.5808864.v3	Bacteria
102.100.100/21818	DNA sequence generation	MiSeq	Illumina	16S_AL0YY	102.100.100/21818_16S_AL0YY	SRX3079548	NCBI Sequence Read Archive	SRP114822	http://identifiers.org/ncbi/insdc.sra:SRP114822	DNA sequence processing	AMMBI_B16S_zotus_table_Silvav132_datarelease_20032018.txt	figshare	doi:10.6084/m9.figshare.5808864.v3	https://doi.org/10.6084/m9.figshare.5808864.v3	Bacteria
102.100.100/21819	DNA sequence generation	MiSeq	Illumina	16S_AL0YY	102.100.100/21819_16S_AL0YY	SRX3079552	NCBI Sequence Read Archive	SRP114822	http://identifiers.org/ncbi/insdc.sra:SRP114822	DNA sequence processing	AMMBI_B16S_zotus_table_Silvav132_datarelease_20032018.txt	figshare	doi:10.6084/m9.figshare.5808864.v3	https://doi.org/10.6084/m9.figshare.5808864.v3	Bacteria
102.100.100/21820	DNA sequence generation	MiSeq	Illumina	16S_AL0YY	102.100.100/21820_16S_AL0YY	SRX3079312	NCBI Sequence Read Archive	SRP114822	http://identifiers.org/ncbi/insdc.sra:SRP114822	DNA sequence processing	AMMBI_B16S_zotus_table_Silvav132_datarelease_20032018.txt	figshare	doi:10.6084/m9.figshare.5808864.v3	https://doi.org/10.6084/m9.figshare.5808864.v3	Bacteria
102.100.100/21821	DNA sequence generation	MiSeq	Illumina	16S_AL0YY	102.100.100/21821_16S_AL0YY	SRX3079308	NCBI Sequence Read Archive	SRP114822	http://identifiers.org/ncbi/insdc.sra:SRP114822	DNA sequence processing	AMMBI_B16S_zotus_table_Silvav132_datarelease_20032018.txt	figshare	doi:10.6084/m9.figshare.5808864.v3	https://doi.org/10.6084/m9.figshare.5808864.v3	Bacteria
102.100.100/21822	DNA sequence generation	MiSeq	Illumina	16S_AL0YY	102.100.100/21822_16S_AL0YY	SRX3079314	NCBI Sequence Read Archive	SRP114822	http://identifiers.org/ncbi/insdc.sra:SRP114822	DNA sequence processing	AMMBI_B16S_zotus_table_Silvav132_datarelease_20032018.txt	figshare	doi:10.6084/m9.figshare.5808864.v3	https://doi.org/10.6084/m9.figshare.5808864.v3	Bacteria
102.100.100/21823	DNA sequence generation	MiSeq	Illumina	16S_AL0YY	102.100.100/21823_16S_AL0YY	SRX3079671	NCBI Sequence Read Archive	SRP114822	http://identifiers.org/ncbi/insdc.sra:SRP114822	DNA sequence processing	AMMBI_B16S_zotus_table_Silvav132_datarelease_20032018.txt	figshare	doi:10.6084/m9.figshare.5808864.v3	https://doi.org/10.6084/m9.figshare.5808864.v3	Bacteria
102.100.100/21824	DNA sequence generation	MiSeq	Illumina	16S_AL0YY	102.100.100/21824_16S_AL0YY	SRX3079675	NCBI Sequence Read Archive	SRP114822	http://identifiers.org/ncbi/insdc.sra:SRP114822	DNA sequence processing	AMMBI_B16S_zotus_table_Silvav132_datarelease_20032018.txt	figshare	doi:10.6084/m9.figshare.5808864.v3	https://doi.org/10.6084/m9.figshare.5808864.v3	Bacteria
102.100.100/21825	DNA sequence generation	MiSeq	Illumina	16S_AL0YY	102.100.100/21825_16S_AL0YY	SRX3077991	NCBI Sequence Read Archive	SRP114822	http://identifiers.org/ncbi/insdc.sra:SRP114822	DNA sequence processing	AMMBI_B16S_zotus_table_Silvav132_datarelease_20032018.txt	figshare	doi:10.6084/m9.figshare.5808864.v3	https://doi.org/10.6084/m9.figshare.5808864.v3	Bacteria
102.100.100/21826	DNA sequence generation	MiSeq	Illumina	16S_AL0YY	102.100.100/21826_16S_AL0YY	SRX3077995	NCBI Sequence Read Archive	SRP114822	http://identifiers.org/ncbi/insdc.sra:SRP114822	DNA sequence processing	AMMBI_B16S_zotus_table_Silvav132_datarelease_20032018.txt	figshare	doi:10.6084/m9.figshare.5808864.v3	https://doi.org/10.6084/m9.figshare.5808864.v3	Bacteria
102.100.100/21827	DNA sequence generation	MiSeq	Illumina	16S_AL0YY	102.100.100/21827_16S_AL0YY	SRX3077886	NCBI Sequence Read Archive	SRP114822	http://identifiers.org/ncbi/insdc.sra:SRP114822	DNA sequence processing	AMMBI_B16S_zotus_table_Silvav132_datarelease_20032018.txt	figshare	doi:10.6084/m9.figshare.5808864.v3	https://doi.org/10.6084/m9.figshare.5808864.v3	Bacteria
102.100.100/21828	DNA sequence generation	MiSeq	Illumina	16S_AL0YY	102.100.100/21828_16S_AL0YY	SRX3077890	NCBI Sequence Read Archive	SRP114822	http://identifiers.org/ncbi/insdc.sra:SRP114822	DNA sequence processing	AMMBI_B16S_zotus_table_Silvav132_datarelease_20032018.txt	figshare	doi:10.6084/m9.figshare.5808864.v3	https://doi.org/10.6084/m9.figshare.5808864.v3	Bacteria
102.100.100/21829	DNA sequence generation	MiSeq	Illumina	16S_AL0YY	102.100.100/21829_16S_AL0YY	SRX3077884	NCBI Sequence Read Archive	SRP114822	http://identifiers.org/ncbi/insdc.sra:SRP114822	DNA sequence processing	AMMBI_B16S_zotus_table_Silvav132_datarelease_20032018.txt	figshare	doi:10.6084/m9.figshare.5808864.v3	https://doi.org/10.6084/m9.figshare.5808864.v3	Bacteria
102.100.100/21830	DNA sequence generation	MiSeq	Illumina	16S_AL0YY	102.100.100/21830_16S_AL0YY	SRX3077795	NCBI Sequence Read Archive	SRP114822	http://identifiers.org/ncbi/insdc.sra:SRP114822	DNA sequence processing	AMMBI_B16S_zotus_table_Silvav132_datarelease_20032018.txt	figshare	doi:10.6084/m9.figshare.5808864.v3	https://doi.org/10.6084/m9.figshare.5808864.v3	Bacteria
102.100.100/21831	DNA sequence generation	MiSeq	Illumina	16S_AL0YY	102.100.100/21831_16S_AL0YY	SRX3077799	NCBI Sequence Read Archive	SRP114822	http://identifiers.org/ncbi/insdc.sra:SRP114822	DNA sequence processing	AMMBI_B16S_zotus_table_Silvav132_datarelease_20032018.txt	figshare	doi:10.6084/m9.figshare.5808864.v3	https://doi.org/10.6084/m9.figshare.5808864.v3	Bacteria
102.100.100/21832	DNA sequence generation	MiSeq	Illumina	16S_AL0YY	102.100.100/21832_16S_AL0YY	SRX3078171	NCBI Sequence Read Archive	SRP114822	http://identifiers.org/ncbi/insdc.sra:SRP114822	DNA sequence processing	AMMBI_B16S_zotus_table_Silvav132_datarelease_20032018.txt	figshare	doi:10.6084/m9.figshare.5808864.v3	https://doi.org/10.6084/m9.figshare.5808864.v3	Bacteria
102.100.100/21833	DNA sequence generation	MiSeq	Illumina	16S_AL0YY	102.100.100/21833_16S_AL0YY	SRX3078167	NCBI Sequence Read Archive	SRP114822	http://identifiers.org/ncbi/insdc.sra:SRP114822	DNA sequence processing	AMMBI_B16S_zotus_table_Silvav132_datarelease_20032018.txt	figshare	doi:10.6084/m9.figshare.5808864.v3	https://doi.org/10.6084/m9.figshare.5808864.v3	Bacteria
102.100.100/21834	DNA sequence generation	MiSeq	Illumina	16S_AL0YY	102.100.100/21834_16S_AL0YY	SRX3078173	NCBI Sequence Read Archive	SRP114822	http://identifiers.org/ncbi/insdc.sra:SRP114822	DNA sequence processing	AMMBI_B16S_zotus_table_Silvav132_datarelease_20032018.txt	figshare	doi:10.6084/m9.figshare.5808864.v3	https://doi.org/10.6084/m9.figshare.5808864.v3	Bacteria
102.100.100/21835	DNA sequence generation	MiSeq	Illumina	16S_AL0YY	102.100.100/21835_16S_AL0YY	SRX3077972	NCBI Sequence Read Archive	SRP114822	http://identifiers.org/ncbi/insdc.sra:SRP114822	DNA sequence processing	AMMBI_B16S_zotus_table_Silvav132_datarelease_20032018.txt	figshare	doi:10.6084/m9.figshare.5808864.v3	https://doi.org/10.6084/m9.figshare.5808864.v3	Bacteria
102.100.100/21836	DNA sequence generation	MiSeq	Illumina	16S_AL0YY	102.100.100/21836_16S_AL0YY	SRX3077966	NCBI Sequence Read Archive	SRP114822	http://identifiers.org/ncbi/insdc.sra:SRP114822	DNA sequence processing	AMMBI_B16S_zotus_table_Silvav132_datarelease_20032018.txt	figshare	doi:10.6084/m9.figshare.5808864.v3	https://doi.org/10.6084/m9.figshare.5808864.v3	Bacteria
102.100.100/21837	DNA sequence generation	MiSeq	Illumina	16S_AL0YY	102.100.100/21837_16S_AL0YY	SRX3077826	NCBI Sequence Read Archive	SRP114822	http://identifiers.org/ncbi/insdc.sra:SRP114822	DNA sequence processing	AMMBI_B16S_zotus_table_Silvav132_datarelease_20032018.txt	figshare	doi:10.6084/m9.figshare.5808864.v3	https://doi.org/10.6084/m9.figshare.5808864.v3	Bacteria
102.100.100/21838	DNA sequence generation	MiSeq	Illumina	16S_AL0YY	102.100.100/21838_16S_AL0YY	SRX3077822	NCBI Sequence Read Archive	SRP114822	http://identifiers.org/ncbi/insdc.sra:SRP114822	DNA sequence processing	AMMBI_B16S_zotus_table_Silvav132_datarelease_20032018.txt	figshare	doi:10.6084/m9.figshare.5808864.v3	https://doi.org/10.6084/m9.figshare.5808864.v3	Bacteria
102.100.100/21839	DNA sequence generation	MiSeq	Illumina	16S_AL0YY	102.100.100/21839_16S_AL0YY	SRX3078137	NCBI Sequence Read Archive	SRP114822	http://identifiers.org/ncbi/insdc.sra:SRP114822	DNA sequence processing	AMMBI_B16S_zotus_table_Silvav132_datarelease_20032018.txt	figshare	doi:10.6084/m9.figshare.5808864.v3	https://doi.org/10.6084/m9.figshare.5808864.v3	Bacteria
102.100.100/21840	DNA sequence generation	MiSeq	Illumina	16S_AL0YY	102.100.100/21840_16S_AL0YY	SRX3078258	NCBI Sequence Read Archive	SRP114822	http://identifiers.org/ncbi/insdc.sra:SRP114822	DNA sequence processing	AMMBI_B16S_zotus_table_Silvav132_datarelease_20032018.txt	figshare	doi:10.6084/m9.figshare.5808864.v3	https://doi.org/10.6084/m9.figshare.5808864.v3	Bacteria
102.100.100/21841	DNA sequence generation	MiSeq	Illumina	16S_AL0YY	102.100.100/21841_16S_AL0YY	SRX3078254	NCBI Sequence Read Archive	SRP114822	http://identifiers.org/ncbi/insdc.sra:SRP114822	DNA sequence processing	AMMBI_B16S_zotus_table_Silvav132_datarelease_20032018.txt	figshare	doi:10.6084/m9.figshare.5808864.v3	https://doi.org/10.6084/m9.figshare.5808864.v3	Bacteria
102.100.100/21842	DNA sequence generation	MiSeq	Illumina	16S_AL0YY	102.100.100/21842_16S_AL0YY	SRX3078115	NCBI Sequence Read Archive	SRP114822	http://identifiers.org/ncbi/insdc.sra:SRP114822	DNA sequence processing	AMMBI_B16S_zotus_table_Silvav132_datarelease_20032018.txt	figshare	doi:10.6084/m9.figshare.5808864.v3	https://doi.org/10.6084/m9.figshare.5808864.v3	Bacteria
102.100.100/21843	DNA sequence generation	MiSeq	Illumina	16S_AL0YY	102.100.100/21843_16S_AL0YY	SRX3078119	NCBI Sequence Read Archive	SRP114822	http://identifiers.org/ncbi/insdc.sra:SRP114822	DNA sequence processing	AMMBI_B16S_zotus_table_Silvav132_datarelease_20032018.txt	figshare	doi:10.6084/m9.figshare.5808864.v3	https://doi.org/10.6084/m9.figshare.5808864.v3	Bacteria
102.100.100/21844	DNA sequence generation	MiSeq	Illumina	16S_AL0YY	102.100.100/21844_16S_AL0YY	SRX3078121	NCBI Sequence Read Archive	SRP114822	http://identifiers.org/ncbi/insdc.sra:SRP114822	DNA sequence processing	AMMBI_B16S_zotus_table_Silvav132_datarelease_20032018.txt	figshare	doi:10.6084/m9.figshare.5808864.v3	https://doi.org/10.6084/m9.figshare.5808864.v3	Bacteria
102.100.100/21845	DNA sequence generation	MiSeq	Illumina	16S_AL0YY	102.100.100/21845_16S_AL0YY	SRX3077863	NCBI Sequence Read Archive	SRP114822	http://identifiers.org/ncbi/insdc.sra:SRP114822	DNA sequence processing	AMMBI_B16S_zotus_table_Silvav132_datarelease_20032018.txt	figshare	doi:10.6084/m9.figshare.5808864.v3	https://doi.org/10.6084/m9.figshare.5808864.v3	Bacteria
102.100.100/21846	DNA sequence generation	MiSeq	Illumina	16S_AL0YY	102.100.100/21846_16S_AL0YY	SRX3077914	NCBI Sequence Read Archive	SRP114822	http://identifiers.org/ncbi/insdc.sra:SRP114822	DNA sequence processing	AMMBI_B16S_zotus_table_Silvav132_datarelease_20032018.txt	figshare	doi:10.6084/m9.figshare.5808864.v3	https://doi.org/10.6084/m9.figshare.5808864.v3	Bacteria
102.100.100/21847	DNA sequence generation	MiSeq	Illumina	16S_AL0YY	102.100.100/21847_16S_AL0YY	SRX3078222	NCBI Sequence Read Archive	SRP114822	http://identifiers.org/ncbi/insdc.sra:SRP114822	DNA sequence processing	AMMBI_B16S_zotus_table_Silvav132_datarelease_20032018.txt	figshare	doi:10.6084/m9.figshare.5808864.v3	https://doi.org/10.6084/m9.figshare.5808864.v3	Bacteria
102.100.100/21848	DNA sequence generation	MiSeq	Illumina	16S_AL0YY	102.100.100/21848_16S_AL0YY	SRX3078226	NCBI Sequence Read Archive	SRP114822	http://identifiers.org/ncbi/insdc.sra:SRP114822	DNA sequence processing	AMMBI_B16S_zotus_table_Silvav132_datarelease_20032018.txt	figshare	doi:10.6084/m9.figshare.5808864.v3	https://doi.org/10.6084/m9.figshare.5808864.v3	Bacteria
102.100.100/21849	DNA sequence generation	MiSeq	Illumina	16S_AL0YY	102.100.100/21849_16S_AL0YY	SRX3078230	NCBI Sequence Read Archive	SRP114822	http://identifiers.org/ncbi/insdc.sra:SRP114822	DNA sequence processing	AMMBI_B16S_zotus_table_Silvav132_datarelease_20032018.txt	figshare	doi:10.6084/m9.figshare.5808864.v3	https://doi.org/10.6084/m9.figshare.5808864.v3	Bacteria
102.100.100/21850	DNA sequence generation	MiSeq	Illumina	16S_AL0YY	102.100.100/21850_16S_AL0YY	SRX3078186	NCBI Sequence Read Archive	SRP114822	http://identifiers.org/ncbi/insdc.sra:SRP114822	DNA sequence processing	AMMBI_B16S_zotus_table_Silvav132_datarelease_20032018.txt	figshare	doi:10.6084/m9.figshare.5808864.v3	https://doi.org/10.6084/m9.figshare.5808864.v3	Bacteria
102.100.100/21851	DNA sequence generation	MiSeq	Illumina	16S_AL0YY	102.100.100/21851_16S_AL0YY	SRX3078190	NCBI Sequence Read Archive	SRP114822	http://identifiers.org/ncbi/insdc.sra:SRP114822	DNA sequence processing	AMMBI_B16S_zotus_table_Silvav132_datarelease_20032018.txt	figshare	doi:10.6084/m9.figshare.5808864.v3	https://doi.org/10.6084/m9.figshare.5808864.v3	Bacteria
102.100.100/21852	DNA sequence generation	MiSeq	Illumina	16S_AL0YY	102.100.100/21852_16S_AL0YY	SRX3077812	NCBI Sequence Read Archive	SRP114822	http://identifiers.org/ncbi/insdc.sra:SRP114822	DNA sequence processing	AMMBI_B16S_zotus_table_Silvav132_datarelease_20032018.txt	figshare	doi:10.6084/m9.figshare.5808864.v3	https://doi.org/10.6084/m9.figshare.5808864.v3	Bacteria
102.100.100/21853	DNA sequence generation	MiSeq	Illumina	16S_AL0YY	102.100.100/21853_16S_AL0YY	SRX3077816	NCBI Sequence Read Archive	SRP114822	http://identifiers.org/ncbi/insdc.sra:SRP114822	DNA sequence processing	AMMBI_B16S_zotus_table_Silvav132_datarelease_20032018.txt	figshare	doi:10.6084/m9.figshare.5808864.v3	https://doi.org/10.6084/m9.figshare.5808864.v3	Bacteria
102.100.100/21854	DNA sequence generation	MiSeq	Illumina	16S_AL0YY	102.100.100/21854_16S_AL0YY	SRX3077820	NCBI Sequence Read Archive	SRP114822	http://identifiers.org/ncbi/insdc.sra:SRP114822	DNA sequence processing	AMMBI_B16S_zotus_table_Silvav132_datarelease_20032018.txt	figshare	doi:10.6084/m9.figshare.5808864.v3	https://doi.org/10.6084/m9.figshare.5808864.v3	Bacteria
102.100.100/21855	DNA sequence generation	MiSeq	Illumina	16S_AL0YY	102.100.100/21855_16S_AL0YY	SRX3077964	NCBI Sequence Read Archive	SRP114822	http://identifiers.org/ncbi/insdc.sra:SRP114822	DNA sequence processing	AMMBI_B16S_zotus_table_Silvav132_datarelease_20032018.txt	figshare	doi:10.6084/m9.figshare.5808864.v3	https://doi.org/10.6084/m9.figshare.5808864.v3	Bacteria
102.100.100/21856	DNA sequence generation	MiSeq	Illumina	16S_AL0YY	102.100.100/21856_16S_AL0YY	SRX3077960	NCBI Sequence Read Archive	SRP114822	http://identifiers.org/ncbi/insdc.sra:SRP114822	DNA sequence processing	AMMBI_B16S_zotus_table_Silvav132_datarelease_20032018.txt	figshare	doi:10.6084/m9.figshare.5808864.v3	https://doi.org/10.6084/m9.figshare.5808864.v3	Bacteria
102.100.100/21857	DNA sequence generation	MiSeq	Illumina	16S_AL0YY	102.100.100/21857_16S_AL0YY	SRX3078105	NCBI Sequence Read Archive	SRP114822	http://identifiers.org/ncbi/insdc.sra:SRP114822	DNA sequence processing	AMMBI_B16S_zotus_table_Silvav132_datarelease_20032018.txt	figshare	doi:10.6084/m9.figshare.5808864.v3	https://doi.org/10.6084/m9.figshare.5808864.v3	Bacteria
102.100.100/21858	DNA sequence generation	MiSeq	Illumina	16S_AL0YY	102.100.100/21858_16S_AL0YY	SRX3078109	NCBI Sequence Read Archive	SRP114822	http://identifiers.org/ncbi/insdc.sra:SRP114822	DNA sequence processing	AMMBI_B16S_zotus_table_Silvav132_datarelease_20032018.txt	figshare	doi:10.6084/m9.figshare.5808864.v3	https://doi.org/10.6084/m9.figshare.5808864.v3	Bacteria
102.100.100/21859	DNA sequence generation	MiSeq	Illumina	16S_AL0YY	102.100.100/21859_16S_AL0YY	SRX3078101	NCBI Sequence Read Archive	SRP114822	http://identifiers.org/ncbi/insdc.sra:SRP114822	DNA sequence processing	AMMBI_B16S_zotus_table_Silvav132_datarelease_20032018.txt	figshare	doi:10.6084/m9.figshare.5808864.v3	https://doi.org/10.6084/m9.figshare.5808864.v3	Bacteria
102.100.100/21860	DNA sequence generation	MiSeq	Illumina	16S_AL0YY	102.100.100/21860_16S_AL0YY	SRX3078130	NCBI Sequence Read Archive	SRP114822	http://identifiers.org/ncbi/insdc.sra:SRP114822	DNA sequence processing	AMMBI_B16S_zotus_table_Silvav132_datarelease_20032018.txt	figshare	doi:10.6084/m9.figshare.5808864.v3	https://doi.org/10.6084/m9.figshare.5808864.v3	Bacteria
102.100.100/21861	DNA sequence generation	MiSeq	Illumina	16S_AL0YY	102.100.100/21861_16S_AL0YY	SRX3078126	NCBI Sequence Read Archive	SRP114822	http://identifiers.org/ncbi/insdc.sra:SRP114822	DNA sequence processing	AMMBI_B16S_zotus_table_Silvav132_datarelease_20032018.txt	figshare	doi:10.6084/m9.figshare.5808864.v3	https://doi.org/10.6084/m9.figshare.5808864.v3	Bacteria
102.100.100/21862	DNA sequence generation	MiSeq	Illumina	16S_AL1HY	102.100.100/21862_16S_AL1HY	SRX3078268	NCBI Sequence Read Archive	SRP114822	http://identifiers.org/ncbi/insdc.sra:SRP114822	DNA sequence processing	AMMBI_B16S_zotus_table_Silvav132_datarelease_20032018.txt	figshare	doi:10.6084/m9.figshare.5808864.v3	https://doi.org/10.6084/m9.figshare.5808864.v3	Bacteria
102.100.100/21862	DNA sequence generation	MiSeq	Illumina	16S_APE54	102.100.100/21862_16S_APE54	SRX3078269	NCBI Sequence Read Archive	SRP114822	http://identifiers.org/ncbi/insdc.sra:SRP114822	DNA sequence processing	AMMBI_B16S_zotus_table_Silvav132_datarelease_20032018.txt	figshare	doi:10.6084/m9.figshare.5808864.v3	https://doi.org/10.6084/m9.figshare.5808864.v3	Bacteria
102.100.100/21863	DNA sequence generation	MiSeq	Illumina	16S_AL1HY	102.100.100/21863_16S_AL1HY	SRX3078261	NCBI Sequence Read Archive	SRP114822	http://identifiers.org/ncbi/insdc.sra:SRP114822	DNA sequence processing	AMMBI_B16S_zotus_table_Silvav132_datarelease_20032018.txt	figshare	doi:10.6084/m9.figshare.5808864.v3	https://doi.org/10.6084/m9.figshare.5808864.v3	Bacteria
102.100.100/21863	DNA sequence generation	MiSeq	Illumina	16S_APE54	102.100.100/21863_16S_APE54	SRX3078264	NCBI Sequence Read Archive	SRP114822	http://identifiers.org/ncbi/insdc.sra:SRP114822	DNA sequence processing	AMMBI_B16S_zotus_table_Silvav132_datarelease_20032018.txt	figshare	doi:10.6084/m9.figshare.5808864.v3	https://doi.org/10.6084/m9.figshare.5808864.v3	Bacteria
102.100.100/21864	DNA sequence generation	MiSeq	Illumina	16S_AL1HY	102.100.100/21864_16S_AL1HY	SRX3077899	NCBI Sequence Read Archive	SRP114822	http://identifiers.org/ncbi/insdc.sra:SRP114822	DNA sequence processing	AMMBI_B16S_zotus_table_Silvav132_datarelease_20032018.txt	figshare	doi:10.6084/m9.figshare.5808864.v3	https://doi.org/10.6084/m9.figshare.5808864.v3	Bacteria
102.100.100/21864	DNA sequence generation	MiSeq	Illumina	16S_APE54	102.100.100/21864_16S_APE54	SRX3077898	NCBI Sequence Read Archive	SRP114822	http://identifiers.org/ncbi/insdc.sra:SRP114822	DNA sequence processing	AMMBI_B16S_zotus_table_Silvav132_datarelease_20032018.txt	figshare	doi:10.6084/m9.figshare.5808864.v3	https://doi.org/10.6084/m9.figshare.5808864.v3	Bacteria
102.100.100/21865	DNA sequence generation	MiSeq	Illumina	16S_APE54	102.100.100/21865_16S_APE54	SRX3077903	NCBI Sequence Read Archive	SRP114822	http://identifiers.org/ncbi/insdc.sra:SRP114822	DNA sequence processing	AMMBI_B16S_zotus_table_Silvav132_datarelease_20032018.txt	figshare	doi:10.6084/m9.figshare.5808864.v3	https://doi.org/10.6084/m9.figshare.5808864.v3	Bacteria
102.100.100/21865	DNA sequence generation	MiSeq	Illumina	16S_AL1HY	102.100.100/21865_16S_AL1HY	SRX3077894	NCBI Sequence Read Archive	SRP114822	http://identifiers.org/ncbi/insdc.sra:SRP114822	DNA sequence processing	AMMBI_B16S_zotus_table_Silvav132_datarelease_20032018.txt	figshare	doi:10.6084/m9.figshare.5808864.v3	https://doi.org/10.6084/m9.figshare.5808864.v3	Bacteria
102.100.100/21866	DNA sequence generation	MiSeq	Illumina	16S_APE54	102.100.100/21866_16S_APE54	SRX3078048	NCBI Sequence Read Archive	SRP114822	http://identifiers.org/ncbi/insdc.sra:SRP114822	DNA sequence processing	AMMBI_B16S_zotus_table_Silvav132_datarelease_20032018.txt	figshare	doi:10.6084/m9.figshare.5808864.v3	https://doi.org/10.6084/m9.figshare.5808864.v3	Bacteria
102.100.100/21866	DNA sequence generation	MiSeq	Illumina	16S_AL1HY	102.100.100/21866_16S_AL1HY	SRX3078047	NCBI Sequence Read Archive	SRP114822	http://identifiers.org/ncbi/insdc.sra:SRP114822	DNA sequence processing	AMMBI_B16S_zotus_table_Silvav132_datarelease_20032018.txt	figshare	doi:10.6084/m9.figshare.5808864.v3	https://doi.org/10.6084/m9.figshare.5808864.v3	Bacteria
102.100.100/21867	DNA sequence generation	MiSeq	Illumina	16S_APE54	102.100.100/21867_16S_APE54	SRX3078052	NCBI Sequence Read Archive	SRP114822	http://identifiers.org/ncbi/insdc.sra:SRP114822	DNA sequence processing	AMMBI_B16S_zotus_table_Silvav132_datarelease_20032018.txt	figshare	doi:10.6084/m9.figshare.5808864.v3	https://doi.org/10.6084/m9.figshare.5808864.v3	Bacteria
102.100.100/21867	DNA sequence generation	MiSeq	Illumina	16S_AL1HY	102.100.100/21867_16S_AL1HY	SRX3078051	NCBI Sequence Read Archive	SRP114822	http://identifiers.org/ncbi/insdc.sra:SRP114822	DNA sequence processing	AMMBI_B16S_zotus_table_Silvav132_datarelease_20032018.txt	figshare	doi:10.6084/m9.figshare.5808864.v3	https://doi.org/10.6084/m9.figshare.5808864.v3	Bacteria
102.100.100/21868	DNA sequence generation	MiSeq	Illumina	16S_AL1HY	102.100.100/21868_16S_AL1HY	SRX3077837	NCBI Sequence Read Archive	SRP114822	http://identifiers.org/ncbi/insdc.sra:SRP114822	DNA sequence processing	AMMBI_B16S_zotus_table_Silvav132_datarelease_20032018.txt	figshare	doi:10.6084/m9.figshare.5808864.v3	https://doi.org/10.6084/m9.figshare.5808864.v3	Bacteria
102.100.100/21868	DNA sequence generation	MiSeq	Illumina	16S_APE54	102.100.100/21868_16S_APE54	SRX3077836	NCBI Sequence Read Archive	SRP114822	http://identifiers.org/ncbi/insdc.sra:SRP114822	DNA sequence processing	AMMBI_B16S_zotus_table_Silvav132_datarelease_20032018.txt	figshare	doi:10.6084/m9.figshare.5808864.v3	https://doi.org/10.6084/m9.figshare.5808864.v3	Bacteria
102.100.100/21869	DNA sequence generation	MiSeq	Illumina	16S_APE54	102.100.100/21869_16S_APE54	SRX3077825	NCBI Sequence Read Archive	SRP114822	http://identifiers.org/ncbi/insdc.sra:SRP114822	DNA sequence processing	AMMBI_B16S_zotus_table_Silvav132_datarelease_20032018.txt	figshare	doi:10.6084/m9.figshare.5808864.v3	https://doi.org/10.6084/m9.figshare.5808864.v3	Bacteria
102.100.100/21869	DNA sequence generation	MiSeq	Illumina	16S_AL1HY	102.100.100/21869_16S_AL1HY	SRX3077976	NCBI Sequence Read Archive	SRP114822	http://identifiers.org/ncbi/insdc.sra:SRP114822	DNA sequence processing	AMMBI_B16S_zotus_table_Silvav132_datarelease_20032018.txt	figshare	doi:10.6084/m9.figshare.5808864.v3	https://doi.org/10.6084/m9.figshare.5808864.v3	Bacteria
102.100.100/21870	DNA sequence generation	MiSeq	Illumina	16S_APE54	102.100.100/21870_16S_APE54	SRX3077980	NCBI Sequence Read Archive	SRP114822	http://identifiers.org/ncbi/insdc.sra:SRP114822	DNA sequence processing	AMMBI_B16S_zotus_table_Silvav132_datarelease_20032018.txt	figshare	doi:10.6084/m9.figshare.5808864.v3	https://doi.org/10.6084/m9.figshare.5808864.v3	Bacteria
102.100.100/21870	DNA sequence generation	MiSeq	Illumina	16S_AL1HY	102.100.100/21870_16S_AL1HY	SRX3077979	NCBI Sequence Read Archive	SRP114822	http://identifiers.org/ncbi/insdc.sra:SRP114822	DNA sequence processing	AMMBI_B16S_zotus_table_Silvav132_datarelease_20032018.txt	figshare	doi:10.6084/m9.figshare.5808864.v3	https://doi.org/10.6084/m9.figshare.5808864.v3	Bacteria
102.100.100/21871	DNA sequence generation	MiSeq	Illumina	16S_AL1HY	102.100.100/21871_16S_AL1HY	SRX3078215	NCBI Sequence Read Archive	SRP114822	http://identifiers.org/ncbi/insdc.sra:SRP114822	DNA sequence processing	AMMBI_B16S_zotus_table_Silvav132_datarelease_20032018.txt	figshare	doi:10.6084/m9.figshare.5808864.v3	https://doi.org/10.6084/m9.figshare.5808864.v3	Bacteria
102.100.100/21871	DNA sequence generation	MiSeq	Illumina	16S_APE54	102.100.100/21871_16S_APE54	SRX3077967	NCBI Sequence Read Archive	SRP114822	http://identifiers.org/ncbi/insdc.sra:SRP114822	DNA sequence processing	AMMBI_B16S_zotus_table_Silvav132_datarelease_20032018.txt	figshare	doi:10.6084/m9.figshare.5808864.v3	https://doi.org/10.6084/m9.figshare.5808864.v3	Bacteria
102.100.100/21872	DNA sequence generation	MiSeq	Illumina	16S_AL1HY	102.100.100/21872_16S_AL1HY	SRX3078218	NCBI Sequence Read Archive	SRP114822	http://identifiers.org/ncbi/insdc.sra:SRP114822	DNA sequence processing	AMMBI_B16S_zotus_table_Silvav132_datarelease_20032018.txt	figshare	doi:10.6084/m9.figshare.5808864.v3	https://doi.org/10.6084/m9.figshare.5808864.v3	Bacteria
102.100.100/21872	DNA sequence generation	MiSeq	Illumina	16S_APE54	102.100.100/21872_16S_APE54	SRX3078219	NCBI Sequence Read Archive	SRP114822	http://identifiers.org/ncbi/insdc.sra:SRP114822	DNA sequence processing	AMMBI_B16S_zotus_table_Silvav132_datarelease_20032018.txt	figshare	doi:10.6084/m9.figshare.5808864.v3	https://doi.org/10.6084/m9.figshare.5808864.v3	Bacteria
102.100.100/21873	DNA sequence generation	MiSeq	Illumina	16S_APE54	102.100.100/21873_16S_APE54	SRX3078210	NCBI Sequence Read Archive	SRP114822	http://identifiers.org/ncbi/insdc.sra:SRP114822	DNA sequence processing	AMMBI_B16S_zotus_table_Silvav132_datarelease_20032018.txt	figshare	doi:10.6084/m9.figshare.5808864.v3	https://doi.org/10.6084/m9.figshare.5808864.v3	Bacteria
102.100.100/21873	DNA sequence generation	MiSeq	Illumina	16S_AL1HY	102.100.100/21873_16S_AL1HY	SRX3078211	NCBI Sequence Read Archive	SRP114822	http://identifiers.org/ncbi/insdc.sra:SRP114822	DNA sequence processing	AMMBI_B16S_zotus_table_Silvav132_datarelease_20032018.txt	figshare	doi:10.6084/m9.figshare.5808864.v3	https://doi.org/10.6084/m9.figshare.5808864.v3	Bacteria
102.100.100/21874	DNA sequence generation	MiSeq	Illumina	16S_AL1HY	102.100.100/21874_16S_AL1HY	SRX3078098	NCBI Sequence Read Archive	SRP114822	http://identifiers.org/ncbi/insdc.sra:SRP114822	DNA sequence processing	AMMBI_B16S_zotus_table_Silvav132_datarelease_20032018.txt	figshare	doi:10.6084/m9.figshare.5808864.v3	https://doi.org/10.6084/m9.figshare.5808864.v3	Bacteria
102.100.100/21874	DNA sequence generation	MiSeq	Illumina	16S_APE54	102.100.100/21874_16S_APE54	SRX3078097	NCBI Sequence Read Archive	SRP114822	http://identifiers.org/ncbi/insdc.sra:SRP114822	DNA sequence processing	AMMBI_B16S_zotus_table_Silvav132_datarelease_20032018.txt	figshare	doi:10.6084/m9.figshare.5808864.v3	https://doi.org/10.6084/m9.figshare.5808864.v3	Bacteria
102.100.100/21875	DNA sequence generation	MiSeq	Illumina	16S_AL1HY	102.100.100/21875_16S_AL1HY	SRX3078014	NCBI Sequence Read Archive	SRP114822	http://identifiers.org/ncbi/insdc.sra:SRP114822	DNA sequence processing	AMMBI_B16S_zotus_table_Silvav132_datarelease_20032018.txt	figshare	doi:10.6084/m9.figshare.5808864.v3	https://doi.org/10.6084/m9.figshare.5808864.v3	Bacteria
102.100.100/21875	DNA sequence generation	MiSeq	Illumina	16S_APE54	102.100.100/21875_16S_APE54	SRX3078015	NCBI Sequence Read Archive	SRP114822	http://identifiers.org/ncbi/insdc.sra:SRP114822	DNA sequence processing	AMMBI_B16S_zotus_table_Silvav132_datarelease_20032018.txt	figshare	doi:10.6084/m9.figshare.5808864.v3	https://doi.org/10.6084/m9.figshare.5808864.v3	Bacteria
102.100.100/21876	DNA sequence generation	MiSeq	Illumina	16S_AL1HY	102.100.100/21876_16S_AL1HY	SRX3078017	NCBI Sequence Read Archive	SRP114822	http://identifiers.org/ncbi/insdc.sra:SRP114822	DNA sequence processing	AMMBI_B16S_zotus_table_Silvav132_datarelease_20032018.txt	figshare	doi:10.6084/m9.figshare.5808864.v3	https://doi.org/10.6084/m9.figshare.5808864.v3	Bacteria
102.100.100/21876	DNA sequence generation	MiSeq	Illumina	16S_APE54	102.100.100/21876_16S_APE54	SRX3078018	NCBI Sequence Read Archive	SRP114822	http://identifiers.org/ncbi/insdc.sra:SRP114822	DNA sequence processing	AMMBI_B16S_zotus_table_Silvav132_datarelease_20032018.txt	figshare	doi:10.6084/m9.figshare.5808864.v3	https://doi.org/10.6084/m9.figshare.5808864.v3	Bacteria
102.100.100/21877	DNA sequence generation	MiSeq	Illumina	16S_AL1HY	102.100.100/21877_16S_AL1HY	SRX3077858	NCBI Sequence Read Archive	SRP114822	http://identifiers.org/ncbi/insdc.sra:SRP114822	DNA sequence processing	AMMBI_B16S_zotus_table_Silvav132_datarelease_20032018.txt	figshare	doi:10.6084/m9.figshare.5808864.v3	https://doi.org/10.6084/m9.figshare.5808864.v3	Bacteria
102.100.100/21877	DNA sequence generation	MiSeq	Illumina	16S_APE54	102.100.100/21877_16S_APE54	SRX3077857	NCBI Sequence Read Archive	SRP114822	http://identifiers.org/ncbi/insdc.sra:SRP114822	DNA sequence processing	AMMBI_B16S_zotus_table_Silvav132_datarelease_20032018.txt	figshare	doi:10.6084/m9.figshare.5808864.v3	https://doi.org/10.6084/m9.figshare.5808864.v3	Bacteria
102.100.100/21878	DNA sequence generation	MiSeq	Illumina	16S_APE54	102.100.100/21878_16S_APE54	SRX3077854	NCBI Sequence Read Archive	SRP114822	http://identifiers.org/ncbi/insdc.sra:SRP114822	DNA sequence processing	AMMBI_B16S_zotus_table_Silvav132_datarelease_20032018.txt	figshare	doi:10.6084/m9.figshare.5808864.v3	https://doi.org/10.6084/m9.figshare.5808864.v3	Bacteria
102.100.100/21878	DNA sequence generation	MiSeq	Illumina	16S_AL1HY	102.100.100/21878_16S_AL1HY	SRX3077855	NCBI Sequence Read Archive	SRP114822	http://identifiers.org/ncbi/insdc.sra:SRP114822	DNA sequence processing	AMMBI_B16S_zotus_table_Silvav132_datarelease_20032018.txt	figshare	doi:10.6084/m9.figshare.5808864.v3	https://doi.org/10.6084/m9.figshare.5808864.v3	Bacteria
102.100.100/21879	DNA sequence generation	MiSeq	Illumina	16S_AL1HY	102.100.100/21879_16S_AL1HY	SRX3078145	NCBI Sequence Read Archive	SRP114822	http://identifiers.org/ncbi/insdc.sra:SRP114822	DNA sequence processing	AMMBI_B16S_zotus_table_Silvav132_datarelease_20032018.txt	figshare	doi:10.6084/m9.figshare.5808864.v3	https://doi.org/10.6084/m9.figshare.5808864.v3	Bacteria
102.100.100/21879	DNA sequence generation	MiSeq	Illumina	16S_APE54	102.100.100/21879_16S_APE54	SRX3078146	NCBI Sequence Read Archive	SRP114822	http://identifiers.org/ncbi/insdc.sra:SRP114822	DNA sequence processing	AMMBI_B16S_zotus_table_Silvav132_datarelease_20032018.txt	figshare	doi:10.6084/m9.figshare.5808864.v3	https://doi.org/10.6084/m9.figshare.5808864.v3	Bacteria
102.100.100/21880	DNA sequence generation	MiSeq	Illumina	16S_AL1HY	102.100.100/21880_16S_AL1HY	SRX3078148	NCBI Sequence Read Archive	SRP114822	http://identifiers.org/ncbi/insdc.sra:SRP114822	DNA sequence processing	AMMBI_B16S_zotus_table_Silvav132_datarelease_20032018.txt	figshare	doi:10.6084/m9.figshare.5808864.v3	https://doi.org/10.6084/m9.figshare.5808864.v3	Bacteria
102.100.100/21880	DNA sequence generation	MiSeq	Illumina	16S_APE54	102.100.100/21880_16S_APE54	SRX3078149	NCBI Sequence Read Archive	SRP114822	http://identifiers.org/ncbi/insdc.sra:SRP114822	DNA sequence processing	AMMBI_B16S_zotus_table_Silvav132_datarelease_20032018.txt	figshare	doi:10.6084/m9.figshare.5808864.v3	https://doi.org/10.6084/m9.figshare.5808864.v3	Bacteria
102.100.100/21881	DNA sequence generation	MiSeq	Illumina	16S_AL1HY	102.100.100/21881_16S_AL1HY	SRX3078005	NCBI Sequence Read Archive	SRP114822	http://identifiers.org/ncbi/insdc.sra:SRP114822	DNA sequence processing	AMMBI_B16S_zotus_table_Silvav132_datarelease_20032018.txt	figshare	doi:10.6084/m9.figshare.5808864.v3	https://doi.org/10.6084/m9.figshare.5808864.v3	Bacteria
102.100.100/21881	DNA sequence generation	MiSeq	Illumina	16S_APE54	102.100.100/21881_16S_APE54	SRX3078008	NCBI Sequence Read Archive	SRP114822	http://identifiers.org/ncbi/insdc.sra:SRP114822	DNA sequence processing	AMMBI_B16S_zotus_table_Silvav132_datarelease_20032018.txt	figshare	doi:10.6084/m9.figshare.5808864.v3	https://doi.org/10.6084/m9.figshare.5808864.v3	Bacteria
102.100.100/21882	DNA sequence generation	MiSeq	Illumina	16S_APE54	102.100.100/21882_16S_APE54	SRX3078011	NCBI Sequence Read Archive	SRP114822	http://identifiers.org/ncbi/insdc.sra:SRP114822	DNA sequence processing	AMMBI_B16S_zotus_table_Silvav132_datarelease_20032018.txt	figshare	doi:10.6084/m9.figshare.5808864.v3	https://doi.org/10.6084/m9.figshare.5808864.v3	Bacteria
102.100.100/21882	DNA sequence generation	MiSeq	Illumina	16S_AL1HY	102.100.100/21882_16S_AL1HY	SRX3078012	NCBI Sequence Read Archive	SRP114822	http://identifiers.org/ncbi/insdc.sra:SRP114822	DNA sequence processing	AMMBI_B16S_zotus_table_Silvav132_datarelease_20032018.txt	figshare	doi:10.6084/m9.figshare.5808864.v3	https://doi.org/10.6084/m9.figshare.5808864.v3	Bacteria
102.100.100/21883	DNA sequence generation	MiSeq	Illumina	16S_APE54	102.100.100/21883_16S_APE54	SRX3077887	NCBI Sequence Read Archive	SRP114822	http://identifiers.org/ncbi/insdc.sra:SRP114822	DNA sequence processing	AMMBI_B16S_zotus_table_Silvav132_datarelease_20032018.txt	figshare	doi:10.6084/m9.figshare.5808864.v3	https://doi.org/10.6084/m9.figshare.5808864.v3	Bacteria
102.100.100/21883	DNA sequence generation	MiSeq	Illumina	16S_AL1HY	102.100.100/21883_16S_AL1HY	SRX3077950	NCBI Sequence Read Archive	SRP114822	http://identifiers.org/ncbi/insdc.sra:SRP114822	DNA sequence processing	AMMBI_B16S_zotus_table_Silvav132_datarelease_20032018.txt	figshare	doi:10.6084/m9.figshare.5808864.v3	https://doi.org/10.6084/m9.figshare.5808864.v3	Bacteria
102.100.100/21884	DNA sequence generation	MiSeq	Illumina	16S_APE54	102.100.100/21884_16S_APE54	SRX3077946	NCBI Sequence Read Archive	SRP114822	http://identifiers.org/ncbi/insdc.sra:SRP114822	DNA sequence processing	AMMBI_B16S_zotus_table_Silvav132_datarelease_20032018.txt	figshare	doi:10.6084/m9.figshare.5808864.v3	https://doi.org/10.6084/m9.figshare.5808864.v3	Bacteria
102.100.100/21884	DNA sequence generation	MiSeq	Illumina	16S_AL1HY	102.100.100/21884_16S_AL1HY	SRX3077867	NCBI Sequence Read Archive	SRP114822	http://identifiers.org/ncbi/insdc.sra:SRP114822	DNA sequence processing	AMMBI_B16S_zotus_table_Silvav132_datarelease_20032018.txt	figshare	doi:10.6084/m9.figshare.5808864.v3	https://doi.org/10.6084/m9.figshare.5808864.v3	Bacteria
102.100.100/21885	DNA sequence generation	MiSeq	Illumina	16S_APE54	102.100.100/21885_16S_APE54	SRX3077776	NCBI Sequence Read Archive	SRP114822	http://identifiers.org/ncbi/insdc.sra:SRP114822	DNA sequence processing	AMMBI_B16S_zotus_table_Silvav132_datarelease_20032018.txt	figshare	doi:10.6084/m9.figshare.5808864.v3	https://doi.org/10.6084/m9.figshare.5808864.v3	Bacteria
102.100.100/21885	DNA sequence generation	MiSeq	Illumina	16S_AL1HY	102.100.100/21885_16S_AL1HY	SRX3077777	NCBI Sequence Read Archive	SRP114822	http://identifiers.org/ncbi/insdc.sra:SRP114822	DNA sequence processing	AMMBI_B16S_zotus_table_Silvav132_datarelease_20032018.txt	figshare	doi:10.6084/m9.figshare.5808864.v3	https://doi.org/10.6084/m9.figshare.5808864.v3	Bacteria
102.100.100/21886	DNA sequence generation	MiSeq	Illumina	16S_APE54	102.100.100/21886_16S_APE54	SRX3078076	NCBI Sequence Read Archive	SRP114822	http://identifiers.org/ncbi/insdc.sra:SRP114822	DNA sequence processing	AMMBI_B16S_zotus_table_Silvav132_datarelease_20032018.txt	figshare	doi:10.6084/m9.figshare.5808864.v3	https://doi.org/10.6084/m9.figshare.5808864.v3	Bacteria
102.100.100/21886	DNA sequence generation	MiSeq	Illumina	16S_AL1HY	102.100.100/21886_16S_AL1HY	SRX3078075	NCBI Sequence Read Archive	SRP114822	http://identifiers.org/ncbi/insdc.sra:SRP114822	DNA sequence processing	AMMBI_B16S_zotus_table_Silvav132_datarelease_20032018.txt	figshare	doi:10.6084/m9.figshare.5808864.v3	https://doi.org/10.6084/m9.figshare.5808864.v3	Bacteria
102.100.100/21887	DNA sequence generation	MiSeq	Illumina	16S_AL1HY	102.100.100/21887_16S_AL1HY	SRX3078082	NCBI Sequence Read Archive	SRP114822	http://identifiers.org/ncbi/insdc.sra:SRP114822	DNA sequence processing	AMMBI_B16S_zotus_table_Silvav132_datarelease_20032018.txt	figshare	doi:10.6084/m9.figshare.5808864.v3	https://doi.org/10.6084/m9.figshare.5808864.v3	Bacteria
102.100.100/21887	DNA sequence generation	MiSeq	Illumina	16S_APE54	102.100.100/21887_16S_APE54	SRX3078079	NCBI Sequence Read Archive	SRP114822	http://identifiers.org/ncbi/insdc.sra:SRP114822	DNA sequence processing	AMMBI_B16S_zotus_table_Silvav132_datarelease_20032018.txt	figshare	doi:10.6084/m9.figshare.5808864.v3	https://doi.org/10.6084/m9.figshare.5808864.v3	Bacteria
102.100.100/21888	DNA sequence generation	MiSeq	Illumina	16S_APE54	102.100.100/21888_16S_APE54	SRX3077928	NCBI Sequence Read Archive	SRP114822	http://identifiers.org/ncbi/insdc.sra:SRP114822	DNA sequence processing	AMMBI_B16S_zotus_table_Silvav132_datarelease_20032018.txt	figshare	doi:10.6084/m9.figshare.5808864.v3	https://doi.org/10.6084/m9.figshare.5808864.v3	Bacteria
102.100.100/21888	DNA sequence generation	MiSeq	Illumina	16S_AL1HY	102.100.100/21888_16S_AL1HY	SRX3077929	NCBI Sequence Read Archive	SRP114822	http://identifiers.org/ncbi/insdc.sra:SRP114822	DNA sequence processing	AMMBI_B16S_zotus_table_Silvav132_datarelease_20032018.txt	figshare	doi:10.6084/m9.figshare.5808864.v3	https://doi.org/10.6084/m9.figshare.5808864.v3	Bacteria
102.100.100/21889	DNA sequence generation	MiSeq	Illumina	16S_AL1HY	102.100.100/21889_16S_AL1HY	SRX3077930	NCBI Sequence Read Archive	SRP114822	http://identifiers.org/ncbi/insdc.sra:SRP114822	DNA sequence processing	AMMBI_B16S_zotus_table_Silvav132_datarelease_20032018.txt	figshare	doi:10.6084/m9.figshare.5808864.v3	https://doi.org/10.6084/m9.figshare.5808864.v3	Bacteria
102.100.100/21889	DNA sequence generation	MiSeq	Illumina	16S_APE54	102.100.100/21889_16S_APE54	SRX3077933	NCBI Sequence Read Archive	SRP114822	http://identifiers.org/ncbi/insdc.sra:SRP114822	DNA sequence processing	AMMBI_B16S_zotus_table_Silvav132_datarelease_20032018.txt	figshare	doi:10.6084/m9.figshare.5808864.v3	https://doi.org/10.6084/m9.figshare.5808864.v3	Bacteria
102.100.100/21890	DNA sequence generation	MiSeq	Illumina	16S_AL1HY	102.100.100/21890_16S_AL1HY	SRX3077842	NCBI Sequence Read Archive	SRP114822	http://identifiers.org/ncbi/insdc.sra:SRP114822	DNA sequence processing	AMMBI_B16S_zotus_table_Silvav132_datarelease_20032018.txt	figshare	doi:10.6084/m9.figshare.5808864.v3	https://doi.org/10.6084/m9.figshare.5808864.v3	Bacteria
102.100.100/21890	DNA sequence generation	MiSeq	Illumina	16S_APE54	102.100.100/21890_16S_APE54	SRX3077841	NCBI Sequence Read Archive	SRP114822	http://identifiers.org/ncbi/insdc.sra:SRP114822	DNA sequence processing	AMMBI_B16S_zotus_table_Silvav132_datarelease_20032018.txt	figshare	doi:10.6084/m9.figshare.5808864.v3	https://doi.org/10.6084/m9.figshare.5808864.v3	Bacteria
102.100.100/21891	DNA sequence generation	MiSeq	Illumina	16S_AL1HY	102.100.100/21891_16S_AL1HY	SRX3077848	NCBI Sequence Read Archive	SRP114822	http://identifiers.org/ncbi/insdc.sra:SRP114822	DNA sequence processing	AMMBI_B16S_zotus_table_Silvav132_datarelease_20032018.txt	figshare	doi:10.6084/m9.figshare.5808864.v3	https://doi.org/10.6084/m9.figshare.5808864.v3	Bacteria
102.100.100/21891	DNA sequence generation	MiSeq	Illumina	16S_APE54	102.100.100/21891_16S_APE54	SRX3077847	NCBI Sequence Read Archive	SRP114822	http://identifiers.org/ncbi/insdc.sra:SRP114822	DNA sequence processing	AMMBI_B16S_zotus_table_Silvav132_datarelease_20032018.txt	figshare	doi:10.6084/m9.figshare.5808864.v3	https://doi.org/10.6084/m9.figshare.5808864.v3	Bacteria
102.100.100/21892	DNA sequence generation	MiSeq	Illumina	16S_AL1HY	102.100.100/21892_16S_AL1HY	SRX3078039	NCBI Sequence Read Archive	SRP114822	http://identifiers.org/ncbi/insdc.sra:SRP114822	DNA sequence processing	AMMBI_B16S_zotus_table_Silvav132_datarelease_20032018.txt	figshare	doi:10.6084/m9.figshare.5808864.v3	https://doi.org/10.6084/m9.figshare.5808864.v3	Bacteria
102.100.100/21892	DNA sequence generation	MiSeq	Illumina	16S_APE54	102.100.100/21892_16S_APE54	SRX3078040	NCBI Sequence Read Archive	SRP114822	http://identifiers.org/ncbi/insdc.sra:SRP114822	DNA sequence processing	AMMBI_B16S_zotus_table_Silvav132_datarelease_20032018.txt	figshare	doi:10.6084/m9.figshare.5808864.v3	https://doi.org/10.6084/m9.figshare.5808864.v3	Bacteria
102.100.100/21893	DNA sequence generation	MiSeq	Illumina	16S_APE54	102.100.100/21893_16S_APE54	SRX3078035	NCBI Sequence Read Archive	SRP114822	http://identifiers.org/ncbi/insdc.sra:SRP114822	DNA sequence processing	AMMBI_B16S_zotus_table_Silvav132_datarelease_20032018.txt	figshare	doi:10.6084/m9.figshare.5808864.v3	https://doi.org/10.6084/m9.figshare.5808864.v3	Bacteria
102.100.100/21893	DNA sequence generation	MiSeq	Illumina	16S_AL1HY	102.100.100/21893_16S_AL1HY	SRX3078034	NCBI Sequence Read Archive	SRP114822	http://identifiers.org/ncbi/insdc.sra:SRP114822	DNA sequence processing	AMMBI_B16S_zotus_table_Silvav132_datarelease_20032018.txt	figshare	doi:10.6084/m9.figshare.5808864.v3	https://doi.org/10.6084/m9.figshare.5808864.v3	Bacteria
102.100.100/21894	DNA sequence generation	MiSeq	Illumina	16S_APE54	102.100.100/21894_16S_APE54	SRX3078067	NCBI Sequence Read Archive	SRP114822	http://identifiers.org/ncbi/insdc.sra:SRP114822	DNA sequence processing	AMMBI_B16S_zotus_table_Silvav132_datarelease_20032018.txt	figshare	doi:10.6084/m9.figshare.5808864.v3	https://doi.org/10.6084/m9.figshare.5808864.v3	Bacteria
102.100.100/21894	DNA sequence generation	MiSeq	Illumina	16S_AL1HY	102.100.100/21894_16S_AL1HY	SRX3078068	NCBI Sequence Read Archive	SRP114822	http://identifiers.org/ncbi/insdc.sra:SRP114822	DNA sequence processing	AMMBI_B16S_zotus_table_Silvav132_datarelease_20032018.txt	figshare	doi:10.6084/m9.figshare.5808864.v3	https://doi.org/10.6084/m9.figshare.5808864.v3	Bacteria
102.100.100/21895	DNA sequence generation	MiSeq	Illumina	16S_APE54	102.100.100/21895_16S_APE54	SRX3078064	NCBI Sequence Read Archive	SRP114822	http://identifiers.org/ncbi/insdc.sra:SRP114822	DNA sequence processing	AMMBI_B16S_zotus_table_Silvav132_datarelease_20032018.txt	figshare	doi:10.6084/m9.figshare.5808864.v3	https://doi.org/10.6084/m9.figshare.5808864.v3	Bacteria
102.100.100/21895	DNA sequence generation	MiSeq	Illumina	16S_AL1HY	102.100.100/21895_16S_AL1HY	SRX3078073	NCBI Sequence Read Archive	SRP114822	http://identifiers.org/ncbi/insdc.sra:SRP114822	DNA sequence processing	AMMBI_B16S_zotus_table_Silvav132_datarelease_20032018.txt	figshare	doi:10.6084/m9.figshare.5808864.v3	https://doi.org/10.6084/m9.figshare.5808864.v3	Bacteria
102.100.100/21896	DNA sequence generation	MiSeq	Illumina	16S_APE54	102.100.100/21896_16S_APE54	SRX3078205	NCBI Sequence Read Archive	SRP114822	http://identifiers.org/ncbi/insdc.sra:SRP114822	DNA sequence processing	AMMBI_B16S_zotus_table_Silvav132_datarelease_20032018.txt	figshare	doi:10.6084/m9.figshare.5808864.v3	https://doi.org/10.6084/m9.figshare.5808864.v3	Bacteria
102.100.100/21896	DNA sequence generation	MiSeq	Illumina	16S_AL1HY	102.100.100/21896_16S_AL1HY	SRX3078204	NCBI Sequence Read Archive	SRP114822	http://identifiers.org/ncbi/insdc.sra:SRP114822	DNA sequence processing	AMMBI_B16S_zotus_table_Silvav132_datarelease_20032018.txt	figshare	doi:10.6084/m9.figshare.5808864.v3	https://doi.org/10.6084/m9.figshare.5808864.v3	Bacteria
102.100.100/21897	DNA sequence generation	MiSeq	Illumina	16S_AL1HY	102.100.100/21897_16S_AL1HY	SRX3078208	NCBI Sequence Read Archive	SRP114822	http://identifiers.org/ncbi/insdc.sra:SRP114822	DNA sequence processing	AMMBI_B16S_zotus_table_Silvav132_datarelease_20032018.txt	figshare	doi:10.6084/m9.figshare.5808864.v3	https://doi.org/10.6084/m9.figshare.5808864.v3	Bacteria
102.100.100/21897	DNA sequence generation	MiSeq	Illumina	16S_APE54	102.100.100/21897_16S_APE54	SRX3078209	NCBI Sequence Read Archive	SRP114822	http://identifiers.org/ncbi/insdc.sra:SRP114822	DNA sequence processing	AMMBI_B16S_zotus_table_Silvav132_datarelease_20032018.txt	figshare	doi:10.6084/m9.figshare.5808864.v3	https://doi.org/10.6084/m9.figshare.5808864.v3	Bacteria
102.100.100/21898	DNA sequence generation	MiSeq	Illumina	16S_AL1HY	102.100.100/21898_16S_AL1HY	SRX3077940	NCBI Sequence Read Archive	SRP114822	http://identifiers.org/ncbi/insdc.sra:SRP114822	DNA sequence processing	AMMBI_B16S_zotus_table_Silvav132_datarelease_20032018.txt	figshare	doi:10.6084/m9.figshare.5808864.v3	https://doi.org/10.6084/m9.figshare.5808864.v3	Bacteria
102.100.100/21898	DNA sequence generation	MiSeq	Illumina	16S_APE54	102.100.100/21898_16S_APE54	SRX3077939	NCBI Sequence Read Archive	SRP114822	http://identifiers.org/ncbi/insdc.sra:SRP114822	DNA sequence processing	AMMBI_B16S_zotus_table_Silvav132_datarelease_20032018.txt	figshare	doi:10.6084/m9.figshare.5808864.v3	https://doi.org/10.6084/m9.figshare.5808864.v3	Bacteria
102.100.100/21899	DNA sequence generation	MiSeq	Illumina	16S_AL1HY	102.100.100/21899_16S_AL1HY	SRX3078197	NCBI Sequence Read Archive	SRP114822	http://identifiers.org/ncbi/insdc.sra:SRP114822	DNA sequence processing	AMMBI_B16S_zotus_table_Silvav132_datarelease_20032018.txt	figshare	doi:10.6084/m9.figshare.5808864.v3	https://doi.org/10.6084/m9.figshare.5808864.v3	Bacteria
102.100.100/21899	DNA sequence generation	MiSeq	Illumina	16S_APE54	102.100.100/21899_16S_APE54	SRX3077893	NCBI Sequence Read Archive	SRP114822	http://identifiers.org/ncbi/insdc.sra:SRP114822	DNA sequence processing	AMMBI_B16S_zotus_table_Silvav132_datarelease_20032018.txt	figshare	doi:10.6084/m9.figshare.5808864.v3	https://doi.org/10.6084/m9.figshare.5808864.v3	Bacteria
102.100.100/21900	DNA sequence generation	MiSeq	Illumina	16S_APE54	102.100.100/21900_16S_APE54	SRX3078092	NCBI Sequence Read Archive	SRP114822	http://identifiers.org/ncbi/insdc.sra:SRP114822	DNA sequence processing	AMMBI_B16S_zotus_table_Silvav132_datarelease_20032018.txt	figshare	doi:10.6084/m9.figshare.5808864.v3	https://doi.org/10.6084/m9.figshare.5808864.v3	Bacteria
102.100.100/21900	DNA sequence generation	MiSeq	Illumina	16S_AL1HY	102.100.100/21900_16S_AL1HY	SRX3078091	NCBI Sequence Read Archive	SRP114822	http://identifiers.org/ncbi/insdc.sra:SRP114822	DNA sequence processing	AMMBI_B16S_zotus_table_Silvav132_datarelease_20032018.txt	figshare	doi:10.6084/m9.figshare.5808864.v3	https://doi.org/10.6084/m9.figshare.5808864.v3	Bacteria
102.100.100/21901	DNA sequence generation	MiSeq	Illumina	16S_APE54	102.100.100/21901_16S_APE54	SRX3078095	NCBI Sequence Read Archive	SRP114822	http://identifiers.org/ncbi/insdc.sra:SRP114822	DNA sequence processing	AMMBI_B16S_zotus_table_Silvav132_datarelease_20032018.txt	figshare	doi:10.6084/m9.figshare.5808864.v3	https://doi.org/10.6084/m9.figshare.5808864.v3	Bacteria
102.100.100/21901	DNA sequence generation	MiSeq	Illumina	16S_AL1HY	102.100.100/21901_16S_AL1HY	SRX3078179	NCBI Sequence Read Archive	SRP114822	http://identifiers.org/ncbi/insdc.sra:SRP114822	DNA sequence processing	AMMBI_B16S_zotus_table_Silvav132_datarelease_20032018.txt	figshare	doi:10.6084/m9.figshare.5808864.v3	https://doi.org/10.6084/m9.figshare.5808864.v3	Bacteria
102.100.100/21902	DNA sequence generation	MiSeq	Illumina	16S_AL1HY	102.100.100/21902_16S_AL1HY	SRX3078184	NCBI Sequence Read Archive	SRP114822	http://identifiers.org/ncbi/insdc.sra:SRP114822	DNA sequence processing	AMMBI_B16S_zotus_table_Silvav132_datarelease_20032018.txt	figshare	doi:10.6084/m9.figshare.5808864.v3	https://doi.org/10.6084/m9.figshare.5808864.v3	Bacteria
102.100.100/21902	DNA sequence generation	MiSeq	Illumina	16S_APE54	102.100.100/21902_16S_APE54	SRX3078183	NCBI Sequence Read Archive	SRP114822	http://identifiers.org/ncbi/insdc.sra:SRP114822	DNA sequence processing	AMMBI_B16S_zotus_table_Silvav132_datarelease_20032018.txt	figshare	doi:10.6084/m9.figshare.5808864.v3	https://doi.org/10.6084/m9.figshare.5808864.v3	Bacteria
102.100.100/21903	DNA sequence generation	MiSeq	Illumina	16S_AL1HY	102.100.100/21903_16S_AL1HY	SRX3077804	NCBI Sequence Read Archive	SRP114822	http://identifiers.org/ncbi/insdc.sra:SRP114822	DNA sequence processing	AMMBI_B16S_zotus_table_Silvav132_datarelease_20032018.txt	figshare	doi:10.6084/m9.figshare.5808864.v3	https://doi.org/10.6084/m9.figshare.5808864.v3	Bacteria
102.100.100/21903	DNA sequence generation	MiSeq	Illumina	16S_APE54	102.100.100/21903_16S_APE54	SRX3077805	NCBI Sequence Read Archive	SRP114822	http://identifiers.org/ncbi/insdc.sra:SRP114822	DNA sequence processing	AMMBI_B16S_zotus_table_Silvav132_datarelease_20032018.txt	figshare	doi:10.6084/m9.figshare.5808864.v3	https://doi.org/10.6084/m9.figshare.5808864.v3	Bacteria
102.100.100/21904	DNA sequence generation	MiSeq	Illumina	16S_AL1HY	102.100.100/21904_16S_AL1HY	SRX3077810	NCBI Sequence Read Archive	SRP114822	http://identifiers.org/ncbi/insdc.sra:SRP114822	DNA sequence processing	AMMBI_B16S_zotus_table_Silvav132_datarelease_20032018.txt	figshare	doi:10.6084/m9.figshare.5808864.v3	https://doi.org/10.6084/m9.figshare.5808864.v3	Bacteria
102.100.100/21904	DNA sequence generation	MiSeq	Illumina	16S_APE54	102.100.100/21904_16S_APE54	SRX3077811	NCBI Sequence Read Archive	SRP114822	http://identifiers.org/ncbi/insdc.sra:SRP114822	DNA sequence processing	AMMBI_B16S_zotus_table_Silvav132_datarelease_20032018.txt	figshare	doi:10.6084/m9.figshare.5808864.v3	https://doi.org/10.6084/m9.figshare.5808864.v3	Bacteria
102.100.100/21905	DNA sequence generation	MiSeq	Illumina	16S_APE54	102.100.100/21905_16S_APE54	SRX3078242	NCBI Sequence Read Archive	SRP114822	http://identifiers.org/ncbi/insdc.sra:SRP114822	DNA sequence processing	AMMBI_B16S_zotus_table_Silvav132_datarelease_20032018.txt	figshare	doi:10.6084/m9.figshare.5808864.v3	https://doi.org/10.6084/m9.figshare.5808864.v3	Bacteria
102.100.100/21905	DNA sequence generation	MiSeq	Illumina	16S_AL1HY	102.100.100/21905_16S_AL1HY	SRX3078243	NCBI Sequence Read Archive	SRP114822	http://identifiers.org/ncbi/insdc.sra:SRP114822	DNA sequence processing	AMMBI_B16S_zotus_table_Silvav132_datarelease_20032018.txt	figshare	doi:10.6084/m9.figshare.5808864.v3	https://doi.org/10.6084/m9.figshare.5808864.v3	Bacteria
102.100.100/21906	DNA sequence generation	MiSeq	Illumina	16S_AL1HY	102.100.100/21906_16S_AL1HY	SRX3078248	NCBI Sequence Read Archive	SRP114822	http://identifiers.org/ncbi/insdc.sra:SRP114822	DNA sequence processing	AMMBI_B16S_zotus_table_Silvav132_datarelease_20032018.txt	figshare	doi:10.6084/m9.figshare.5808864.v3	https://doi.org/10.6084/m9.figshare.5808864.v3	Bacteria
102.100.100/21906	DNA sequence generation	MiSeq	Illumina	16S_APE54	102.100.100/21906_16S_APE54	SRX3078247	NCBI Sequence Read Archive	SRP114822	http://identifiers.org/ncbi/insdc.sra:SRP114822	DNA sequence processing	AMMBI_B16S_zotus_table_Silvav132_datarelease_20032018.txt	figshare	doi:10.6084/m9.figshare.5808864.v3	https://doi.org/10.6084/m9.figshare.5808864.v3	Bacteria
102.100.100/21907	DNA sequence generation	MiSeq	Illumina	16S_APE54	102.100.100/21907_16S_APE54	SRX3077878	NCBI Sequence Read Archive	SRP114822	http://identifiers.org/ncbi/insdc.sra:SRP114822	DNA sequence processing	AMMBI_B16S_zotus_table_Silvav132_datarelease_20032018.txt	figshare	doi:10.6084/m9.figshare.5808864.v3	https://doi.org/10.6084/m9.figshare.5808864.v3	Bacteria
102.100.100/21907	DNA sequence generation	MiSeq	Illumina	16S_AL1HY	102.100.100/21907_16S_AL1HY	SRX3077877	NCBI Sequence Read Archive	SRP114822	http://identifiers.org/ncbi/insdc.sra:SRP114822	DNA sequence processing	AMMBI_B16S_zotus_table_Silvav132_datarelease_20032018.txt	figshare	doi:10.6084/m9.figshare.5808864.v3	https://doi.org/10.6084/m9.figshare.5808864.v3	Bacteria
102.100.100/21908	DNA sequence generation	MiSeq	Illumina	16S_APE54	102.100.100/21908_16S_APE54	SRX3077873	NCBI Sequence Read Archive	SRP114822	http://identifiers.org/ncbi/insdc.sra:SRP114822	DNA sequence processing	AMMBI_B16S_zotus_table_Silvav132_datarelease_20032018.txt	figshare	doi:10.6084/m9.figshare.5808864.v3	https://doi.org/10.6084/m9.figshare.5808864.v3	Bacteria
102.100.100/21908	DNA sequence generation	MiSeq	Illumina	16S_AL1HY	102.100.100/21908_16S_AL1HY	SRX3077872	NCBI Sequence Read Archive	SRP114822	http://identifiers.org/ncbi/insdc.sra:SRP114822	DNA sequence processing	AMMBI_B16S_zotus_table_Silvav132_datarelease_20032018.txt	figshare	doi:10.6084/m9.figshare.5808864.v3	https://doi.org/10.6084/m9.figshare.5808864.v3	Bacteria
102.100.100/21909	DNA sequence generation	MiSeq	Illumina	16S_AL1HY	102.100.100/21909_16S_AL1HY	SRX3078161	NCBI Sequence Read Archive	SRP114822	http://identifiers.org/ncbi/insdc.sra:SRP114822	DNA sequence processing	AMMBI_B16S_zotus_table_Silvav132_datarelease_20032018.txt	figshare	doi:10.6084/m9.figshare.5808864.v3	https://doi.org/10.6084/m9.figshare.5808864.v3	Bacteria
102.100.100/21909	DNA sequence generation	MiSeq	Illumina	16S_APE54	102.100.100/21909_16S_APE54	SRX3078162	NCBI Sequence Read Archive	SRP114822	http://identifiers.org/ncbi/insdc.sra:SRP114822	DNA sequence processing	AMMBI_B16S_zotus_table_Silvav132_datarelease_20032018.txt	figshare	doi:10.6084/m9.figshare.5808864.v3	https://doi.org/10.6084/m9.figshare.5808864.v3	Bacteria
102.100.100/21910	DNA sequence generation	MiSeq	Illumina	16S_AL1HY	102.100.100/21910_16S_AL1HY	SRX3078155	NCBI Sequence Read Archive	SRP114822	http://identifiers.org/ncbi/insdc.sra:SRP114822	DNA sequence processing	AMMBI_B16S_zotus_table_Silvav132_datarelease_20032018.txt	figshare	doi:10.6084/m9.figshare.5808864.v3	https://doi.org/10.6084/m9.figshare.5808864.v3	Bacteria
102.100.100/21910	DNA sequence generation	MiSeq	Illumina	16S_APE54	102.100.100/21910_16S_APE54	SRX3078156	NCBI Sequence Read Archive	SRP114822	http://identifiers.org/ncbi/insdc.sra:SRP114822	DNA sequence processing	AMMBI_B16S_zotus_table_Silvav132_datarelease_20032018.txt	figshare	doi:10.6084/m9.figshare.5808864.v3	https://doi.org/10.6084/m9.figshare.5808864.v3	Bacteria
102.100.100/21911	DNA sequence generation	MiSeq	Illumina	16S_AL1HY	102.100.100/21911_16S_AL1HY	SRX3078027	NCBI Sequence Read Archive	SRP114822	http://identifiers.org/ncbi/insdc.sra:SRP114822	DNA sequence processing	AMMBI_B16S_zotus_table_Silvav132_datarelease_20032018.txt	figshare	doi:10.6084/m9.figshare.5808864.v3	https://doi.org/10.6084/m9.figshare.5808864.v3	Bacteria
102.100.100/21911	DNA sequence generation	MiSeq	Illumina	16S_APE54	102.100.100/21911_16S_APE54	SRX3078026	NCBI Sequence Read Archive	SRP114822	http://identifiers.org/ncbi/insdc.sra:SRP114822	DNA sequence processing	AMMBI_B16S_zotus_table_Silvav132_datarelease_20032018.txt	figshare	doi:10.6084/m9.figshare.5808864.v3	https://doi.org/10.6084/m9.figshare.5808864.v3	Bacteria
102.100.100/21912	DNA sequence generation	MiSeq	Illumina	16S_APE54	102.100.100/21912_16S_APE54	SRX3078031	NCBI Sequence Read Archive	SRP114822	http://identifiers.org/ncbi/insdc.sra:SRP114822	DNA sequence processing	AMMBI_B16S_zotus_table_Silvav132_datarelease_20032018.txt	figshare	doi:10.6084/m9.figshare.5808864.v3	https://doi.org/10.6084/m9.figshare.5808864.v3	Bacteria
102.100.100/21912	DNA sequence generation	MiSeq	Illumina	16S_AL1HY	102.100.100/21912_16S_AL1HY	SRX3078032	NCBI Sequence Read Archive	SRP114822	http://identifiers.org/ncbi/insdc.sra:SRP114822	DNA sequence processing	AMMBI_B16S_zotus_table_Silvav132_datarelease_20032018.txt	figshare	doi:10.6084/m9.figshare.5808864.v3	https://doi.org/10.6084/m9.figshare.5808864.v3	Bacteria
102.100.100/21913	DNA sequence generation	MiSeq	Illumina	16S_APE54	102.100.100/21913_16S_APE54	SRX3078270	NCBI Sequence Read Archive	SRP114822	http://identifiers.org/ncbi/insdc.sra:SRP114822	DNA sequence processing	AMMBI_B16S_zotus_table_Silvav132_datarelease_20032018.txt	figshare	doi:10.6084/m9.figshare.5808864.v3	https://doi.org/10.6084/m9.figshare.5808864.v3	Bacteria
102.100.100/21913	DNA sequence generation	MiSeq	Illumina	16S_AL1HY	102.100.100/21913_16S_AL1HY	SRX3077937	NCBI Sequence Read Archive	SRP114822	http://identifiers.org/ncbi/insdc.sra:SRP114822	DNA sequence processing	AMMBI_B16S_zotus_table_Silvav132_datarelease_20032018.txt	figshare	doi:10.6084/m9.figshare.5808864.v3	https://doi.org/10.6084/m9.figshare.5808864.v3	Bacteria
102.100.100/21914	DNA sequence generation	MiSeq	Illumina	16S_AL1HY	102.100.100/21914_16S_AL1HY	SRX3077880	NCBI Sequence Read Archive	SRP114822	http://identifiers.org/ncbi/insdc.sra:SRP114822	DNA sequence processing	AMMBI_B16S_zotus_table_Silvav132_datarelease_20032018.txt	figshare	doi:10.6084/m9.figshare.5808864.v3	https://doi.org/10.6084/m9.figshare.5808864.v3	Bacteria
102.100.100/21914	DNA sequence generation	MiSeq	Illumina	16S_APE54	102.100.100/21914_16S_APE54	SRX3077881	NCBI Sequence Read Archive	SRP114822	http://identifiers.org/ncbi/insdc.sra:SRP114822	DNA sequence processing	AMMBI_B16S_zotus_table_Silvav132_datarelease_20032018.txt	figshare	doi:10.6084/m9.figshare.5808864.v3	https://doi.org/10.6084/m9.figshare.5808864.v3	Bacteria
102.100.100/21915	DNA sequence generation	MiSeq	Illumina	16S_APE54	102.100.100/21915_16S_APE54	SRX3078235	NCBI Sequence Read Archive	SRP114822	http://identifiers.org/ncbi/insdc.sra:SRP114822	DNA sequence processing	AMMBI_B16S_zotus_table_Silvav132_datarelease_20032018.txt	figshare	doi:10.6084/m9.figshare.5808864.v3	https://doi.org/10.6084/m9.figshare.5808864.v3	Bacteria
102.100.100/21915	DNA sequence generation	MiSeq	Illumina	16S_AL1HY	102.100.100/21915_16S_AL1HY	SRX3078236	NCBI Sequence Read Archive	SRP114822	http://identifiers.org/ncbi/insdc.sra:SRP114822	DNA sequence processing	AMMBI_B16S_zotus_table_Silvav132_datarelease_20032018.txt	figshare	doi:10.6084/m9.figshare.5808864.v3	https://doi.org/10.6084/m9.figshare.5808864.v3	Bacteria
102.100.100/21916	DNA sequence generation	MiSeq	Illumina	16S_APE54	102.100.100/21916_16S_APE54	SRX3078195	NCBI Sequence Read Archive	SRP114822	http://identifiers.org/ncbi/insdc.sra:SRP114822	DNA sequence processing	AMMBI_B16S_zotus_table_Silvav132_datarelease_20032018.txt	figshare	doi:10.6084/m9.figshare.5808864.v3	https://doi.org/10.6084/m9.figshare.5808864.v3	Bacteria
102.100.100/21916	DNA sequence generation	MiSeq	Illumina	16S_AL1HY	102.100.100/21916_16S_AL1HY	SRX3077988	NCBI Sequence Read Archive	SRP114822	http://identifiers.org/ncbi/insdc.sra:SRP114822	DNA sequence processing	AMMBI_B16S_zotus_table_Silvav132_datarelease_20032018.txt	figshare	doi:10.6084/m9.figshare.5808864.v3	https://doi.org/10.6084/m9.figshare.5808864.v3	Bacteria
102.100.100/21917	DNA sequence generation	MiSeq	Illumina	16S_APE54	102.100.100/21917_16S_APE54	SRX3078001	NCBI Sequence Read Archive	SRP114822	http://identifiers.org/ncbi/insdc.sra:SRP114822	DNA sequence processing	AMMBI_B16S_zotus_table_Silvav132_datarelease_20032018.txt	figshare	doi:10.6084/m9.figshare.5808864.v3	https://doi.org/10.6084/m9.figshare.5808864.v3	Bacteria
102.100.100/21917	DNA sequence generation	MiSeq	Illumina	16S_AL1HY	102.100.100/21917_16S_AL1HY	SRX3078000	NCBI Sequence Read Archive	SRP114822	http://identifiers.org/ncbi/insdc.sra:SRP114822	DNA sequence processing	AMMBI_B16S_zotus_table_Silvav132_datarelease_20032018.txt	figshare	doi:10.6084/m9.figshare.5808864.v3	https://doi.org/10.6084/m9.figshare.5808864.v3	Bacteria
102.100.100/21918	DNA sequence generation	MiSeq	Illumina	16S_AL1HY	102.100.100/21918_16S_AL1HY	SRX3078152	NCBI Sequence Read Archive	SRP114822	http://identifiers.org/ncbi/insdc.sra:SRP114822	DNA sequence processing	AMMBI_B16S_zotus_table_Silvav132_datarelease_20032018.txt	figshare	doi:10.6084/m9.figshare.5808864.v3	https://doi.org/10.6084/m9.figshare.5808864.v3	Bacteria
102.100.100/21918	DNA sequence generation	MiSeq	Illumina	16S_APE54	102.100.100/21918_16S_APE54	SRX3078151	NCBI Sequence Read Archive	SRP114822	http://identifiers.org/ncbi/insdc.sra:SRP114822	DNA sequence processing	AMMBI_B16S_zotus_table_Silvav132_datarelease_20032018.txt	figshare	doi:10.6084/m9.figshare.5808864.v3	https://doi.org/10.6084/m9.figshare.5808864.v3	Bacteria
102.100.100/21919	DNA sequence generation	MiSeq	Illumina	16S_APE54	102.100.100/21919_16S_APE54	SRX3077839	NCBI Sequence Read Archive	SRP114822	http://identifiers.org/ncbi/insdc.sra:SRP114822	DNA sequence processing	AMMBI_B16S_zotus_table_Silvav132_datarelease_20032018.txt	figshare	doi:10.6084/m9.figshare.5808864.v3	https://doi.org/10.6084/m9.figshare.5808864.v3	Bacteria
102.100.100/21919	DNA sequence generation	MiSeq	Illumina	16S_AL1HY	102.100.100/21919_16S_AL1HY	SRX3077840	NCBI Sequence Read Archive	SRP114822	http://identifiers.org/ncbi/insdc.sra:SRP114822	DNA sequence processing	AMMBI_B16S_zotus_table_Silvav132_datarelease_20032018.txt	figshare	doi:10.6084/m9.figshare.5808864.v3	https://doi.org/10.6084/m9.figshare.5808864.v3	Bacteria
102.100.100/21920	DNA sequence generation	MiSeq	Illumina	16S_AL1HY	102.100.100/21920_16S_AL1HY	SRX3077918	NCBI Sequence Read Archive	SRP114822	http://identifiers.org/ncbi/insdc.sra:SRP114822	DNA sequence processing	AMMBI_B16S_zotus_table_Silvav132_datarelease_20032018.txt	figshare	doi:10.6084/m9.figshare.5808864.v3	https://doi.org/10.6084/m9.figshare.5808864.v3	Bacteria
102.100.100/21920	DNA sequence generation	MiSeq	Illumina	16S_APE54	102.100.100/21920_16S_APE54	SRX3077919	NCBI Sequence Read Archive	SRP114822	http://identifiers.org/ncbi/insdc.sra:SRP114822	DNA sequence processing	AMMBI_B16S_zotus_table_Silvav132_datarelease_20032018.txt	figshare	doi:10.6084/m9.figshare.5808864.v3	https://doi.org/10.6084/m9.figshare.5808864.v3	Bacteria
102.100.100/21921	DNA sequence generation	MiSeq	Illumina	16S_APE54	102.100.100/21921_16S_APE54	SRX3077925	NCBI Sequence Read Archive	SRP114822	http://identifiers.org/ncbi/insdc.sra:SRP114822	DNA sequence processing	AMMBI_B16S_zotus_table_Silvav132_datarelease_20032018.txt	figshare	doi:10.6084/m9.figshare.5808864.v3	https://doi.org/10.6084/m9.figshare.5808864.v3	Bacteria
102.100.100/21921	DNA sequence generation	MiSeq	Illumina	16S_AL1HY	102.100.100/21921_16S_AL1HY	SRX3077924	NCBI Sequence Read Archive	SRP114822	http://identifiers.org/ncbi/insdc.sra:SRP114822	DNA sequence processing	AMMBI_B16S_zotus_table_Silvav132_datarelease_20032018.txt	figshare	doi:10.6084/m9.figshare.5808864.v3	https://doi.org/10.6084/m9.figshare.5808864.v3	Bacteria
102.100.100/21922	DNA sequence generation	MiSeq	Illumina	16S_APE54	102.100.100/21922_16S_APE54	SRX3077784	NCBI Sequence Read Archive	SRP114822	http://identifiers.org/ncbi/insdc.sra:SRP114822	DNA sequence processing	AMMBI_B16S_zotus_table_Silvav132_datarelease_20032018.txt	figshare	doi:10.6084/m9.figshare.5808864.v3	https://doi.org/10.6084/m9.figshare.5808864.v3	Bacteria
102.100.100/21922	DNA sequence generation	MiSeq	Illumina	16S_AL1HY	102.100.100/21922_16S_AL1HY	SRX3077785	NCBI Sequence Read Archive	SRP114822	http://identifiers.org/ncbi/insdc.sra:SRP114822	DNA sequence processing	AMMBI_B16S_zotus_table_Silvav132_datarelease_20032018.txt	figshare	doi:10.6084/m9.figshare.5808864.v3	https://doi.org/10.6084/m9.figshare.5808864.v3	Bacteria
102.100.100/21923	DNA sequence generation	MiSeq	Illumina	16S_APE54	102.100.100/21923_16S_APE54	SRX3077789	NCBI Sequence Read Archive	SRP114822	http://identifiers.org/ncbi/insdc.sra:SRP114822	DNA sequence processing	AMMBI_B16S_zotus_table_Silvav132_datarelease_20032018.txt	figshare	doi:10.6084/m9.figshare.5808864.v3	https://doi.org/10.6084/m9.figshare.5808864.v3	Bacteria
102.100.100/21923	DNA sequence generation	MiSeq	Illumina	16S_AL1HY	102.100.100/21923_16S_AL1HY	SRX3077782	NCBI Sequence Read Archive	SRP114822	http://identifiers.org/ncbi/insdc.sra:SRP114822	DNA sequence processing	AMMBI_B16S_zotus_table_Silvav132_datarelease_20032018.txt	figshare	doi:10.6084/m9.figshare.5808864.v3	https://doi.org/10.6084/m9.figshare.5808864.v3	Bacteria
102.100.100/21924	DNA sequence generation	MiSeq	Illumina	16S_APE54	102.100.100/21924_16S_APE54	SRX3078058	NCBI Sequence Read Archive	SRP114822	http://identifiers.org/ncbi/insdc.sra:SRP114822	DNA sequence processing	AMMBI_B16S_zotus_table_Silvav132_datarelease_20032018.txt	figshare	doi:10.6084/m9.figshare.5808864.v3	https://doi.org/10.6084/m9.figshare.5808864.v3	Bacteria
102.100.100/21924	DNA sequence generation	MiSeq	Illumina	16S_AL1HY	102.100.100/21924_16S_AL1HY	SRX3078057	NCBI Sequence Read Archive	SRP114822	http://identifiers.org/ncbi/insdc.sra:SRP114822	DNA sequence processing	AMMBI_B16S_zotus_table_Silvav132_datarelease_20032018.txt	figshare	doi:10.6084/m9.figshare.5808864.v3	https://doi.org/10.6084/m9.figshare.5808864.v3	Bacteria
102.100.100/21925	DNA sequence generation	MiSeq	Illumina	16S_AL1HY	102.100.100/21925_16S_AL1HY	SRX3078062	NCBI Sequence Read Archive	SRP114822	http://identifiers.org/ncbi/insdc.sra:SRP114822	DNA sequence processing	AMMBI_B16S_zotus_table_Silvav132_datarelease_20032018.txt	figshare	doi:10.6084/m9.figshare.5808864.v3	https://doi.org/10.6084/m9.figshare.5808864.v3	Bacteria
102.100.100/21925	DNA sequence generation	MiSeq	Illumina	16S_APE54	102.100.100/21925_16S_APE54	SRX3078053	NCBI Sequence Read Archive	SRP114822	http://identifiers.org/ncbi/insdc.sra:SRP114822	DNA sequence processing	AMMBI_B16S_zotus_table_Silvav132_datarelease_20032018.txt	figshare	doi:10.6084/m9.figshare.5808864.v3	https://doi.org/10.6084/m9.figshare.5808864.v3	Bacteria
102.100.100/21926	DNA sequence generation	MiSeq	Illumina	16S_APE54	102.100.100/21926_16S_APE54	SRX3077908	NCBI Sequence Read Archive	SRP114822	http://identifiers.org/ncbi/insdc.sra:SRP114822	DNA sequence processing	AMMBI_B16S_zotus_table_Silvav132_datarelease_20032018.txt	figshare	doi:10.6084/m9.figshare.5808864.v3	https://doi.org/10.6084/m9.figshare.5808864.v3	Bacteria
102.100.100/21926	DNA sequence generation	MiSeq	Illumina	16S_AL1HY	102.100.100/21926_16S_AL1HY	SRX3077909	NCBI Sequence Read Archive	SRP114822	http://identifiers.org/ncbi/insdc.sra:SRP114822	DNA sequence processing	AMMBI_B16S_zotus_table_Silvav132_datarelease_20032018.txt	figshare	doi:10.6084/m9.figshare.5808864.v3	https://doi.org/10.6084/m9.figshare.5808864.v3	Bacteria
102.100.100/21927	DNA sequence generation	MiSeq	Illumina	16S_AL1HY	102.100.100/21927_16S_AL1HY	SRX3077905	NCBI Sequence Read Archive	SRP114822	http://identifiers.org/ncbi/insdc.sra:SRP114822	DNA sequence processing	AMMBI_B16S_zotus_table_Silvav132_datarelease_20032018.txt	figshare	doi:10.6084/m9.figshare.5808864.v3	https://doi.org/10.6084/m9.figshare.5808864.v3	Bacteria
102.100.100/21927	DNA sequence generation	MiSeq	Illumina	16S_APE54	102.100.100/21927_16S_APE54	SRX3077904	NCBI Sequence Read Archive	SRP114822	http://identifiers.org/ncbi/insdc.sra:SRP114822	DNA sequence processing	AMMBI_B16S_zotus_table_Silvav132_datarelease_20032018.txt	figshare	doi:10.6084/m9.figshare.5808864.v3	https://doi.org/10.6084/m9.figshare.5808864.v3	Bacteria
102.100.100/21928	DNA sequence generation	MiSeq	Illumina	16S_APE54	102.100.100/21928_16S_APE54	SRX3077486	NCBI Sequence Read Archive	SRP114822	http://identifiers.org/ncbi/insdc.sra:SRP114822	DNA sequence processing	AMMBI_B16S_zotus_table_Silvav132_datarelease_20032018.txt	figshare	doi:10.6084/m9.figshare.5808864.v3	https://doi.org/10.6084/m9.figshare.5808864.v3	Bacteria
102.100.100/21928	DNA sequence generation	MiSeq	Illumina	16S_AL1HY	102.100.100/21928_16S_AL1HY	SRX3077478	NCBI Sequence Read Archive	SRP114822	http://identifiers.org/ncbi/insdc.sra:SRP114822	DNA sequence processing	AMMBI_B16S_zotus_table_Silvav132_datarelease_20032018.txt	figshare	doi:10.6084/m9.figshare.5808864.v3	https://doi.org/10.6084/m9.figshare.5808864.v3	Bacteria
102.100.100/21929	DNA sequence generation	MiSeq	Illumina	16S_AL1HY	102.100.100/21929_16S_AL1HY	SRX3077699	NCBI Sequence Read Archive	SRP114822	http://identifiers.org/ncbi/insdc.sra:SRP114822	DNA sequence processing	AMMBI_B16S_zotus_table_Silvav132_datarelease_20032018.txt	figshare	doi:10.6084/m9.figshare.5808864.v3	https://doi.org/10.6084/m9.figshare.5808864.v3	Bacteria
102.100.100/21929	DNA sequence generation	MiSeq	Illumina	16S_APE54	102.100.100/21929_16S_APE54	SRX3077480	NCBI Sequence Read Archive	SRP114822	http://identifiers.org/ncbi/insdc.sra:SRP114822	DNA sequence processing	AMMBI_B16S_zotus_table_Silvav132_datarelease_20032018.txt	figshare	doi:10.6084/m9.figshare.5808864.v3	https://doi.org/10.6084/m9.figshare.5808864.v3	Bacteria
102.100.100/21930	DNA sequence generation	MiSeq	Illumina	16S_APE54	102.100.100/21930_16S_APE54	SRX3077703	NCBI Sequence Read Archive	SRP114822	http://identifiers.org/ncbi/insdc.sra:SRP114822	DNA sequence processing	AMMBI_B16S_zotus_table_Silvav132_datarelease_20032018.txt	figshare	doi:10.6084/m9.figshare.5808864.v3	https://doi.org/10.6084/m9.figshare.5808864.v3	Bacteria
102.100.100/21930	DNA sequence generation	MiSeq	Illumina	16S_AL1HY	102.100.100/21930_16S_AL1HY	SRX3077704	NCBI Sequence Read Archive	SRP114822	http://identifiers.org/ncbi/insdc.sra:SRP114822	DNA sequence processing	AMMBI_B16S_zotus_table_Silvav132_datarelease_20032018.txt	figshare	doi:10.6084/m9.figshare.5808864.v3	https://doi.org/10.6084/m9.figshare.5808864.v3	Bacteria
102.100.100/21931	DNA sequence generation	MiSeq	Illumina	16S_AL1HY	102.100.100/21931_16S_AL1HY	SRX3077348	NCBI Sequence Read Archive	SRP114822	http://identifiers.org/ncbi/insdc.sra:SRP114822	DNA sequence processing	AMMBI_B16S_zotus_table_Silvav132_datarelease_20032018.txt	figshare	doi:10.6084/m9.figshare.5808864.v3	https://doi.org/10.6084/m9.figshare.5808864.v3	Bacteria
102.100.100/21931	DNA sequence generation	MiSeq	Illumina	16S_APE54	102.100.100/21931_16S_APE54	SRX3077696	NCBI Sequence Read Archive	SRP114822	http://identifiers.org/ncbi/insdc.sra:SRP114822	DNA sequence processing	AMMBI_B16S_zotus_table_Silvav132_datarelease_20032018.txt	figshare	doi:10.6084/m9.figshare.5808864.v3	https://doi.org/10.6084/m9.figshare.5808864.v3	Bacteria
102.100.100/21932	DNA sequence generation	MiSeq	Illumina	16S_APE54	102.100.100/21932_16S_APE54	SRX3077344	NCBI Sequence Read Archive	SRP114822	http://identifiers.org/ncbi/insdc.sra:SRP114822	DNA sequence processing	AMMBI_B16S_zotus_table_Silvav132_datarelease_20032018.txt	figshare	doi:10.6084/m9.figshare.5808864.v3	https://doi.org/10.6084/m9.figshare.5808864.v3	Bacteria
102.100.100/21932	DNA sequence generation	MiSeq	Illumina	16S_AL1HY	102.100.100/21932_16S_AL1HY	SRX3077343	NCBI Sequence Read Archive	SRP114822	http://identifiers.org/ncbi/insdc.sra:SRP114822	DNA sequence processing	AMMBI_B16S_zotus_table_Silvav132_datarelease_20032018.txt	figshare	doi:10.6084/m9.figshare.5808864.v3	https://doi.org/10.6084/m9.figshare.5808864.v3	Bacteria
102.100.100/21933	DNA sequence generation	MiSeq	Illumina	16S_AL1HY	102.100.100/21933_16S_AL1HY	SRX3077509	NCBI Sequence Read Archive	SRP114822	http://identifiers.org/ncbi/insdc.sra:SRP114822	DNA sequence processing	AMMBI_B16S_zotus_table_Silvav132_datarelease_20032018.txt	figshare	doi:10.6084/m9.figshare.5808864.v3	https://doi.org/10.6084/m9.figshare.5808864.v3	Bacteria
102.100.100/21933	DNA sequence generation	MiSeq	Illumina	16S_APE54	102.100.100/21933_16S_APE54	SRX3077508	NCBI Sequence Read Archive	SRP114822	http://identifiers.org/ncbi/insdc.sra:SRP114822	DNA sequence processing	AMMBI_B16S_zotus_table_Silvav132_datarelease_20032018.txt	figshare	doi:10.6084/m9.figshare.5808864.v3	https://doi.org/10.6084/m9.figshare.5808864.v3	Bacteria
102.100.100/21934	DNA sequence generation	MiSeq	Illumina	16S_APE54	102.100.100/21934_16S_APE54	SRX3077514	NCBI Sequence Read Archive	SRP114822	http://identifiers.org/ncbi/insdc.sra:SRP114822	DNA sequence processing	AMMBI_B16S_zotus_table_Silvav132_datarelease_20032018.txt	figshare	doi:10.6084/m9.figshare.5808864.v3	https://doi.org/10.6084/m9.figshare.5808864.v3	Bacteria
102.100.100/21934	DNA sequence generation	MiSeq	Illumina	16S_AL1HY	102.100.100/21934_16S_AL1HY	SRX3077515	NCBI Sequence Read Archive	SRP114822	http://identifiers.org/ncbi/insdc.sra:SRP114822	DNA sequence processing	AMMBI_B16S_zotus_table_Silvav132_datarelease_20032018.txt	figshare	doi:10.6084/m9.figshare.5808864.v3	https://doi.org/10.6084/m9.figshare.5808864.v3	Bacteria
102.100.100/21935	DNA sequence generation	MiSeq	Illumina	16S_AL1HY	102.100.100/21935_16S_AL1HY	SRX3077505	NCBI Sequence Read Archive	SRP114822	http://identifiers.org/ncbi/insdc.sra:SRP114822	DNA sequence processing	AMMBI_B16S_zotus_table_Silvav132_datarelease_20032018.txt	figshare	doi:10.6084/m9.figshare.5808864.v3	https://doi.org/10.6084/m9.figshare.5808864.v3	Bacteria
102.100.100/21935	DNA sequence generation	MiSeq	Illumina	16S_APE54	102.100.100/21935_16S_APE54	SRX3077502	NCBI Sequence Read Archive	SRP114822	http://identifiers.org/ncbi/insdc.sra:SRP114822	DNA sequence processing	AMMBI_B16S_zotus_table_Silvav132_datarelease_20032018.txt	figshare	doi:10.6084/m9.figshare.5808864.v3	https://doi.org/10.6084/m9.figshare.5808864.v3	Bacteria
102.100.100/21936	DNA sequence generation	MiSeq	Illumina	16S_APE54	102.100.100/21936_16S_APE54	SRX3077501	NCBI Sequence Read Archive	SRP114822	http://identifiers.org/ncbi/insdc.sra:SRP114822	DNA sequence processing	AMMBI_B16S_zotus_table_Silvav132_datarelease_20032018.txt	figshare	doi:10.6084/m9.figshare.5808864.v3	https://doi.org/10.6084/m9.figshare.5808864.v3	Bacteria
102.100.100/21936	DNA sequence generation	MiSeq	Illumina	16S_AL1HY	102.100.100/21936_16S_AL1HY	SRX3077500	NCBI Sequence Read Archive	SRP114822	http://identifiers.org/ncbi/insdc.sra:SRP114822	DNA sequence processing	AMMBI_B16S_zotus_table_Silvav132_datarelease_20032018.txt	figshare	doi:10.6084/m9.figshare.5808864.v3	https://doi.org/10.6084/m9.figshare.5808864.v3	Bacteria
102.100.100/21937	DNA sequence generation	MiSeq	Illumina	16S_AL1HY	102.100.100/21937_16S_AL1HY	SRX3077637	NCBI Sequence Read Archive	SRP114822	http://identifiers.org/ncbi/insdc.sra:SRP114822	DNA sequence processing	AMMBI_B16S_zotus_table_Silvav132_datarelease_20032018.txt	figshare	doi:10.6084/m9.figshare.5808864.v3	https://doi.org/10.6084/m9.figshare.5808864.v3	Bacteria
102.100.100/21937	DNA sequence generation	MiSeq	Illumina	16S_APE54	102.100.100/21937_16S_APE54	SRX3077640	NCBI Sequence Read Archive	SRP114822	http://identifiers.org/ncbi/insdc.sra:SRP114822	DNA sequence processing	AMMBI_B16S_zotus_table_Silvav132_datarelease_20032018.txt	figshare	doi:10.6084/m9.figshare.5808864.v3	https://doi.org/10.6084/m9.figshare.5808864.v3	Bacteria
102.100.100/21938	DNA sequence generation	MiSeq	Illumina	16S_AL1HY	102.100.100/21938_16S_AL1HY	SRX3077634	NCBI Sequence Read Archive	SRP114822	http://identifiers.org/ncbi/insdc.sra:SRP114822	DNA sequence processing	AMMBI_B16S_zotus_table_Silvav132_datarelease_20032018.txt	figshare	doi:10.6084/m9.figshare.5808864.v3	https://doi.org/10.6084/m9.figshare.5808864.v3	Bacteria
102.100.100/21938	DNA sequence generation	MiSeq	Illumina	16S_APE54	102.100.100/21938_16S_APE54	SRX3077633	NCBI Sequence Read Archive	SRP114822	http://identifiers.org/ncbi/insdc.sra:SRP114822	DNA sequence processing	AMMBI_B16S_zotus_table_Silvav132_datarelease_20032018.txt	figshare	doi:10.6084/m9.figshare.5808864.v3	https://doi.org/10.6084/m9.figshare.5808864.v3	Bacteria
102.100.100/21939	DNA sequence generation	MiSeq	Illumina	16S_APE54	102.100.100/21939_16S_APE54	SRX3077761	NCBI Sequence Read Archive	SRP114822	http://identifiers.org/ncbi/insdc.sra:SRP114822	DNA sequence processing	AMMBI_B16S_zotus_table_Silvav132_datarelease_20032018.txt	figshare	doi:10.6084/m9.figshare.5808864.v3	https://doi.org/10.6084/m9.figshare.5808864.v3	Bacteria
102.100.100/21939	DNA sequence generation	MiSeq	Illumina	16S_AL1HY	102.100.100/21939_16S_AL1HY	SRX3077760	NCBI Sequence Read Archive	SRP114822	http://identifiers.org/ncbi/insdc.sra:SRP114822	DNA sequence processing	AMMBI_B16S_zotus_table_Silvav132_datarelease_20032018.txt	figshare	doi:10.6084/m9.figshare.5808864.v3	https://doi.org/10.6084/m9.figshare.5808864.v3	Bacteria
102.100.100/21940	DNA sequence generation	MiSeq	Illumina	16S_APE54	102.100.100/21940_16S_APE54	SRX3077769	NCBI Sequence Read Archive	SRP114822	http://identifiers.org/ncbi/insdc.sra:SRP114822	DNA sequence processing	AMMBI_B16S_zotus_table_Silvav132_datarelease_20032018.txt	figshare	doi:10.6084/m9.figshare.5808864.v3	https://doi.org/10.6084/m9.figshare.5808864.v3	Bacteria
102.100.100/21940	DNA sequence generation	MiSeq	Illumina	16S_AL1HY	102.100.100/21940_16S_AL1HY	SRX3077768	NCBI Sequence Read Archive	SRP114822	http://identifiers.org/ncbi/insdc.sra:SRP114822	DNA sequence processing	AMMBI_B16S_zotus_table_Silvav132_datarelease_20032018.txt	figshare	doi:10.6084/m9.figshare.5808864.v3	https://doi.org/10.6084/m9.figshare.5808864.v3	Bacteria
102.100.100/21941	DNA sequence generation	MiSeq	Illumina	16S_AL1HY	102.100.100/21941_16S_AL1HY	SRX3077437	NCBI Sequence Read Archive	SRP114822	http://identifiers.org/ncbi/insdc.sra:SRP114822	DNA sequence processing	AMMBI_B16S_zotus_table_Silvav132_datarelease_20032018.txt	figshare	doi:10.6084/m9.figshare.5808864.v3	https://doi.org/10.6084/m9.figshare.5808864.v3	Bacteria
102.100.100/21941	DNA sequence generation	MiSeq	Illumina	16S_APE54	102.100.100/21941_16S_APE54	SRX3077444	NCBI Sequence Read Archive	SRP114822	http://identifiers.org/ncbi/insdc.sra:SRP114822	DNA sequence processing	AMMBI_B16S_zotus_table_Silvav132_datarelease_20032018.txt	figshare	doi:10.6084/m9.figshare.5808864.v3	https://doi.org/10.6084/m9.figshare.5808864.v3	Bacteria
102.100.100/21942	DNA sequence generation	MiSeq	Illumina	16S_AL1HY	102.100.100/21942_16S_AL1HY	SRX3077436	NCBI Sequence Read Archive	SRP114822	http://identifiers.org/ncbi/insdc.sra:SRP114822	DNA sequence processing	AMMBI_B16S_zotus_table_Silvav132_datarelease_20032018.txt	figshare	doi:10.6084/m9.figshare.5808864.v3	https://doi.org/10.6084/m9.figshare.5808864.v3	Bacteria
102.100.100/21942	DNA sequence generation	MiSeq	Illumina	16S_APE54	102.100.100/21942_16S_APE54	SRX3077435	NCBI Sequence Read Archive	SRP114822	http://identifiers.org/ncbi/insdc.sra:SRP114822	DNA sequence processing	AMMBI_B16S_zotus_table_Silvav132_datarelease_20032018.txt	figshare	doi:10.6084/m9.figshare.5808864.v3	https://doi.org/10.6084/m9.figshare.5808864.v3	Bacteria
102.100.100/21943	DNA sequence generation	MiSeq	Illumina	16S_APE54	102.100.100/21943_16S_APE54	SRX3077427	NCBI Sequence Read Archive	SRP114822	http://identifiers.org/ncbi/insdc.sra:SRP114822	DNA sequence processing	AMMBI_B16S_zotus_table_Silvav132_datarelease_20032018.txt	figshare	doi:10.6084/m9.figshare.5808864.v3	https://doi.org/10.6084/m9.figshare.5808864.v3	Bacteria
102.100.100/21943	DNA sequence generation	MiSeq	Illumina	16S_AL1HY	102.100.100/21943_16S_AL1HY	SRX3077430	NCBI Sequence Read Archive	SRP114822	http://identifiers.org/ncbi/insdc.sra:SRP114822	DNA sequence processing	AMMBI_B16S_zotus_table_Silvav132_datarelease_20032018.txt	figshare	doi:10.6084/m9.figshare.5808864.v3	https://doi.org/10.6084/m9.figshare.5808864.v3	Bacteria
102.100.100/21944	DNA sequence generation	MiSeq	Illumina	16S_AL1HY	102.100.100/21944_16S_AL1HY	SRX3077433	NCBI Sequence Read Archive	SRP114822	http://identifiers.org/ncbi/insdc.sra:SRP114822	DNA sequence processing	AMMBI_B16S_zotus_table_Silvav132_datarelease_20032018.txt	figshare	doi:10.6084/m9.figshare.5808864.v3	https://doi.org/10.6084/m9.figshare.5808864.v3	Bacteria
102.100.100/21944	DNA sequence generation	MiSeq	Illumina	16S_APE54	102.100.100/21944_16S_APE54	SRX3077434	NCBI Sequence Read Archive	SRP114822	http://identifiers.org/ncbi/insdc.sra:SRP114822	DNA sequence processing	AMMBI_B16S_zotus_table_Silvav132_datarelease_20032018.txt	figshare	doi:10.6084/m9.figshare.5808864.v3	https://doi.org/10.6084/m9.figshare.5808864.v3	Bacteria
102.100.100/21945	DNA sequence generation	MiSeq	Illumina	16S_AL1HY	102.100.100/21945_16S_AL1HY	SRX3077590	NCBI Sequence Read Archive	SRP114822	http://identifiers.org/ncbi/insdc.sra:SRP114822	DNA sequence processing	AMMBI_B16S_zotus_table_Silvav132_datarelease_20032018.txt	figshare	doi:10.6084/m9.figshare.5808864.v3	https://doi.org/10.6084/m9.figshare.5808864.v3	Bacteria
102.100.100/21945	DNA sequence generation	MiSeq	Illumina	16S_APE54	102.100.100/21945_16S_APE54	SRX3077589	NCBI Sequence Read Archive	SRP114822	http://identifiers.org/ncbi/insdc.sra:SRP114822	DNA sequence processing	AMMBI_B16S_zotus_table_Silvav132_datarelease_20032018.txt	figshare	doi:10.6084/m9.figshare.5808864.v3	https://doi.org/10.6084/m9.figshare.5808864.v3	Bacteria
102.100.100/21946	DNA sequence generation	MiSeq	Illumina	16S_APE54	102.100.100/21946_16S_APE54	SRX3077322	NCBI Sequence Read Archive	SRP114822	http://identifiers.org/ncbi/insdc.sra:SRP114822	DNA sequence processing	AMMBI_B16S_zotus_table_Silvav132_datarelease_20032018.txt	figshare	doi:10.6084/m9.figshare.5808864.v3	https://doi.org/10.6084/m9.figshare.5808864.v3	Bacteria
102.100.100/21946	DNA sequence generation	MiSeq	Illumina	16S_AL1HY	102.100.100/21946_16S_AL1HY	SRX3077321	NCBI Sequence Read Archive	SRP114822	http://identifiers.org/ncbi/insdc.sra:SRP114822	DNA sequence processing	AMMBI_B16S_zotus_table_Silvav132_datarelease_20032018.txt	figshare	doi:10.6084/m9.figshare.5808864.v3	https://doi.org/10.6084/m9.figshare.5808864.v3	Bacteria
102.100.100/21947	DNA sequence generation	MiSeq	Illumina	16S_AL1HY	102.100.100/21947_16S_AL1HY	SRX3077324	NCBI Sequence Read Archive	SRP114822	http://identifiers.org/ncbi/insdc.sra:SRP114822	DNA sequence processing	AMMBI_B16S_zotus_table_Silvav132_datarelease_20032018.txt	figshare	doi:10.6084/m9.figshare.5808864.v3	https://doi.org/10.6084/m9.figshare.5808864.v3	Bacteria
102.100.100/21947	DNA sequence generation	MiSeq	Illumina	16S_APE54	102.100.100/21947_16S_APE54	SRX3077325	NCBI Sequence Read Archive	SRP114822	http://identifiers.org/ncbi/insdc.sra:SRP114822	DNA sequence processing	AMMBI_B16S_zotus_table_Silvav132_datarelease_20032018.txt	figshare	doi:10.6084/m9.figshare.5808864.v3	https://doi.org/10.6084/m9.figshare.5808864.v3	Bacteria
102.100.100/21948	DNA sequence generation	MiSeq	Illumina	16S_AL1HY	102.100.100/21948_16S_AL1HY	SRX3077680	NCBI Sequence Read Archive	SRP114822	http://identifiers.org/ncbi/insdc.sra:SRP114822	DNA sequence processing	AMMBI_B16S_zotus_table_Silvav132_datarelease_20032018.txt	figshare	doi:10.6084/m9.figshare.5808864.v3	https://doi.org/10.6084/m9.figshare.5808864.v3	Bacteria
102.100.100/21948	DNA sequence generation	MiSeq	Illumina	16S_APE54	102.100.100/21948_16S_APE54	SRX3077679	NCBI Sequence Read Archive	SRP114822	http://identifiers.org/ncbi/insdc.sra:SRP114822	DNA sequence processing	AMMBI_B16S_zotus_table_Silvav132_datarelease_20032018.txt	figshare	doi:10.6084/m9.figshare.5808864.v3	https://doi.org/10.6084/m9.figshare.5808864.v3	Bacteria
102.100.100/21949	DNA sequence generation	MiSeq	Illumina	16S_AL1HY	102.100.100/21949_16S_AL1HY	SRX3077677	NCBI Sequence Read Archive	SRP114822	http://identifiers.org/ncbi/insdc.sra:SRP114822	DNA sequence processing	AMMBI_B16S_zotus_table_Silvav132_datarelease_20032018.txt	figshare	doi:10.6084/m9.figshare.5808864.v3	https://doi.org/10.6084/m9.figshare.5808864.v3	Bacteria
102.100.100/21949	DNA sequence generation	MiSeq	Illumina	16S_APE54	102.100.100/21949_16S_APE54	SRX3077676	NCBI Sequence Read Archive	SRP114822	http://identifiers.org/ncbi/insdc.sra:SRP114822	DNA sequence processing	AMMBI_B16S_zotus_table_Silvav132_datarelease_20032018.txt	figshare	doi:10.6084/m9.figshare.5808864.v3	https://doi.org/10.6084/m9.figshare.5808864.v3	Bacteria
102.100.100/21950	DNA sequence generation	MiSeq	Illumina	16S_APE54	102.100.100/21950_16S_APE54	SRX3077559	NCBI Sequence Read Archive	SRP114822	http://identifiers.org/ncbi/insdc.sra:SRP114822	DNA sequence processing	AMMBI_B16S_zotus_table_Silvav132_datarelease_20032018.txt	figshare	doi:10.6084/m9.figshare.5808864.v3	https://doi.org/10.6084/m9.figshare.5808864.v3	Bacteria
102.100.100/21950	DNA sequence generation	MiSeq	Illumina	16S_AL1HY	102.100.100/21950_16S_AL1HY	SRX3077558	NCBI Sequence Read Archive	SRP114822	http://identifiers.org/ncbi/insdc.sra:SRP114822	DNA sequence processing	AMMBI_B16S_zotus_table_Silvav132_datarelease_20032018.txt	figshare	doi:10.6084/m9.figshare.5808864.v3	https://doi.org/10.6084/m9.figshare.5808864.v3	Bacteria
102.100.100/21951	DNA sequence generation	MiSeq	Illumina	16S_APE54	102.100.100/21951_16S_APE54	SRX3077565	NCBI Sequence Read Archive	SRP114822	http://identifiers.org/ncbi/insdc.sra:SRP114822	DNA sequence processing	AMMBI_B16S_zotus_table_Silvav132_datarelease_20032018.txt	figshare	doi:10.6084/m9.figshare.5808864.v3	https://doi.org/10.6084/m9.figshare.5808864.v3	Bacteria
102.100.100/21951	DNA sequence generation	MiSeq	Illumina	16S_AL1HY	102.100.100/21951_16S_AL1HY	SRX3077564	NCBI Sequence Read Archive	SRP114822	http://identifiers.org/ncbi/insdc.sra:SRP114822	DNA sequence processing	AMMBI_B16S_zotus_table_Silvav132_datarelease_20032018.txt	figshare	doi:10.6084/m9.figshare.5808864.v3	https://doi.org/10.6084/m9.figshare.5808864.v3	Bacteria
102.100.100/21952	DNA sequence generation	MiSeq	Illumina	16S_AL1HY	102.100.100/21952_16S_AL1HY	SRX3077402	NCBI Sequence Read Archive	SRP114822	http://identifiers.org/ncbi/insdc.sra:SRP114822	DNA sequence processing	AMMBI_B16S_zotus_table_Silvav132_datarelease_20032018.txt	figshare	doi:10.6084/m9.figshare.5808864.v3	https://doi.org/10.6084/m9.figshare.5808864.v3	Bacteria
102.100.100/21952	DNA sequence generation	MiSeq	Illumina	16S_APE54	102.100.100/21952_16S_APE54	SRX3077401	NCBI Sequence Read Archive	SRP114822	http://identifiers.org/ncbi/insdc.sra:SRP114822	DNA sequence processing	AMMBI_B16S_zotus_table_Silvav132_datarelease_20032018.txt	figshare	doi:10.6084/m9.figshare.5808864.v3	https://doi.org/10.6084/m9.figshare.5808864.v3	Bacteria
102.100.100/21953	DNA sequence generation	MiSeq	Illumina	16S_AL1HY	102.100.100/21953_16S_AL1HY	SRX3077409	NCBI Sequence Read Archive	SRP114822	http://identifiers.org/ncbi/insdc.sra:SRP114822	DNA sequence processing	AMMBI_B16S_zotus_table_Silvav132_datarelease_20032018.txt	figshare	doi:10.6084/m9.figshare.5808864.v3	https://doi.org/10.6084/m9.figshare.5808864.v3	Bacteria
102.100.100/21953	DNA sequence generation	MiSeq	Illumina	16S_APE54	102.100.100/21953_16S_APE54	SRX3077406	NCBI Sequence Read Archive	SRP114822	http://identifiers.org/ncbi/insdc.sra:SRP114822	DNA sequence processing	AMMBI_B16S_zotus_table_Silvav132_datarelease_20032018.txt	figshare	doi:10.6084/m9.figshare.5808864.v3	https://doi.org/10.6084/m9.figshare.5808864.v3	Bacteria
102.100.100/21954	DNA sequence generation	MiSeq	Illumina	16S_AL1HY	102.100.100/21954_16S_AL1HY	SRX3077752	NCBI Sequence Read Archive	SRP114822	http://identifiers.org/ncbi/insdc.sra:SRP114822	DNA sequence processing	AMMBI_B16S_zotus_table_Silvav132_datarelease_20032018.txt	figshare	doi:10.6084/m9.figshare.5808864.v3	https://doi.org/10.6084/m9.figshare.5808864.v3	Bacteria
102.100.100/21954	DNA sequence generation	MiSeq	Illumina	16S_APE54	102.100.100/21954_16S_APE54	SRX3077753	NCBI Sequence Read Archive	SRP114822	http://identifiers.org/ncbi/insdc.sra:SRP114822	DNA sequence processing	AMMBI_B16S_zotus_table_Silvav132_datarelease_20032018.txt	figshare	doi:10.6084/m9.figshare.5808864.v3	https://doi.org/10.6084/m9.figshare.5808864.v3	Bacteria
102.100.100/21955	DNA sequence generation	MiSeq	Illumina	16S_APE54	102.100.100/21955_16S_APE54	SRX3077748	NCBI Sequence Read Archive	SRP114822	http://identifiers.org/ncbi/insdc.sra:SRP114822	DNA sequence processing	AMMBI_B16S_zotus_table_Silvav132_datarelease_20032018.txt	figshare	doi:10.6084/m9.figshare.5808864.v3	https://doi.org/10.6084/m9.figshare.5808864.v3	Bacteria
102.100.100/21955	DNA sequence generation	MiSeq	Illumina	16S_AL1HY	102.100.100/21955_16S_AL1HY	SRX3077758	NCBI Sequence Read Archive	SRP114822	http://identifiers.org/ncbi/insdc.sra:SRP114822	DNA sequence processing	AMMBI_B16S_zotus_table_Silvav132_datarelease_20032018.txt	figshare	doi:10.6084/m9.figshare.5808864.v3	https://doi.org/10.6084/m9.figshare.5808864.v3	Bacteria
102.100.100/21956	DNA sequence generation	MiSeq	Illumina	16S_AL1HY	102.100.100/21956_16S_AL1HY	SRX3077628	NCBI Sequence Read Archive	SRP114822	http://identifiers.org/ncbi/insdc.sra:SRP114822	DNA sequence processing	AMMBI_B16S_zotus_table_Silvav132_datarelease_20032018.txt	figshare	doi:10.6084/m9.figshare.5808864.v3	https://doi.org/10.6084/m9.figshare.5808864.v3	Bacteria
102.100.100/21956	DNA sequence generation	MiSeq	Illumina	16S_APE54	102.100.100/21956_16S_APE54	SRX3077627	NCBI Sequence Read Archive	SRP114822	http://identifiers.org/ncbi/insdc.sra:SRP114822	DNA sequence processing	AMMBI_B16S_zotus_table_Silvav132_datarelease_20032018.txt	figshare	doi:10.6084/m9.figshare.5808864.v3	https://doi.org/10.6084/m9.figshare.5808864.v3	Bacteria
102.100.100/21957	DNA sequence generation	MiSeq	Illumina	16S_APE54	102.100.100/21957_16S_APE54	SRX3077623	NCBI Sequence Read Archive	SRP114822	http://identifiers.org/ncbi/insdc.sra:SRP114822	DNA sequence processing	AMMBI_B16S_zotus_table_Silvav132_datarelease_20032018.txt	figshare	doi:10.6084/m9.figshare.5808864.v3	https://doi.org/10.6084/m9.figshare.5808864.v3	Bacteria
102.100.100/21957	DNA sequence generation	MiSeq	Illumina	16S_AL1HY	102.100.100/21957_16S_AL1HY	SRX3077624	NCBI Sequence Read Archive	SRP114822	http://identifiers.org/ncbi/insdc.sra:SRP114822	DNA sequence processing	AMMBI_B16S_zotus_table_Silvav132_datarelease_20032018.txt	figshare	doi:10.6084/m9.figshare.5808864.v3	https://doi.org/10.6084/m9.figshare.5808864.v3	Bacteria
102.100.100/21958	DNA sequence generation	MiSeq	Illumina	16S_APE54	102.100.100/21958_16S_APE54	SRX3077491	NCBI Sequence Read Archive	SRP114822	http://identifiers.org/ncbi/insdc.sra:SRP114822	DNA sequence processing	AMMBI_B16S_zotus_table_Silvav132_datarelease_20032018.txt	figshare	doi:10.6084/m9.figshare.5808864.v3	https://doi.org/10.6084/m9.figshare.5808864.v3	Bacteria
102.100.100/21958	DNA sequence generation	MiSeq	Illumina	16S_AL1HY	102.100.100/21958_16S_AL1HY	SRX3077490	NCBI Sequence Read Archive	SRP114822	http://identifiers.org/ncbi/insdc.sra:SRP114822	DNA sequence processing	AMMBI_B16S_zotus_table_Silvav132_datarelease_20032018.txt	figshare	doi:10.6084/m9.figshare.5808864.v3	https://doi.org/10.6084/m9.figshare.5808864.v3	Bacteria
102.100.100/21959	DNA sequence generation	MiSeq	Illumina	16S_APE54	102.100.100/21959_16S_APE54	SRX3077477	NCBI Sequence Read Archive	SRP114822	http://identifiers.org/ncbi/insdc.sra:SRP114822	DNA sequence processing	AMMBI_B16S_zotus_table_Silvav132_datarelease_20032018.txt	figshare	doi:10.6084/m9.figshare.5808864.v3	https://doi.org/10.6084/m9.figshare.5808864.v3	Bacteria
102.100.100/21959	DNA sequence generation	MiSeq	Illumina	16S_AL1HY	102.100.100/21959_16S_AL1HY	SRX3077337	NCBI Sequence Read Archive	SRP114822	http://identifiers.org/ncbi/insdc.sra:SRP114822	DNA sequence processing	AMMBI_B16S_zotus_table_Silvav132_datarelease_20032018.txt	figshare	doi:10.6084/m9.figshare.5808864.v3	https://doi.org/10.6084/m9.figshare.5808864.v3	Bacteria
102.100.100/21960	DNA sequence generation	MiSeq	Illumina	16S_AL1HY	102.100.100/21960_16S_AL1HY	SRX3077334	NCBI Sequence Read Archive	SRP114822	http://identifiers.org/ncbi/insdc.sra:SRP114822	DNA sequence processing	AMMBI_B16S_zotus_table_Silvav132_datarelease_20032018.txt	figshare	doi:10.6084/m9.figshare.5808864.v3	https://doi.org/10.6084/m9.figshare.5808864.v3	Bacteria
102.100.100/21960	DNA sequence generation	MiSeq	Illumina	16S_APE54	102.100.100/21960_16S_APE54	SRX3077333	NCBI Sequence Read Archive	SRP114822	http://identifiers.org/ncbi/insdc.sra:SRP114822	DNA sequence processing	AMMBI_B16S_zotus_table_Silvav132_datarelease_20032018.txt	figshare	doi:10.6084/m9.figshare.5808864.v3	https://doi.org/10.6084/m9.figshare.5808864.v3	Bacteria
102.100.100/21961	DNA sequence generation	MiSeq	Illumina	16S_APE54	102.100.100/21961_16S_APE54	SRX3077330	NCBI Sequence Read Archive	SRP114822	http://identifiers.org/ncbi/insdc.sra:SRP114822	DNA sequence processing	AMMBI_B16S_zotus_table_Silvav132_datarelease_20032018.txt	figshare	doi:10.6084/m9.figshare.5808864.v3	https://doi.org/10.6084/m9.figshare.5808864.v3	Bacteria
102.100.100/21961	DNA sequence generation	MiSeq	Illumina	16S_AL1HY	102.100.100/21961_16S_AL1HY	SRX3077448	NCBI Sequence Read Archive	SRP114822	http://identifiers.org/ncbi/insdc.sra:SRP114822	DNA sequence processing	AMMBI_B16S_zotus_table_Silvav132_datarelease_20032018.txt	figshare	doi:10.6084/m9.figshare.5808864.v3	https://doi.org/10.6084/m9.figshare.5808864.v3	Bacteria
102.100.100/21962	DNA sequence generation	MiSeq	Illumina	16S_APE54	102.100.100/21962_16S_APE54	SRX3077452	NCBI Sequence Read Archive	SRP114822	http://identifiers.org/ncbi/insdc.sra:SRP114822	DNA sequence processing	AMMBI_B16S_zotus_table_Silvav132_datarelease_20032018.txt	figshare	doi:10.6084/m9.figshare.5808864.v3	https://doi.org/10.6084/m9.figshare.5808864.v3	Bacteria
102.100.100/21962	DNA sequence generation	MiSeq	Illumina	16S_AL1HY	102.100.100/21962_16S_AL1HY	SRX3077451	NCBI Sequence Read Archive	SRP114822	http://identifiers.org/ncbi/insdc.sra:SRP114822	DNA sequence processing	AMMBI_B16S_zotus_table_Silvav132_datarelease_20032018.txt	figshare	doi:10.6084/m9.figshare.5808864.v3	https://doi.org/10.6084/m9.figshare.5808864.v3	Bacteria
102.100.100/21963	DNA sequence generation	MiSeq	Illumina	16S_AL1HY	102.100.100/21963_16S_AL1HY	SRX3077286	NCBI Sequence Read Archive	SRP114822	http://identifiers.org/ncbi/insdc.sra:SRP114822	DNA sequence processing	AMMBI_B16S_zotus_table_Silvav132_datarelease_20032018.txt	figshare	doi:10.6084/m9.figshare.5808864.v3	https://doi.org/10.6084/m9.figshare.5808864.v3	Bacteria
102.100.100/21963	DNA sequence generation	MiSeq	Illumina	16S_APE54	102.100.100/21963_16S_APE54	SRX3077285	NCBI Sequence Read Archive	SRP114822	http://identifiers.org/ncbi/insdc.sra:SRP114822	DNA sequence processing	AMMBI_B16S_zotus_table_Silvav132_datarelease_20032018.txt	figshare	doi:10.6084/m9.figshare.5808864.v3	https://doi.org/10.6084/m9.figshare.5808864.v3	Bacteria
102.100.100/21964	DNA sequence generation	MiSeq	Illumina	16S_APE54	102.100.100/21964_16S_APE54	SRX3077283	NCBI Sequence Read Archive	SRP114822	http://identifiers.org/ncbi/insdc.sra:SRP114822	DNA sequence processing	AMMBI_B16S_zotus_table_Silvav132_datarelease_20032018.txt	figshare	doi:10.6084/m9.figshare.5808864.v3	https://doi.org/10.6084/m9.figshare.5808864.v3	Bacteria
102.100.100/21964	DNA sequence generation	MiSeq	Illumina	16S_AL1HY	102.100.100/21964_16S_AL1HY	SRX3077284	NCBI Sequence Read Archive	SRP114822	http://identifiers.org/ncbi/insdc.sra:SRP114822	DNA sequence processing	AMMBI_B16S_zotus_table_Silvav132_datarelease_20032018.txt	figshare	doi:10.6084/m9.figshare.5808864.v3	https://doi.org/10.6084/m9.figshare.5808864.v3	Bacteria
102.100.100/21965	DNA sequence generation	MiSeq	Illumina	16S_APE54	102.100.100/21965_16S_APE54	SRX3077655	NCBI Sequence Read Archive	SRP114822	http://identifiers.org/ncbi/insdc.sra:SRP114822	DNA sequence processing	AMMBI_B16S_zotus_table_Silvav132_datarelease_20032018.txt	figshare	doi:10.6084/m9.figshare.5808864.v3	https://doi.org/10.6084/m9.figshare.5808864.v3	Bacteria
102.100.100/21965	DNA sequence generation	MiSeq	Illumina	16S_AL1HY	102.100.100/21965_16S_AL1HY	SRX3077656	NCBI Sequence Read Archive	SRP114822	http://identifiers.org/ncbi/insdc.sra:SRP114822	DNA sequence processing	AMMBI_B16S_zotus_table_Silvav132_datarelease_20032018.txt	figshare	doi:10.6084/m9.figshare.5808864.v3	https://doi.org/10.6084/m9.figshare.5808864.v3	Bacteria
102.100.100/21966	DNA sequence generation	MiSeq	Illumina	16S_AL0YY	102.100.100/21966_16S_AL0YY	SRX3077661	NCBI Sequence Read Archive	SRP114822	http://identifiers.org/ncbi/insdc.sra:SRP114822	DNA sequence processing	AMMBI_B16S_zotus_table_Silvav132_datarelease_20032018.txt	figshare	doi:10.6084/m9.figshare.5808864.v3	https://doi.org/10.6084/m9.figshare.5808864.v3	Bacteria
102.100.100/21967	DNA sequence generation	MiSeq	Illumina	16S_AL0YY	102.100.100/21967_16S_AL0YY	SRX3077396	NCBI Sequence Read Archive	SRP114822	http://identifiers.org/ncbi/insdc.sra:SRP114822	DNA sequence processing	AMMBI_B16S_zotus_table_Silvav132_datarelease_20032018.txt	figshare	doi:10.6084/m9.figshare.5808864.v3	https://doi.org/10.6084/m9.figshare.5808864.v3	Bacteria
102.100.100/21968	DNA sequence generation	MiSeq	Illumina	16S_AL0YY	102.100.100/21968_16S_AL0YY	SRX3077289	NCBI Sequence Read Archive	SRP114822	http://identifiers.org/ncbi/insdc.sra:SRP114822	DNA sequence processing	AMMBI_B16S_zotus_table_Silvav132_datarelease_20032018.txt	figshare	doi:10.6084/m9.figshare.5808864.v3	https://doi.org/10.6084/m9.figshare.5808864.v3	Bacteria
102.100.100/21969	DNA sequence generation	MiSeq	Illumina	16S_AL0YY	102.100.100/21969_16S_AL0YY	SRX3077381	NCBI Sequence Read Archive	SRP114822	http://identifiers.org/ncbi/insdc.sra:SRP114822	DNA sequence processing	AMMBI_B16S_zotus_table_Silvav132_datarelease_20032018.txt	figshare	doi:10.6084/m9.figshare.5808864.v3	https://doi.org/10.6084/m9.figshare.5808864.v3	Bacteria
102.100.100/21970	DNA sequence generation	MiSeq	Illumina	16S_AL0YY	102.100.100/21970_16S_AL0YY	SRX3077378	NCBI Sequence Read Archive	SRP114822	http://identifiers.org/ncbi/insdc.sra:SRP114822	DNA sequence processing	AMMBI_B16S_zotus_table_Silvav132_datarelease_20032018.txt	figshare	doi:10.6084/m9.figshare.5808864.v3	https://doi.org/10.6084/m9.figshare.5808864.v3	Bacteria
102.100.100/21971	DNA sequence generation	MiSeq	Illumina	16S_AL0YY	102.100.100/21971_16S_AL0YY	SRX3077542	NCBI Sequence Read Archive	SRP114822	http://identifiers.org/ncbi/insdc.sra:SRP114822	DNA sequence processing	AMMBI_B16S_zotus_table_Silvav132_datarelease_20032018.txt	figshare	doi:10.6084/m9.figshare.5808864.v3	https://doi.org/10.6084/m9.figshare.5808864.v3	Bacteria
102.100.100/21972	DNA sequence generation	MiSeq	Illumina	16S_AL0YY	102.100.100/21972_16S_AL0YY	SRX3077538	NCBI Sequence Read Archive	SRP114822	http://identifiers.org/ncbi/insdc.sra:SRP114822	DNA sequence processing	AMMBI_B16S_zotus_table_Silvav132_datarelease_20032018.txt	figshare	doi:10.6084/m9.figshare.5808864.v3	https://doi.org/10.6084/m9.figshare.5808864.v3	Bacteria
102.100.100/21973	DNA sequence generation	MiSeq	Illumina	16S_AL0YY	102.100.100/21973_16S_AL0YY	SRX3077546	NCBI Sequence Read Archive	SRP114822	http://identifiers.org/ncbi/insdc.sra:SRP114822	DNA sequence processing	AMMBI_B16S_zotus_table_Silvav132_datarelease_20032018.txt	figshare	doi:10.6084/m9.figshare.5808864.v3	https://doi.org/10.6084/m9.figshare.5808864.v3	Bacteria
102.100.100/21974	DNA sequence generation	MiSeq	Illumina	16S_AL0YY	102.100.100/21974_16S_AL0YY	SRX3077712	NCBI Sequence Read Archive	SRP114822	http://identifiers.org/ncbi/insdc.sra:SRP114822	DNA sequence processing	AMMBI_B16S_zotus_table_Silvav132_datarelease_20032018.txt	figshare	doi:10.6084/m9.figshare.5808864.v3	https://doi.org/10.6084/m9.figshare.5808864.v3	Bacteria
102.100.100/21975	DNA sequence generation	MiSeq	Illumina	16S_AL0YY	102.100.100/21975_16S_AL0YY	SRX3077423	NCBI Sequence Read Archive	SRP114822	http://identifiers.org/ncbi/insdc.sra:SRP114822	DNA sequence processing	AMMBI_B16S_zotus_table_Silvav132_datarelease_20032018.txt	figshare	doi:10.6084/m9.figshare.5808864.v3	https://doi.org/10.6084/m9.figshare.5808864.v3	Bacteria
102.100.100/21976	DNA sequence generation	MiSeq	Illumina	16S_AL0YY	102.100.100/21976_16S_AL0YY	SRX3077352	NCBI Sequence Read Archive	SRP114822	http://identifiers.org/ncbi/insdc.sra:SRP114822	DNA sequence processing	AMMBI_B16S_zotus_table_Silvav132_datarelease_20032018.txt	figshare	doi:10.6084/m9.figshare.5808864.v3	https://doi.org/10.6084/m9.figshare.5808864.v3	Bacteria
102.100.100/21977	DNA sequence generation	MiSeq	Illumina	16S_AL0YY	102.100.100/21977_16S_AL0YY	SRX3077356	NCBI Sequence Read Archive	SRP114822	http://identifiers.org/ncbi/insdc.sra:SRP114822	DNA sequence processing	AMMBI_B16S_zotus_table_Silvav132_datarelease_20032018.txt	figshare	doi:10.6084/m9.figshare.5808864.v3	https://doi.org/10.6084/m9.figshare.5808864.v3	Bacteria
102.100.100/21978	DNA sequence generation	MiSeq	Illumina	16S_AL0YY	102.100.100/21978_16S_AL0YY	SRX3077732	NCBI Sequence Read Archive	SRP114822	http://identifiers.org/ncbi/insdc.sra:SRP114822	DNA sequence processing	AMMBI_B16S_zotus_table_Silvav132_datarelease_20032018.txt	figshare	doi:10.6084/m9.figshare.5808864.v3	https://doi.org/10.6084/m9.figshare.5808864.v3	Bacteria
102.100.100/21979	DNA sequence generation	MiSeq	Illumina	16S_AL0YY	102.100.100/21979_16S_AL0YY	SRX3077459	NCBI Sequence Read Archive	SRP114822	http://identifiers.org/ncbi/insdc.sra:SRP114822	DNA sequence processing	AMMBI_B16S_zotus_table_Silvav132_datarelease_20032018.txt	figshare	doi:10.6084/m9.figshare.5808864.v3	https://doi.org/10.6084/m9.figshare.5808864.v3	Bacteria
102.100.100/21980	DNA sequence generation	MiSeq	Illumina	16S_AL0YY	102.100.100/21980_16S_AL0YY	SRX3077447	NCBI Sequence Read Archive	SRP114822	http://identifiers.org/ncbi/insdc.sra:SRP114822	DNA sequence processing	AMMBI_B16S_zotus_table_Silvav132_datarelease_20032018.txt	figshare	doi:10.6084/m9.figshare.5808864.v3	https://doi.org/10.6084/m9.figshare.5808864.v3	Bacteria
102.100.100/21981	DNA sequence generation	MiSeq	Illumina	16S_AL0YY	102.100.100/21981_16S_AL0YY	SRX3077597	NCBI Sequence Read Archive	SRP114822	http://identifiers.org/ncbi/insdc.sra:SRP114822	DNA sequence processing	AMMBI_B16S_zotus_table_Silvav132_datarelease_20032018.txt	figshare	doi:10.6084/m9.figshare.5808864.v3	https://doi.org/10.6084/m9.figshare.5808864.v3	Bacteria
102.100.100/21982	DNA sequence generation	MiSeq	Illumina	16S_AL0YY	102.100.100/21982_16S_AL0YY	SRX3077601	NCBI Sequence Read Archive	SRP114822	http://identifiers.org/ncbi/insdc.sra:SRP114822	DNA sequence processing	AMMBI_B16S_zotus_table_Silvav132_datarelease_20032018.txt	figshare	doi:10.6084/m9.figshare.5808864.v3	https://doi.org/10.6084/m9.figshare.5808864.v3	Bacteria
102.100.100/21983	DNA sequence generation	MiSeq	Illumina	16S_AL0YY	102.100.100/21983_16S_AL0YY	SRX3077340	NCBI Sequence Read Archive	SRP114822	http://identifiers.org/ncbi/insdc.sra:SRP114822	DNA sequence processing	AMMBI_B16S_zotus_table_Silvav132_datarelease_20032018.txt	figshare	doi:10.6084/m9.figshare.5808864.v3	https://doi.org/10.6084/m9.figshare.5808864.v3	Bacteria
102.100.100/21984	DNA sequence generation	MiSeq	Illumina	16S_AL0YY	102.100.100/21984_16S_AL0YY	SRX3077571	NCBI Sequence Read Archive	SRP114822	http://identifiers.org/ncbi/insdc.sra:SRP114822	DNA sequence processing	AMMBI_B16S_zotus_table_Silvav132_datarelease_20032018.txt	figshare	doi:10.6084/m9.figshare.5808864.v3	https://doi.org/10.6084/m9.figshare.5808864.v3	Bacteria
102.100.100/21985	DNA sequence generation	MiSeq	Illumina	16S_AL0YY	102.100.100/21985_16S_AL0YY	SRX3077328	NCBI Sequence Read Archive	SRP114822	http://identifiers.org/ncbi/insdc.sra:SRP114822	DNA sequence processing	AMMBI_B16S_zotus_table_Silvav132_datarelease_20032018.txt	figshare	doi:10.6084/m9.figshare.5808864.v3	https://doi.org/10.6084/m9.figshare.5808864.v3	Bacteria
102.100.100/21986	DNA sequence generation	MiSeq	Illumina	16S_AL0YY	102.100.100/21986_16S_AL0YY	SRX3077686	NCBI Sequence Read Archive	SRP114822	http://identifiers.org/ncbi/insdc.sra:SRP114822	DNA sequence processing	AMMBI_B16S_zotus_table_Silvav132_datarelease_20032018.txt	figshare	doi:10.6084/m9.figshare.5808864.v3	https://doi.org/10.6084/m9.figshare.5808864.v3	Bacteria
102.100.100/21987	DNA sequence generation	MiSeq	Illumina	16S_AL0YY	102.100.100/21987_16S_AL0YY	SRX3077692	NCBI Sequence Read Archive	SRP114822	http://identifiers.org/ncbi/insdc.sra:SRP114822	DNA sequence processing	AMMBI_B16S_zotus_table_Silvav132_datarelease_20032018.txt	figshare	doi:10.6084/m9.figshare.5808864.v3	https://doi.org/10.6084/m9.figshare.5808864.v3	Bacteria
102.100.100/21988	DNA sequence generation	MiSeq	Illumina	16S_AL0YY	102.100.100/21988_16S_AL0YY	SRX3077523	NCBI Sequence Read Archive	SRP114822	http://identifiers.org/ncbi/insdc.sra:SRP114822	DNA sequence processing	AMMBI_B16S_zotus_table_Silvav132_datarelease_20032018.txt	figshare	doi:10.6084/m9.figshare.5808864.v3	https://doi.org/10.6084/m9.figshare.5808864.v3	Bacteria
102.100.100/21989	DNA sequence generation	MiSeq	Illumina	16S_AL0YY	102.100.100/21989_16S_AL0YY	SRX3077527	NCBI Sequence Read Archive	SRP114822	http://identifiers.org/ncbi/insdc.sra:SRP114822	DNA sequence processing	AMMBI_B16S_zotus_table_Silvav132_datarelease_20032018.txt	figshare	doi:10.6084/m9.figshare.5808864.v3	https://doi.org/10.6084/m9.figshare.5808864.v3	Bacteria
102.100.100/21990	DNA sequence generation	MiSeq	Illumina	16S_AL0YY	102.100.100/21990_16S_AL0YY	SRX3077759	NCBI Sequence Read Archive	SRP114822	http://identifiers.org/ncbi/insdc.sra:SRP114822	DNA sequence processing	AMMBI_B16S_zotus_table_Silvav132_datarelease_20032018.txt	figshare	doi:10.6084/m9.figshare.5808864.v3	https://doi.org/10.6084/m9.figshare.5808864.v3	Bacteria
102.100.100/21991	DNA sequence generation	MiSeq	Illumina	16S_AL0YY	102.100.100/21991_16S_AL0YY	SRX3077365	NCBI Sequence Read Archive	SRP114822	http://identifiers.org/ncbi/insdc.sra:SRP114822	DNA sequence processing	AMMBI_B16S_zotus_table_Silvav132_datarelease_20032018.txt	figshare	doi:10.6084/m9.figshare.5808864.v3	https://doi.org/10.6084/m9.figshare.5808864.v3	Bacteria
102.100.100/21992	DNA sequence generation	MiSeq	Illumina	16S_AL0YY	102.100.100/21992_16S_AL0YY	SRX3077354	NCBI Sequence Read Archive	SRP114822	http://identifiers.org/ncbi/insdc.sra:SRP114822	DNA sequence processing	AMMBI_B16S_zotus_table_Silvav132_datarelease_20032018.txt	figshare	doi:10.6084/m9.figshare.5808864.v3	https://doi.org/10.6084/m9.figshare.5808864.v3	Bacteria
102.100.100/21993	DNA sequence generation	MiSeq	Illumina	16S_AL0YY	102.100.100/21993_16S_AL0YY	SRX3077271	NCBI Sequence Read Archive	SRP114822	http://identifiers.org/ncbi/insdc.sra:SRP114822	DNA sequence processing	AMMBI_B16S_zotus_table_Silvav132_datarelease_20032018.txt	figshare	doi:10.6084/m9.figshare.5808864.v3	https://doi.org/10.6084/m9.figshare.5808864.v3	Bacteria
102.100.100/21994	DNA sequence generation	MiSeq	Illumina	16S_AL0YY	102.100.100/21994_16S_AL0YY	SRX3077275	NCBI Sequence Read Archive	SRP114822	http://identifiers.org/ncbi/insdc.sra:SRP114822	DNA sequence processing	AMMBI_B16S_zotus_table_Silvav132_datarelease_20032018.txt	figshare	doi:10.6084/m9.figshare.5808864.v3	https://doi.org/10.6084/m9.figshare.5808864.v3	Bacteria
102.100.100/21995	DNA sequence generation	MiSeq	Illumina	16S_AL0YY	102.100.100/21995_16S_AL0YY	SRX3077648	NCBI Sequence Read Archive	SRP114822	http://identifiers.org/ncbi/insdc.sra:SRP114822	DNA sequence processing	AMMBI_B16S_zotus_table_Silvav132_datarelease_20032018.txt	figshare	doi:10.6084/m9.figshare.5808864.v3	https://doi.org/10.6084/m9.figshare.5808864.v3	Bacteria
102.100.100/21996	DNA sequence generation	MiSeq	Illumina	16S_AL0YY	102.100.100/21996_16S_AL0YY	SRX3077644	NCBI Sequence Read Archive	SRP114822	http://identifiers.org/ncbi/insdc.sra:SRP114822	DNA sequence processing	AMMBI_B16S_zotus_table_Silvav132_datarelease_20032018.txt	figshare	doi:10.6084/m9.figshare.5808864.v3	https://doi.org/10.6084/m9.figshare.5808864.v3	Bacteria
102.100.100/21997	DNA sequence generation	MiSeq	Illumina	16S_AL0YY	102.100.100/21997_16S_AL0YY	SRX3077466	NCBI Sequence Read Archive	SRP114822	http://identifiers.org/ncbi/insdc.sra:SRP114822	DNA sequence processing	AMMBI_B16S_zotus_table_Silvav132_datarelease_20032018.txt	figshare	doi:10.6084/m9.figshare.5808864.v3	https://doi.org/10.6084/m9.figshare.5808864.v3	Bacteria
102.100.100/21998	DNA sequence generation	MiSeq	Illumina	16S_AL0YY	102.100.100/21998_16S_AL0YY	SRX3077461	NCBI Sequence Read Archive	SRP114822	http://identifiers.org/ncbi/insdc.sra:SRP114822	DNA sequence processing	AMMBI_B16S_zotus_table_Silvav132_datarelease_20032018.txt	figshare	doi:10.6084/m9.figshare.5808864.v3	https://doi.org/10.6084/m9.figshare.5808864.v3	Bacteria
102.100.100/21999	DNA sequence generation	MiSeq	Illumina	16S_AL0YY	102.100.100/21999_16S_AL0YY	SRX3077303	NCBI Sequence Read Archive	SRP114822	http://identifiers.org/ncbi/insdc.sra:SRP114822	DNA sequence processing	AMMBI_B16S_zotus_table_Silvav132_datarelease_20032018.txt	figshare	doi:10.6084/m9.figshare.5808864.v3	https://doi.org/10.6084/m9.figshare.5808864.v3	Bacteria
102.100.100/22000	DNA sequence generation	MiSeq	Illumina	16S_AL0YY	102.100.100/22000_16S_AL0YY	SRX3077300	NCBI Sequence Read Archive	SRP114822	http://identifiers.org/ncbi/insdc.sra:SRP114822	DNA sequence processing	AMMBI_B16S_zotus_table_Silvav132_datarelease_20032018.txt	figshare	doi:10.6084/m9.figshare.5808864.v3	https://doi.org/10.6084/m9.figshare.5808864.v3	Bacteria
102.100.100/22001	DNA sequence generation	MiSeq	Illumina	16S_AL0YY	102.100.100/22001_16S_AL0YY	SRX3077306	NCBI Sequence Read Archive	SRP114822	http://identifiers.org/ncbi/insdc.sra:SRP114822	DNA sequence processing	AMMBI_B16S_zotus_table_Silvav132_datarelease_20032018.txt	figshare	doi:10.6084/m9.figshare.5808864.v3	https://doi.org/10.6084/m9.figshare.5808864.v3	Bacteria
102.100.100/22002	DNA sequence generation	MiSeq	Illumina	16S_AL0YY	102.100.100/22002_16S_AL0YY	SRX3077717	NCBI Sequence Read Archive	SRP114822	http://identifiers.org/ncbi/insdc.sra:SRP114822	DNA sequence processing	AMMBI_B16S_zotus_table_Silvav132_datarelease_20032018.txt	figshare	doi:10.6084/m9.figshare.5808864.v3	https://doi.org/10.6084/m9.figshare.5808864.v3	Bacteria
102.100.100/22003	DNA sequence generation	MiSeq	Illumina	16S_AL0YY	102.100.100/22003_16S_AL0YY	SRX3077713	NCBI Sequence Read Archive	SRP114822	http://identifiers.org/ncbi/insdc.sra:SRP114822	DNA sequence processing	AMMBI_B16S_zotus_table_Silvav132_datarelease_20032018.txt	figshare	doi:10.6084/m9.figshare.5808864.v3	https://doi.org/10.6084/m9.figshare.5808864.v3	Bacteria
102.100.100/22004	DNA sequence generation	MiSeq	Illumina	16S_AL0YY	102.100.100/22004_16S_AL0YY	SRX3077605	NCBI Sequence Read Archive	SRP114822	http://identifiers.org/ncbi/insdc.sra:SRP114822	DNA sequence processing	AMMBI_B16S_zotus_table_Silvav132_datarelease_20032018.txt	figshare	doi:10.6084/m9.figshare.5808864.v3	https://doi.org/10.6084/m9.figshare.5808864.v3	Bacteria
102.100.100/22005	DNA sequence generation	MiSeq	Illumina	16S_AL0YY	102.100.100/22005_16S_AL0YY	SRX3077609	NCBI Sequence Read Archive	SRP114822	http://identifiers.org/ncbi/insdc.sra:SRP114822	DNA sequence processing	AMMBI_B16S_zotus_table_Silvav132_datarelease_20032018.txt	figshare	doi:10.6084/m9.figshare.5808864.v3	https://doi.org/10.6084/m9.figshare.5808864.v3	Bacteria
102.100.100/22006	DNA sequence generation	MiSeq	Illumina	16S_AL0YY	102.100.100/22006_16S_AL0YY	SRX3077388	NCBI Sequence Read Archive	SRP114822	http://identifiers.org/ncbi/insdc.sra:SRP114822	DNA sequence processing	AMMBI_B16S_zotus_table_Silvav132_datarelease_20032018.txt	figshare	doi:10.6084/m9.figshare.5808864.v3	https://doi.org/10.6084/m9.figshare.5808864.v3	Bacteria
102.100.100/22007	DNA sequence generation	MiSeq	Illumina	16S_AL0YY	102.100.100/22007_16S_AL0YY	SRX3077400	NCBI Sequence Read Archive	SRP114822	http://identifiers.org/ncbi/insdc.sra:SRP114822	DNA sequence processing	AMMBI_B16S_zotus_table_Silvav132_datarelease_20032018.txt	figshare	doi:10.6084/m9.figshare.5808864.v3	https://doi.org/10.6084/m9.figshare.5808864.v3	Bacteria
102.100.100/22008	DNA sequence generation	MiSeq	Illumina	16S_AL0YY	102.100.100/22008_16S_AL0YY	SRX3077397	NCBI Sequence Read Archive	SRP114822	http://identifiers.org/ncbi/insdc.sra:SRP114822	DNA sequence processing	AMMBI_B16S_zotus_table_Silvav132_datarelease_20032018.txt	figshare	doi:10.6084/m9.figshare.5808864.v3	https://doi.org/10.6084/m9.figshare.5808864.v3	Bacteria
102.100.100/22009	DNA sequence generation	MiSeq	Illumina	16S_AL0YY	102.100.100/22009_16S_AL0YY	SRX3077735	NCBI Sequence Read Archive	SRP114822	http://identifiers.org/ncbi/insdc.sra:SRP114822	DNA sequence processing	AMMBI_B16S_zotus_table_Silvav132_datarelease_20032018.txt	figshare	doi:10.6084/m9.figshare.5808864.v3	https://doi.org/10.6084/m9.figshare.5808864.v3	Bacteria
102.100.100/22010	DNA sequence generation	MiSeq	Illumina	16S_AL0YY	102.100.100/22010_16S_AL0YY	SRX3077742	NCBI Sequence Read Archive	SRP114822	http://identifiers.org/ncbi/insdc.sra:SRP114822	DNA sequence processing	AMMBI_B16S_zotus_table_Silvav132_datarelease_20032018.txt	figshare	doi:10.6084/m9.figshare.5808864.v3	https://doi.org/10.6084/m9.figshare.5808864.v3	Bacteria
102.100.100/22011	DNA sequence generation	MiSeq	Illumina	16S_AL0YY	102.100.100/22011_16S_AL0YY	SRX3077553	NCBI Sequence Read Archive	SRP114822	http://identifiers.org/ncbi/insdc.sra:SRP114822	DNA sequence processing	AMMBI_B16S_zotus_table_Silvav132_datarelease_20032018.txt	figshare	doi:10.6084/m9.figshare.5808864.v3	https://doi.org/10.6084/m9.figshare.5808864.v3	Bacteria
102.100.100/22012	DNA sequence generation	MiSeq	Illumina	16S_AL0YY	102.100.100/22012_16S_AL0YY	SRX3077549	NCBI Sequence Read Archive	SRP114822	http://identifiers.org/ncbi/insdc.sra:SRP114822	DNA sequence processing	AMMBI_B16S_zotus_table_Silvav132_datarelease_20032018.txt	figshare	doi:10.6084/m9.figshare.5808864.v3	https://doi.org/10.6084/m9.figshare.5808864.v3	Bacteria
102.100.100/22013	DNA sequence generation	MiSeq	Illumina	16S_AL0YY	102.100.100/22013_16S_AL0YY	SRX3077670	NCBI Sequence Read Archive	SRP114822	http://identifiers.org/ncbi/insdc.sra:SRP114822	DNA sequence processing	AMMBI_B16S_zotus_table_Silvav132_datarelease_20032018.txt	figshare	doi:10.6084/m9.figshare.5808864.v3	https://doi.org/10.6084/m9.figshare.5808864.v3	Bacteria
102.100.100/22014	DNA sequence generation	MiSeq	Illumina	16S_AL0YY	102.100.100/22014_16S_AL0YY	SRX3077666	NCBI Sequence Read Archive	SRP114822	http://identifiers.org/ncbi/insdc.sra:SRP114822	DNA sequence processing	AMMBI_B16S_zotus_table_Silvav132_datarelease_20032018.txt	figshare	doi:10.6084/m9.figshare.5808864.v3	https://doi.org/10.6084/m9.figshare.5808864.v3	Bacteria
102.100.100/22015	DNA sequence generation	MiSeq	Illumina	16S_AL0YY	102.100.100/22015_16S_AL0YY	SRX3077307	NCBI Sequence Read Archive	SRP114822	http://identifiers.org/ncbi/insdc.sra:SRP114822	DNA sequence processing	AMMBI_B16S_zotus_table_Silvav132_datarelease_20032018.txt	figshare	doi:10.6084/m9.figshare.5808864.v3	https://doi.org/10.6084/m9.figshare.5808864.v3	Bacteria
102.100.100/22016	DNA sequence generation	MiSeq	Illumina	16S_AL0YY	102.100.100/22016_16S_AL0YY	SRX3077311	NCBI Sequence Read Archive	SRP114822	http://identifiers.org/ncbi/insdc.sra:SRP114822	DNA sequence processing	AMMBI_B16S_zotus_table_Silvav132_datarelease_20032018.txt	figshare	doi:10.6084/m9.figshare.5808864.v3	https://doi.org/10.6084/m9.figshare.5808864.v3	Bacteria
102.100.100/22017	DNA sequence generation	MiSeq	Illumina	16S_AL0YY	102.100.100/22017_16S_AL0YY	SRX3077315	NCBI Sequence Read Archive	SRP114822	http://identifiers.org/ncbi/insdc.sra:SRP114822	DNA sequence processing	AMMBI_B16S_zotus_table_Silvav132_datarelease_20032018.txt	figshare	doi:10.6084/m9.figshare.5808864.v3	https://doi.org/10.6084/m9.figshare.5808864.v3	Bacteria
102.100.100/22018	DNA sequence generation	MiSeq	Illumina	16S_AL0YY	102.100.100/22018_16S_AL0YY	SRX3077756	NCBI Sequence Read Archive	SRP114822	http://identifiers.org/ncbi/insdc.sra:SRP114822	DNA sequence processing	AMMBI_B16S_zotus_table_Silvav132_datarelease_20032018.txt	figshare	doi:10.6084/m9.figshare.5808864.v3	https://doi.org/10.6084/m9.figshare.5808864.v3	Bacteria
102.100.100/22019	DNA sequence generation	MiSeq	Illumina	16S_AL0YY	102.100.100/22019_16S_AL0YY	SRX3077745	NCBI Sequence Read Archive	SRP114822	http://identifiers.org/ncbi/insdc.sra:SRP114822	DNA sequence processing	AMMBI_B16S_zotus_table_Silvav132_datarelease_20032018.txt	figshare	doi:10.6084/m9.figshare.5808864.v3	https://doi.org/10.6084/m9.figshare.5808864.v3	Bacteria
102.100.100/22020	DNA sequence generation	MiSeq	Illumina	16S_AL0YY	102.100.100/22020_16S_AL0YY	SRX3077622	NCBI Sequence Read Archive	SRP114822	http://identifiers.org/ncbi/insdc.sra:SRP114822	DNA sequence processing	AMMBI_B16S_zotus_table_Silvav132_datarelease_20032018.txt	figshare	doi:10.6084/m9.figshare.5808864.v3	https://doi.org/10.6084/m9.figshare.5808864.v3	Bacteria
102.100.100/22021	DNA sequence generation	MiSeq	Illumina	16S_AL0YY	102.100.100/22021_16S_AL0YY	SRX3077619	NCBI Sequence Read Archive	SRP114822	http://identifiers.org/ncbi/insdc.sra:SRP114822	DNA sequence processing	AMMBI_B16S_zotus_table_Silvav132_datarelease_20032018.txt	figshare	doi:10.6084/m9.figshare.5808864.v3	https://doi.org/10.6084/m9.figshare.5808864.v3	Bacteria
102.100.100/27000	DNA sequence generation	MiSeq	Illumina	16S_AHG5R	102.100.100/27000_16S_AHG5R	SRX3561641	NCBI Sequence Read Archive	SRP114822	http://identifiers.org/ncbi/insdc.sra:SRP114822	DNA sequence processing	AMMBI_B16S_zotus_table_Silvav132_datarelease_20032018.txt	figshare	doi:10.6084/m9.figshare.5808864.v3	https://doi.org/10.6084/m9.figshare.5808864.v3	Bacteria
102.100.100/27001	DNA sequence generation	MiSeq	Illumina	16S_AHG5R	102.100.100/27001_16S_AHG5R	SRX3561639	NCBI Sequence Read Archive	SRP114822	http://identifiers.org/ncbi/insdc.sra:SRP114822	DNA sequence processing	AMMBI_B16S_zotus_table_Silvav132_datarelease_20032018.txt	figshare	doi:10.6084/m9.figshare.5808864.v3	https://doi.org/10.6084/m9.figshare.5808864.v3	Bacteria
102.100.100/27002	DNA sequence generation	MiSeq	Illumina	16S_AHG5R	102.100.100/27002_16S_AHG5R	SRX3561645	NCBI Sequence Read Archive	SRP114822	http://identifiers.org/ncbi/insdc.sra:SRP114822	DNA sequence processing	AMMBI_B16S_zotus_table_Silvav132_datarelease_20032018.txt	figshare	doi:10.6084/m9.figshare.5808864.v3	https://doi.org/10.6084/m9.figshare.5808864.v3	Bacteria
102.100.100/27003	DNA sequence generation	MiSeq	Illumina	16S_AHG5R	102.100.100/27003_16S_AHG5R	SRX3561643	NCBI Sequence Read Archive	SRP114822	http://identifiers.org/ncbi/insdc.sra:SRP114822	DNA sequence processing	AMMBI_B16S_zotus_table_Silvav132_datarelease_20032018.txt	figshare	doi:10.6084/m9.figshare.5808864.v3	https://doi.org/10.6084/m9.figshare.5808864.v3	Bacteria
102.100.100/27004	DNA sequence generation	MiSeq	Illumina	16S_AHG5R	102.100.100/27004_16S_AHG5R	SRX3561647	NCBI Sequence Read Archive	SRP114822	http://identifiers.org/ncbi/insdc.sra:SRP114822	DNA sequence processing	AMMBI_B16S_zotus_table_Silvav132_datarelease_20032018.txt	figshare	doi:10.6084/m9.figshare.5808864.v3	https://doi.org/10.6084/m9.figshare.5808864.v3	Bacteria
102.100.100/27005	DNA sequence generation	MiSeq	Illumina	16S_AHG5R	102.100.100/27005_16S_AHG5R	SRX3561492	NCBI Sequence Read Archive	SRP114822	http://identifiers.org/ncbi/insdc.sra:SRP114822	DNA sequence processing	AMMBI_B16S_zotus_table_Silvav132_datarelease_20032018.txt	figshare	doi:10.6084/m9.figshare.5808864.v3	https://doi.org/10.6084/m9.figshare.5808864.v3	Bacteria
102.100.100/27006	DNA sequence generation	MiSeq	Illumina	16S_AHG5R	102.100.100/27006_16S_AHG5R	SRX3561490	NCBI Sequence Read Archive	SRP114822	http://identifiers.org/ncbi/insdc.sra:SRP114822	DNA sequence processing	AMMBI_B16S_zotus_table_Silvav132_datarelease_20032018.txt	figshare	doi:10.6084/m9.figshare.5808864.v3	https://doi.org/10.6084/m9.figshare.5808864.v3	Bacteria
102.100.100/27007	DNA sequence generation	MiSeq	Illumina	16S_AHG5R	102.100.100/27007_16S_AHG5R	SRX3561488	NCBI Sequence Read Archive	SRP114822	http://identifiers.org/ncbi/insdc.sra:SRP114822	DNA sequence processing	AMMBI_B16S_zotus_table_Silvav132_datarelease_20032018.txt	figshare	doi:10.6084/m9.figshare.5808864.v3	https://doi.org/10.6084/m9.figshare.5808864.v3	Bacteria
102.100.100/27008	DNA sequence generation	MiSeq	Illumina	16S_AHG5R	102.100.100/27008_16S_AHG5R	SRX3561486	NCBI Sequence Read Archive	SRP114822	http://identifiers.org/ncbi/insdc.sra:SRP114822	DNA sequence processing	AMMBI_B16S_zotus_table_Silvav132_datarelease_20032018.txt	figshare	doi:10.6084/m9.figshare.5808864.v3	https://doi.org/10.6084/m9.figshare.5808864.v3	Bacteria
102.100.100/27009	DNA sequence generation	MiSeq	Illumina	16S_AHG5R	102.100.100/27009_16S_AHG5R	SRX3561494	NCBI Sequence Read Archive	SRP114822	http://identifiers.org/ncbi/insdc.sra:SRP114822	DNA sequence processing	AMMBI_B16S_zotus_table_Silvav132_datarelease_20032018.txt	figshare	doi:10.6084/m9.figshare.5808864.v3	https://doi.org/10.6084/m9.figshare.5808864.v3	Bacteria
102.100.100/27010	DNA sequence generation	MiSeq	Illumina	16S_AHG5R	102.100.100/27010_16S_AHG5R	SRX3561858	NCBI Sequence Read Archive	SRP114822	http://identifiers.org/ncbi/insdc.sra:SRP114822	DNA sequence processing	AMMBI_B16S_zotus_table_Silvav132_datarelease_20032018.txt	figshare	doi:10.6084/m9.figshare.5808864.v3	https://doi.org/10.6084/m9.figshare.5808864.v3	Bacteria
102.100.100/27011	DNA sequence generation	MiSeq	Illumina	16S_AHG5R	102.100.100/27011_16S_AHG5R	SRX3561856	NCBI Sequence Read Archive	SRP114822	http://identifiers.org/ncbi/insdc.sra:SRP114822	DNA sequence processing	AMMBI_B16S_zotus_table_Silvav132_datarelease_20032018.txt	figshare	doi:10.6084/m9.figshare.5808864.v3	https://doi.org/10.6084/m9.figshare.5808864.v3	Bacteria
102.100.100/27012	DNA sequence generation	MiSeq	Illumina	16S_AHG5R	102.100.100/27012_16S_AHG5R	SRX3561862	NCBI Sequence Read Archive	SRP114822	http://identifiers.org/ncbi/insdc.sra:SRP114822	DNA sequence processing	AMMBI_B16S_zotus_table_Silvav132_datarelease_20032018.txt	figshare	doi:10.6084/m9.figshare.5808864.v3	https://doi.org/10.6084/m9.figshare.5808864.v3	Bacteria
102.100.100/27013	DNA sequence generation	MiSeq	Illumina	16S_AHG5R	102.100.100/27013_16S_AHG5R	SRX3561860	NCBI Sequence Read Archive	SRP114822	http://identifiers.org/ncbi/insdc.sra:SRP114822	DNA sequence processing	AMMBI_B16S_zotus_table_Silvav132_datarelease_20032018.txt	figshare	doi:10.6084/m9.figshare.5808864.v3	https://doi.org/10.6084/m9.figshare.5808864.v3	Bacteria
102.100.100/27014	DNA sequence generation	MiSeq	Illumina	16S_AHG5R	102.100.100/27014_16S_AHG5R	SRX3561854	NCBI Sequence Read Archive	SRP114822	http://identifiers.org/ncbi/insdc.sra:SRP114822	DNA sequence processing	AMMBI_B16S_zotus_table_Silvav132_datarelease_20032018.txt	figshare	doi:10.6084/m9.figshare.5808864.v3	https://doi.org/10.6084/m9.figshare.5808864.v3	Bacteria
102.100.100/27015	DNA sequence generation	MiSeq	Illumina	16S_AHG5R	102.100.100/27015_16S_AHG5R	SRX3561708	NCBI Sequence Read Archive	SRP114822	http://identifiers.org/ncbi/insdc.sra:SRP114822	DNA sequence processing	AMMBI_B16S_zotus_table_Silvav132_datarelease_20032018.txt	figshare	doi:10.6084/m9.figshare.5808864.v3	https://doi.org/10.6084/m9.figshare.5808864.v3	Bacteria
102.100.100/27016	DNA sequence generation	MiSeq	Illumina	16S_AHG5R	102.100.100/27016_16S_AHG5R	SRX3561710	NCBI Sequence Read Archive	SRP114822	http://identifiers.org/ncbi/insdc.sra:SRP114822	DNA sequence processing	AMMBI_B16S_zotus_table_Silvav132_datarelease_20032018.txt	figshare	doi:10.6084/m9.figshare.5808864.v3	https://doi.org/10.6084/m9.figshare.5808864.v3	Bacteria
102.100.100/27017	DNA sequence generation	MiSeq	Illumina	16S_AHG5R	102.100.100/27017_16S_AHG5R	SRX3561712	NCBI Sequence Read Archive	SRP114822	http://identifiers.org/ncbi/insdc.sra:SRP114822	DNA sequence processing	AMMBI_B16S_zotus_table_Silvav132_datarelease_20032018.txt	figshare	doi:10.6084/m9.figshare.5808864.v3	https://doi.org/10.6084/m9.figshare.5808864.v3	Bacteria
102.100.100/27018	DNA sequence generation	MiSeq	Illumina	16S_AHG5R	102.100.100/27018_16S_AHG5R	SRX3561714	NCBI Sequence Read Archive	SRP114822	http://identifiers.org/ncbi/insdc.sra:SRP114822	DNA sequence processing	AMMBI_B16S_zotus_table_Silvav132_datarelease_20032018.txt	figshare	doi:10.6084/m9.figshare.5808864.v3	https://doi.org/10.6084/m9.figshare.5808864.v3	Bacteria
102.100.100/27019	DNA sequence generation	MiSeq	Illumina	16S_AHG5R	102.100.100/27019_16S_AHG5R	SRX3561706	NCBI Sequence Read Archive	SRP114822	http://identifiers.org/ncbi/insdc.sra:SRP114822	DNA sequence processing	AMMBI_B16S_zotus_table_Silvav132_datarelease_20032018.txt	figshare	doi:10.6084/m9.figshare.5808864.v3	https://doi.org/10.6084/m9.figshare.5808864.v3	Bacteria
102.100.100/27020	DNA sequence generation	MiSeq	Illumina	16S_AHG5R	102.100.100/27020_16S_AHG5R	SRX3561607	NCBI Sequence Read Archive	SRP114822	http://identifiers.org/ncbi/insdc.sra:SRP114822	DNA sequence processing	AMMBI_B16S_zotus_table_Silvav132_datarelease_20032018.txt	figshare	doi:10.6084/m9.figshare.5808864.v3	https://doi.org/10.6084/m9.figshare.5808864.v3	Bacteria
102.100.100/27021	DNA sequence generation	MiSeq	Illumina	16S_AHG5R	102.100.100/27021_16S_AHG5R	SRX3561559	NCBI Sequence Read Archive	SRP114822	http://identifiers.org/ncbi/insdc.sra:SRP114822	DNA sequence processing	AMMBI_B16S_zotus_table_Silvav132_datarelease_20032018.txt	figshare	doi:10.6084/m9.figshare.5808864.v3	https://doi.org/10.6084/m9.figshare.5808864.v3	Bacteria
102.100.100/27022	DNA sequence generation	MiSeq	Illumina	16S_AHG5R	102.100.100/27022_16S_AHG5R	SRX3561553	NCBI Sequence Read Archive	SRP114822	http://identifiers.org/ncbi/insdc.sra:SRP114822	DNA sequence processing	AMMBI_B16S_zotus_table_Silvav132_datarelease_20032018.txt	figshare	doi:10.6084/m9.figshare.5808864.v3	https://doi.org/10.6084/m9.figshare.5808864.v3	Bacteria
102.100.100/27023	DNA sequence generation	MiSeq	Illumina	16S_AHG5R	102.100.100/27023_16S_AHG5R	SRX3561555	NCBI Sequence Read Archive	SRP114822	http://identifiers.org/ncbi/insdc.sra:SRP114822	DNA sequence processing	AMMBI_B16S_zotus_table_Silvav132_datarelease_20032018.txt	figshare	doi:10.6084/m9.figshare.5808864.v3	https://doi.org/10.6084/m9.figshare.5808864.v3	Bacteria
102.100.100/27024	DNA sequence generation	MiSeq	Illumina	16S_AHG5R	102.100.100/27024_16S_AHG5R	SRX3561550	NCBI Sequence Read Archive	SRP114822	http://identifiers.org/ncbi/insdc.sra:SRP114822	DNA sequence processing	AMMBI_B16S_zotus_table_Silvav132_datarelease_20032018.txt	figshare	doi:10.6084/m9.figshare.5808864.v3	https://doi.org/10.6084/m9.figshare.5808864.v3	Bacteria
102.100.100/27025	DNA sequence generation	MiSeq	Illumina	16S_AHG5R	102.100.100/27025_16S_AHG5R	SRX3561583	NCBI Sequence Read Archive	SRP114822	http://identifiers.org/ncbi/insdc.sra:SRP114822	DNA sequence processing	AMMBI_B16S_zotus_table_Silvav132_datarelease_20032018.txt	figshare	doi:10.6084/m9.figshare.5808864.v3	https://doi.org/10.6084/m9.figshare.5808864.v3	Bacteria
102.100.100/27026	DNA sequence generation	MiSeq	Illumina	16S_AHG5R	102.100.100/27026_16S_AHG5R	SRX3561581	NCBI Sequence Read Archive	SRP114822	http://identifiers.org/ncbi/insdc.sra:SRP114822	DNA sequence processing	AMMBI_B16S_zotus_table_Silvav132_datarelease_20032018.txt	figshare	doi:10.6084/m9.figshare.5808864.v3	https://doi.org/10.6084/m9.figshare.5808864.v3	Bacteria
102.100.100/27027	DNA sequence generation	MiSeq	Illumina	16S_AHG5R	102.100.100/27027_16S_AHG5R	SRX3561694	NCBI Sequence Read Archive	SRP114822	http://identifiers.org/ncbi/insdc.sra:SRP114822	DNA sequence processing	AMMBI_B16S_zotus_table_Silvav132_datarelease_20032018.txt	figshare	doi:10.6084/m9.figshare.5808864.v3	https://doi.org/10.6084/m9.figshare.5808864.v3	Bacteria
102.100.100/27028	DNA sequence generation	MiSeq	Illumina	16S_AHG5R	102.100.100/27028_16S_AHG5R	SRX3561585	NCBI Sequence Read Archive	SRP114822	http://identifiers.org/ncbi/insdc.sra:SRP114822	DNA sequence processing	AMMBI_B16S_zotus_table_Silvav132_datarelease_20032018.txt	figshare	doi:10.6084/m9.figshare.5808864.v3	https://doi.org/10.6084/m9.figshare.5808864.v3	Bacteria
102.100.100/27029	DNA sequence generation	MiSeq	Illumina	16S_AHG5R	102.100.100/27029_16S_AHG5R	SRX3561603	NCBI Sequence Read Archive	SRP114822	http://identifiers.org/ncbi/insdc.sra:SRP114822	DNA sequence processing	AMMBI_B16S_zotus_table_Silvav132_datarelease_20032018.txt	figshare	doi:10.6084/m9.figshare.5808864.v3	https://doi.org/10.6084/m9.figshare.5808864.v3	Bacteria
102.100.100/27030	DNA sequence generation	MiSeq	Illumina	16S_AHG5R	102.100.100/27030_16S_AHG5R	SRX3561768	NCBI Sequence Read Archive	SRP114822	http://identifiers.org/ncbi/insdc.sra:SRP114822	DNA sequence processing	AMMBI_B16S_zotus_table_Silvav132_datarelease_20032018.txt	figshare	doi:10.6084/m9.figshare.5808864.v3	https://doi.org/10.6084/m9.figshare.5808864.v3	Bacteria
102.100.100/27031	DNA sequence generation	MiSeq	Illumina	16S_AHG5R	102.100.100/27031_16S_AHG5R	SRX3561766	NCBI Sequence Read Archive	SRP114822	http://identifiers.org/ncbi/insdc.sra:SRP114822	DNA sequence processing	AMMBI_B16S_zotus_table_Silvav132_datarelease_20032018.txt	figshare	doi:10.6084/m9.figshare.5808864.v3	https://doi.org/10.6084/m9.figshare.5808864.v3	Bacteria
102.100.100/27032	DNA sequence generation	MiSeq	Illumina	16S_AHG5R	102.100.100/27032_16S_AHG5R	SRX3561764	NCBI Sequence Read Archive	SRP114822	http://identifiers.org/ncbi/insdc.sra:SRP114822	DNA sequence processing	AMMBI_B16S_zotus_table_Silvav132_datarelease_20032018.txt	figshare	doi:10.6084/m9.figshare.5808864.v3	https://doi.org/10.6084/m9.figshare.5808864.v3	Bacteria
102.100.100/27033	DNA sequence generation	MiSeq	Illumina	16S_AHG5R	102.100.100/27033_16S_AHG5R	SRX3561762	NCBI Sequence Read Archive	SRP114822	http://identifiers.org/ncbi/insdc.sra:SRP114822	DNA sequence processing	AMMBI_B16S_zotus_table_Silvav132_datarelease_20032018.txt	figshare	doi:10.6084/m9.figshare.5808864.v3	https://doi.org/10.6084/m9.figshare.5808864.v3	Bacteria
102.100.100/27034	DNA sequence generation	MiSeq	Illumina	16S_AHG5R	102.100.100/27034_16S_AHG5R	SRX3561780	NCBI Sequence Read Archive	SRP114822	http://identifiers.org/ncbi/insdc.sra:SRP114822	DNA sequence processing	AMMBI_B16S_zotus_table_Silvav132_datarelease_20032018.txt	figshare	doi:10.6084/m9.figshare.5808864.v3	https://doi.org/10.6084/m9.figshare.5808864.v3	Bacteria
102.100.100/27035	DNA sequence generation	MiSeq	Illumina	16S_AHG5R	102.100.100/27035_16S_AHG5R	SRX3561614	NCBI Sequence Read Archive	SRP114822	http://identifiers.org/ncbi/insdc.sra:SRP114822	DNA sequence processing	AMMBI_B16S_zotus_table_Silvav132_datarelease_20032018.txt	figshare	doi:10.6084/m9.figshare.5808864.v3	https://doi.org/10.6084/m9.figshare.5808864.v3	Bacteria
102.100.100/27036	DNA sequence generation	MiSeq	Illumina	16S_AHG5R	102.100.100/27036_16S_AHG5R	SRX3561616	NCBI Sequence Read Archive	SRP114822	http://identifiers.org/ncbi/insdc.sra:SRP114822	DNA sequence processing	AMMBI_B16S_zotus_table_Silvav132_datarelease_20032018.txt	figshare	doi:10.6084/m9.figshare.5808864.v3	https://doi.org/10.6084/m9.figshare.5808864.v3	Bacteria
102.100.100/27037	DNA sequence generation	MiSeq	Illumina	16S_AHG5R	102.100.100/27037_16S_AHG5R	SRX3561945	NCBI Sequence Read Archive	SRP114822	http://identifiers.org/ncbi/insdc.sra:SRP114822	DNA sequence processing	AMMBI_B16S_zotus_table_Silvav132_datarelease_20032018.txt	figshare	doi:10.6084/m9.figshare.5808864.v3	https://doi.org/10.6084/m9.figshare.5808864.v3	Bacteria
102.100.100/27038	DNA sequence generation	MiSeq	Illumina	16S_AHG5R	102.100.100/27038_16S_AHG5R	SRX3561612	NCBI Sequence Read Archive	SRP114822	http://identifiers.org/ncbi/insdc.sra:SRP114822	DNA sequence processing	AMMBI_B16S_zotus_table_Silvav132_datarelease_20032018.txt	figshare	doi:10.6084/m9.figshare.5808864.v3	https://doi.org/10.6084/m9.figshare.5808864.v3	Bacteria
102.100.100/27039	DNA sequence generation	MiSeq	Illumina	16S_AHG5R	102.100.100/27039_16S_AHG5R	SRX3561909	NCBI Sequence Read Archive	SRP114822	http://identifiers.org/ncbi/insdc.sra:SRP114822	DNA sequence processing	AMMBI_B16S_zotus_table_Silvav132_datarelease_20032018.txt	figshare	doi:10.6084/m9.figshare.5808864.v3	https://doi.org/10.6084/m9.figshare.5808864.v3	Bacteria
102.100.100/27040	DNA sequence generation	MiSeq	Illumina	16S_AHG5R	102.100.100/27040_16S_AHG5R	SRX3561551	NCBI Sequence Read Archive	SRP114822	http://identifiers.org/ncbi/insdc.sra:SRP114822	DNA sequence processing	AMMBI_B16S_zotus_table_Silvav132_datarelease_20032018.txt	figshare	doi:10.6084/m9.figshare.5808864.v3	https://doi.org/10.6084/m9.figshare.5808864.v3	Bacteria
102.100.100/27041	DNA sequence generation	MiSeq	Illumina	16S_AHG5R	102.100.100/27041_16S_AHG5R	SRX3561693	NCBI Sequence Read Archive	SRP114822	http://identifiers.org/ncbi/insdc.sra:SRP114822	DNA sequence processing	AMMBI_B16S_zotus_table_Silvav132_datarelease_20032018.txt	figshare	doi:10.6084/m9.figshare.5808864.v3	https://doi.org/10.6084/m9.figshare.5808864.v3	Bacteria
102.100.100/27042	DNA sequence generation	MiSeq	Illumina	16S_AHGA1	102.100.100/27042_16S_AHGA1	SRX3561562	NCBI Sequence Read Archive	SRP114822	http://identifiers.org/ncbi/insdc.sra:SRP114822	DNA sequence processing	AMMBI_B16S_zotus_table_Silvav132_datarelease_20032018.txt	figshare	doi:10.6084/m9.figshare.5808864.v3	https://doi.org/10.6084/m9.figshare.5808864.v3	Bacteria
102.100.100/27043	DNA sequence generation	MiSeq	Illumina	16S_AHGA1	102.100.100/27043_16S_AHGA1	SRX3561564	NCBI Sequence Read Archive	SRP114822	http://identifiers.org/ncbi/insdc.sra:SRP114822	DNA sequence processing	AMMBI_B16S_zotus_table_Silvav132_datarelease_20032018.txt	figshare	doi:10.6084/m9.figshare.5808864.v3	https://doi.org/10.6084/m9.figshare.5808864.v3	Bacteria
102.100.100/27044	DNA sequence generation	MiSeq	Illumina	16S_AHGA1	102.100.100/27044_16S_AHGA1	SRX3561536	NCBI Sequence Read Archive	SRP114822	http://identifiers.org/ncbi/insdc.sra:SRP114822	DNA sequence processing	AMMBI_B16S_zotus_table_Silvav132_datarelease_20032018.txt	figshare	doi:10.6084/m9.figshare.5808864.v3	https://doi.org/10.6084/m9.figshare.5808864.v3	Bacteria
102.100.100/27045	DNA sequence generation	MiSeq	Illumina	16S_AHGA1	102.100.100/27045_16S_AHGA1	SRX3561743	NCBI Sequence Read Archive	SRP114822	http://identifiers.org/ncbi/insdc.sra:SRP114822	DNA sequence processing	AMMBI_B16S_zotus_table_Silvav132_datarelease_20032018.txt	figshare	doi:10.6084/m9.figshare.5808864.v3	https://doi.org/10.6084/m9.figshare.5808864.v3	Bacteria
102.100.100/27046	DNA sequence generation	MiSeq	Illumina	16S_AHGA1	102.100.100/27046_16S_AHGA1	SRX3561852	NCBI Sequence Read Archive	SRP114822	http://identifiers.org/ncbi/insdc.sra:SRP114822	DNA sequence processing	AMMBI_B16S_zotus_table_Silvav132_datarelease_20032018.txt	figshare	doi:10.6084/m9.figshare.5808864.v3	https://doi.org/10.6084/m9.figshare.5808864.v3	Bacteria
102.100.100/27047	DNA sequence generation	MiSeq	Illumina	16S_AHGA1	102.100.100/27047_16S_AHGA1	SRX3561739	NCBI Sequence Read Archive	SRP114822	http://identifiers.org/ncbi/insdc.sra:SRP114822	DNA sequence processing	AMMBI_B16S_zotus_table_Silvav132_datarelease_20032018.txt	figshare	doi:10.6084/m9.figshare.5808864.v3	https://doi.org/10.6084/m9.figshare.5808864.v3	Bacteria
102.100.100/27048	DNA sequence generation	MiSeq	Illumina	16S_AHGA1	102.100.100/27048_16S_AHGA1	SRX3561737	NCBI Sequence Read Archive	SRP114822	http://identifiers.org/ncbi/insdc.sra:SRP114822	DNA sequence processing	AMMBI_B16S_zotus_table_Silvav132_datarelease_20032018.txt	figshare	doi:10.6084/m9.figshare.5808864.v3	https://doi.org/10.6084/m9.figshare.5808864.v3	Bacteria
102.100.100/27049	DNA sequence generation	MiSeq	Illumina	16S_AHGA1	102.100.100/27049_16S_AHGA1	SRX3561819	NCBI Sequence Read Archive	SRP114822	http://identifiers.org/ncbi/insdc.sra:SRP114822	DNA sequence processing	AMMBI_B16S_zotus_table_Silvav132_datarelease_20032018.txt	figshare	doi:10.6084/m9.figshare.5808864.v3	https://doi.org/10.6084/m9.figshare.5808864.v3	Bacteria
102.100.100/27050	DNA sequence generation	MiSeq	Illumina	16S_AHGA1	102.100.100/27050_16S_AHGA1	SRX3561697	NCBI Sequence Read Archive	SRP114822	http://identifiers.org/ncbi/insdc.sra:SRP114822	DNA sequence processing	AMMBI_B16S_zotus_table_Silvav132_datarelease_20032018.txt	figshare	doi:10.6084/m9.figshare.5808864.v3	https://doi.org/10.6084/m9.figshare.5808864.v3	Bacteria
102.100.100/27051	DNA sequence generation	MiSeq	Illumina	16S_AHGA1	102.100.100/27051_16S_AHGA1	SRX3561699	NCBI Sequence Read Archive	SRP114822	http://identifiers.org/ncbi/insdc.sra:SRP114822	DNA sequence processing	AMMBI_B16S_zotus_table_Silvav132_datarelease_20032018.txt	figshare	doi:10.6084/m9.figshare.5808864.v3	https://doi.org/10.6084/m9.figshare.5808864.v3	Bacteria
102.100.100/27052	DNA sequence generation	MiSeq	Illumina	16S_AHGA1	102.100.100/27052_16S_AHGA1	SRX3561701	NCBI Sequence Read Archive	SRP114822	http://identifiers.org/ncbi/insdc.sra:SRP114822	DNA sequence processing	AMMBI_B16S_zotus_table_Silvav132_datarelease_20032018.txt	figshare	doi:10.6084/m9.figshare.5808864.v3	https://doi.org/10.6084/m9.figshare.5808864.v3	Bacteria
102.100.100/27053	DNA sequence generation	MiSeq	Illumina	16S_AHGA1	102.100.100/27053_16S_AHGA1	SRX3561703	NCBI Sequence Read Archive	SRP114822	http://identifiers.org/ncbi/insdc.sra:SRP114822	DNA sequence processing	AMMBI_B16S_zotus_table_Silvav132_datarelease_20032018.txt	figshare	doi:10.6084/m9.figshare.5808864.v3	https://doi.org/10.6084/m9.figshare.5808864.v3	Bacteria
102.100.100/27054	DNA sequence generation	MiSeq	Illumina	16S_AHGA1	102.100.100/27054_16S_AHGA1	SRX3561705	NCBI Sequence Read Archive	SRP114822	http://identifiers.org/ncbi/insdc.sra:SRP114822	DNA sequence processing	AMMBI_B16S_zotus_table_Silvav132_datarelease_20032018.txt	figshare	doi:10.6084/m9.figshare.5808864.v3	https://doi.org/10.6084/m9.figshare.5808864.v3	Bacteria
102.100.100/27055	DNA sequence generation	MiSeq	Illumina	16S_AHGA1	102.100.100/27055_16S_AHGA1	SRX3561849	NCBI Sequence Read Archive	SRP114822	http://identifiers.org/ncbi/insdc.sra:SRP114822	DNA sequence processing	AMMBI_B16S_zotus_table_Silvav132_datarelease_20032018.txt	figshare	doi:10.6084/m9.figshare.5808864.v3	https://doi.org/10.6084/m9.figshare.5808864.v3	Bacteria
102.100.100/27056	DNA sequence generation	MiSeq	Illumina	16S_AHGA1	102.100.100/27056_16S_AHGA1	SRX3561847	NCBI Sequence Read Archive	SRP114822	http://identifiers.org/ncbi/insdc.sra:SRP114822	DNA sequence processing	AMMBI_B16S_zotus_table_Silvav132_datarelease_20032018.txt	figshare	doi:10.6084/m9.figshare.5808864.v3	https://doi.org/10.6084/m9.figshare.5808864.v3	Bacteria
102.100.100/27057	DNA sequence generation	MiSeq	Illumina	16S_AHGA1	102.100.100/27057_16S_AHGA1	SRX3561845	NCBI Sequence Read Archive	SRP114822	http://identifiers.org/ncbi/insdc.sra:SRP114822	DNA sequence processing	AMMBI_B16S_zotus_table_Silvav132_datarelease_20032018.txt	figshare	doi:10.6084/m9.figshare.5808864.v3	https://doi.org/10.6084/m9.figshare.5808864.v3	Bacteria
102.100.100/27058	DNA sequence generation	MiSeq	Illumina	16S_AHGA1	102.100.100/27058_16S_AHGA1	SRX3561843	NCBI Sequence Read Archive	SRP114822	http://identifiers.org/ncbi/insdc.sra:SRP114822	DNA sequence processing	AMMBI_B16S_zotus_table_Silvav132_datarelease_20032018.txt	figshare	doi:10.6084/m9.figshare.5808864.v3	https://doi.org/10.6084/m9.figshare.5808864.v3	Bacteria
102.100.100/27059	DNA sequence generation	MiSeq	Illumina	16S_AHGA1	102.100.100/27059_16S_AHGA1	SRX3561841	NCBI Sequence Read Archive	SRP114822	http://identifiers.org/ncbi/insdc.sra:SRP114822	DNA sequence processing	AMMBI_B16S_zotus_table_Silvav132_datarelease_20032018.txt	figshare	doi:10.6084/m9.figshare.5808864.v3	https://doi.org/10.6084/m9.figshare.5808864.v3	Bacteria
102.100.100/27060	DNA sequence generation	MiSeq	Illumina	16S_AHGA1	102.100.100/27060_16S_AHGA1	SRX3561918	NCBI Sequence Read Archive	SRP114822	http://identifiers.org/ncbi/insdc.sra:SRP114822	DNA sequence processing	AMMBI_B16S_zotus_table_Silvav132_datarelease_20032018.txt	figshare	doi:10.6084/m9.figshare.5808864.v3	https://doi.org/10.6084/m9.figshare.5808864.v3	Bacteria
102.100.100/27061	DNA sequence generation	MiSeq	Illumina	16S_AHGA1	102.100.100/27061_16S_AHGA1	SRX3561916	NCBI Sequence Read Archive	SRP114822	http://identifiers.org/ncbi/insdc.sra:SRP114822	DNA sequence processing	AMMBI_B16S_zotus_table_Silvav132_datarelease_20032018.txt	figshare	doi:10.6084/m9.figshare.5808864.v3	https://doi.org/10.6084/m9.figshare.5808864.v3	Bacteria
102.100.100/27062	DNA sequence generation	MiSeq	Illumina	16S_AHGA1	102.100.100/27062_16S_AHGA1	SRX3561914	NCBI Sequence Read Archive	SRP114822	http://identifiers.org/ncbi/insdc.sra:SRP114822	DNA sequence processing	AMMBI_B16S_zotus_table_Silvav132_datarelease_20032018.txt	figshare	doi:10.6084/m9.figshare.5808864.v3	https://doi.org/10.6084/m9.figshare.5808864.v3	Bacteria
102.100.100/27063	DNA sequence generation	MiSeq	Illumina	16S_AHGA1	102.100.100/27063_16S_AHGA1	SRX3561912	NCBI Sequence Read Archive	SRP114822	http://identifiers.org/ncbi/insdc.sra:SRP114822	DNA sequence processing	AMMBI_B16S_zotus_table_Silvav132_datarelease_20032018.txt	figshare	doi:10.6084/m9.figshare.5808864.v3	https://doi.org/10.6084/m9.figshare.5808864.v3	Bacteria
102.100.100/27064	DNA sequence generation	MiSeq	Illumina	16S_AHGA1	102.100.100/27064_16S_AHGA1	SRX3561920	NCBI Sequence Read Archive	SRP114822	http://identifiers.org/ncbi/insdc.sra:SRP114822	DNA sequence processing	AMMBI_B16S_zotus_table_Silvav132_datarelease_20032018.txt	figshare	doi:10.6084/m9.figshare.5808864.v3	https://doi.org/10.6084/m9.figshare.5808864.v3	Bacteria
102.100.100/27065	DNA sequence generation	MiSeq	Illumina	16S_AHGA1	102.100.100/27065_16S_AHGA1	SRX3561542	NCBI Sequence Read Archive	SRP114822	http://identifiers.org/ncbi/insdc.sra:SRP114822	DNA sequence processing	AMMBI_B16S_zotus_table_Silvav132_datarelease_20032018.txt	figshare	doi:10.6084/m9.figshare.5808864.v3	https://doi.org/10.6084/m9.figshare.5808864.v3	Bacteria
102.100.100/27066	DNA sequence generation	MiSeq	Illumina	16S_AHGA1	102.100.100/27066_16S_AHGA1	SRX3561544	NCBI Sequence Read Archive	SRP114822	http://identifiers.org/ncbi/insdc.sra:SRP114822	DNA sequence processing	AMMBI_B16S_zotus_table_Silvav132_datarelease_20032018.txt	figshare	doi:10.6084/m9.figshare.5808864.v3	https://doi.org/10.6084/m9.figshare.5808864.v3	Bacteria
102.100.100/27067	DNA sequence generation	MiSeq	Illumina	16S_AHGA1	102.100.100/27067_16S_AHGA1	SRX3561538	NCBI Sequence Read Archive	SRP114822	http://identifiers.org/ncbi/insdc.sra:SRP114822	DNA sequence processing	AMMBI_B16S_zotus_table_Silvav132_datarelease_20032018.txt	figshare	doi:10.6084/m9.figshare.5808864.v3	https://doi.org/10.6084/m9.figshare.5808864.v3	Bacteria
102.100.100/27068	DNA sequence generation	MiSeq	Illumina	16S_AHGA1	102.100.100/27068_16S_AHGA1	SRX3561540	NCBI Sequence Read Archive	SRP114822	http://identifiers.org/ncbi/insdc.sra:SRP114822	DNA sequence processing	AMMBI_B16S_zotus_table_Silvav132_datarelease_20032018.txt	figshare	doi:10.6084/m9.figshare.5808864.v3	https://doi.org/10.6084/m9.figshare.5808864.v3	Bacteria
102.100.100/27069	DNA sequence generation	MiSeq	Illumina	16S_AHGA1	102.100.100/27069_16S_AHGA1	SRX3561546	NCBI Sequence Read Archive	SRP114822	http://identifiers.org/ncbi/insdc.sra:SRP114822	DNA sequence processing	AMMBI_B16S_zotus_table_Silvav132_datarelease_20032018.txt	figshare	doi:10.6084/m9.figshare.5808864.v3	https://doi.org/10.6084/m9.figshare.5808864.v3	Bacteria
102.100.100/27070	DNA sequence generation	MiSeq	Illumina	16S_AHGA1	102.100.100/27070_16S_AHGA1	SRX3561774	NCBI Sequence Read Archive	SRP114822	http://identifiers.org/ncbi/insdc.sra:SRP114822	DNA sequence processing	AMMBI_B16S_zotus_table_Silvav132_datarelease_20032018.txt	figshare	doi:10.6084/m9.figshare.5808864.v3	https://doi.org/10.6084/m9.figshare.5808864.v3	Bacteria
102.100.100/27071	DNA sequence generation	MiSeq	Illumina	16S_AHGA1	102.100.100/27071_16S_AHGA1	SRX3561776	NCBI Sequence Read Archive	SRP114822	http://identifiers.org/ncbi/insdc.sra:SRP114822	DNA sequence processing	AMMBI_B16S_zotus_table_Silvav132_datarelease_20032018.txt	figshare	doi:10.6084/m9.figshare.5808864.v3	https://doi.org/10.6084/m9.figshare.5808864.v3	Bacteria
102.100.100/27072	DNA sequence generation	MiSeq	Illumina	16S_AHGA1	102.100.100/27072_16S_AHGA1	SRX3561770	NCBI Sequence Read Archive	SRP114822	http://identifiers.org/ncbi/insdc.sra:SRP114822	DNA sequence processing	AMMBI_B16S_zotus_table_Silvav132_datarelease_20032018.txt	figshare	doi:10.6084/m9.figshare.5808864.v3	https://doi.org/10.6084/m9.figshare.5808864.v3	Bacteria
102.100.100/27073	DNA sequence generation	MiSeq	Illumina	16S_AHGA1	102.100.100/27073_16S_AHGA1	SRX3561772	NCBI Sequence Read Archive	SRP114822	http://identifiers.org/ncbi/insdc.sra:SRP114822	DNA sequence processing	AMMBI_B16S_zotus_table_Silvav132_datarelease_20032018.txt	figshare	doi:10.6084/m9.figshare.5808864.v3	https://doi.org/10.6084/m9.figshare.5808864.v3	Bacteria
102.100.100/27074	DNA sequence generation	MiSeq	Illumina	16S_AHGA1	102.100.100/27074_16S_AHGA1	SRX3561778	NCBI Sequence Read Archive	SRP114822	http://identifiers.org/ncbi/insdc.sra:SRP114822	DNA sequence processing	AMMBI_B16S_zotus_table_Silvav132_datarelease_20032018.txt	figshare	doi:10.6084/m9.figshare.5808864.v3	https://doi.org/10.6084/m9.figshare.5808864.v3	Bacteria
102.100.100/27075	DNA sequence generation	MiSeq	Illumina	16S_AHGA1	102.100.100/27075_16S_AHGA1	SRX3561901	NCBI Sequence Read Archive	SRP114822	http://identifiers.org/ncbi/insdc.sra:SRP114822	DNA sequence processing	AMMBI_B16S_zotus_table_Silvav132_datarelease_20032018.txt	figshare	doi:10.6084/m9.figshare.5808864.v3	https://doi.org/10.6084/m9.figshare.5808864.v3	Bacteria
102.100.100/27076	DNA sequence generation	MiSeq	Illumina	16S_AHGA1	102.100.100/27076_16S_AHGA1	SRX3561899	NCBI Sequence Read Archive	SRP114822	http://identifiers.org/ncbi/insdc.sra:SRP114822	DNA sequence processing	AMMBI_B16S_zotus_table_Silvav132_datarelease_20032018.txt	figshare	doi:10.6084/m9.figshare.5808864.v3	https://doi.org/10.6084/m9.figshare.5808864.v3	Bacteria
102.100.100/27077	DNA sequence generation	MiSeq	Illumina	16S_AHGA0	102.100.100/27077_16S_AHGA0	SRX3561905	NCBI Sequence Read Archive	SRP114822	http://identifiers.org/ncbi/insdc.sra:SRP114822	DNA sequence processing	AMMBI_B16S_zotus_table_Silvav132_datarelease_20032018.txt	figshare	doi:10.6084/m9.figshare.5808864.v3	https://doi.org/10.6084/m9.figshare.5808864.v3	Bacteria
102.100.100/27078	DNA sequence generation	MiSeq	Illumina	16S_AHGA0	102.100.100/27078_16S_AHGA0	SRX3561903	NCBI Sequence Read Archive	SRP114822	http://identifiers.org/ncbi/insdc.sra:SRP114822	DNA sequence processing	AMMBI_B16S_zotus_table_Silvav132_datarelease_20032018.txt	figshare	doi:10.6084/m9.figshare.5808864.v3	https://doi.org/10.6084/m9.figshare.5808864.v3	Bacteria
102.100.100/27079	DNA sequence generation	MiSeq	Illumina	16S_AHGA0	102.100.100/27079_16S_AHGA0	SRX3561907	NCBI Sequence Read Archive	SRP114822	http://identifiers.org/ncbi/insdc.sra:SRP114822	DNA sequence processing	AMMBI_B16S_zotus_table_Silvav132_datarelease_20032018.txt	figshare	doi:10.6084/m9.figshare.5808864.v3	https://doi.org/10.6084/m9.figshare.5808864.v3	Bacteria
102.100.100/27080	DNA sequence generation	MiSeq	Illumina	16S_AHGA0	102.100.100/27080_16S_AHGA0	SRX3561481	NCBI Sequence Read Archive	SRP114822	http://identifiers.org/ncbi/insdc.sra:SRP114822	DNA sequence processing	AMMBI_B16S_zotus_table_Silvav132_datarelease_20032018.txt	figshare	doi:10.6084/m9.figshare.5808864.v3	https://doi.org/10.6084/m9.figshare.5808864.v3	Bacteria
102.100.100/27081	DNA sequence generation	MiSeq	Illumina	16S_AHGA0	102.100.100/27081_16S_AHGA0	SRX3561479	NCBI Sequence Read Archive	SRP114822	http://identifiers.org/ncbi/insdc.sra:SRP114822	DNA sequence processing	AMMBI_B16S_zotus_table_Silvav132_datarelease_20032018.txt	figshare	doi:10.6084/m9.figshare.5808864.v3	https://doi.org/10.6084/m9.figshare.5808864.v3	Bacteria
102.100.100/27082	DNA sequence generation	MiSeq	Illumina	16S_AHGA0	102.100.100/27082_16S_AHGA0	SRX3561485	NCBI Sequence Read Archive	SRP114822	http://identifiers.org/ncbi/insdc.sra:SRP114822	DNA sequence processing	AMMBI_B16S_zotus_table_Silvav132_datarelease_20032018.txt	figshare	doi:10.6084/m9.figshare.5808864.v3	https://doi.org/10.6084/m9.figshare.5808864.v3	Bacteria
102.100.100/27083	DNA sequence generation	MiSeq	Illumina	16S_AHGA0	102.100.100/27083_16S_AHGA0	SRX3561483	NCBI Sequence Read Archive	SRP114822	http://identifiers.org/ncbi/insdc.sra:SRP114822	DNA sequence processing	AMMBI_B16S_zotus_table_Silvav132_datarelease_20032018.txt	figshare	doi:10.6084/m9.figshare.5808864.v3	https://doi.org/10.6084/m9.figshare.5808864.v3	Bacteria
102.100.100/27084	DNA sequence generation	MiSeq	Illumina	16S_AHGA0	102.100.100/27084_16S_AHGA0	SRX3561473	NCBI Sequence Read Archive	SRP114822	http://identifiers.org/ncbi/insdc.sra:SRP114822	DNA sequence processing	AMMBI_B16S_zotus_table_Silvav132_datarelease_20032018.txt	figshare	doi:10.6084/m9.figshare.5808864.v3	https://doi.org/10.6084/m9.figshare.5808864.v3	Bacteria
102.100.100/27085	DNA sequence generation	MiSeq	Illumina	16S_AHGA0	102.100.100/27085_16S_AHGA0	SRX3561618	NCBI Sequence Read Archive	SRP114822	http://identifiers.org/ncbi/insdc.sra:SRP114822	DNA sequence processing	AMMBI_B16S_zotus_table_Silvav132_datarelease_20032018.txt	figshare	doi:10.6084/m9.figshare.5808864.v3	https://doi.org/10.6084/m9.figshare.5808864.v3	Bacteria
102.100.100/27086	DNA sequence generation	MiSeq	Illumina	16S_AHGA0	102.100.100/27086_16S_AHGA0	SRX3561620	NCBI Sequence Read Archive	SRP114822	http://identifiers.org/ncbi/insdc.sra:SRP114822	DNA sequence processing	AMMBI_B16S_zotus_table_Silvav132_datarelease_20032018.txt	figshare	doi:10.6084/m9.figshare.5808864.v3	https://doi.org/10.6084/m9.figshare.5808864.v3	Bacteria
102.100.100/27087	DNA sequence generation	MiSeq	Illumina	16S_AHGA0	102.100.100/27087_16S_AHGA0	SRX3561622	NCBI Sequence Read Archive	SRP114822	http://identifiers.org/ncbi/insdc.sra:SRP114822	DNA sequence processing	AMMBI_B16S_zotus_table_Silvav132_datarelease_20032018.txt	figshare	doi:10.6084/m9.figshare.5808864.v3	https://doi.org/10.6084/m9.figshare.5808864.v3	Bacteria
102.100.100/27088	DNA sequence generation	MiSeq	Illumina	16S_AHGA0	102.100.100/27088_16S_AHGA0	SRX3561624	NCBI Sequence Read Archive	SRP114822	http://identifiers.org/ncbi/insdc.sra:SRP114822	DNA sequence processing	AMMBI_B16S_zotus_table_Silvav132_datarelease_20032018.txt	figshare	doi:10.6084/m9.figshare.5808864.v3	https://doi.org/10.6084/m9.figshare.5808864.v3	Bacteria
102.100.100/27089	DNA sequence generation	MiSeq	Illumina	16S_AHGA0	102.100.100/27089_16S_AHGA0	SRX3561610	NCBI Sequence Read Archive	SRP114822	http://identifiers.org/ncbi/insdc.sra:SRP114822	DNA sequence processing	AMMBI_B16S_zotus_table_Silvav132_datarelease_20032018.txt	figshare	doi:10.6084/m9.figshare.5808864.v3	https://doi.org/10.6084/m9.figshare.5808864.v3	Bacteria
102.100.100/27090	DNA sequence generation	MiSeq	Illumina	16S_AHGA0	102.100.100/27090_16S_AHGA0	SRX3561692	NCBI Sequence Read Archive	SRP114822	http://identifiers.org/ncbi/insdc.sra:SRP114822	DNA sequence processing	AMMBI_B16S_zotus_table_Silvav132_datarelease_20032018.txt	figshare	doi:10.6084/m9.figshare.5808864.v3	https://doi.org/10.6084/m9.figshare.5808864.v3	Bacteria
102.100.100/27091	DNA sequence generation	MiSeq	Illumina	16S_AHGA0	102.100.100/27091_16S_AHGA0	SRX3561576	NCBI Sequence Read Archive	SRP114822	http://identifiers.org/ncbi/insdc.sra:SRP114822	DNA sequence processing	AMMBI_B16S_zotus_table_Silvav132_datarelease_20032018.txt	figshare	doi:10.6084/m9.figshare.5808864.v3	https://doi.org/10.6084/m9.figshare.5808864.v3	Bacteria
102.100.100/27092	DNA sequence generation	MiSeq	Illumina	16S_AHGA0	102.100.100/27092_16S_AHGA0	SRX3561578	NCBI Sequence Read Archive	SRP114822	http://identifiers.org/ncbi/insdc.sra:SRP114822	DNA sequence processing	AMMBI_B16S_zotus_table_Silvav132_datarelease_20032018.txt	figshare	doi:10.6084/m9.figshare.5808864.v3	https://doi.org/10.6084/m9.figshare.5808864.v3	Bacteria
102.100.100/27093	DNA sequence generation	MiSeq	Illumina	16S_AHGA0	102.100.100/27093_16S_AHGA0	SRX3561580	NCBI Sequence Read Archive	SRP114822	http://identifiers.org/ncbi/insdc.sra:SRP114822	DNA sequence processing	AMMBI_B16S_zotus_table_Silvav132_datarelease_20032018.txt	figshare	doi:10.6084/m9.figshare.5808864.v3	https://doi.org/10.6084/m9.figshare.5808864.v3	Bacteria
102.100.100/27094	DNA sequence generation	MiSeq	Illumina	16S_AHGA0	102.100.100/27094_16S_AHGA0	SRX3561679	NCBI Sequence Read Archive	SRP114822	http://identifiers.org/ncbi/insdc.sra:SRP114822	DNA sequence processing	AMMBI_B16S_zotus_table_Silvav132_datarelease_20032018.txt	figshare	doi:10.6084/m9.figshare.5808864.v3	https://doi.org/10.6084/m9.figshare.5808864.v3	Bacteria
102.100.100/27095	DNA sequence generation	MiSeq	Illumina	16S_AHGA0	102.100.100/27095_16S_AHGA0	SRX3561732	NCBI Sequence Read Archive	SRP114822	http://identifiers.org/ncbi/insdc.sra:SRP114822	DNA sequence processing	AMMBI_B16S_zotus_table_Silvav132_datarelease_20032018.txt	figshare	doi:10.6084/m9.figshare.5808864.v3	https://doi.org/10.6084/m9.figshare.5808864.v3	Bacteria
102.100.100/27096	DNA sequence generation	MiSeq	Illumina	16S_AHGA0	102.100.100/27096_16S_AHGA0	SRX3561730	NCBI Sequence Read Archive	SRP114822	http://identifiers.org/ncbi/insdc.sra:SRP114822	DNA sequence processing	AMMBI_B16S_zotus_table_Silvav132_datarelease_20032018.txt	figshare	doi:10.6084/m9.figshare.5808864.v3	https://doi.org/10.6084/m9.figshare.5808864.v3	Bacteria
102.100.100/27097	DNA sequence generation	MiSeq	Illumina	16S_AHGA0	102.100.100/27097_16S_AHGA0	SRX3561728	NCBI Sequence Read Archive	SRP114822	http://identifiers.org/ncbi/insdc.sra:SRP114822	DNA sequence processing	AMMBI_B16S_zotus_table_Silvav132_datarelease_20032018.txt	figshare	doi:10.6084/m9.figshare.5808864.v3	https://doi.org/10.6084/m9.figshare.5808864.v3	Bacteria
102.100.100/27098	DNA sequence generation	MiSeq	Illumina	16S_AHGA0	102.100.100/27098_16S_AHGA0	SRX3561726	NCBI Sequence Read Archive	SRP114822	http://identifiers.org/ncbi/insdc.sra:SRP114822	DNA sequence processing	AMMBI_B16S_zotus_table_Silvav132_datarelease_20032018.txt	figshare	doi:10.6084/m9.figshare.5808864.v3	https://doi.org/10.6084/m9.figshare.5808864.v3	Bacteria
102.100.100/27099	DNA sequence generation	MiSeq	Illumina	16S_AHGA0	102.100.100/27099_16S_AHGA0	SRX3561735	NCBI Sequence Read Archive	SRP114822	http://identifiers.org/ncbi/insdc.sra:SRP114822	DNA sequence processing	AMMBI_B16S_zotus_table_Silvav132_datarelease_20032018.txt	figshare	doi:10.6084/m9.figshare.5808864.v3	https://doi.org/10.6084/m9.figshare.5808864.v3	Bacteria
102.100.100/27100	DNA sequence generation	MiSeq	Illumina	16S_AHGA0	102.100.100/27100_16S_AHGA0	SRX3561867	NCBI Sequence Read Archive	SRP114822	http://identifiers.org/ncbi/insdc.sra:SRP114822	DNA sequence processing	AMMBI_B16S_zotus_table_Silvav132_datarelease_20032018.txt	figshare	doi:10.6084/m9.figshare.5808864.v3	https://doi.org/10.6084/m9.figshare.5808864.v3	Bacteria
102.100.100/27101	DNA sequence generation	MiSeq	Illumina	16S_AHGA0	102.100.100/27101_16S_AHGA0	SRX3561865	NCBI Sequence Read Archive	SRP114822	http://identifiers.org/ncbi/insdc.sra:SRP114822	DNA sequence processing	AMMBI_B16S_zotus_table_Silvav132_datarelease_20032018.txt	figshare	doi:10.6084/m9.figshare.5808864.v3	https://doi.org/10.6084/m9.figshare.5808864.v3	Bacteria
102.100.100/27102	DNA sequence generation	MiSeq	Illumina	16S_AHGA0	102.100.100/27102_16S_AHGA0	SRX3561871	NCBI Sequence Read Archive	SRP114822	http://identifiers.org/ncbi/insdc.sra:SRP114822	DNA sequence processing	AMMBI_B16S_zotus_table_Silvav132_datarelease_20032018.txt	figshare	doi:10.6084/m9.figshare.5808864.v3	https://doi.org/10.6084/m9.figshare.5808864.v3	Bacteria
102.100.100/27103	DNA sequence generation	MiSeq	Illumina	16S_AHGA0	102.100.100/27103_16S_AHGA0	SRX3561869	NCBI Sequence Read Archive	SRP114822	http://identifiers.org/ncbi/insdc.sra:SRP114822	DNA sequence processing	AMMBI_B16S_zotus_table_Silvav132_datarelease_20032018.txt	figshare	doi:10.6084/m9.figshare.5808864.v3	https://doi.org/10.6084/m9.figshare.5808864.v3	Bacteria
102.100.100/27104	DNA sequence generation	MiSeq	Illumina	16S_AHGA0	102.100.100/27104_16S_AHGA0	SRX3561863	NCBI Sequence Read Archive	SRP114822	http://identifiers.org/ncbi/insdc.sra:SRP114822	DNA sequence processing	AMMBI_B16S_zotus_table_Silvav132_datarelease_20032018.txt	figshare	doi:10.6084/m9.figshare.5808864.v3	https://doi.org/10.6084/m9.figshare.5808864.v3	Bacteria
102.100.100/27105	DNA sequence generation	MiSeq	Illumina	16S_AHGA0	102.100.100/27105_16S_AHGA0	SRX3561723	NCBI Sequence Read Archive	SRP114822	http://identifiers.org/ncbi/insdc.sra:SRP114822	DNA sequence processing	AMMBI_B16S_zotus_table_Silvav132_datarelease_20032018.txt	figshare	doi:10.6084/m9.figshare.5808864.v3	https://doi.org/10.6084/m9.figshare.5808864.v3	Bacteria
102.100.100/27106	DNA sequence generation	MiSeq	Illumina	16S_AHGA0	102.100.100/27106_16S_AHGA0	SRX3561725	NCBI Sequence Read Archive	SRP114822	http://identifiers.org/ncbi/insdc.sra:SRP114822	DNA sequence processing	AMMBI_B16S_zotus_table_Silvav132_datarelease_20032018.txt	figshare	doi:10.6084/m9.figshare.5808864.v3	https://doi.org/10.6084/m9.figshare.5808864.v3	Bacteria
102.100.100/27107	DNA sequence generation	MiSeq	Illumina	16S_AHGA0	102.100.100/27107_16S_AHGA0	SRX3561719	NCBI Sequence Read Archive	SRP114822	http://identifiers.org/ncbi/insdc.sra:SRP114822	DNA sequence processing	AMMBI_B16S_zotus_table_Silvav132_datarelease_20032018.txt	figshare	doi:10.6084/m9.figshare.5808864.v3	https://doi.org/10.6084/m9.figshare.5808864.v3	Bacteria
102.100.100/27108	DNA sequence generation	MiSeq	Illumina	16S_AHGA0	102.100.100/27108_16S_AHGA0	SRX3561721	NCBI Sequence Read Archive	SRP114822	http://identifiers.org/ncbi/insdc.sra:SRP114822	DNA sequence processing	AMMBI_B16S_zotus_table_Silvav132_datarelease_20032018.txt	figshare	doi:10.6084/m9.figshare.5808864.v3	https://doi.org/10.6084/m9.figshare.5808864.v3	Bacteria
102.100.100/27109	DNA sequence generation	MiSeq	Illumina	16S_AHGA0	102.100.100/27109_16S_AHGA0	SRX3561717	NCBI Sequence Read Archive	SRP114822	http://identifiers.org/ncbi/insdc.sra:SRP114822	DNA sequence processing	AMMBI_B16S_zotus_table_Silvav132_datarelease_20032018.txt	figshare	doi:10.6084/m9.figshare.5808864.v3	https://doi.org/10.6084/m9.figshare.5808864.v3	Bacteria
102.100.100/27110	DNA sequence generation	MiSeq	Illumina	16S_AHGA0	102.100.100/27110_16S_AHGA0	SRX3561565	NCBI Sequence Read Archive	SRP114822	http://identifiers.org/ncbi/insdc.sra:SRP114822	DNA sequence processing	AMMBI_B16S_zotus_table_Silvav132_datarelease_20032018.txt	figshare	doi:10.6084/m9.figshare.5808864.v3	https://doi.org/10.6084/m9.figshare.5808864.v3	Bacteria
102.100.100/27111	DNA sequence generation	MiSeq	Illumina	16S_AHGA0	102.100.100/27111_16S_AHGA0	SRX3561567	NCBI Sequence Read Archive	SRP114822	http://identifiers.org/ncbi/insdc.sra:SRP114822	DNA sequence processing	AMMBI_B16S_zotus_table_Silvav132_datarelease_20032018.txt	figshare	doi:10.6084/m9.figshare.5808864.v3	https://doi.org/10.6084/m9.figshare.5808864.v3	Bacteria
102.100.100/27112	DNA sequence generation	MiSeq	Illumina	16S_AHGA0	102.100.100/27112_16S_AHGA0	SRX3561569	NCBI Sequence Read Archive	SRP114822	http://identifiers.org/ncbi/insdc.sra:SRP114822	DNA sequence processing	AMMBI_B16S_zotus_table_Silvav132_datarelease_20032018.txt	figshare	doi:10.6084/m9.figshare.5808864.v3	https://doi.org/10.6084/m9.figshare.5808864.v3	Bacteria
102.100.100/27113	DNA sequence generation	MiSeq	Illumina	16S_AHGA0	102.100.100/27113_16S_AHGA0	SRX3561571	NCBI Sequence Read Archive	SRP114822	http://identifiers.org/ncbi/insdc.sra:SRP114822	DNA sequence processing	AMMBI_B16S_zotus_table_Silvav132_datarelease_20032018.txt	figshare	doi:10.6084/m9.figshare.5808864.v3	https://doi.org/10.6084/m9.figshare.5808864.v3	Bacteria
102.100.100/27114	DNA sequence generation	MiSeq	Illumina	16S_AHGA0	102.100.100/27114_16S_AHGA0	SRX3561573	NCBI Sequence Read Archive	SRP114822	http://identifiers.org/ncbi/insdc.sra:SRP114822	DNA sequence processing	AMMBI_B16S_zotus_table_Silvav132_datarelease_20032018.txt	figshare	doi:10.6084/m9.figshare.5808864.v3	https://doi.org/10.6084/m9.figshare.5808864.v3	Bacteria
102.100.100/27115	DNA sequence generation	MiSeq	Illumina	16S_AHGA0	102.100.100/27115_16S_AHGA0	SRX3561938	NCBI Sequence Read Archive	SRP114822	http://identifiers.org/ncbi/insdc.sra:SRP114822	DNA sequence processing	AMMBI_B16S_zotus_table_Silvav132_datarelease_20032018.txt	figshare	doi:10.6084/m9.figshare.5808864.v3	https://doi.org/10.6084/m9.figshare.5808864.v3	Bacteria
102.100.100/27116	DNA sequence generation	MiSeq	Illumina	16S_AHGA0	102.100.100/27116_16S_AHGA0	SRX3561936	NCBI Sequence Read Archive	SRP114822	http://identifiers.org/ncbi/insdc.sra:SRP114822	DNA sequence processing	AMMBI_B16S_zotus_table_Silvav132_datarelease_20032018.txt	figshare	doi:10.6084/m9.figshare.5808864.v3	https://doi.org/10.6084/m9.figshare.5808864.v3	Bacteria
102.100.100/27117	DNA sequence generation	MiSeq	Illumina	16S_AHGA0	102.100.100/27117_16S_AHGA0	SRX3561942	NCBI Sequence Read Archive	SRP114822	http://identifiers.org/ncbi/insdc.sra:SRP114822	DNA sequence processing	AMMBI_B16S_zotus_table_Silvav132_datarelease_20032018.txt	figshare	doi:10.6084/m9.figshare.5808864.v3	https://doi.org/10.6084/m9.figshare.5808864.v3	Bacteria
102.100.100/27118	DNA sequence generation	MiSeq	Illumina	16S_AHGA0	102.100.100/27118_16S_AHGA0	SRX3561940	NCBI Sequence Read Archive	SRP114822	http://identifiers.org/ncbi/insdc.sra:SRP114822	DNA sequence processing	AMMBI_B16S_zotus_table_Silvav132_datarelease_20032018.txt	figshare	doi:10.6084/m9.figshare.5808864.v3	https://doi.org/10.6084/m9.figshare.5808864.v3	Bacteria
102.100.100/27119	DNA sequence generation	MiSeq	Illumina	16S_AHGA0	102.100.100/27119_16S_AHGA0	SRX3561944	NCBI Sequence Read Archive	SRP114822	http://identifiers.org/ncbi/insdc.sra:SRP114822	DNA sequence processing	AMMBI_B16S_zotus_table_Silvav132_datarelease_20032018.txt	figshare	doi:10.6084/m9.figshare.5808864.v3	https://doi.org/10.6084/m9.figshare.5808864.v3	Bacteria
102.100.100/27120	DNA sequence generation	MiSeq	Illumina	16S_AHGA0	102.100.100/27120_16S_AHGA0	SRX3561817	NCBI Sequence Read Archive	SRP114822	http://identifiers.org/ncbi/insdc.sra:SRP114822	DNA sequence processing	AMMBI_B16S_zotus_table_Silvav132_datarelease_20032018.txt	figshare	doi:10.6084/m9.figshare.5808864.v3	https://doi.org/10.6084/m9.figshare.5808864.v3	Bacteria
102.100.100/27121	DNA sequence generation	MiSeq	Illumina	16S_AHGA0	102.100.100/27121_16S_AHGA0	SRX3561815	NCBI Sequence Read Archive	SRP114822	http://identifiers.org/ncbi/insdc.sra:SRP114822	DNA sequence processing	AMMBI_B16S_zotus_table_Silvav132_datarelease_20032018.txt	figshare	doi:10.6084/m9.figshare.5808864.v3	https://doi.org/10.6084/m9.figshare.5808864.v3	Bacteria
102.100.100/27122	DNA sequence generation	MiSeq	Illumina	16S_AHGA0	102.100.100/27122_16S_AHGA0	SRX3561813	NCBI Sequence Read Archive	SRP114822	http://identifiers.org/ncbi/insdc.sra:SRP114822	DNA sequence processing	AMMBI_B16S_zotus_table_Silvav132_datarelease_20032018.txt	figshare	doi:10.6084/m9.figshare.5808864.v3	https://doi.org/10.6084/m9.figshare.5808864.v3	Bacteria
102.100.100/27123	DNA sequence generation	MiSeq	Illumina	16S_AHGA0	102.100.100/27123_16S_AHGA0	SRX3561811	NCBI Sequence Read Archive	SRP114822	http://identifiers.org/ncbi/insdc.sra:SRP114822	DNA sequence processing	AMMBI_B16S_zotus_table_Silvav132_datarelease_20032018.txt	figshare	doi:10.6084/m9.figshare.5808864.v3	https://doi.org/10.6084/m9.figshare.5808864.v3	Bacteria
102.100.100/27124	DNA sequence generation	MiSeq	Illumina	16S_AHGA0	102.100.100/27124_16S_AHGA0	SRX3561820	NCBI Sequence Read Archive	SRP114822	http://identifiers.org/ncbi/insdc.sra:SRP114822	DNA sequence processing	AMMBI_B16S_zotus_table_Silvav132_datarelease_20032018.txt	figshare	doi:10.6084/m9.figshare.5808864.v3	https://doi.org/10.6084/m9.figshare.5808864.v3	Bacteria
102.100.100/27125	DNA sequence generation	MiSeq	Illumina	16S_AHGA0	102.100.100/27125_16S_AHGA0	SRX3561651	NCBI Sequence Read Archive	SRP114822	http://identifiers.org/ncbi/insdc.sra:SRP114822	DNA sequence processing	AMMBI_B16S_zotus_table_Silvav132_datarelease_20032018.txt	figshare	doi:10.6084/m9.figshare.5808864.v3	https://doi.org/10.6084/m9.figshare.5808864.v3	Bacteria
102.100.100/27126	DNA sequence generation	MiSeq	Illumina	16S_AHGA0	102.100.100/27126_16S_AHGA0	SRX3561673	NCBI Sequence Read Archive	SRP114822	http://identifiers.org/ncbi/insdc.sra:SRP114822	DNA sequence processing	AMMBI_B16S_zotus_table_Silvav132_datarelease_20032018.txt	figshare	doi:10.6084/m9.figshare.5808864.v3	https://doi.org/10.6084/m9.figshare.5808864.v3	Bacteria
102.100.100/27127	DNA sequence generation	MiSeq	Illumina	16S_AHGA0	102.100.100/27127_16S_AHGA0	SRX3561675	NCBI Sequence Read Archive	SRP114822	http://identifiers.org/ncbi/insdc.sra:SRP114822	DNA sequence processing	AMMBI_B16S_zotus_table_Silvav132_datarelease_20032018.txt	figshare	doi:10.6084/m9.figshare.5808864.v3	https://doi.org/10.6084/m9.figshare.5808864.v3	Bacteria
102.100.100/27128	DNA sequence generation	MiSeq	Illumina	16S_AHGA0	102.100.100/27128_16S_AHGA0	SRX3561677	NCBI Sequence Read Archive	SRP114822	http://identifiers.org/ncbi/insdc.sra:SRP114822	DNA sequence processing	AMMBI_B16S_zotus_table_Silvav132_datarelease_20032018.txt	figshare	doi:10.6084/m9.figshare.5808864.v3	https://doi.org/10.6084/m9.figshare.5808864.v3	Bacteria
102.100.100/27129	DNA sequence generation	MiSeq	Illumina	16S_AHGA0	102.100.100/27129_16S_AHGA0	SRX3561630	NCBI Sequence Read Archive	SRP114822	http://identifiers.org/ncbi/insdc.sra:SRP114822	DNA sequence processing	AMMBI_B16S_zotus_table_Silvav132_datarelease_20032018.txt	figshare	doi:10.6084/m9.figshare.5808864.v3	https://doi.org/10.6084/m9.figshare.5808864.v3	Bacteria
102.100.100/27130	DNA sequence generation	MiSeq	Illumina	16S_AHGA0	102.100.100/27130_16S_AHGA0	SRX3561518	NCBI Sequence Read Archive	SRP114822	http://identifiers.org/ncbi/insdc.sra:SRP114822	DNA sequence processing	AMMBI_B16S_zotus_table_Silvav132_datarelease_20032018.txt	figshare	doi:10.6084/m9.figshare.5808864.v3	https://doi.org/10.6084/m9.figshare.5808864.v3	Bacteria
102.100.100/27131	DNA sequence generation	MiSeq	Illumina	16S_AHGA0	102.100.100/27131_16S_AHGA0	SRX3561520	NCBI Sequence Read Archive	SRP114822	http://identifiers.org/ncbi/insdc.sra:SRP114822	DNA sequence processing	AMMBI_B16S_zotus_table_Silvav132_datarelease_20032018.txt	figshare	doi:10.6084/m9.figshare.5808864.v3	https://doi.org/10.6084/m9.figshare.5808864.v3	Bacteria
102.100.100/27132	DNA sequence generation	MiSeq	Illumina	16S_AHGA0	102.100.100/27132_16S_AHGA0	SRX3561514	NCBI Sequence Read Archive	SRP114822	http://identifiers.org/ncbi/insdc.sra:SRP114822	DNA sequence processing	AMMBI_B16S_zotus_table_Silvav132_datarelease_20032018.txt	figshare	doi:10.6084/m9.figshare.5808864.v3	https://doi.org/10.6084/m9.figshare.5808864.v3	Bacteria
102.100.100/27133	DNA sequence generation	MiSeq	Illumina	16S_AHGA0	102.100.100/27133_16S_AHGA0	SRX3561516	NCBI Sequence Read Archive	SRP114822	http://identifiers.org/ncbi/insdc.sra:SRP114822	DNA sequence processing	AMMBI_B16S_zotus_table_Silvav132_datarelease_20032018.txt	figshare	doi:10.6084/m9.figshare.5808864.v3	https://doi.org/10.6084/m9.figshare.5808864.v3	Bacteria
102.100.100/27134	DNA sequence generation	MiSeq	Illumina	16S_AHGA0	102.100.100/27134_16S_AHGA0	SRX3561510	NCBI Sequence Read Archive	SRP114822	http://identifiers.org/ncbi/insdc.sra:SRP114822	DNA sequence processing	AMMBI_B16S_zotus_table_Silvav132_datarelease_20032018.txt	figshare	doi:10.6084/m9.figshare.5808864.v3	https://doi.org/10.6084/m9.figshare.5808864.v3	Bacteria
102.100.100/27135	DNA sequence generation	MiSeq	Illumina	16S_AHGA0	102.100.100/27135_16S_AHGA0	SRX3561898	NCBI Sequence Read Archive	SRP114822	http://identifiers.org/ncbi/insdc.sra:SRP114822	DNA sequence processing	AMMBI_B16S_zotus_table_Silvav132_datarelease_20032018.txt	figshare	doi:10.6084/m9.figshare.5808864.v3	https://doi.org/10.6084/m9.figshare.5808864.v3	Bacteria
102.100.100/27136	DNA sequence generation	MiSeq	Illumina	16S_AHGA0	102.100.100/27136_16S_AHGA0	SRX3561896	NCBI Sequence Read Archive	SRP114822	http://identifiers.org/ncbi/insdc.sra:SRP114822	DNA sequence processing	AMMBI_B16S_zotus_table_Silvav132_datarelease_20032018.txt	figshare	doi:10.6084/m9.figshare.5808864.v3	https://doi.org/10.6084/m9.figshare.5808864.v3	Bacteria
102.100.100/27137	DNA sequence generation	MiSeq	Illumina	16S_AHGA0	102.100.100/27137_16S_AHGA0	SRX3561894	NCBI Sequence Read Archive	SRP114822	http://identifiers.org/ncbi/insdc.sra:SRP114822	DNA sequence processing	AMMBI_B16S_zotus_table_Silvav132_datarelease_20032018.txt	figshare	doi:10.6084/m9.figshare.5808864.v3	https://doi.org/10.6084/m9.figshare.5808864.v3	Bacteria
102.100.100/27138	DNA sequence generation	MiSeq	Illumina	16S_AHGA0	102.100.100/27138_16S_AHGA0	SRX3561892	NCBI Sequence Read Archive	SRP114822	http://identifiers.org/ncbi/insdc.sra:SRP114822	DNA sequence processing	AMMBI_B16S_zotus_table_Silvav132_datarelease_20032018.txt	figshare	doi:10.6084/m9.figshare.5808864.v3	https://doi.org/10.6084/m9.figshare.5808864.v3	Bacteria
102.100.100/27139	DNA sequence generation	MiSeq	Illumina	16S_AHGA0	102.100.100/27139_16S_AHGA0	SRX3561890	NCBI Sequence Read Archive	SRP114822	http://identifiers.org/ncbi/insdc.sra:SRP114822	DNA sequence processing	AMMBI_B16S_zotus_table_Silvav132_datarelease_20032018.txt	figshare	doi:10.6084/m9.figshare.5808864.v3	https://doi.org/10.6084/m9.figshare.5808864.v3	Bacteria
102.100.100/27140	DNA sequence generation	MiSeq	Illumina	16S_AHGA0	102.100.100/27140_16S_AHGA0	SRX3561537	NCBI Sequence Read Archive	SRP114822	http://identifiers.org/ncbi/insdc.sra:SRP114822	DNA sequence processing	AMMBI_B16S_zotus_table_Silvav132_datarelease_20032018.txt	figshare	doi:10.6084/m9.figshare.5808864.v3	https://doi.org/10.6084/m9.figshare.5808864.v3	Bacteria
102.100.100/27141	DNA sequence generation	MiSeq	Illumina	16S_AHGA0	102.100.100/27141_16S_AHGA0	SRX3561470	NCBI Sequence Read Archive	SRP114822	http://identifiers.org/ncbi/insdc.sra:SRP114822	DNA sequence processing	AMMBI_B16S_zotus_table_Silvav132_datarelease_20032018.txt	figshare	doi:10.6084/m9.figshare.5808864.v3	https://doi.org/10.6084/m9.figshare.5808864.v3	Bacteria
102.100.100/27142	DNA sequence generation	MiSeq	Illumina	16S_AHGA0	102.100.100/27142_16S_AHGA0	SRX3561476	NCBI Sequence Read Archive	SRP114822	http://identifiers.org/ncbi/insdc.sra:SRP114822	DNA sequence processing	AMMBI_B16S_zotus_table_Silvav132_datarelease_20032018.txt	figshare	doi:10.6084/m9.figshare.5808864.v3	https://doi.org/10.6084/m9.figshare.5808864.v3	Bacteria
102.100.100/27143	DNA sequence generation	MiSeq	Illumina	16S_AHGA0	102.100.100/27143_16S_AHGA0	SRX3561474	NCBI Sequence Read Archive	SRP114822	http://identifiers.org/ncbi/insdc.sra:SRP114822	DNA sequence processing	AMMBI_B16S_zotus_table_Silvav132_datarelease_20032018.txt	figshare	doi:10.6084/m9.figshare.5808864.v3	https://doi.org/10.6084/m9.figshare.5808864.v3	Bacteria
102.100.100/27144	DNA sequence generation	MiSeq	Illumina	16S_AHGA0	102.100.100/27144_16S_AHGA0	SRX3561557	NCBI Sequence Read Archive	SRP114822	http://identifiers.org/ncbi/insdc.sra:SRP114822	DNA sequence processing	AMMBI_B16S_zotus_table_Silvav132_datarelease_20032018.txt	figshare	doi:10.6084/m9.figshare.5808864.v3	https://doi.org/10.6084/m9.figshare.5808864.v3	Bacteria
102.100.100/27145	DNA sequence generation	MiSeq	Illumina	16S_AHGA0	102.100.100/27145_16S_AHGA0	SRX3561840	NCBI Sequence Read Archive	SRP114822	http://identifiers.org/ncbi/insdc.sra:SRP114822	DNA sequence processing	AMMBI_B16S_zotus_table_Silvav132_datarelease_20032018.txt	figshare	doi:10.6084/m9.figshare.5808864.v3	https://doi.org/10.6084/m9.figshare.5808864.v3	Bacteria
102.100.100/27146	DNA sequence generation	MiSeq	Illumina	16S_AHGA0	102.100.100/27146_16S_AHGA0	SRX3561734	NCBI Sequence Read Archive	SRP114822	http://identifiers.org/ncbi/insdc.sra:SRP114822	DNA sequence processing	AMMBI_B16S_zotus_table_Silvav132_datarelease_20032018.txt	figshare	doi:10.6084/m9.figshare.5808864.v3	https://doi.org/10.6084/m9.figshare.5808864.v3	Bacteria
102.100.100/27147	DNA sequence generation	MiSeq	Illumina	16S_AHGA0	102.100.100/27147_16S_AHGA0	SRX3561836	NCBI Sequence Read Archive	SRP114822	http://identifiers.org/ncbi/insdc.sra:SRP114822	DNA sequence processing	AMMBI_B16S_zotus_table_Silvav132_datarelease_20032018.txt	figshare	doi:10.6084/m9.figshare.5808864.v3	https://doi.org/10.6084/m9.figshare.5808864.v3	Bacteria
102.100.100/27148	DNA sequence generation	MiSeq	Illumina	16S_AHGA0	102.100.100/27148_16S_AHGA0	SRX3561838	NCBI Sequence Read Archive	SRP114822	http://identifiers.org/ncbi/insdc.sra:SRP114822	DNA sequence processing	AMMBI_B16S_zotus_table_Silvav132_datarelease_20032018.txt	figshare	doi:10.6084/m9.figshare.5808864.v3	https://doi.org/10.6084/m9.figshare.5808864.v3	Bacteria
102.100.100/27149	DNA sequence generation	MiSeq	Illumina	16S_AHGA0	102.100.100/27149_16S_AHGA0	SRX3561742	NCBI Sequence Read Archive	SRP114822	http://identifiers.org/ncbi/insdc.sra:SRP114822	DNA sequence processing	AMMBI_B16S_zotus_table_Silvav132_datarelease_20032018.txt	figshare	doi:10.6084/m9.figshare.5808864.v3	https://doi.org/10.6084/m9.figshare.5808864.v3	Bacteria
102.100.100/27150	DNA sequence generation	MiSeq	Illumina	16S_AHGA0	102.100.100/27150_16S_AHGA0	SRX3561509	NCBI Sequence Read Archive	SRP114822	http://identifiers.org/ncbi/insdc.sra:SRP114822	DNA sequence processing	AMMBI_B16S_zotus_table_Silvav132_datarelease_20032018.txt	figshare	doi:10.6084/m9.figshare.5808864.v3	https://doi.org/10.6084/m9.figshare.5808864.v3	Bacteria
102.100.100/27151	DNA sequence generation	MiSeq	Illumina	16S_AHGA0	102.100.100/27151_16S_AHGA0	SRX3561507	NCBI Sequence Read Archive	SRP114822	http://identifiers.org/ncbi/insdc.sra:SRP114822	DNA sequence processing	AMMBI_B16S_zotus_table_Silvav132_datarelease_20032018.txt	figshare	doi:10.6084/m9.figshare.5808864.v3	https://doi.org/10.6084/m9.figshare.5808864.v3	Bacteria
102.100.100/27152	DNA sequence generation	MiSeq	Illumina	16S_AHGA0	102.100.100/27152_16S_AHGA0	SRX3561513	NCBI Sequence Read Archive	SRP114822	http://identifiers.org/ncbi/insdc.sra:SRP114822	DNA sequence processing	AMMBI_B16S_zotus_table_Silvav132_datarelease_20032018.txt	figshare	doi:10.6084/m9.figshare.5808864.v3	https://doi.org/10.6084/m9.figshare.5808864.v3	Bacteria
102.100.100/27153	DNA sequence generation	MiSeq	Illumina	16S_AHGA0	102.100.100/27153_16S_AHGA0	SRX3561533	NCBI Sequence Read Archive	SRP114822	http://identifiers.org/ncbi/insdc.sra:SRP114822	DNA sequence processing	AMMBI_B16S_zotus_table_Silvav132_datarelease_20032018.txt	figshare	doi:10.6084/m9.figshare.5808864.v3	https://doi.org/10.6084/m9.figshare.5808864.v3	Bacteria
102.100.100/27154	DNA sequence generation	MiSeq	Illumina	16S_AHGA0	102.100.100/27154_16S_AHGA0	SRX3561823	NCBI Sequence Read Archive	SRP114822	http://identifiers.org/ncbi/insdc.sra:SRP114822	DNA sequence processing	AMMBI_B16S_zotus_table_Silvav132_datarelease_20032018.txt	figshare	doi:10.6084/m9.figshare.5808864.v3	https://doi.org/10.6084/m9.figshare.5808864.v3	Bacteria
102.100.100/27155	DNA sequence generation	MiSeq	Illumina	16S_AHGA0	102.100.100/27155_16S_AHGA0	SRX3561627	NCBI Sequence Read Archive	SRP114822	http://identifiers.org/ncbi/insdc.sra:SRP114822	DNA sequence processing	AMMBI_B16S_zotus_table_Silvav132_datarelease_20032018.txt	figshare	doi:10.6084/m9.figshare.5808864.v3	https://doi.org/10.6084/m9.figshare.5808864.v3	Bacteria
102.100.100/27156	DNA sequence generation	MiSeq	Illumina	16S_AHGA0	102.100.100/27156_16S_AHGA0	SRX3561664	NCBI Sequence Read Archive	SRP114822	http://identifiers.org/ncbi/insdc.sra:SRP114822	DNA sequence processing	AMMBI_B16S_zotus_table_Silvav132_datarelease_20032018.txt	figshare	doi:10.6084/m9.figshare.5808864.v3	https://doi.org/10.6084/m9.figshare.5808864.v3	Bacteria
102.100.100/27157	DNA sequence generation	MiSeq	Illumina	16S_AHGA0	102.100.100/27157_16S_AHGA0	SRX3561666	NCBI Sequence Read Archive	SRP114822	http://identifiers.org/ncbi/insdc.sra:SRP114822	DNA sequence processing	AMMBI_B16S_zotus_table_Silvav132_datarelease_20032018.txt	figshare	doi:10.6084/m9.figshare.5808864.v3	https://doi.org/10.6084/m9.figshare.5808864.v3	Bacteria
102.100.100/27158	DNA sequence generation	MiSeq	Illumina	16S_AHGA0	102.100.100/27158_16S_AHGA0	SRX3561668	NCBI Sequence Read Archive	SRP114822	http://identifiers.org/ncbi/insdc.sra:SRP114822	DNA sequence processing	AMMBI_B16S_zotus_table_Silvav132_datarelease_20032018.txt	figshare	doi:10.6084/m9.figshare.5808864.v3	https://doi.org/10.6084/m9.figshare.5808864.v3	Bacteria
102.100.100/27159	DNA sequence generation	MiSeq	Illumina	16S_AH55W	102.100.100/27159_16S_AH55W	SRX3561670	NCBI Sequence Read Archive	SRP114822	http://identifiers.org/ncbi/insdc.sra:SRP114822	DNA sequence processing	AMMBI_B16S_zotus_table_Silvav132_datarelease_20032018.txt	figshare	doi:10.6084/m9.figshare.5808864.v3	https://doi.org/10.6084/m9.figshare.5808864.v3	Bacteria
102.100.100/27160	DNA sequence generation	MiSeq	Illumina	16S_AH55W	102.100.100/27160_16S_AH55W	SRX3561808	NCBI Sequence Read Archive	SRP114822	http://identifiers.org/ncbi/insdc.sra:SRP114822	DNA sequence processing	AMMBI_B16S_zotus_table_Silvav132_datarelease_20032018.txt	figshare	doi:10.6084/m9.figshare.5808864.v3	https://doi.org/10.6084/m9.figshare.5808864.v3	Bacteria
102.100.100/27161	DNA sequence generation	MiSeq	Illumina	16S_AH55W	102.100.100/27161_16S_AH55W	SRX3561810	NCBI Sequence Read Archive	SRP114822	http://identifiers.org/ncbi/insdc.sra:SRP114822	DNA sequence processing	AMMBI_B16S_zotus_table_Silvav132_datarelease_20032018.txt	figshare	doi:10.6084/m9.figshare.5808864.v3	https://doi.org/10.6084/m9.figshare.5808864.v3	Bacteria
102.100.100/27162	DNA sequence generation	MiSeq	Illumina	16S_AH55W	102.100.100/27162_16S_AH55W	SRX3561804	NCBI Sequence Read Archive	SRP114822	http://identifiers.org/ncbi/insdc.sra:SRP114822	DNA sequence processing	AMMBI_B16S_zotus_table_Silvav132_datarelease_20032018.txt	figshare	doi:10.6084/m9.figshare.5808864.v3	https://doi.org/10.6084/m9.figshare.5808864.v3	Bacteria
102.100.100/27163	DNA sequence generation	MiSeq	Illumina	16S_AH55W	102.100.100/27163_16S_AH55W	SRX3561806	NCBI Sequence Read Archive	SRP114822	http://identifiers.org/ncbi/insdc.sra:SRP114822	DNA sequence processing	AMMBI_B16S_zotus_table_Silvav132_datarelease_20032018.txt	figshare	doi:10.6084/m9.figshare.5808864.v3	https://doi.org/10.6084/m9.figshare.5808864.v3	Bacteria
102.100.100/27164	DNA sequence generation	MiSeq	Illumina	16S_AH55W	102.100.100/27164_16S_AH55W	SRX3561800	NCBI Sequence Read Archive	SRP114822	http://identifiers.org/ncbi/insdc.sra:SRP114822	DNA sequence processing	AMMBI_B16S_zotus_table_Silvav132_datarelease_20032018.txt	figshare	doi:10.6084/m9.figshare.5808864.v3	https://doi.org/10.6084/m9.figshare.5808864.v3	Bacteria
102.100.100/27165	DNA sequence generation	MiSeq	Illumina	16S_AH55W	102.100.100/27165_16S_AH55W	SRX3561929	NCBI Sequence Read Archive	SRP114822	http://identifiers.org/ncbi/insdc.sra:SRP114822	DNA sequence processing	AMMBI_B16S_zotus_table_Silvav132_datarelease_20032018.txt	figshare	doi:10.6084/m9.figshare.5808864.v3	https://doi.org/10.6084/m9.figshare.5808864.v3	Bacteria
102.100.100/27166	DNA sequence generation	MiSeq	Illumina	16S_AH55W	102.100.100/27166_16S_AH55W	SRX3561927	NCBI Sequence Read Archive	SRP114822	http://identifiers.org/ncbi/insdc.sra:SRP114822	DNA sequence processing	AMMBI_B16S_zotus_table_Silvav132_datarelease_20032018.txt	figshare	doi:10.6084/m9.figshare.5808864.v3	https://doi.org/10.6084/m9.figshare.5808864.v3	Bacteria
102.100.100/27167	DNA sequence generation	MiSeq	Illumina	16S_AH55W	102.100.100/27167_16S_AH55W	SRX3561933	NCBI Sequence Read Archive	SRP114822	http://identifiers.org/ncbi/insdc.sra:SRP114822	DNA sequence processing	AMMBI_B16S_zotus_table_Silvav132_datarelease_20032018.txt	figshare	doi:10.6084/m9.figshare.5808864.v3	https://doi.org/10.6084/m9.figshare.5808864.v3	Bacteria
102.100.100/27168	DNA sequence generation	MiSeq	Illumina	16S_AH55W	102.100.100/27168_16S_AH55W	SRX3561931	NCBI Sequence Read Archive	SRP114822	http://identifiers.org/ncbi/insdc.sra:SRP114822	DNA sequence processing	AMMBI_B16S_zotus_table_Silvav132_datarelease_20032018.txt	figshare	doi:10.6084/m9.figshare.5808864.v3	https://doi.org/10.6084/m9.figshare.5808864.v3	Bacteria
102.100.100/27169	DNA sequence generation	MiSeq	Illumina	16S_AH55W	102.100.100/27169_16S_AH55W	SRX3561924	NCBI Sequence Read Archive	SRP114822	http://identifiers.org/ncbi/insdc.sra:SRP114822	DNA sequence processing	AMMBI_B16S_zotus_table_Silvav132_datarelease_20032018.txt	figshare	doi:10.6084/m9.figshare.5808864.v3	https://doi.org/10.6084/m9.figshare.5808864.v3	Bacteria
102.100.100/27170	DNA sequence generation	MiSeq	Illumina	16S_AH55W	102.100.100/27170_16S_AH55W	SRX3561961	NCBI Sequence Read Archive	SRP114822	http://identifiers.org/ncbi/insdc.sra:SRP114822	DNA sequence processing	AMMBI_B16S_zotus_table_Silvav132_datarelease_20032018.txt	figshare	doi:10.6084/m9.figshare.5808864.v3	https://doi.org/10.6084/m9.figshare.5808864.v3	Bacteria
102.100.100/27171	DNA sequence generation	MiSeq	Illumina	16S_AH55W	102.100.100/27171_16S_AH55W	SRX3561959	NCBI Sequence Read Archive	SRP114822	http://identifiers.org/ncbi/insdc.sra:SRP114822	DNA sequence processing	AMMBI_B16S_zotus_table_Silvav132_datarelease_20032018.txt	figshare	doi:10.6084/m9.figshare.5808864.v3	https://doi.org/10.6084/m9.figshare.5808864.v3	Bacteria
102.100.100/27172	DNA sequence generation	MiSeq	Illumina	16S_AH55W	102.100.100/27172_16S_AH55W	SRX3561923	NCBI Sequence Read Archive	SRP114822	http://identifiers.org/ncbi/insdc.sra:SRP114822	DNA sequence processing	AMMBI_B16S_zotus_table_Silvav132_datarelease_20032018.txt	figshare	doi:10.6084/m9.figshare.5808864.v3	https://doi.org/10.6084/m9.figshare.5808864.v3	Bacteria
102.100.100/27173	DNA sequence generation	MiSeq	Illumina	16S_AH55W	102.100.100/27173_16S_AH55W	SRX3561955	NCBI Sequence Read Archive	SRP114822	http://identifiers.org/ncbi/insdc.sra:SRP114822	DNA sequence processing	AMMBI_B16S_zotus_table_Silvav132_datarelease_20032018.txt	figshare	doi:10.6084/m9.figshare.5808864.v3	https://doi.org/10.6084/m9.figshare.5808864.v3	Bacteria
102.100.100/27174	DNA sequence generation	MiSeq	Illumina	16S_AH55W	102.100.100/27174_16S_AH55W	SRX3561953	NCBI Sequence Read Archive	SRP114822	http://identifiers.org/ncbi/insdc.sra:SRP114822	DNA sequence processing	AMMBI_B16S_zotus_table_Silvav132_datarelease_20032018.txt	figshare	doi:10.6084/m9.figshare.5808864.v3	https://doi.org/10.6084/m9.figshare.5808864.v3	Bacteria
102.100.100/27175	DNA sequence generation	MiSeq	Illumina	16S_AH55W	102.100.100/27175_16S_AH55W	SRX3561599	NCBI Sequence Read Archive	SRP114822	http://identifiers.org/ncbi/insdc.sra:SRP114822	DNA sequence processing	AMMBI_B16S_zotus_table_Silvav132_datarelease_20032018.txt	figshare	doi:10.6084/m9.figshare.5808864.v3	https://doi.org/10.6084/m9.figshare.5808864.v3	Bacteria
102.100.100/27176	DNA sequence generation	MiSeq	Illumina	16S_AH55W	102.100.100/27176_16S_AH55W	SRX3561601	NCBI Sequence Read Archive	SRP114822	http://identifiers.org/ncbi/insdc.sra:SRP114822	DNA sequence processing	AMMBI_B16S_zotus_table_Silvav132_datarelease_20032018.txt	figshare	doi:10.6084/m9.figshare.5808864.v3	https://doi.org/10.6084/m9.figshare.5808864.v3	Bacteria
102.100.100/27177	DNA sequence generation	MiSeq	Illumina	16S_AH55W	102.100.100/27177_16S_AH55W	SRX3561595	NCBI Sequence Read Archive	SRP114822	http://identifiers.org/ncbi/insdc.sra:SRP114822	DNA sequence processing	AMMBI_B16S_zotus_table_Silvav132_datarelease_20032018.txt	figshare	doi:10.6084/m9.figshare.5808864.v3	https://doi.org/10.6084/m9.figshare.5808864.v3	Bacteria
102.100.100/27178	DNA sequence generation	MiSeq	Illumina	16S_AH55W	102.100.100/27178_16S_AH55W	SRX3561597	NCBI Sequence Read Archive	SRP114822	http://identifiers.org/ncbi/insdc.sra:SRP114822	DNA sequence processing	AMMBI_B16S_zotus_table_Silvav132_datarelease_20032018.txt	figshare	doi:10.6084/m9.figshare.5808864.v3	https://doi.org/10.6084/m9.figshare.5808864.v3	Bacteria
102.100.100/27179	DNA sequence generation	MiSeq	Illumina	16S_AH55W	102.100.100/27179_16S_AH55W	SRX3561591	NCBI Sequence Read Archive	SRP114822	http://identifiers.org/ncbi/insdc.sra:SRP114822	DNA sequence processing	AMMBI_B16S_zotus_table_Silvav132_datarelease_20032018.txt	figshare	doi:10.6084/m9.figshare.5808864.v3	https://doi.org/10.6084/m9.figshare.5808864.v3	Bacteria
102.100.100/27180	DNA sequence generation	MiSeq	Illumina	16S_AH55W	102.100.100/27180_16S_AH55W	SRX3561754	NCBI Sequence Read Archive	SRP114822	http://identifiers.org/ncbi/insdc.sra:SRP114822	DNA sequence processing	AMMBI_B16S_zotus_table_Silvav132_datarelease_20032018.txt	figshare	doi:10.6084/m9.figshare.5808864.v3	https://doi.org/10.6084/m9.figshare.5808864.v3	Bacteria
102.100.100/27181	DNA sequence generation	MiSeq	Illumina	16S_AH55W	102.100.100/27181_16S_AH55W	SRX3561756	NCBI Sequence Read Archive	SRP114822	http://identifiers.org/ncbi/insdc.sra:SRP114822	DNA sequence processing	AMMBI_B16S_zotus_table_Silvav132_datarelease_20032018.txt	figshare	doi:10.6084/m9.figshare.5808864.v3	https://doi.org/10.6084/m9.figshare.5808864.v3	Bacteria
102.100.100/27182	DNA sequence generation	MiSeq	Illumina	16S_AH55W	102.100.100/27182_16S_AH55W	SRX3561758	NCBI Sequence Read Archive	SRP114822	http://identifiers.org/ncbi/insdc.sra:SRP114822	DNA sequence processing	AMMBI_B16S_zotus_table_Silvav132_datarelease_20032018.txt	figshare	doi:10.6084/m9.figshare.5808864.v3	https://doi.org/10.6084/m9.figshare.5808864.v3	Bacteria
102.100.100/27183	DNA sequence generation	MiSeq	Illumina	16S_AH55W	102.100.100/27183_16S_AH55W	SRX3561760	NCBI Sequence Read Archive	SRP114822	http://identifiers.org/ncbi/insdc.sra:SRP114822	DNA sequence processing	AMMBI_B16S_zotus_table_Silvav132_datarelease_20032018.txt	figshare	doi:10.6084/m9.figshare.5808864.v3	https://doi.org/10.6084/m9.figshare.5808864.v3	Bacteria
102.100.100/27184	DNA sequence generation	MiSeq	Illumina	16S_AH55W	102.100.100/27184_16S_AH55W	SRX3561746	NCBI Sequence Read Archive	SRP114822	http://identifiers.org/ncbi/insdc.sra:SRP114822	DNA sequence processing	AMMBI_B16S_zotus_table_Silvav132_datarelease_20032018.txt	figshare	doi:10.6084/m9.figshare.5808864.v3	https://doi.org/10.6084/m9.figshare.5808864.v3	Bacteria
102.100.100/27185	DNA sequence generation	MiSeq	Illumina	16S_AHG5R	102.100.100/27185_16S_AHG5R	SRX3561951	NCBI Sequence Read Archive	SRP114822	http://identifiers.org/ncbi/insdc.sra:SRP114822	DNA sequence processing	AMMBI_B16S_zotus_table_Silvav132_datarelease_20032018.txt	figshare	doi:10.6084/m9.figshare.5808864.v3	https://doi.org/10.6084/m9.figshare.5808864.v3	Bacteria
102.100.100/27186	DNA sequence generation	MiSeq	Illumina	16S_AHG5R	102.100.100/27186_16S_AHG5R	SRX3561887	NCBI Sequence Read Archive	SRP114822	http://identifiers.org/ncbi/insdc.sra:SRP114822	DNA sequence processing	AMMBI_B16S_zotus_table_Silvav132_datarelease_20032018.txt	figshare	doi:10.6084/m9.figshare.5808864.v3	https://doi.org/10.6084/m9.figshare.5808864.v3	Bacteria
102.100.100/27187	DNA sequence generation	MiSeq	Illumina	16S_AHG5R	102.100.100/27187_16S_AHG5R	SRX3561885	NCBI Sequence Read Archive	SRP114822	http://identifiers.org/ncbi/insdc.sra:SRP114822	DNA sequence processing	AMMBI_B16S_zotus_table_Silvav132_datarelease_20032018.txt	figshare	doi:10.6084/m9.figshare.5808864.v3	https://doi.org/10.6084/m9.figshare.5808864.v3	Bacteria
102.100.100/27188	DNA sequence generation	MiSeq	Illumina	16S_AHG5R	102.100.100/27188_16S_AHG5R	SRX3561883	NCBI Sequence Read Archive	SRP114822	http://identifiers.org/ncbi/insdc.sra:SRP114822	DNA sequence processing	AMMBI_B16S_zotus_table_Silvav132_datarelease_20032018.txt	figshare	doi:10.6084/m9.figshare.5808864.v3	https://doi.org/10.6084/m9.figshare.5808864.v3	Bacteria
102.100.100/27189	DNA sequence generation	MiSeq	Illumina	16S_AHG5R	102.100.100/27189_16S_AHG5R	SRX3561466	NCBI Sequence Read Archive	SRP114822	http://identifiers.org/ncbi/insdc.sra:SRP114822	DNA sequence processing	AMMBI_B16S_zotus_table_Silvav132_datarelease_20032018.txt	figshare	doi:10.6084/m9.figshare.5808864.v3	https://doi.org/10.6084/m9.figshare.5808864.v3	Bacteria
102.100.100/27190	DNA sequence generation	MiSeq	Illumina	16S_AHG5R	102.100.100/27190_16S_AHG5R	SRX3561634	NCBI Sequence Read Archive	SRP114822	http://identifiers.org/ncbi/insdc.sra:SRP114822	DNA sequence processing	AMMBI_B16S_zotus_table_Silvav132_datarelease_20032018.txt	figshare	doi:10.6084/m9.figshare.5808864.v3	https://doi.org/10.6084/m9.figshare.5808864.v3	Bacteria
102.100.100/27191	DNA sequence generation	MiSeq	Illumina	16S_AHG5R	102.100.100/27191_16S_AHG5R	SRX3561632	NCBI Sequence Read Archive	SRP114822	http://identifiers.org/ncbi/insdc.sra:SRP114822	DNA sequence processing	AMMBI_B16S_zotus_table_Silvav132_datarelease_20032018.txt	figshare	doi:10.6084/m9.figshare.5808864.v3	https://doi.org/10.6084/m9.figshare.5808864.v3	Bacteria
102.100.100/27192	DNA sequence generation	MiSeq	Illumina	16S_AHG5R	102.100.100/27192_16S_AHG5R	SRX3561638	NCBI Sequence Read Archive	SRP114822	http://identifiers.org/ncbi/insdc.sra:SRP114822	DNA sequence processing	AMMBI_B16S_zotus_table_Silvav132_datarelease_20032018.txt	figshare	doi:10.6084/m9.figshare.5808864.v3	https://doi.org/10.6084/m9.figshare.5808864.v3	Bacteria
102.100.100/27193	DNA sequence generation	MiSeq	Illumina	16S_AHG5R	102.100.100/27193_16S_AHG5R	SRX3561636	NCBI Sequence Read Archive	SRP114822	http://identifiers.org/ncbi/insdc.sra:SRP114822	DNA sequence processing	AMMBI_B16S_zotus_table_Silvav132_datarelease_20032018.txt	figshare	doi:10.6084/m9.figshare.5808864.v3	https://doi.org/10.6084/m9.figshare.5808864.v3	Bacteria
102.100.100/27194	DNA sequence generation	MiSeq	Illumina	16S_AHG5R	102.100.100/27194_16S_AHG5R	SRX3561629	NCBI Sequence Read Archive	SRP114822	http://identifiers.org/ncbi/insdc.sra:SRP114822	DNA sequence processing	AMMBI_B16S_zotus_table_Silvav132_datarelease_20032018.txt	figshare	doi:10.6084/m9.figshare.5808864.v3	https://doi.org/10.6084/m9.figshare.5808864.v3	Bacteria
102.100.100/27195	DNA sequence generation	MiSeq	Illumina	16S_AHG5R	102.100.100/27195_16S_AHG5R	SRX3561787	NCBI Sequence Read Archive	SRP114822	http://identifiers.org/ncbi/insdc.sra:SRP114822	DNA sequence processing	AMMBI_B16S_zotus_table_Silvav132_datarelease_20032018.txt	figshare	doi:10.6084/m9.figshare.5808864.v3	https://doi.org/10.6084/m9.figshare.5808864.v3	Bacteria
102.100.100/27196	DNA sequence generation	MiSeq	Illumina	16S_AHG5R	102.100.100/27196_16S_AHG5R	SRX3561789	NCBI Sequence Read Archive	SRP114822	http://identifiers.org/ncbi/insdc.sra:SRP114822	DNA sequence processing	AMMBI_B16S_zotus_table_Silvav132_datarelease_20032018.txt	figshare	doi:10.6084/m9.figshare.5808864.v3	https://doi.org/10.6084/m9.figshare.5808864.v3	Bacteria
102.100.100/27197	DNA sequence generation	MiSeq	Illumina	16S_AHG5R	102.100.100/27197_16S_AHG5R	SRX3561791	NCBI Sequence Read Archive	SRP114822	http://identifiers.org/ncbi/insdc.sra:SRP114822	DNA sequence processing	AMMBI_B16S_zotus_table_Silvav132_datarelease_20032018.txt	figshare	doi:10.6084/m9.figshare.5808864.v3	https://doi.org/10.6084/m9.figshare.5808864.v3	Bacteria
102.100.100/27198	DNA sequence generation	MiSeq	Illumina	16S_AHG5R	102.100.100/27198_16S_AHG5R	SRX3561793	NCBI Sequence Read Archive	SRP114822	http://identifiers.org/ncbi/insdc.sra:SRP114822	DNA sequence processing	AMMBI_B16S_zotus_table_Silvav132_datarelease_20032018.txt	figshare	doi:10.6084/m9.figshare.5808864.v3	https://doi.org/10.6084/m9.figshare.5808864.v3	Bacteria
102.100.100/27199	DNA sequence generation	MiSeq	Illumina	16S_AHG5R	102.100.100/27199_16S_AHG5R	SRX3561784	NCBI Sequence Read Archive	SRP114822	http://identifiers.org/ncbi/insdc.sra:SRP114822	DNA sequence processing	AMMBI_B16S_zotus_table_Silvav132_datarelease_20032018.txt	figshare	doi:10.6084/m9.figshare.5808864.v3	https://doi.org/10.6084/m9.figshare.5808864.v3	Bacteria
102.100.100/27200	DNA sequence generation	MiSeq	Illumina	16S_AHG5R	102.100.100/27200_16S_AHG5R	SRX3561686	NCBI Sequence Read Archive	SRP114822	http://identifiers.org/ncbi/insdc.sra:SRP114822	DNA sequence processing	AMMBI_B16S_zotus_table_Silvav132_datarelease_20032018.txt	figshare	doi:10.6084/m9.figshare.5808864.v3	https://doi.org/10.6084/m9.figshare.5808864.v3	Bacteria
102.100.100/27201	DNA sequence generation	MiSeq	Illumina	16S_AHG5R	102.100.100/27201_16S_AHG5R	SRX3561688	NCBI Sequence Read Archive	SRP114822	http://identifiers.org/ncbi/insdc.sra:SRP114822	DNA sequence processing	AMMBI_B16S_zotus_table_Silvav132_datarelease_20032018.txt	figshare	doi:10.6084/m9.figshare.5808864.v3	https://doi.org/10.6084/m9.figshare.5808864.v3	Bacteria
102.100.100/27202	DNA sequence generation	MiSeq	Illumina	16S_AHG5R	102.100.100/27202_16S_AHG5R	SRX3561682	NCBI Sequence Read Archive	SRP114822	http://identifiers.org/ncbi/insdc.sra:SRP114822	DNA sequence processing	AMMBI_B16S_zotus_table_Silvav132_datarelease_20032018.txt	figshare	doi:10.6084/m9.figshare.5808864.v3	https://doi.org/10.6084/m9.figshare.5808864.v3	Bacteria
102.100.100/27203	DNA sequence generation	MiSeq	Illumina	16S_AHG5R	102.100.100/27203_16S_AHG5R	SRX3561684	NCBI Sequence Read Archive	SRP114822	http://identifiers.org/ncbi/insdc.sra:SRP114822	DNA sequence processing	AMMBI_B16S_zotus_table_Silvav132_datarelease_20032018.txt	figshare	doi:10.6084/m9.figshare.5808864.v3	https://doi.org/10.6084/m9.figshare.5808864.v3	Bacteria
102.100.100/27204	DNA sequence generation	MiSeq	Illumina	16S_AHG5R	102.100.100/27204_16S_AHG5R	SRX3561680	NCBI Sequence Read Archive	SRP114822	http://identifiers.org/ncbi/insdc.sra:SRP114822	DNA sequence processing	AMMBI_B16S_zotus_table_Silvav132_datarelease_20032018.txt	figshare	doi:10.6084/m9.figshare.5808864.v3	https://doi.org/10.6084/m9.figshare.5808864.v3	Bacteria
102.100.100/27205	DNA sequence generation	MiSeq	Illumina	16S_AHG5R	102.100.100/27205_16S_AHG5R	SRX3561531	NCBI Sequence Read Archive	SRP114822	http://identifiers.org/ncbi/insdc.sra:SRP114822	DNA sequence processing	AMMBI_B16S_zotus_table_Silvav132_datarelease_20032018.txt	figshare	doi:10.6084/m9.figshare.5808864.v3	https://doi.org/10.6084/m9.figshare.5808864.v3	Bacteria
102.100.100/27206	DNA sequence generation	MiSeq	Illumina	16S_AHG5R	102.100.100/27206_16S_AHG5R	SRX3561529	NCBI Sequence Read Archive	SRP114822	http://identifiers.org/ncbi/insdc.sra:SRP114822	DNA sequence processing	AMMBI_B16S_zotus_table_Silvav132_datarelease_20032018.txt	figshare	doi:10.6084/m9.figshare.5808864.v3	https://doi.org/10.6084/m9.figshare.5808864.v3	Bacteria
102.100.100/27207	DNA sequence generation	MiSeq	Illumina	16S_AHG5R	102.100.100/27207_16S_AHG5R	SRX3561527	NCBI Sequence Read Archive	SRP114822	http://identifiers.org/ncbi/insdc.sra:SRP114822	DNA sequence processing	AMMBI_B16S_zotus_table_Silvav132_datarelease_20032018.txt	figshare	doi:10.6084/m9.figshare.5808864.v3	https://doi.org/10.6084/m9.figshare.5808864.v3	Bacteria
102.100.100/27208	DNA sequence generation	MiSeq	Illumina	16S_AHGA1	102.100.100/27208_16S_AHGA1	SRX3561525	NCBI Sequence Read Archive	SRP114822	http://identifiers.org/ncbi/insdc.sra:SRP114822	DNA sequence processing	AMMBI_B16S_zotus_table_Silvav132_datarelease_20032018.txt	figshare	doi:10.6084/m9.figshare.5808864.v3	https://doi.org/10.6084/m9.figshare.5808864.v3	Bacteria
102.100.100/27209	DNA sequence generation	MiSeq	Illumina	16S_AHGA1	102.100.100/27209_16S_AHGA1	SRX3561523	NCBI Sequence Read Archive	SRP114822	http://identifiers.org/ncbi/insdc.sra:SRP114822	DNA sequence processing	AMMBI_B16S_zotus_table_Silvav132_datarelease_20032018.txt	figshare	doi:10.6084/m9.figshare.5808864.v3	https://doi.org/10.6084/m9.figshare.5808864.v3	Bacteria
102.100.100/27210	DNA sequence generation	MiSeq	Illumina	16S_AHGA1	102.100.100/27210_16S_AHGA1	SRX3561921	NCBI Sequence Read Archive	SRP114822	http://identifiers.org/ncbi/insdc.sra:SRP114822	DNA sequence processing	AMMBI_B16S_zotus_table_Silvav132_datarelease_20032018.txt	figshare	doi:10.6084/m9.figshare.5808864.v3	https://doi.org/10.6084/m9.figshare.5808864.v3	Bacteria
102.100.100/27211	DNA sequence generation	MiSeq	Illumina	16S_AHGA1	102.100.100/27211_16S_AHGA1	SRX3561950	NCBI Sequence Read Archive	SRP114822	http://identifiers.org/ncbi/insdc.sra:SRP114822	DNA sequence processing	AMMBI_B16S_zotus_table_Silvav132_datarelease_20032018.txt	figshare	doi:10.6084/m9.figshare.5808864.v3	https://doi.org/10.6084/m9.figshare.5808864.v3	Bacteria
102.100.100/27212	DNA sequence generation	MiSeq	Illumina	16S_AHGA1	102.100.100/27212_16S_AHGA1	SRX3561948	NCBI Sequence Read Archive	SRP114822	http://identifiers.org/ncbi/insdc.sra:SRP114822	DNA sequence processing	AMMBI_B16S_zotus_table_Silvav132_datarelease_20032018.txt	figshare	doi:10.6084/m9.figshare.5808864.v3	https://doi.org/10.6084/m9.figshare.5808864.v3	Bacteria
102.100.100/27213	DNA sequence generation	MiSeq	Illumina	16S_AHGA1	102.100.100/27213_16S_AHGA1	SRX3561946	NCBI Sequence Read Archive	SRP114822	http://identifiers.org/ncbi/insdc.sra:SRP114822	DNA sequence processing	AMMBI_B16S_zotus_table_Silvav132_datarelease_20032018.txt	figshare	doi:10.6084/m9.figshare.5808864.v3	https://doi.org/10.6084/m9.figshare.5808864.v3	Bacteria
102.100.100/27214	DNA sequence generation	MiSeq	Illumina	16S_AHGA1	102.100.100/27214_16S_AHGA1	SRX3561926	NCBI Sequence Read Archive	SRP114822	http://identifiers.org/ncbi/insdc.sra:SRP114822	DNA sequence processing	AMMBI_B16S_zotus_table_Silvav132_datarelease_20032018.txt	figshare	doi:10.6084/m9.figshare.5808864.v3	https://doi.org/10.6084/m9.figshare.5808864.v3	Bacteria
102.100.100/27215	DNA sequence generation	MiSeq	Illumina	16S_AHGA1	102.100.100/27215_16S_AHGA1	SRX3561828	NCBI Sequence Read Archive	SRP114822	http://identifiers.org/ncbi/insdc.sra:SRP114822	DNA sequence processing	AMMBI_B16S_zotus_table_Silvav132_datarelease_20032018.txt	figshare	doi:10.6084/m9.figshare.5808864.v3	https://doi.org/10.6084/m9.figshare.5808864.v3	Bacteria
102.100.100/27216	DNA sequence generation	MiSeq	Illumina	16S_AHGA1	102.100.100/27216_16S_AHGA1	SRX3561830	NCBI Sequence Read Archive	SRP114822	http://identifiers.org/ncbi/insdc.sra:SRP114822	DNA sequence processing	AMMBI_B16S_zotus_table_Silvav132_datarelease_20032018.txt	figshare	doi:10.6084/m9.figshare.5808864.v3	https://doi.org/10.6084/m9.figshare.5808864.v3	Bacteria
102.100.100/27217	DNA sequence generation	MiSeq	Illumina	16S_AHGA1	102.100.100/27217_16S_AHGA1	SRX3561832	NCBI Sequence Read Archive	SRP114822	http://identifiers.org/ncbi/insdc.sra:SRP114822	DNA sequence processing	AMMBI_B16S_zotus_table_Silvav132_datarelease_20032018.txt	figshare	doi:10.6084/m9.figshare.5808864.v3	https://doi.org/10.6084/m9.figshare.5808864.v3	Bacteria
102.100.100/27218	DNA sequence generation	MiSeq	Illumina	16S_AHGA1	102.100.100/27218_16S_AHGA1	SRX3561834	NCBI Sequence Read Archive	SRP114822	http://identifiers.org/ncbi/insdc.sra:SRP114822	DNA sequence processing	AMMBI_B16S_zotus_table_Silvav132_datarelease_20032018.txt	figshare	doi:10.6084/m9.figshare.5808864.v3	https://doi.org/10.6084/m9.figshare.5808864.v3	Bacteria
102.100.100/27219	DNA sequence generation	MiSeq	Illumina	16S_AHGA1	102.100.100/27219_16S_AHGA1	SRX3561826	NCBI Sequence Read Archive	SRP114822	http://identifiers.org/ncbi/insdc.sra:SRP114822	DNA sequence processing	AMMBI_B16S_zotus_table_Silvav132_datarelease_20032018.txt	figshare	doi:10.6084/m9.figshare.5808864.v3	https://doi.org/10.6084/m9.figshare.5808864.v3	Bacteria
102.100.100/27220	DNA sequence generation	MiSeq	Illumina	16S_AHGA1	102.100.100/27220_16S_AHGA1	SRX3561604	NCBI Sequence Read Archive	SRP114822	http://identifiers.org/ncbi/insdc.sra:SRP114822	DNA sequence processing	AMMBI_B16S_zotus_table_Silvav132_datarelease_20032018.txt	figshare	doi:10.6084/m9.figshare.5808864.v3	https://doi.org/10.6084/m9.figshare.5808864.v3	Bacteria
102.100.100/27221	DNA sequence generation	MiSeq	Illumina	16S_AHGA1	102.100.100/27221_16S_AHGA1	SRX3561747	NCBI Sequence Read Archive	SRP114822	http://identifiers.org/ncbi/insdc.sra:SRP114822	DNA sequence processing	AMMBI_B16S_zotus_table_Silvav132_datarelease_20032018.txt	figshare	doi:10.6084/m9.figshare.5808864.v3	https://doi.org/10.6084/m9.figshare.5808864.v3	Bacteria
102.100.100/27222	DNA sequence generation	MiSeq	Illumina	16S_AHGA1	102.100.100/27222_16S_AHGA1	SRX3561749	NCBI Sequence Read Archive	SRP114822	http://identifiers.org/ncbi/insdc.sra:SRP114822	DNA sequence processing	AMMBI_B16S_zotus_table_Silvav132_datarelease_20032018.txt	figshare	doi:10.6084/m9.figshare.5808864.v3	https://doi.org/10.6084/m9.figshare.5808864.v3	Bacteria
102.100.100/27223	DNA sequence generation	MiSeq	Illumina	16S_AHGA1	102.100.100/27223_16S_AHGA1	SRX3561751	NCBI Sequence Read Archive	SRP114822	http://identifiers.org/ncbi/insdc.sra:SRP114822	DNA sequence processing	AMMBI_B16S_zotus_table_Silvav132_datarelease_20032018.txt	figshare	doi:10.6084/m9.figshare.5808864.v3	https://doi.org/10.6084/m9.figshare.5808864.v3	Bacteria
102.100.100/27224	DNA sequence generation	MiSeq	Illumina	16S_AHGA1	102.100.100/27224_16S_AHGA1	SRX3561608	NCBI Sequence Read Archive	SRP114822	http://identifiers.org/ncbi/insdc.sra:SRP114822	DNA sequence processing	AMMBI_B16S_zotus_table_Silvav132_datarelease_20032018.txt	figshare	doi:10.6084/m9.figshare.5808864.v3	https://doi.org/10.6084/m9.figshare.5808864.v3	Bacteria
102.100.100/27225	DNA sequence generation	MiSeq	Illumina	16S_AHGA1	102.100.100/27225_16S_AHGA1	SRX3561590	NCBI Sequence Read Archive	SRP114822	http://identifiers.org/ncbi/insdc.sra:SRP114822	DNA sequence processing	AMMBI_B16S_zotus_table_Silvav132_datarelease_20032018.txt	figshare	doi:10.6084/m9.figshare.5808864.v3	https://doi.org/10.6084/m9.figshare.5808864.v3	Bacteria
102.100.100/27226	DNA sequence generation	MiSeq	Illumina	16S_AHGA1	102.100.100/27226_16S_AHGA1	SRX3561588	NCBI Sequence Read Archive	SRP114822	http://identifiers.org/ncbi/insdc.sra:SRP114822	DNA sequence processing	AMMBI_B16S_zotus_table_Silvav132_datarelease_20032018.txt	figshare	doi:10.6084/m9.figshare.5808864.v3	https://doi.org/10.6084/m9.figshare.5808864.v3	Bacteria
102.100.100/27227	DNA sequence generation	MiSeq	Illumina	16S_AHGA1	102.100.100/27227_16S_AHGA1	SRX3561594	NCBI Sequence Read Archive	SRP114822	http://identifiers.org/ncbi/insdc.sra:SRP114822	DNA sequence processing	AMMBI_B16S_zotus_table_Silvav132_datarelease_20032018.txt	figshare	doi:10.6084/m9.figshare.5808864.v3	https://doi.org/10.6084/m9.figshare.5808864.v3	Bacteria
102.100.100/27228	DNA sequence generation	MiSeq	Illumina	16S_AHGA1	102.100.100/27228_16S_AHGA1	SRX3561782	NCBI Sequence Read Archive	SRP114822	http://identifiers.org/ncbi/insdc.sra:SRP114822	DNA sequence processing	AMMBI_B16S_zotus_table_Silvav132_datarelease_20032018.txt	figshare	doi:10.6084/m9.figshare.5808864.v3	https://doi.org/10.6084/m9.figshare.5808864.v3	Bacteria
102.100.100/27229	DNA sequence generation	MiSeq	Illumina	16S_AHGA1	102.100.100/27229_16S_AHGA1	SRX3561786	NCBI Sequence Read Archive	SRP114822	http://identifiers.org/ncbi/insdc.sra:SRP114822	DNA sequence processing	AMMBI_B16S_zotus_table_Silvav132_datarelease_20032018.txt	figshare	doi:10.6084/m9.figshare.5808864.v3	https://doi.org/10.6084/m9.figshare.5808864.v3	Bacteria
102.100.100/27230	DNA sequence generation	MiSeq	Illumina	16S_AHGA1	102.100.100/27230_16S_AHGA1	SRX3561500	NCBI Sequence Read Archive	SRP114822	http://identifiers.org/ncbi/insdc.sra:SRP114822	DNA sequence processing	AMMBI_B16S_zotus_table_Silvav132_datarelease_20032018.txt	figshare	doi:10.6084/m9.figshare.5808864.v3	https://doi.org/10.6084/m9.figshare.5808864.v3	Bacteria
102.100.100/27231	DNA sequence generation	MiSeq	Illumina	16S_AHGA1	102.100.100/27231_16S_AHGA1	SRX3561498	NCBI Sequence Read Archive	SRP114822	http://identifiers.org/ncbi/insdc.sra:SRP114822	DNA sequence processing	AMMBI_B16S_zotus_table_Silvav132_datarelease_20032018.txt	figshare	doi:10.6084/m9.figshare.5808864.v3	https://doi.org/10.6084/m9.figshare.5808864.v3	Bacteria
102.100.100/27232	DNA sequence generation	MiSeq	Illumina	16S_AHGA1	102.100.100/27232_16S_AHGA1	SRX3561504	NCBI Sequence Read Archive	SRP114822	http://identifiers.org/ncbi/insdc.sra:SRP114822	DNA sequence processing	AMMBI_B16S_zotus_table_Silvav132_datarelease_20032018.txt	figshare	doi:10.6084/m9.figshare.5808864.v3	https://doi.org/10.6084/m9.figshare.5808864.v3	Bacteria
102.100.100/27233	DNA sequence generation	MiSeq	Illumina	16S_AHGA1	102.100.100/27233_16S_AHGA1	SRX3561502	NCBI Sequence Read Archive	SRP114822	http://identifiers.org/ncbi/insdc.sra:SRP114822	DNA sequence processing	AMMBI_B16S_zotus_table_Silvav132_datarelease_20032018.txt	figshare	doi:10.6084/m9.figshare.5808864.v3	https://doi.org/10.6084/m9.figshare.5808864.v3	Bacteria
102.100.100/27234	DNA sequence generation	MiSeq	Illumina	16S_AHGA1	102.100.100/27234_16S_AHGA1	SRX3561496	NCBI Sequence Read Archive	SRP114822	http://identifiers.org/ncbi/insdc.sra:SRP114822	DNA sequence processing	AMMBI_B16S_zotus_table_Silvav132_datarelease_20032018.txt	figshare	doi:10.6084/m9.figshare.5808864.v3	https://doi.org/10.6084/m9.figshare.5808864.v3	Bacteria
102.100.100/27235	DNA sequence generation	MiSeq	Illumina	16S_AHGA1	102.100.100/27235_16S_AHGA1	SRX3561880	NCBI Sequence Read Archive	SRP114822	http://identifiers.org/ncbi/insdc.sra:SRP114822	DNA sequence processing	AMMBI_B16S_zotus_table_Silvav132_datarelease_20032018.txt	figshare	doi:10.6084/m9.figshare.5808864.v3	https://doi.org/10.6084/m9.figshare.5808864.v3	Bacteria
102.100.100/27236	DNA sequence generation	MiSeq	Illumina	16S_AHGA1	102.100.100/27236_16S_AHGA1	SRX3561882	NCBI Sequence Read Archive	SRP114822	http://identifiers.org/ncbi/insdc.sra:SRP114822	DNA sequence processing	AMMBI_B16S_zotus_table_Silvav132_datarelease_20032018.txt	figshare	doi:10.6084/m9.figshare.5808864.v3	https://doi.org/10.6084/m9.figshare.5808864.v3	Bacteria
102.100.100/27237	DNA sequence generation	MiSeq	Illumina	16S_AHGA1	102.100.100/27237_16S_AHGA1	SRX3561876	NCBI Sequence Read Archive	SRP114822	http://identifiers.org/ncbi/insdc.sra:SRP114822	DNA sequence processing	AMMBI_B16S_zotus_table_Silvav132_datarelease_20032018.txt	figshare	doi:10.6084/m9.figshare.5808864.v3	https://doi.org/10.6084/m9.figshare.5808864.v3	Bacteria
102.100.100/27238	DNA sequence generation	MiSeq	Illumina	16S_AHGA1	102.100.100/27238_16S_AHGA1	SRX3561878	NCBI Sequence Read Archive	SRP114822	http://identifiers.org/ncbi/insdc.sra:SRP114822	DNA sequence processing	AMMBI_B16S_zotus_table_Silvav132_datarelease_20032018.txt	figshare	doi:10.6084/m9.figshare.5808864.v3	https://doi.org/10.6084/m9.figshare.5808864.v3	Bacteria
102.100.100/27239	DNA sequence generation	MiSeq	Illumina	16S_AHGA1	102.100.100/27239_16S_AHGA1	SRX3561874	NCBI Sequence Read Archive	SRP114822	http://identifiers.org/ncbi/insdc.sra:SRP114822	DNA sequence processing	AMMBI_B16S_zotus_table_Silvav132_datarelease_20032018.txt	figshare	doi:10.6084/m9.figshare.5808864.v3	https://doi.org/10.6084/m9.figshare.5808864.v3	Bacteria
102.100.100/27240	DNA sequence generation	MiSeq	Illumina	16S_AHGA1	102.100.100/27240_16S_AHGA1	SRX3561963	NCBI Sequence Read Archive	SRP114822	http://identifiers.org/ncbi/insdc.sra:SRP114822	DNA sequence processing	AMMBI_B16S_zotus_table_Silvav132_datarelease_20032018.txt	figshare	doi:10.6084/m9.figshare.5808864.v3	https://doi.org/10.6084/m9.figshare.5808864.v3	Bacteria
102.100.100/27241	DNA sequence generation	MiSeq	Illumina	16S_AHGA1	102.100.100/27241_16S_AHGA1	SRX3561801	NCBI Sequence Read Archive	SRP114822	http://identifiers.org/ncbi/insdc.sra:SRP114822	DNA sequence processing	AMMBI_B16S_zotus_table_Silvav132_datarelease_20032018.txt	figshare	doi:10.6084/m9.figshare.5808864.v3	https://doi.org/10.6084/m9.figshare.5808864.v3	Bacteria
102.100.100/27242	DNA sequence generation	MiSeq	Illumina	16S_AHGA1	102.100.100/27242_16S_AHGA1	SRX3561795	NCBI Sequence Read Archive	SRP114822	http://identifiers.org/ncbi/insdc.sra:SRP114822	DNA sequence processing	AMMBI_B16S_zotus_table_Silvav132_datarelease_20032018.txt	figshare	doi:10.6084/m9.figshare.5808864.v3	https://doi.org/10.6084/m9.figshare.5808864.v3	Bacteria
102.100.100/27243	DNA sequence generation	MiSeq	Illumina	16S_AHGA1	102.100.100/27243_16S_AHGA1	SRX3561797	NCBI Sequence Read Archive	SRP114822	http://identifiers.org/ncbi/insdc.sra:SRP114822	DNA sequence processing	AMMBI_B16S_zotus_table_Silvav132_datarelease_20032018.txt	figshare	doi:10.6084/m9.figshare.5808864.v3	https://doi.org/10.6084/m9.figshare.5808864.v3	Bacteria
102.100.100/27244	DNA sequence generation	MiSeq	Illumina	16S_AHGA1	102.100.100/27244_16S_AHGA1	SRX3561468	NCBI Sequence Read Archive	SRP114822	http://identifiers.org/ncbi/insdc.sra:SRP114822	DNA sequence processing	AMMBI_B16S_zotus_table_Silvav132_datarelease_20032018.txt	figshare	doi:10.6084/m9.figshare.5808864.v3	https://doi.org/10.6084/m9.figshare.5808864.v3	Bacteria
102.100.100/27245	DNA sequence generation	MiSeq	Illumina	16S_AH55W	102.100.100/27245_16S_AH55W	SRX3561659	NCBI Sequence Read Archive	SRP114822	http://identifiers.org/ncbi/insdc.sra:SRP114822	DNA sequence processing	AMMBI_B16S_zotus_table_Silvav132_datarelease_20032018.txt	figshare	doi:10.6084/m9.figshare.5808864.v3	https://doi.org/10.6084/m9.figshare.5808864.v3	Bacteria
102.100.100/27246	DNA sequence generation	MiSeq	Illumina	16S_AH55W	102.100.100/27246_16S_AH55W	SRX3561657	NCBI Sequence Read Archive	SRP114822	http://identifiers.org/ncbi/insdc.sra:SRP114822	DNA sequence processing	AMMBI_B16S_zotus_table_Silvav132_datarelease_20032018.txt	figshare	doi:10.6084/m9.figshare.5808864.v3	https://doi.org/10.6084/m9.figshare.5808864.v3	Bacteria
102.100.100/27247	DNA sequence generation	MiSeq	Illumina	16S_AH55W	102.100.100/27247_16S_AH55W	SRX3561655	NCBI Sequence Read Archive	SRP114822	http://identifiers.org/ncbi/insdc.sra:SRP114822	DNA sequence processing	AMMBI_B16S_zotus_table_Silvav132_datarelease_20032018.txt	figshare	doi:10.6084/m9.figshare.5808864.v3	https://doi.org/10.6084/m9.figshare.5808864.v3	Bacteria
102.100.100/27248	DNA sequence generation	MiSeq	Illumina	16S_AH55W	102.100.100/27248_16S_AH55W	SRX3561653	NCBI Sequence Read Archive	SRP114822	http://identifiers.org/ncbi/insdc.sra:SRP114822	DNA sequence processing	AMMBI_B16S_zotus_table_Silvav132_datarelease_20032018.txt	figshare	doi:10.6084/m9.figshare.5808864.v3	https://doi.org/10.6084/m9.figshare.5808864.v3	Bacteria
102.100.100/27249	DNA sequence generation	MiSeq	Illumina	16S_AH55W	102.100.100/27249_16S_AH55W	SRX3561661	NCBI Sequence Read Archive	SRP114822	http://identifiers.org/ncbi/insdc.sra:SRP114822	DNA sequence processing	AMMBI_B16S_zotus_table_Silvav132_datarelease_20032018.txt	figshare	doi:10.6084/m9.figshare.5808864.v3	https://doi.org/10.6084/m9.figshare.5808864.v3	Bacteria
102.100.100/27250	DNA sequence generation	MiSeq	Illumina	16S_AH55W	102.100.100/27250_16S_AH55W	SRX3562172	NCBI Sequence Read Archive	SRP114822	http://identifiers.org/ncbi/insdc.sra:SRP114822	DNA sequence processing	AMMBI_B16S_zotus_table_Silvav132_datarelease_20032018.txt	figshare	doi:10.6084/m9.figshare.5808864.v3	https://doi.org/10.6084/m9.figshare.5808864.v3	Bacteria
102.100.100/27251	DNA sequence generation	MiSeq	Illumina	16S_AH55W	102.100.100/27251_16S_AH55W	SRX3562174	NCBI Sequence Read Archive	SRP114822	http://identifiers.org/ncbi/insdc.sra:SRP114822	DNA sequence processing	AMMBI_B16S_zotus_table_Silvav132_datarelease_20032018.txt	figshare	doi:10.6084/m9.figshare.5808864.v3	https://doi.org/10.6084/m9.figshare.5808864.v3	Bacteria
102.100.100/27252	DNA sequence generation	MiSeq	Illumina	16S_AH55W	102.100.100/27252_16S_AH55W	SRX3562168	NCBI Sequence Read Archive	SRP114822	http://identifiers.org/ncbi/insdc.sra:SRP114822	DNA sequence processing	AMMBI_B16S_zotus_table_Silvav132_datarelease_20032018.txt	figshare	doi:10.6084/m9.figshare.5808864.v3	https://doi.org/10.6084/m9.figshare.5808864.v3	Bacteria
102.100.100/27253	DNA sequence generation	MiSeq	Illumina	16S_AH55W	102.100.100/27253_16S_AH55W	SRX3562170	NCBI Sequence Read Archive	SRP114822	http://identifiers.org/ncbi/insdc.sra:SRP114822	DNA sequence processing	AMMBI_B16S_zotus_table_Silvav132_datarelease_20032018.txt	figshare	doi:10.6084/m9.figshare.5808864.v3	https://doi.org/10.6084/m9.figshare.5808864.v3	Bacteria
102.100.100/27254	DNA sequence generation	MiSeq	Illumina	16S_AH55W	102.100.100/27254_16S_AH55W	SRX3562166	NCBI Sequence Read Archive	SRP114822	http://identifiers.org/ncbi/insdc.sra:SRP114822	DNA sequence processing	AMMBI_B16S_zotus_table_Silvav132_datarelease_20032018.txt	figshare	doi:10.6084/m9.figshare.5808864.v3	https://doi.org/10.6084/m9.figshare.5808864.v3	Bacteria
102.100.100/27255	DNA sequence generation	MiSeq	Illumina	16S_AH55W	102.100.100/27255_16S_AH55W	SRX3562288	NCBI Sequence Read Archive	SRP114822	http://identifiers.org/ncbi/insdc.sra:SRP114822	DNA sequence processing	AMMBI_B16S_zotus_table_Silvav132_datarelease_20032018.txt	figshare	doi:10.6084/m9.figshare.5808864.v3	https://doi.org/10.6084/m9.figshare.5808864.v3	Bacteria
102.100.100/27256	DNA sequence generation	MiSeq	Illumina	16S_AH55W	102.100.100/27256_16S_AH55W	SRX3562290	NCBI Sequence Read Archive	SRP114822	http://identifiers.org/ncbi/insdc.sra:SRP114822	DNA sequence processing	AMMBI_B16S_zotus_table_Silvav132_datarelease_20032018.txt	figshare	doi:10.6084/m9.figshare.5808864.v3	https://doi.org/10.6084/m9.figshare.5808864.v3	Bacteria
102.100.100/27257	DNA sequence generation	MiSeq	Illumina	16S_AH55W	102.100.100/27257_16S_AH55W	SRX3562284	NCBI Sequence Read Archive	SRP114822	http://identifiers.org/ncbi/insdc.sra:SRP114822	DNA sequence processing	AMMBI_B16S_zotus_table_Silvav132_datarelease_20032018.txt	figshare	doi:10.6084/m9.figshare.5808864.v3	https://doi.org/10.6084/m9.figshare.5808864.v3	Bacteria
102.100.100/27258	DNA sequence generation	MiSeq	Illumina	16S_AH55W	102.100.100/27258_16S_AH55W	SRX3562286	NCBI Sequence Read Archive	SRP114822	http://identifiers.org/ncbi/insdc.sra:SRP114822	DNA sequence processing	AMMBI_B16S_zotus_table_Silvav132_datarelease_20032018.txt	figshare	doi:10.6084/m9.figshare.5808864.v3	https://doi.org/10.6084/m9.figshare.5808864.v3	Bacteria
102.100.100/27259	DNA sequence generation	MiSeq	Illumina	16S_AH55W	102.100.100/27259_16S_AH55W	SRX3562282	NCBI Sequence Read Archive	SRP114822	http://identifiers.org/ncbi/insdc.sra:SRP114822	DNA sequence processing	AMMBI_B16S_zotus_table_Silvav132_datarelease_20032018.txt	figshare	doi:10.6084/m9.figshare.5808864.v3	https://doi.org/10.6084/m9.figshare.5808864.v3	Bacteria
102.100.100/27260	DNA sequence generation	MiSeq	Illumina	16S_AH55W	102.100.100/27260_16S_AH55W	SRX3562191	NCBI Sequence Read Archive	SRP114822	http://identifiers.org/ncbi/insdc.sra:SRP114822	DNA sequence processing	AMMBI_B16S_zotus_table_Silvav132_datarelease_20032018.txt	figshare	doi:10.6084/m9.figshare.5808864.v3	https://doi.org/10.6084/m9.figshare.5808864.v3	Bacteria
102.100.100/27261	DNA sequence generation	MiSeq	Illumina	16S_AH55W	102.100.100/27261_16S_AH55W	SRX3562193	NCBI Sequence Read Archive	SRP114822	http://identifiers.org/ncbi/insdc.sra:SRP114822	DNA sequence processing	AMMBI_B16S_zotus_table_Silvav132_datarelease_20032018.txt	figshare	doi:10.6084/m9.figshare.5808864.v3	https://doi.org/10.6084/m9.figshare.5808864.v3	Bacteria
102.100.100/27262	DNA sequence generation	MiSeq	Illumina	16S_AH55W	102.100.100/27262_16S_AH55W	SRX3562187	NCBI Sequence Read Archive	SRP114822	http://identifiers.org/ncbi/insdc.sra:SRP114822	DNA sequence processing	AMMBI_B16S_zotus_table_Silvav132_datarelease_20032018.txt	figshare	doi:10.6084/m9.figshare.5808864.v3	https://doi.org/10.6084/m9.figshare.5808864.v3	Bacteria
102.100.100/27263	DNA sequence generation	MiSeq	Illumina	16S_AH55W	102.100.100/27263_16S_AH55W	SRX3562189	NCBI Sequence Read Archive	SRP114822	http://identifiers.org/ncbi/insdc.sra:SRP114822	DNA sequence processing	AMMBI_B16S_zotus_table_Silvav132_datarelease_20032018.txt	figshare	doi:10.6084/m9.figshare.5808864.v3	https://doi.org/10.6084/m9.figshare.5808864.v3	Bacteria
102.100.100/27264	DNA sequence generation	MiSeq	Illumina	16S_AH55W	102.100.100/27264_16S_AH55W	SRX3562195	NCBI Sequence Read Archive	SRP114822	http://identifiers.org/ncbi/insdc.sra:SRP114822	DNA sequence processing	AMMBI_B16S_zotus_table_Silvav132_datarelease_20032018.txt	figshare	doi:10.6084/m9.figshare.5808864.v3	https://doi.org/10.6084/m9.figshare.5808864.v3	Bacteria
102.100.100/27265	DNA sequence generation	MiSeq	Illumina	16S_AH55W	102.100.100/27265_16S_AH55W	SRX3562064	NCBI Sequence Read Archive	SRP114822	http://identifiers.org/ncbi/insdc.sra:SRP114822	DNA sequence processing	AMMBI_B16S_zotus_table_Silvav132_datarelease_20032018.txt	figshare	doi:10.6084/m9.figshare.5808864.v3	https://doi.org/10.6084/m9.figshare.5808864.v3	Bacteria
102.100.100/27266	DNA sequence generation	MiSeq	Illumina	16S_AH55W	102.100.100/27266_16S_AH55W	SRX3562062	NCBI Sequence Read Archive	SRP114822	http://identifiers.org/ncbi/insdc.sra:SRP114822	DNA sequence processing	AMMBI_B16S_zotus_table_Silvav132_datarelease_20032018.txt	figshare	doi:10.6084/m9.figshare.5808864.v3	https://doi.org/10.6084/m9.figshare.5808864.v3	Bacteria
102.100.100/27267	DNA sequence generation	MiSeq	Illumina	16S_AH55W	102.100.100/27267_16S_AH55W	SRX3562068	NCBI Sequence Read Archive	SRP114822	http://identifiers.org/ncbi/insdc.sra:SRP114822	DNA sequence processing	AMMBI_B16S_zotus_table_Silvav132_datarelease_20032018.txt	figshare	doi:10.6084/m9.figshare.5808864.v3	https://doi.org/10.6084/m9.figshare.5808864.v3	Bacteria
102.100.100/27268	DNA sequence generation	MiSeq	Illumina	16S_AH55W	102.100.100/27268_16S_AH55W	SRX3562066	NCBI Sequence Read Archive	SRP114822	http://identifiers.org/ncbi/insdc.sra:SRP114822	DNA sequence processing	AMMBI_B16S_zotus_table_Silvav132_datarelease_20032018.txt	figshare	doi:10.6084/m9.figshare.5808864.v3	https://doi.org/10.6084/m9.figshare.5808864.v3	Bacteria
102.100.100/27269	DNA sequence generation	MiSeq	Illumina	16S_AH55W	102.100.100/27269_16S_AH55W	SRX3562060	NCBI Sequence Read Archive	SRP114822	http://identifiers.org/ncbi/insdc.sra:SRP114822	DNA sequence processing	AMMBI_B16S_zotus_table_Silvav132_datarelease_20032018.txt	figshare	doi:10.6084/m9.figshare.5808864.v3	https://doi.org/10.6084/m9.figshare.5808864.v3	Bacteria
102.100.100/27270	DNA sequence generation	MiSeq	Illumina	16S_AH55W	102.100.100/27270_16S_AH55W	SRX3561979	NCBI Sequence Read Archive	SRP114822	http://identifiers.org/ncbi/insdc.sra:SRP114822	DNA sequence processing	AMMBI_B16S_zotus_table_Silvav132_datarelease_20032018.txt	figshare	doi:10.6084/m9.figshare.5808864.v3	https://doi.org/10.6084/m9.figshare.5808864.v3	Bacteria
102.100.100/27271	DNA sequence generation	MiSeq	Illumina	16S_AH55W	102.100.100/27271_16S_AH55W	SRX3561977	NCBI Sequence Read Archive	SRP114822	http://identifiers.org/ncbi/insdc.sra:SRP114822	DNA sequence processing	AMMBI_B16S_zotus_table_Silvav132_datarelease_20032018.txt	figshare	doi:10.6084/m9.figshare.5808864.v3	https://doi.org/10.6084/m9.figshare.5808864.v3	Bacteria
102.100.100/27272	DNA sequence generation	MiSeq	Illumina	16S_AH55W	102.100.100/27272_16S_AH55W	SRX3561983	NCBI Sequence Read Archive	SRP114822	http://identifiers.org/ncbi/insdc.sra:SRP114822	DNA sequence processing	AMMBI_B16S_zotus_table_Silvav132_datarelease_20032018.txt	figshare	doi:10.6084/m9.figshare.5808864.v3	https://doi.org/10.6084/m9.figshare.5808864.v3	Bacteria
102.100.100/27273	DNA sequence generation	MiSeq	Illumina	16S_AH55W	102.100.100/27273_16S_AH55W	SRX3561981	NCBI Sequence Read Archive	SRP114822	http://identifiers.org/ncbi/insdc.sra:SRP114822	DNA sequence processing	AMMBI_B16S_zotus_table_Silvav132_datarelease_20032018.txt	figshare	doi:10.6084/m9.figshare.5808864.v3	https://doi.org/10.6084/m9.figshare.5808864.v3	Bacteria
102.100.100/27274	DNA sequence generation	MiSeq	Illumina	16S_AH55W	102.100.100/27274_16S_AH55W	SRX3561985	NCBI Sequence Read Archive	SRP114822	http://identifiers.org/ncbi/insdc.sra:SRP114822	DNA sequence processing	AMMBI_B16S_zotus_table_Silvav132_datarelease_20032018.txt	figshare	doi:10.6084/m9.figshare.5808864.v3	https://doi.org/10.6084/m9.figshare.5808864.v3	Bacteria
102.100.100/27275	DNA sequence generation	MiSeq	Illumina	16S_AH55W	102.100.100/27275_16S_AH55W	SRX3562342	NCBI Sequence Read Archive	SRP114822	http://identifiers.org/ncbi/insdc.sra:SRP114822	DNA sequence processing	AMMBI_B16S_zotus_table_Silvav132_datarelease_20032018.txt	figshare	doi:10.6084/m9.figshare.5808864.v3	https://doi.org/10.6084/m9.figshare.5808864.v3	Bacteria
102.100.100/27276	DNA sequence generation	MiSeq	Illumina	16S_AH55W	102.100.100/27276_16S_AH55W	SRX3562344	NCBI Sequence Read Archive	SRP114822	http://identifiers.org/ncbi/insdc.sra:SRP114822	DNA sequence processing	AMMBI_B16S_zotus_table_Silvav132_datarelease_20032018.txt	figshare	doi:10.6084/m9.figshare.5808864.v3	https://doi.org/10.6084/m9.figshare.5808864.v3	Bacteria
102.100.100/27277	DNA sequence generation	MiSeq	Illumina	16S_AH55W	102.100.100/27277_16S_AH55W	SRX3562346	NCBI Sequence Read Archive	SRP114822	http://identifiers.org/ncbi/insdc.sra:SRP114822	DNA sequence processing	AMMBI_B16S_zotus_table_Silvav132_datarelease_20032018.txt	figshare	doi:10.6084/m9.figshare.5808864.v3	https://doi.org/10.6084/m9.figshare.5808864.v3	Bacteria
102.100.100/27278	DNA sequence generation	MiSeq	Illumina	16S_AH55W	102.100.100/27278_16S_AH55W	SRX3562348	NCBI Sequence Read Archive	SRP114822	http://identifiers.org/ncbi/insdc.sra:SRP114822	DNA sequence processing	AMMBI_B16S_zotus_table_Silvav132_datarelease_20032018.txt	figshare	doi:10.6084/m9.figshare.5808864.v3	https://doi.org/10.6084/m9.figshare.5808864.v3	Bacteria
102.100.100/27279	DNA sequence generation	MiSeq	Illumina	16S_AH55W	102.100.100/27279_16S_AH55W	SRX3562350	NCBI Sequence Read Archive	SRP114822	http://identifiers.org/ncbi/insdc.sra:SRP114822	DNA sequence processing	AMMBI_B16S_zotus_table_Silvav132_datarelease_20032018.txt	figshare	doi:10.6084/m9.figshare.5808864.v3	https://doi.org/10.6084/m9.figshare.5808864.v3	Bacteria
102.100.100/27280	DNA sequence generation	MiSeq	Illumina	16S_AH55W	102.100.100/27280_16S_AH55W	SRX3562265	NCBI Sequence Read Archive	SRP114822	http://identifiers.org/ncbi/insdc.sra:SRP114822	DNA sequence processing	AMMBI_B16S_zotus_table_Silvav132_datarelease_20032018.txt	figshare	doi:10.6084/m9.figshare.5808864.v3	https://doi.org/10.6084/m9.figshare.5808864.v3	Bacteria
102.100.100/27281	DNA sequence generation	MiSeq	Illumina	16S_AH55W	102.100.100/27281_16S_AH55W	SRX3562267	NCBI Sequence Read Archive	SRP114822	http://identifiers.org/ncbi/insdc.sra:SRP114822	DNA sequence processing	AMMBI_B16S_zotus_table_Silvav132_datarelease_20032018.txt	figshare	doi:10.6084/m9.figshare.5808864.v3	https://doi.org/10.6084/m9.figshare.5808864.v3	Bacteria
102.100.100/27282	DNA sequence generation	MiSeq	Illumina	16S_AH55W	102.100.100/27282_16S_AH55W	SRX3562269	NCBI Sequence Read Archive	SRP114822	http://identifiers.org/ncbi/insdc.sra:SRP114822	DNA sequence processing	AMMBI_B16S_zotus_table_Silvav132_datarelease_20032018.txt	figshare	doi:10.6084/m9.figshare.5808864.v3	https://doi.org/10.6084/m9.figshare.5808864.v3	Bacteria
102.100.100/27283	DNA sequence generation	MiSeq	Illumina	16S_AH55W	102.100.100/27283_16S_AH55W	SRX3562271	NCBI Sequence Read Archive	SRP114822	http://identifiers.org/ncbi/insdc.sra:SRP114822	DNA sequence processing	AMMBI_B16S_zotus_table_Silvav132_datarelease_20032018.txt	figshare	doi:10.6084/m9.figshare.5808864.v3	https://doi.org/10.6084/m9.figshare.5808864.v3	Bacteria
102.100.100/27284	DNA sequence generation	MiSeq	Illumina	16S_AH55W	102.100.100/27284_16S_AH55W	SRX3562263	NCBI Sequence Read Archive	SRP114822	http://identifiers.org/ncbi/insdc.sra:SRP114822	DNA sequence processing	AMMBI_B16S_zotus_table_Silvav132_datarelease_20032018.txt	figshare	doi:10.6084/m9.figshare.5808864.v3	https://doi.org/10.6084/m9.figshare.5808864.v3	Bacteria
102.100.100/27285	DNA sequence generation	MiSeq	Illumina	16S_AH55W	102.100.100/27285_16S_AH55W	SRX3562118	NCBI Sequence Read Archive	SRP114822	http://identifiers.org/ncbi/insdc.sra:SRP114822	DNA sequence processing	AMMBI_B16S_zotus_table_Silvav132_datarelease_20032018.txt	figshare	doi:10.6084/m9.figshare.5808864.v3	https://doi.org/10.6084/m9.figshare.5808864.v3	Bacteria
102.100.100/27286	DNA sequence generation	MiSeq	Illumina	16S_AH55W	102.100.100/27286_16S_AH55W	SRX3562116	NCBI Sequence Read Archive	SRP114822	http://identifiers.org/ncbi/insdc.sra:SRP114822	DNA sequence processing	AMMBI_B16S_zotus_table_Silvav132_datarelease_20032018.txt	figshare	doi:10.6084/m9.figshare.5808864.v3	https://doi.org/10.6084/m9.figshare.5808864.v3	Bacteria
102.100.100/27287	DNA sequence generation	MiSeq	Illumina	16S_AH55W	102.100.100/27287_16S_AH55W	SRX3562114	NCBI Sequence Read Archive	SRP114822	http://identifiers.org/ncbi/insdc.sra:SRP114822	DNA sequence processing	AMMBI_B16S_zotus_table_Silvav132_datarelease_20032018.txt	figshare	doi:10.6084/m9.figshare.5808864.v3	https://doi.org/10.6084/m9.figshare.5808864.v3	Bacteria
102.100.100/27288	DNA sequence generation	MiSeq	Illumina	16S_AH55W	102.100.100/27288_16S_AH55W	SRX3562112	NCBI Sequence Read Archive	SRP114822	http://identifiers.org/ncbi/insdc.sra:SRP114822	DNA sequence processing	AMMBI_B16S_zotus_table_Silvav132_datarelease_20032018.txt	figshare	doi:10.6084/m9.figshare.5808864.v3	https://doi.org/10.6084/m9.figshare.5808864.v3	Bacteria
102.100.100/27289	DNA sequence generation	MiSeq	Illumina	16S_AH55W	102.100.100/27289_16S_AH55W	SRX3562110	NCBI Sequence Read Archive	SRP114822	http://identifiers.org/ncbi/insdc.sra:SRP114822	DNA sequence processing	AMMBI_B16S_zotus_table_Silvav132_datarelease_20032018.txt	figshare	doi:10.6084/m9.figshare.5808864.v3	https://doi.org/10.6084/m9.figshare.5808864.v3	Bacteria
102.100.100/27290	DNA sequence generation	MiSeq	Illumina	16S_AH55W	102.100.100/27290_16S_AH55W	SRX3562045	NCBI Sequence Read Archive	SRP114822	http://identifiers.org/ncbi/insdc.sra:SRP114822	DNA sequence processing	AMMBI_B16S_zotus_table_Silvav132_datarelease_20032018.txt	figshare	doi:10.6084/m9.figshare.5808864.v3	https://doi.org/10.6084/m9.figshare.5808864.v3	Bacteria
102.100.100/27291	DNA sequence generation	MiSeq	Illumina	16S_AH55W	102.100.100/27291_16S_AH55W	SRX3562043	NCBI Sequence Read Archive	SRP114822	http://identifiers.org/ncbi/insdc.sra:SRP114822	DNA sequence processing	AMMBI_B16S_zotus_table_Silvav132_datarelease_20032018.txt	figshare	doi:10.6084/m9.figshare.5808864.v3	https://doi.org/10.6084/m9.figshare.5808864.v3	Bacteria
102.100.100/27292	DNA sequence generation	MiSeq	Illumina	16S_AH55W	102.100.100/27292_16S_AH55W	SRX3562041	NCBI Sequence Read Archive	SRP114822	http://identifiers.org/ncbi/insdc.sra:SRP114822	DNA sequence processing	AMMBI_B16S_zotus_table_Silvav132_datarelease_20032018.txt	figshare	doi:10.6084/m9.figshare.5808864.v3	https://doi.org/10.6084/m9.figshare.5808864.v3	Bacteria
102.100.100/27293	DNA sequence generation	MiSeq	Illumina	16S_AH55W	102.100.100/27293_16S_AH55W	SRX3562039	NCBI Sequence Read Archive	SRP114822	http://identifiers.org/ncbi/insdc.sra:SRP114822	DNA sequence processing	AMMBI_B16S_zotus_table_Silvav132_datarelease_20032018.txt	figshare	doi:10.6084/m9.figshare.5808864.v3	https://doi.org/10.6084/m9.figshare.5808864.v3	Bacteria
102.100.100/27294	DNA sequence generation	MiSeq	Illumina	16S_AH55W	102.100.100/27294_16S_AH55W	SRX3562047	NCBI Sequence Read Archive	SRP114822	http://identifiers.org/ncbi/insdc.sra:SRP114822	DNA sequence processing	AMMBI_B16S_zotus_table_Silvav132_datarelease_20032018.txt	figshare	doi:10.6084/m9.figshare.5808864.v3	https://doi.org/10.6084/m9.figshare.5808864.v3	Bacteria
102.100.100/27295	DNA sequence generation	MiSeq	Illumina	16S_AH55W	102.100.100/27295_16S_AH55W	SRX3562425	NCBI Sequence Read Archive	SRP114822	http://identifiers.org/ncbi/insdc.sra:SRP114822	DNA sequence processing	AMMBI_B16S_zotus_table_Silvav132_datarelease_20032018.txt	figshare	doi:10.6084/m9.figshare.5808864.v3	https://doi.org/10.6084/m9.figshare.5808864.v3	Bacteria
102.100.100/27296	DNA sequence generation	MiSeq	Illumina	16S_AH55W	102.100.100/27296_16S_AH55W	SRX3562427	NCBI Sequence Read Archive	SRP114822	http://identifiers.org/ncbi/insdc.sra:SRP114822	DNA sequence processing	AMMBI_B16S_zotus_table_Silvav132_datarelease_20032018.txt	figshare	doi:10.6084/m9.figshare.5808864.v3	https://doi.org/10.6084/m9.figshare.5808864.v3	Bacteria
102.100.100/27297	DNA sequence generation	MiSeq	Illumina	16S_AH55W	102.100.100/27297_16S_AH55W	SRX3562421	NCBI Sequence Read Archive	SRP114822	http://identifiers.org/ncbi/insdc.sra:SRP114822	DNA sequence processing	AMMBI_B16S_zotus_table_Silvav132_datarelease_20032018.txt	figshare	doi:10.6084/m9.figshare.5808864.v3	https://doi.org/10.6084/m9.figshare.5808864.v3	Bacteria
102.100.100/27298	DNA sequence generation	MiSeq	Illumina	16S_AH55W	102.100.100/27298_16S_AH55W	SRX3562423	NCBI Sequence Read Archive	SRP114822	http://identifiers.org/ncbi/insdc.sra:SRP114822	DNA sequence processing	AMMBI_B16S_zotus_table_Silvav132_datarelease_20032018.txt	figshare	doi:10.6084/m9.figshare.5808864.v3	https://doi.org/10.6084/m9.figshare.5808864.v3	Bacteria
102.100.100/27299	DNA sequence generation	MiSeq	Illumina	16S_AH55W	102.100.100/27299_16S_AH55W	SRX3562429	NCBI Sequence Read Archive	SRP114822	http://identifiers.org/ncbi/insdc.sra:SRP114822	DNA sequence processing	AMMBI_B16S_zotus_table_Silvav132_datarelease_20032018.txt	figshare	doi:10.6084/m9.figshare.5808864.v3	https://doi.org/10.6084/m9.figshare.5808864.v3	Bacteria
102.100.100/27300	DNA sequence generation	MiSeq	Illumina	16S_AH55W	102.100.100/27300_16S_AH55W	SRX3562409	NCBI Sequence Read Archive	SRP114822	http://identifiers.org/ncbi/insdc.sra:SRP114822	DNA sequence processing	AMMBI_B16S_zotus_table_Silvav132_datarelease_20032018.txt	figshare	doi:10.6084/m9.figshare.5808864.v3	https://doi.org/10.6084/m9.figshare.5808864.v3	Bacteria
102.100.100/27301	DNA sequence generation	MiSeq	Illumina	16S_AH55W	102.100.100/27301_16S_AH55W	SRX3562407	NCBI Sequence Read Archive	SRP114822	http://identifiers.org/ncbi/insdc.sra:SRP114822	DNA sequence processing	AMMBI_B16S_zotus_table_Silvav132_datarelease_20032018.txt	figshare	doi:10.6084/m9.figshare.5808864.v3	https://doi.org/10.6084/m9.figshare.5808864.v3	Bacteria
102.100.100/27302	DNA sequence generation	MiSeq	Illumina	16S_AH55W	102.100.100/27302_16S_AH55W	SRX3562405	NCBI Sequence Read Archive	SRP114822	http://identifiers.org/ncbi/insdc.sra:SRP114822	DNA sequence processing	AMMBI_B16S_zotus_table_Silvav132_datarelease_20032018.txt	figshare	doi:10.6084/m9.figshare.5808864.v3	https://doi.org/10.6084/m9.figshare.5808864.v3	Bacteria
102.100.100/27303	DNA sequence generation	MiSeq	Illumina	16S_AH55W	102.100.100/27303_16S_AH55W	SRX3562403	NCBI Sequence Read Archive	SRP114822	http://identifiers.org/ncbi/insdc.sra:SRP114822	DNA sequence processing	AMMBI_B16S_zotus_table_Silvav132_datarelease_20032018.txt	figshare	doi:10.6084/m9.figshare.5808864.v3	https://doi.org/10.6084/m9.figshare.5808864.v3	Bacteria
102.100.100/27304	DNA sequence generation	MiSeq	Illumina	16S_AH55W	102.100.100/27304_16S_AH55W	SRX3562401	NCBI Sequence Read Archive	SRP114822	http://identifiers.org/ncbi/insdc.sra:SRP114822	DNA sequence processing	AMMBI_B16S_zotus_table_Silvav132_datarelease_20032018.txt	figshare	doi:10.6084/m9.figshare.5808864.v3	https://doi.org/10.6084/m9.figshare.5808864.v3	Bacteria
102.100.100/27305	DNA sequence generation	MiSeq	Illumina	16S_AH55W	102.100.100/27305_16S_AH55W	SRX3562032	NCBI Sequence Read Archive	SRP114822	http://identifiers.org/ncbi/insdc.sra:SRP114822	DNA sequence processing	AMMBI_B16S_zotus_table_Silvav132_datarelease_20032018.txt	figshare	doi:10.6084/m9.figshare.5808864.v3	https://doi.org/10.6084/m9.figshare.5808864.v3	Bacteria
102.100.100/27306	DNA sequence generation	MiSeq	Illumina	16S_AH55W	102.100.100/27306_16S_AH55W	SRX3562034	NCBI Sequence Read Archive	SRP114822	http://identifiers.org/ncbi/insdc.sra:SRP114822	DNA sequence processing	AMMBI_B16S_zotus_table_Silvav132_datarelease_20032018.txt	figshare	doi:10.6084/m9.figshare.5808864.v3	https://doi.org/10.6084/m9.figshare.5808864.v3	Bacteria
102.100.100/27307	DNA sequence generation	MiSeq	Illumina	16S_AH55W	102.100.100/27307_16S_AH55W	SRX3562028	NCBI Sequence Read Archive	SRP114822	http://identifiers.org/ncbi/insdc.sra:SRP114822	DNA sequence processing	AMMBI_B16S_zotus_table_Silvav132_datarelease_20032018.txt	figshare	doi:10.6084/m9.figshare.5808864.v3	https://doi.org/10.6084/m9.figshare.5808864.v3	Bacteria
102.100.100/27308	DNA sequence generation	MiSeq	Illumina	16S_AH55W	102.100.100/27308_16S_AH55W	SRX3562030	NCBI Sequence Read Archive	SRP114822	http://identifiers.org/ncbi/insdc.sra:SRP114822	DNA sequence processing	AMMBI_B16S_zotus_table_Silvav132_datarelease_20032018.txt	figshare	doi:10.6084/m9.figshare.5808864.v3	https://doi.org/10.6084/m9.figshare.5808864.v3	Bacteria
102.100.100/27309	DNA sequence generation	MiSeq	Illumina	16S_AH55W	102.100.100/27309_16S_AH55W	SRX3562026	NCBI Sequence Read Archive	SRP114822	http://identifiers.org/ncbi/insdc.sra:SRP114822	DNA sequence processing	AMMBI_B16S_zotus_table_Silvav132_datarelease_20032018.txt	figshare	doi:10.6084/m9.figshare.5808864.v3	https://doi.org/10.6084/m9.figshare.5808864.v3	Bacteria
102.100.100/27310	DNA sequence generation	MiSeq	Illumina	16S_AH55W	102.100.100/27310_16S_AH55W	SRX3562179	NCBI Sequence Read Archive	SRP114822	http://identifiers.org/ncbi/insdc.sra:SRP114822	DNA sequence processing	AMMBI_B16S_zotus_table_Silvav132_datarelease_20032018.txt	figshare	doi:10.6084/m9.figshare.5808864.v3	https://doi.org/10.6084/m9.figshare.5808864.v3	Bacteria
102.100.100/27311	DNA sequence generation	MiSeq	Illumina	16S_AH55W	102.100.100/27311_16S_AH55W	SRX3562181	NCBI Sequence Read Archive	SRP114822	http://identifiers.org/ncbi/insdc.sra:SRP114822	DNA sequence processing	AMMBI_B16S_zotus_table_Silvav132_datarelease_20032018.txt	figshare	doi:10.6084/m9.figshare.5808864.v3	https://doi.org/10.6084/m9.figshare.5808864.v3	Bacteria
102.100.100/27312	DNA sequence generation	MiSeq	Illumina	16S_AH55W	102.100.100/27312_16S_AH55W	SRX3562183	NCBI Sequence Read Archive	SRP114822	http://identifiers.org/ncbi/insdc.sra:SRP114822	DNA sequence processing	AMMBI_B16S_zotus_table_Silvav132_datarelease_20032018.txt	figshare	doi:10.6084/m9.figshare.5808864.v3	https://doi.org/10.6084/m9.figshare.5808864.v3	Bacteria
102.100.100/27313	DNA sequence generation	MiSeq	Illumina	16S_AHG65	102.100.100/27313_16S_AHG65	SRX3562185	NCBI Sequence Read Archive	SRP114822	http://identifiers.org/ncbi/insdc.sra:SRP114822	DNA sequence processing	AMMBI_B16S_zotus_table_Silvav132_datarelease_20032018.txt	figshare	doi:10.6084/m9.figshare.5808864.v3	https://doi.org/10.6084/m9.figshare.5808864.v3	Bacteria
102.100.100/27314	DNA sequence generation	MiSeq	Illumina	16S_AHG65	102.100.100/27314_16S_AHG65	SRX3562177	NCBI Sequence Read Archive	SRP114822	http://identifiers.org/ncbi/insdc.sra:SRP114822	DNA sequence processing	AMMBI_B16S_zotus_table_Silvav132_datarelease_20032018.txt	figshare	doi:10.6084/m9.figshare.5808864.v3	https://doi.org/10.6084/m9.figshare.5808864.v3	Bacteria
102.100.100/27315	DNA sequence generation	MiSeq	Illumina	16S_AHG65	102.100.100/27315_16S_AHG65	SRX3562326	NCBI Sequence Read Archive	SRP114822	http://identifiers.org/ncbi/insdc.sra:SRP114822	DNA sequence processing	AMMBI_B16S_zotus_table_Silvav132_datarelease_20032018.txt	figshare	doi:10.6084/m9.figshare.5808864.v3	https://doi.org/10.6084/m9.figshare.5808864.v3	Bacteria
102.100.100/27316	DNA sequence generation	MiSeq	Illumina	16S_AHG65	102.100.100/27316_16S_AHG65	SRX3562324	NCBI Sequence Read Archive	SRP114822	http://identifiers.org/ncbi/insdc.sra:SRP114822	DNA sequence processing	AMMBI_B16S_zotus_table_Silvav132_datarelease_20032018.txt	figshare	doi:10.6084/m9.figshare.5808864.v3	https://doi.org/10.6084/m9.figshare.5808864.v3	Bacteria
102.100.100/27317	DNA sequence generation	MiSeq	Illumina	16S_AHG65	102.100.100/27317_16S_AHG65	SRX3562322	NCBI Sequence Read Archive	SRP114822	http://identifiers.org/ncbi/insdc.sra:SRP114822	DNA sequence processing	AMMBI_B16S_zotus_table_Silvav132_datarelease_20032018.txt	figshare	doi:10.6084/m9.figshare.5808864.v3	https://doi.org/10.6084/m9.figshare.5808864.v3	Bacteria
102.100.100/27318	DNA sequence generation	MiSeq	Illumina	16S_AHG65	102.100.100/27318_16S_AHG65	SRX3562320	NCBI Sequence Read Archive	SRP114822	http://identifiers.org/ncbi/insdc.sra:SRP114822	DNA sequence processing	AMMBI_B16S_zotus_table_Silvav132_datarelease_20032018.txt	figshare	doi:10.6084/m9.figshare.5808864.v3	https://doi.org/10.6084/m9.figshare.5808864.v3	Bacteria
102.100.100/27319	DNA sequence generation	MiSeq	Illumina	16S_AHG65	102.100.100/27319_16S_AHG65	SRX3562329	NCBI Sequence Read Archive	SRP114822	http://identifiers.org/ncbi/insdc.sra:SRP114822	DNA sequence processing	AMMBI_B16S_zotus_table_Silvav132_datarelease_20032018.txt	figshare	doi:10.6084/m9.figshare.5808864.v3	https://doi.org/10.6084/m9.figshare.5808864.v3	Bacteria
102.100.100/27320	DNA sequence generation	MiSeq	Illumina	16S_AHG65	102.100.100/27320_16S_AHG65	SRX3562455	NCBI Sequence Read Archive	SRP114822	http://identifiers.org/ncbi/insdc.sra:SRP114822	DNA sequence processing	AMMBI_B16S_zotus_table_Silvav132_datarelease_20032018.txt	figshare	doi:10.6084/m9.figshare.5808864.v3	https://doi.org/10.6084/m9.figshare.5808864.v3	Bacteria
102.100.100/27321	DNA sequence generation	MiSeq	Illumina	16S_AHG65	102.100.100/27321_16S_AHG65	SRX3562453	NCBI Sequence Read Archive	SRP114822	http://identifiers.org/ncbi/insdc.sra:SRP114822	DNA sequence processing	AMMBI_B16S_zotus_table_Silvav132_datarelease_20032018.txt	figshare	doi:10.6084/m9.figshare.5808864.v3	https://doi.org/10.6084/m9.figshare.5808864.v3	Bacteria
102.100.100/27322	DNA sequence generation	MiSeq	Illumina	16S_AHG65	102.100.100/27322_16S_AHG65	SRX3562459	NCBI Sequence Read Archive	SRP114822	http://identifiers.org/ncbi/insdc.sra:SRP114822	DNA sequence processing	AMMBI_B16S_zotus_table_Silvav132_datarelease_20032018.txt	figshare	doi:10.6084/m9.figshare.5808864.v3	https://doi.org/10.6084/m9.figshare.5808864.v3	Bacteria
102.100.100/27323	DNA sequence generation	MiSeq	Illumina	16S_AHG65	102.100.100/27323_16S_AHG65	SRX3562457	NCBI Sequence Read Archive	SRP114822	http://identifiers.org/ncbi/insdc.sra:SRP114822	DNA sequence processing	AMMBI_B16S_zotus_table_Silvav132_datarelease_20032018.txt	figshare	doi:10.6084/m9.figshare.5808864.v3	https://doi.org/10.6084/m9.figshare.5808864.v3	Bacteria
102.100.100/27324	DNA sequence generation	MiSeq	Illumina	16S_AHG65	102.100.100/27324_16S_AHG65	SRX3562461	NCBI Sequence Read Archive	SRP114822	http://identifiers.org/ncbi/insdc.sra:SRP114822	DNA sequence processing	AMMBI_B16S_zotus_table_Silvav132_datarelease_20032018.txt	figshare	doi:10.6084/m9.figshare.5808864.v3	https://doi.org/10.6084/m9.figshare.5808864.v3	Bacteria
102.100.100/27325	DNA sequence generation	MiSeq	Illumina	16S_AHG65	102.100.100/27325_16S_AHG65	SRX3562090	NCBI Sequence Read Archive	SRP114822	http://identifiers.org/ncbi/insdc.sra:SRP114822	DNA sequence processing	AMMBI_B16S_zotus_table_Silvav132_datarelease_20032018.txt	figshare	doi:10.6084/m9.figshare.5808864.v3	https://doi.org/10.6084/m9.figshare.5808864.v3	Bacteria
102.100.100/27326	DNA sequence generation	MiSeq	Illumina	16S_AHG65	102.100.100/27326_16S_AHG65	SRX3562092	NCBI Sequence Read Archive	SRP114822	http://identifiers.org/ncbi/insdc.sra:SRP114822	DNA sequence processing	AMMBI_B16S_zotus_table_Silvav132_datarelease_20032018.txt	figshare	doi:10.6084/m9.figshare.5808864.v3	https://doi.org/10.6084/m9.figshare.5808864.v3	Bacteria
102.100.100/27327	DNA sequence generation	MiSeq	Illumina	16S_AHG65	102.100.100/27327_16S_AHG65	SRX3562094	NCBI Sequence Read Archive	SRP114822	http://identifiers.org/ncbi/insdc.sra:SRP114822	DNA sequence processing	AMMBI_B16S_zotus_table_Silvav132_datarelease_20032018.txt	figshare	doi:10.6084/m9.figshare.5808864.v3	https://doi.org/10.6084/m9.figshare.5808864.v3	Bacteria
102.100.100/27328	DNA sequence generation	MiSeq	Illumina	16S_AHG65	102.100.100/27328_16S_AHG65	SRX3562096	NCBI Sequence Read Archive	SRP114822	http://identifiers.org/ncbi/insdc.sra:SRP114822	DNA sequence processing	AMMBI_B16S_zotus_table_Silvav132_datarelease_20032018.txt	figshare	doi:10.6084/m9.figshare.5808864.v3	https://doi.org/10.6084/m9.figshare.5808864.v3	Bacteria
102.100.100/27329	DNA sequence generation	MiSeq	Illumina	16S_AHG65	102.100.100/27329_16S_AHG65	SRX3562098	NCBI Sequence Read Archive	SRP114822	http://identifiers.org/ncbi/insdc.sra:SRP114822	DNA sequence processing	AMMBI_B16S_zotus_table_Silvav132_datarelease_20032018.txt	figshare	doi:10.6084/m9.figshare.5808864.v3	https://doi.org/10.6084/m9.figshare.5808864.v3	Bacteria
102.100.100/27330	DNA sequence generation	MiSeq	Illumina	16S_AHG65	102.100.100/27330_16S_AHG65	SRX3562239	NCBI Sequence Read Archive	SRP114822	http://identifiers.org/ncbi/insdc.sra:SRP114822	DNA sequence processing	AMMBI_B16S_zotus_table_Silvav132_datarelease_20032018.txt	figshare	doi:10.6084/m9.figshare.5808864.v3	https://doi.org/10.6084/m9.figshare.5808864.v3	Bacteria
102.100.100/27331	DNA sequence generation	MiSeq	Illumina	16S_AHG65	102.100.100/27331_16S_AHG65	SRX3562241	NCBI Sequence Read Archive	SRP114822	http://identifiers.org/ncbi/insdc.sra:SRP114822	DNA sequence processing	AMMBI_B16S_zotus_table_Silvav132_datarelease_20032018.txt	figshare	doi:10.6084/m9.figshare.5808864.v3	https://doi.org/10.6084/m9.figshare.5808864.v3	Bacteria
102.100.100/27332	DNA sequence generation	MiSeq	Illumina	16S_AHG65	102.100.100/27332_16S_AHG65	SRX3562235	NCBI Sequence Read Archive	SRP114822	http://identifiers.org/ncbi/insdc.sra:SRP114822	DNA sequence processing	AMMBI_B16S_zotus_table_Silvav132_datarelease_20032018.txt	figshare	doi:10.6084/m9.figshare.5808864.v3	https://doi.org/10.6084/m9.figshare.5808864.v3	Bacteria
102.100.100/27333	DNA sequence generation	MiSeq	Illumina	16S_AHG65	102.100.100/27333_16S_AHG65	SRX3562237	NCBI Sequence Read Archive	SRP114822	http://identifiers.org/ncbi/insdc.sra:SRP114822	DNA sequence processing	AMMBI_B16S_zotus_table_Silvav132_datarelease_20032018.txt	figshare	doi:10.6084/m9.figshare.5808864.v3	https://doi.org/10.6084/m9.figshare.5808864.v3	Bacteria
102.100.100/27334	DNA sequence generation	MiSeq	Illumina	16S_AHG65	102.100.100/27334_16S_AHG65	SRX3562233	NCBI Sequence Read Archive	SRP114822	http://identifiers.org/ncbi/insdc.sra:SRP114822	DNA sequence processing	AMMBI_B16S_zotus_table_Silvav132_datarelease_20032018.txt	figshare	doi:10.6084/m9.figshare.5808864.v3	https://doi.org/10.6084/m9.figshare.5808864.v3	Bacteria
102.100.100/27335	DNA sequence generation	MiSeq	Illumina	16S_AHG65	102.100.100/27335_16S_AHG65	SRX3562382	NCBI Sequence Read Archive	SRP114822	http://identifiers.org/ncbi/insdc.sra:SRP114822	DNA sequence processing	AMMBI_B16S_zotus_table_Silvav132_datarelease_20032018.txt	figshare	doi:10.6084/m9.figshare.5808864.v3	https://doi.org/10.6084/m9.figshare.5808864.v3	Bacteria
102.100.100/27336	DNA sequence generation	MiSeq	Illumina	16S_AHG65	102.100.100/27336_16S_AHG65	SRX3562380	NCBI Sequence Read Archive	SRP114822	http://identifiers.org/ncbi/insdc.sra:SRP114822	DNA sequence processing	AMMBI_B16S_zotus_table_Silvav132_datarelease_20032018.txt	figshare	doi:10.6084/m9.figshare.5808864.v3	https://doi.org/10.6084/m9.figshare.5808864.v3	Bacteria
102.100.100/27337	DNA sequence generation	MiSeq	Illumina	16S_AHG65	102.100.100/27337_16S_AHG65	SRX3562386	NCBI Sequence Read Archive	SRP114822	http://identifiers.org/ncbi/insdc.sra:SRP114822	DNA sequence processing	AMMBI_B16S_zotus_table_Silvav132_datarelease_20032018.txt	figshare	doi:10.6084/m9.figshare.5808864.v3	https://doi.org/10.6084/m9.figshare.5808864.v3	Bacteria
102.100.100/27338	DNA sequence generation	MiSeq	Illumina	16S_AHG65	102.100.100/27338_16S_AHG65	SRX3562384	NCBI Sequence Read Archive	SRP114822	http://identifiers.org/ncbi/insdc.sra:SRP114822	DNA sequence processing	AMMBI_B16S_zotus_table_Silvav132_datarelease_20032018.txt	figshare	doi:10.6084/m9.figshare.5808864.v3	https://doi.org/10.6084/m9.figshare.5808864.v3	Bacteria
102.100.100/27339	DNA sequence generation	MiSeq	Illumina	16S_AHG65	102.100.100/27339_16S_AHG65	SRX3562378	NCBI Sequence Read Archive	SRP114822	http://identifiers.org/ncbi/insdc.sra:SRP114822	DNA sequence processing	AMMBI_B16S_zotus_table_Silvav132_datarelease_20032018.txt	figshare	doi:10.6084/m9.figshare.5808864.v3	https://doi.org/10.6084/m9.figshare.5808864.v3	Bacteria
102.100.100/27340	DNA sequence generation	MiSeq	Illumina	16S_AHG65	102.100.100/27340_16S_AHG65	SRX3562013	NCBI Sequence Read Archive	SRP114822	http://identifiers.org/ncbi/insdc.sra:SRP114822	DNA sequence processing	AMMBI_B16S_zotus_table_Silvav132_datarelease_20032018.txt	figshare	doi:10.6084/m9.figshare.5808864.v3	https://doi.org/10.6084/m9.figshare.5808864.v3	Bacteria
102.100.100/27341	DNA sequence generation	MiSeq	Illumina	16S_AHG65	102.100.100/27341_16S_AHG65	SRX3562011	NCBI Sequence Read Archive	SRP114822	http://identifiers.org/ncbi/insdc.sra:SRP114822	DNA sequence processing	AMMBI_B16S_zotus_table_Silvav132_datarelease_20032018.txt	figshare	doi:10.6084/m9.figshare.5808864.v3	https://doi.org/10.6084/m9.figshare.5808864.v3	Bacteria
102.100.100/27342	DNA sequence generation	MiSeq	Illumina	16S_AHG65	102.100.100/27342_16S_AHG65	SRX3562009	NCBI Sequence Read Archive	SRP114822	http://identifiers.org/ncbi/insdc.sra:SRP114822	DNA sequence processing	AMMBI_B16S_zotus_table_Silvav132_datarelease_20032018.txt	figshare	doi:10.6084/m9.figshare.5808864.v3	https://doi.org/10.6084/m9.figshare.5808864.v3	Bacteria
102.100.100/27343	DNA sequence generation	MiSeq	Illumina	16S_AHG65	102.100.100/27343_16S_AHG65	SRX3562007	NCBI Sequence Read Archive	SRP114822	http://identifiers.org/ncbi/insdc.sra:SRP114822	DNA sequence processing	AMMBI_B16S_zotus_table_Silvav132_datarelease_20032018.txt	figshare	doi:10.6084/m9.figshare.5808864.v3	https://doi.org/10.6084/m9.figshare.5808864.v3	Bacteria
102.100.100/27344	DNA sequence generation	MiSeq	Illumina	16S_AHG65	102.100.100/27344_16S_AHG65	SRX3562015	NCBI Sequence Read Archive	SRP114822	http://identifiers.org/ncbi/insdc.sra:SRP114822	DNA sequence processing	AMMBI_B16S_zotus_table_Silvav132_datarelease_20032018.txt	figshare	doi:10.6084/m9.figshare.5808864.v3	https://doi.org/10.6084/m9.figshare.5808864.v3	Bacteria
102.100.100/27345	DNA sequence generation	MiSeq	Illumina	16S_AHG65	102.100.100/27345_16S_AHG65	SRX3562144	NCBI Sequence Read Archive	SRP114822	http://identifiers.org/ncbi/insdc.sra:SRP114822	DNA sequence processing	AMMBI_B16S_zotus_table_Silvav132_datarelease_20032018.txt	figshare	doi:10.6084/m9.figshare.5808864.v3	https://doi.org/10.6084/m9.figshare.5808864.v3	Bacteria
102.100.100/27346	DNA sequence generation	MiSeq	Illumina	16S_AHG65	102.100.100/27346_16S_AHG65	SRX3562146	NCBI Sequence Read Archive	SRP114822	http://identifiers.org/ncbi/insdc.sra:SRP114822	DNA sequence processing	AMMBI_B16S_zotus_table_Silvav132_datarelease_20032018.txt	figshare	doi:10.6084/m9.figshare.5808864.v3	https://doi.org/10.6084/m9.figshare.5808864.v3	Bacteria
102.100.100/27347	DNA sequence generation	MiSeq	Illumina	16S_AHG65	102.100.100/27347_16S_AHG65	SRX3562140	NCBI Sequence Read Archive	SRP114822	http://identifiers.org/ncbi/insdc.sra:SRP114822	DNA sequence processing	AMMBI_B16S_zotus_table_Silvav132_datarelease_20032018.txt	figshare	doi:10.6084/m9.figshare.5808864.v3	https://doi.org/10.6084/m9.figshare.5808864.v3	Bacteria
102.100.100/27348	DNA sequence generation	MiSeq	Illumina	16S_AHG65	102.100.100/27348_16S_AHG65	SRX3562142	NCBI Sequence Read Archive	SRP114822	http://identifiers.org/ncbi/insdc.sra:SRP114822	DNA sequence processing	AMMBI_B16S_zotus_table_Silvav132_datarelease_20032018.txt	figshare	doi:10.6084/m9.figshare.5808864.v3	https://doi.org/10.6084/m9.figshare.5808864.v3	Bacteria
102.100.100/27349	DNA sequence generation	MiSeq	Illumina	16S_AHG65	102.100.100/27349_16S_AHG65	SRX3562148	NCBI Sequence Read Archive	SRP114822	http://identifiers.org/ncbi/insdc.sra:SRP114822	DNA sequence processing	AMMBI_B16S_zotus_table_Silvav132_datarelease_20032018.txt	figshare	doi:10.6084/m9.figshare.5808864.v3	https://doi.org/10.6084/m9.figshare.5808864.v3	Bacteria
102.100.100/27350	DNA sequence generation	MiSeq	Illumina	16S_AHG65	102.100.100/27350_16S_AHG65	SRX3562435	NCBI Sequence Read Archive	SRP114822	http://identifiers.org/ncbi/insdc.sra:SRP114822	DNA sequence processing	AMMBI_B16S_zotus_table_Silvav132_datarelease_20032018.txt	figshare	doi:10.6084/m9.figshare.5808864.v3	https://doi.org/10.6084/m9.figshare.5808864.v3	Bacteria
102.100.100/27351	DNA sequence generation	MiSeq	Illumina	16S_AHG65	102.100.100/27351_16S_AHG65	SRX3562437	NCBI Sequence Read Archive	SRP114822	http://identifiers.org/ncbi/insdc.sra:SRP114822	DNA sequence processing	AMMBI_B16S_zotus_table_Silvav132_datarelease_20032018.txt	figshare	doi:10.6084/m9.figshare.5808864.v3	https://doi.org/10.6084/m9.figshare.5808864.v3	Bacteria
102.100.100/27352	DNA sequence generation	MiSeq	Illumina	16S_AHG65	102.100.100/27352_16S_AHG65	SRX3562431	NCBI Sequence Read Archive	SRP114822	http://identifiers.org/ncbi/insdc.sra:SRP114822	DNA sequence processing	AMMBI_B16S_zotus_table_Silvav132_datarelease_20032018.txt	figshare	doi:10.6084/m9.figshare.5808864.v3	https://doi.org/10.6084/m9.figshare.5808864.v3	Bacteria
102.100.100/27353	DNA sequence generation	MiSeq	Illumina	16S_AHG65	102.100.100/27353_16S_AHG65	SRX3562433	NCBI Sequence Read Archive	SRP114822	http://identifiers.org/ncbi/insdc.sra:SRP114822	DNA sequence processing	AMMBI_B16S_zotus_table_Silvav132_datarelease_20032018.txt	figshare	doi:10.6084/m9.figshare.5808864.v3	https://doi.org/10.6084/m9.figshare.5808864.v3	Bacteria
102.100.100/27354	DNA sequence generation	MiSeq	Illumina	16S_AHG65	102.100.100/27354_16S_AHG65	SRX3562439	NCBI Sequence Read Archive	SRP114822	http://identifiers.org/ncbi/insdc.sra:SRP114822	DNA sequence processing	AMMBI_B16S_zotus_table_Silvav132_datarelease_20032018.txt	figshare	doi:10.6084/m9.figshare.5808864.v3	https://doi.org/10.6084/m9.figshare.5808864.v3	Bacteria
102.100.100/27355	DNA sequence generation	MiSeq	Illumina	16S_AHG65	102.100.100/27355_16S_AHG65	SRX3562279	NCBI Sequence Read Archive	SRP114822	http://identifiers.org/ncbi/insdc.sra:SRP114822	DNA sequence processing	AMMBI_B16S_zotus_table_Silvav132_datarelease_20032018.txt	figshare	doi:10.6084/m9.figshare.5808864.v3	https://doi.org/10.6084/m9.figshare.5808864.v3	Bacteria
102.100.100/27356	DNA sequence generation	MiSeq	Illumina	16S_AHG65	102.100.100/27356_16S_AHG65	SRX3562277	NCBI Sequence Read Archive	SRP114822	http://identifiers.org/ncbi/insdc.sra:SRP114822	DNA sequence processing	AMMBI_B16S_zotus_table_Silvav132_datarelease_20032018.txt	figshare	doi:10.6084/m9.figshare.5808864.v3	https://doi.org/10.6084/m9.figshare.5808864.v3	Bacteria
102.100.100/27357	DNA sequence generation	MiSeq	Illumina	16S_AHG65	102.100.100/27357_16S_AHG65	SRX3562275	NCBI Sequence Read Archive	SRP114822	http://identifiers.org/ncbi/insdc.sra:SRP114822	DNA sequence processing	AMMBI_B16S_zotus_table_Silvav132_datarelease_20032018.txt	figshare	doi:10.6084/m9.figshare.5808864.v3	https://doi.org/10.6084/m9.figshare.5808864.v3	Bacteria
102.100.100/27358	DNA sequence generation	MiSeq	Illumina	16S_AHG65	102.100.100/27358_16S_AHG65	SRX3562273	NCBI Sequence Read Archive	SRP114822	http://identifiers.org/ncbi/insdc.sra:SRP114822	DNA sequence processing	AMMBI_B16S_zotus_table_Silvav132_datarelease_20032018.txt	figshare	doi:10.6084/m9.figshare.5808864.v3	https://doi.org/10.6084/m9.figshare.5808864.v3	Bacteria
102.100.100/27359	DNA sequence generation	MiSeq	Illumina	16S_AHG65	102.100.100/27359_16S_AHG65	SRX3562281	NCBI Sequence Read Archive	SRP114822	http://identifiers.org/ncbi/insdc.sra:SRP114822	DNA sequence processing	AMMBI_B16S_zotus_table_Silvav132_datarelease_20032018.txt	figshare	doi:10.6084/m9.figshare.5808864.v3	https://doi.org/10.6084/m9.figshare.5808864.v3	Bacteria
102.100.100/27360	DNA sequence generation	MiSeq	Illumina	16S_AHG65	102.100.100/27360_16S_AHG65	SRX3562230	NCBI Sequence Read Archive	SRP114822	http://identifiers.org/ncbi/insdc.sra:SRP114822	DNA sequence processing	AMMBI_B16S_zotus_table_Silvav132_datarelease_20032018.txt	figshare	doi:10.6084/m9.figshare.5808864.v3	https://doi.org/10.6084/m9.figshare.5808864.v3	Bacteria
102.100.100/27361	DNA sequence generation	MiSeq	Illumina	16S_AHG65	102.100.100/27361_16S_AHG65	SRX3562464	NCBI Sequence Read Archive	SRP114822	http://identifiers.org/ncbi/insdc.sra:SRP114822	DNA sequence processing	AMMBI_B16S_zotus_table_Silvav132_datarelease_20032018.txt	figshare	doi:10.6084/m9.figshare.5808864.v3	https://doi.org/10.6084/m9.figshare.5808864.v3	Bacteria
102.100.100/27362	DNA sequence generation	MiSeq	Illumina	16S_AHG65	102.100.100/27362_16S_AHG65	SRX3562226	NCBI Sequence Read Archive	SRP114822	http://identifiers.org/ncbi/insdc.sra:SRP114822	DNA sequence processing	AMMBI_B16S_zotus_table_Silvav132_datarelease_20032018.txt	figshare	doi:10.6084/m9.figshare.5808864.v3	https://doi.org/10.6084/m9.figshare.5808864.v3	Bacteria
102.100.100/27363	DNA sequence generation	MiSeq	Illumina	16S_AHG65	102.100.100/27363_16S_AHG65	SRX3562224	NCBI Sequence Read Archive	SRP114822	http://identifiers.org/ncbi/insdc.sra:SRP114822	DNA sequence processing	AMMBI_B16S_zotus_table_Silvav132_datarelease_20032018.txt	figshare	doi:10.6084/m9.figshare.5808864.v3	https://doi.org/10.6084/m9.figshare.5808864.v3	Bacteria
102.100.100/27364	DNA sequence generation	MiSeq	Illumina	16S_AHG65	102.100.100/27364_16S_AHG65	SRX3562462	NCBI Sequence Read Archive	SRP114822	http://identifiers.org/ncbi/insdc.sra:SRP114822	DNA sequence processing	AMMBI_B16S_zotus_table_Silvav132_datarelease_20032018.txt	figshare	doi:10.6084/m9.figshare.5808864.v3	https://doi.org/10.6084/m9.figshare.5808864.v3	Bacteria
102.100.100/27365	DNA sequence generation	MiSeq	Illumina	16S_AHG65	102.100.100/27365_16S_AHG65	SRX3562051	NCBI Sequence Read Archive	SRP114822	http://identifiers.org/ncbi/insdc.sra:SRP114822	DNA sequence processing	AMMBI_B16S_zotus_table_Silvav132_datarelease_20032018.txt	figshare	doi:10.6084/m9.figshare.5808864.v3	https://doi.org/10.6084/m9.figshare.5808864.v3	Bacteria
102.100.100/27366	DNA sequence generation	MiSeq	Illumina	16S_AHG65	102.100.100/27366_16S_AHG65	SRX3562053	NCBI Sequence Read Archive	SRP114822	http://identifiers.org/ncbi/insdc.sra:SRP114822	DNA sequence processing	AMMBI_B16S_zotus_table_Silvav132_datarelease_20032018.txt	figshare	doi:10.6084/m9.figshare.5808864.v3	https://doi.org/10.6084/m9.figshare.5808864.v3	Bacteria
102.100.100/27367	DNA sequence generation	MiSeq	Illumina	16S_AHG65	102.100.100/27367_16S_AHG65	SRX3562055	NCBI Sequence Read Archive	SRP114822	http://identifiers.org/ncbi/insdc.sra:SRP114822	DNA sequence processing	AMMBI_B16S_zotus_table_Silvav132_datarelease_20032018.txt	figshare	doi:10.6084/m9.figshare.5808864.v3	https://doi.org/10.6084/m9.figshare.5808864.v3	Bacteria
102.100.100/27368	DNA sequence generation	MiSeq	Illumina	16S_AHG65	102.100.100/27368_16S_AHG65	SRX3562057	NCBI Sequence Read Archive	SRP114822	http://identifiers.org/ncbi/insdc.sra:SRP114822	DNA sequence processing	AMMBI_B16S_zotus_table_Silvav132_datarelease_20032018.txt	figshare	doi:10.6084/m9.figshare.5808864.v3	https://doi.org/10.6084/m9.figshare.5808864.v3	Bacteria
102.100.100/27369	DNA sequence generation	MiSeq	Illumina	16S_AHG65	102.100.100/27369_16S_AHG65	SRX3562059	NCBI Sequence Read Archive	SRP114822	http://identifiers.org/ncbi/insdc.sra:SRP114822	DNA sequence processing	AMMBI_B16S_zotus_table_Silvav132_datarelease_20032018.txt	figshare	doi:10.6084/m9.figshare.5808864.v3	https://doi.org/10.6084/m9.figshare.5808864.v3	Bacteria
102.100.100/27370	DNA sequence generation	MiSeq	Illumina	16S_AHG65	102.100.100/27370_16S_AHG65	SRX3561998	NCBI Sequence Read Archive	SRP114822	http://identifiers.org/ncbi/insdc.sra:SRP114822	DNA sequence processing	AMMBI_B16S_zotus_table_Silvav132_datarelease_20032018.txt	figshare	doi:10.6084/m9.figshare.5808864.v3	https://doi.org/10.6084/m9.figshare.5808864.v3	Bacteria
102.100.100/27371	DNA sequence generation	MiSeq	Illumina	16S_AHG65	102.100.100/27371_16S_AHG65	SRX3562000	NCBI Sequence Read Archive	SRP114822	http://identifiers.org/ncbi/insdc.sra:SRP114822	DNA sequence processing	AMMBI_B16S_zotus_table_Silvav132_datarelease_20032018.txt	figshare	doi:10.6084/m9.figshare.5808864.v3	https://doi.org/10.6084/m9.figshare.5808864.v3	Bacteria
102.100.100/27372	DNA sequence generation	MiSeq	Illumina	16S_AHG65	102.100.100/27372_16S_AHG65	SRX3562002	NCBI Sequence Read Archive	SRP114822	http://identifiers.org/ncbi/insdc.sra:SRP114822	DNA sequence processing	AMMBI_B16S_zotus_table_Silvav132_datarelease_20032018.txt	figshare	doi:10.6084/m9.figshare.5808864.v3	https://doi.org/10.6084/m9.figshare.5808864.v3	Bacteria
102.100.100/27373	DNA sequence generation	MiSeq	Illumina	16S_AHG65	102.100.100/27373_16S_AHG65	SRX3562004	NCBI Sequence Read Archive	SRP114822	http://identifiers.org/ncbi/insdc.sra:SRP114822	DNA sequence processing	AMMBI_B16S_zotus_table_Silvav132_datarelease_20032018.txt	figshare	doi:10.6084/m9.figshare.5808864.v3	https://doi.org/10.6084/m9.figshare.5808864.v3	Bacteria
102.100.100/27374	DNA sequence generation	MiSeq	Illumina	16S_AHG65	102.100.100/27374_16S_AHG65	SRX3561996	NCBI Sequence Read Archive	SRP114822	http://identifiers.org/ncbi/insdc.sra:SRP114822	DNA sequence processing	AMMBI_B16S_zotus_table_Silvav132_datarelease_20032018.txt	figshare	doi:10.6084/m9.figshare.5808864.v3	https://doi.org/10.6084/m9.figshare.5808864.v3	Bacteria
102.100.100/27375	DNA sequence generation	MiSeq	Illumina	16S_AHG65	102.100.100/27375_16S_AHG65	SRX3562373	NCBI Sequence Read Archive	SRP114822	http://identifiers.org/ncbi/insdc.sra:SRP114822	DNA sequence processing	AMMBI_B16S_zotus_table_Silvav132_datarelease_20032018.txt	figshare	doi:10.6084/m9.figshare.5808864.v3	https://doi.org/10.6084/m9.figshare.5808864.v3	Bacteria
102.100.100/27376	DNA sequence generation	MiSeq	Illumina	16S_AHG65	102.100.100/27376_16S_AHG65	SRX3562371	NCBI Sequence Read Archive	SRP114822	http://identifiers.org/ncbi/insdc.sra:SRP114822	DNA sequence processing	AMMBI_B16S_zotus_table_Silvav132_datarelease_20032018.txt	figshare	doi:10.6084/m9.figshare.5808864.v3	https://doi.org/10.6084/m9.figshare.5808864.v3	Bacteria
102.100.100/27377	DNA sequence generation	MiSeq	Illumina	16S_AHG5R	102.100.100/27377_16S_AHG5R	SRX3562377	NCBI Sequence Read Archive	SRP114822	http://identifiers.org/ncbi/insdc.sra:SRP114822	DNA sequence processing	AMMBI_B16S_zotus_table_Silvav132_datarelease_20032018.txt	figshare	doi:10.6084/m9.figshare.5808864.v3	https://doi.org/10.6084/m9.figshare.5808864.v3	Bacteria
102.100.100/27378	DNA sequence generation	MiSeq	Illumina	16S_AHG5R	102.100.100/27378_16S_AHG5R	SRX3562375	NCBI Sequence Read Archive	SRP114822	http://identifiers.org/ncbi/insdc.sra:SRP114822	DNA sequence processing	AMMBI_B16S_zotus_table_Silvav132_datarelease_20032018.txt	figshare	doi:10.6084/m9.figshare.5808864.v3	https://doi.org/10.6084/m9.figshare.5808864.v3	Bacteria
102.100.100/27379	DNA sequence generation	MiSeq	Illumina	16S_AHG5R	102.100.100/27379_16S_AHG5R	SRX3562365	NCBI Sequence Read Archive	SRP114822	http://identifiers.org/ncbi/insdc.sra:SRP114822	DNA sequence processing	AMMBI_B16S_zotus_table_Silvav132_datarelease_20032018.txt	figshare	doi:10.6084/m9.figshare.5808864.v3	https://doi.org/10.6084/m9.figshare.5808864.v3	Bacteria
102.100.100/27380	DNA sequence generation	MiSeq	Illumina	16S_AHG5R	102.100.100/27380_16S_AHG5R	SRX3562294	NCBI Sequence Read Archive	SRP114822	http://identifiers.org/ncbi/insdc.sra:SRP114822	DNA sequence processing	AMMBI_B16S_zotus_table_Silvav132_datarelease_20032018.txt	figshare	doi:10.6084/m9.figshare.5808864.v3	https://doi.org/10.6084/m9.figshare.5808864.v3	Bacteria
102.100.100/27381	DNA sequence generation	MiSeq	Illumina	16S_AHG5R	102.100.100/27381_16S_AHG5R	SRX3562292	NCBI Sequence Read Archive	SRP114822	http://identifiers.org/ncbi/insdc.sra:SRP114822	DNA sequence processing	AMMBI_B16S_zotus_table_Silvav132_datarelease_20032018.txt	figshare	doi:10.6084/m9.figshare.5808864.v3	https://doi.org/10.6084/m9.figshare.5808864.v3	Bacteria
102.100.100/27382	DNA sequence generation	MiSeq	Illumina	16S_AHG5R	102.100.100/27382_16S_AHG5R	SRX3562298	NCBI Sequence Read Archive	SRP114822	http://identifiers.org/ncbi/insdc.sra:SRP114822	DNA sequence processing	AMMBI_B16S_zotus_table_Silvav132_datarelease_20032018.txt	figshare	doi:10.6084/m9.figshare.5808864.v3	https://doi.org/10.6084/m9.figshare.5808864.v3	Bacteria
102.100.100/27383	DNA sequence generation	MiSeq	Illumina	16S_AHG65	102.100.100/27383_16S_AHG65	SRX3562296	NCBI Sequence Read Archive	SRP114822	http://identifiers.org/ncbi/insdc.sra:SRP114822	DNA sequence processing	AMMBI_B16S_zotus_table_Silvav132_datarelease_20032018.txt	figshare	doi:10.6084/m9.figshare.5808864.v3	https://doi.org/10.6084/m9.figshare.5808864.v3	Bacteria
102.100.100/27384	DNA sequence generation	MiSeq	Illumina	16S_AHG65	102.100.100/27384_16S_AHG65	SRX3562300	NCBI Sequence Read Archive	SRP114822	http://identifiers.org/ncbi/insdc.sra:SRP114822	DNA sequence processing	AMMBI_B16S_zotus_table_Silvav132_datarelease_20032018.txt	figshare	doi:10.6084/m9.figshare.5808864.v3	https://doi.org/10.6084/m9.figshare.5808864.v3	Bacteria
102.100.100/27385	DNA sequence generation	MiSeq	Illumina	16S_AHG65	102.100.100/27385_16S_AHG65	SRX3562135	NCBI Sequence Read Archive	SRP114822	http://identifiers.org/ncbi/insdc.sra:SRP114822	DNA sequence processing	AMMBI_B16S_zotus_table_Silvav132_datarelease_20032018.txt	figshare	doi:10.6084/m9.figshare.5808864.v3	https://doi.org/10.6084/m9.figshare.5808864.v3	Bacteria
102.100.100/27386	DNA sequence generation	MiSeq	Illumina	16S_AHG65	102.100.100/27386_16S_AHG65	SRX3562137	NCBI Sequence Read Archive	SRP114822	http://identifiers.org/ncbi/insdc.sra:SRP114822	DNA sequence processing	AMMBI_B16S_zotus_table_Silvav132_datarelease_20032018.txt	figshare	doi:10.6084/m9.figshare.5808864.v3	https://doi.org/10.6084/m9.figshare.5808864.v3	Bacteria
102.100.100/27387	DNA sequence generation	MiSeq	Illumina	16S_AHG65	102.100.100/27387_16S_AHG65	SRX3562131	NCBI Sequence Read Archive	SRP114822	http://identifiers.org/ncbi/insdc.sra:SRP114822	DNA sequence processing	AMMBI_B16S_zotus_table_Silvav132_datarelease_20032018.txt	figshare	doi:10.6084/m9.figshare.5808864.v3	https://doi.org/10.6084/m9.figshare.5808864.v3	Bacteria
102.100.100/27388	DNA sequence generation	MiSeq	Illumina	16S_AHG65	102.100.100/27388_16S_AHG65	SRX3562133	NCBI Sequence Read Archive	SRP114822	http://identifiers.org/ncbi/insdc.sra:SRP114822	DNA sequence processing	AMMBI_B16S_zotus_table_Silvav132_datarelease_20032018.txt	figshare	doi:10.6084/m9.figshare.5808864.v3	https://doi.org/10.6084/m9.figshare.5808864.v3	Bacteria
102.100.100/27389	DNA sequence generation	MiSeq	Illumina	16S_AHG5R	102.100.100/27389_16S_AHG5R	SRX3562139	NCBI Sequence Read Archive	SRP114822	http://identifiers.org/ncbi/insdc.sra:SRP114822	DNA sequence processing	AMMBI_B16S_zotus_table_Silvav132_datarelease_20032018.txt	figshare	doi:10.6084/m9.figshare.5808864.v3	https://doi.org/10.6084/m9.figshare.5808864.v3	Bacteria
102.100.100/27390	DNA sequence generation	MiSeq	Illumina	16S_AHG5R	102.100.100/27390_16S_AHG5R	SRX3562314	NCBI Sequence Read Archive	SRP114822	http://identifiers.org/ncbi/insdc.sra:SRP114822	DNA sequence processing	AMMBI_B16S_zotus_table_Silvav132_datarelease_20032018.txt	figshare	doi:10.6084/m9.figshare.5808864.v3	https://doi.org/10.6084/m9.figshare.5808864.v3	Bacteria
102.100.100/27391	DNA sequence generation	MiSeq	Illumina	16S_AHG5R	102.100.100/27391_16S_AHG5R	SRX3562316	NCBI Sequence Read Archive	SRP114822	http://identifiers.org/ncbi/insdc.sra:SRP114822	DNA sequence processing	AMMBI_B16S_zotus_table_Silvav132_datarelease_20032018.txt	figshare	doi:10.6084/m9.figshare.5808864.v3	https://doi.org/10.6084/m9.figshare.5808864.v3	Bacteria
102.100.100/27392	DNA sequence generation	MiSeq	Illumina	16S_AHG5R	102.100.100/27392_16S_AHG5R	SRX3562310	NCBI Sequence Read Archive	SRP114822	http://identifiers.org/ncbi/insdc.sra:SRP114822	DNA sequence processing	AMMBI_B16S_zotus_table_Silvav132_datarelease_20032018.txt	figshare	doi:10.6084/m9.figshare.5808864.v3	https://doi.org/10.6084/m9.figshare.5808864.v3	Bacteria
102.100.100/27393	DNA sequence generation	MiSeq	Illumina	16S_AHG5R	102.100.100/27393_16S_AHG5R	SRX3562441	NCBI Sequence Read Archive	SRP114822	http://identifiers.org/ncbi/insdc.sra:SRP114822	DNA sequence processing	AMMBI_B16S_zotus_table_Silvav132_datarelease_20032018.txt	figshare	doi:10.6084/m9.figshare.5808864.v3	https://doi.org/10.6084/m9.figshare.5808864.v3	Bacteria
102.100.100/27394	DNA sequence generation	MiSeq	Illumina	16S_AHG5R	102.100.100/27394_16S_AHG5R	SRX3562398	NCBI Sequence Read Archive	SRP114822	http://identifiers.org/ncbi/insdc.sra:SRP114822	DNA sequence processing	AMMBI_B16S_zotus_table_Silvav132_datarelease_20032018.txt	figshare	doi:10.6084/m9.figshare.5808864.v3	https://doi.org/10.6084/m9.figshare.5808864.v3	Bacteria
102.100.100/27395	DNA sequence generation	MiSeq	Illumina	16S_AHG5R	102.100.100/27395_16S_AHG5R	SRX3562165	NCBI Sequence Read Archive	SRP114822	http://identifiers.org/ncbi/insdc.sra:SRP114822	DNA sequence processing	AMMBI_B16S_zotus_table_Silvav132_datarelease_20032018.txt	figshare	doi:10.6084/m9.figshare.5808864.v3	https://doi.org/10.6084/m9.figshare.5808864.v3	Bacteria
102.100.100/27396	DNA sequence generation	MiSeq	Illumina	16S_AHG5R	102.100.100/27396_16S_AHG5R	SRX3562163	NCBI Sequence Read Archive	SRP114822	http://identifiers.org/ncbi/insdc.sra:SRP114822	DNA sequence processing	AMMBI_B16S_zotus_table_Silvav132_datarelease_20032018.txt	figshare	doi:10.6084/m9.figshare.5808864.v3	https://doi.org/10.6084/m9.figshare.5808864.v3	Bacteria
102.100.100/27397	DNA sequence generation	MiSeq	Illumina	16S_AHG5R	102.100.100/27397_16S_AHG5R	SRX3562161	NCBI Sequence Read Archive	SRP114822	http://identifiers.org/ncbi/insdc.sra:SRP114822	DNA sequence processing	AMMBI_B16S_zotus_table_Silvav132_datarelease_20032018.txt	figshare	doi:10.6084/m9.figshare.5808864.v3	https://doi.org/10.6084/m9.figshare.5808864.v3	Bacteria
102.100.100/27398	DNA sequence generation	MiSeq	Illumina	16S_AHG5R	102.100.100/27398_16S_AHG5R	SRX3562159	NCBI Sequence Read Archive	SRP114822	http://identifiers.org/ncbi/insdc.sra:SRP114822	DNA sequence processing	AMMBI_B16S_zotus_table_Silvav132_datarelease_20032018.txt	figshare	doi:10.6084/m9.figshare.5808864.v3	https://doi.org/10.6084/m9.figshare.5808864.v3	Bacteria
102.100.100/27399	DNA sequence generation	MiSeq	Illumina	16S_AHG5R	102.100.100/27399_16S_AHG5R	SRX3562157	NCBI Sequence Read Archive	SRP114822	http://identifiers.org/ncbi/insdc.sra:SRP114822	DNA sequence processing	AMMBI_B16S_zotus_table_Silvav132_datarelease_20032018.txt	figshare	doi:10.6084/m9.figshare.5808864.v3	https://doi.org/10.6084/m9.figshare.5808864.v3	Bacteria
102.100.100/27400	DNA sequence generation	MiSeq	Illumina	16S_AHG5R	102.100.100/27400_16S_AHG5R	SRX3562087	NCBI Sequence Read Archive	SRP114822	http://identifiers.org/ncbi/insdc.sra:SRP114822	DNA sequence processing	AMMBI_B16S_zotus_table_Silvav132_datarelease_20032018.txt	figshare	doi:10.6084/m9.figshare.5808864.v3	https://doi.org/10.6084/m9.figshare.5808864.v3	Bacteria
102.100.100/27401	DNA sequence generation	MiSeq	Illumina	16S_AHG5R	102.100.100/27401_16S_AHG5R	SRX3562089	NCBI Sequence Read Archive	SRP114822	http://identifiers.org/ncbi/insdc.sra:SRP114822	DNA sequence processing	AMMBI_B16S_zotus_table_Silvav132_datarelease_20032018.txt	figshare	doi:10.6084/m9.figshare.5808864.v3	https://doi.org/10.6084/m9.figshare.5808864.v3	Bacteria
102.100.100/27402	DNA sequence generation	MiSeq	Illumina	16S_AHG5R	102.100.100/27402_16S_AHG5R	SRX3562083	NCBI Sequence Read Archive	SRP114822	http://identifiers.org/ncbi/insdc.sra:SRP114822	DNA sequence processing	AMMBI_B16S_zotus_table_Silvav132_datarelease_20032018.txt	figshare	doi:10.6084/m9.figshare.5808864.v3	https://doi.org/10.6084/m9.figshare.5808864.v3	Bacteria
102.100.100/27403	DNA sequence generation	MiSeq	Illumina	16S_AHG5R	102.100.100/27403_16S_AHG5R	SRX3562085	NCBI Sequence Read Archive	SRP114822	http://identifiers.org/ncbi/insdc.sra:SRP114822	DNA sequence processing	AMMBI_B16S_zotus_table_Silvav132_datarelease_20032018.txt	figshare	doi:10.6084/m9.figshare.5808864.v3	https://doi.org/10.6084/m9.figshare.5808864.v3	Bacteria
102.100.100/27404	DNA sequence generation	MiSeq	Illumina	16S_AHG5R	102.100.100/27404_16S_AHG5R	SRX3562081	NCBI Sequence Read Archive	SRP114822	http://identifiers.org/ncbi/insdc.sra:SRP114822	DNA sequence processing	AMMBI_B16S_zotus_table_Silvav132_datarelease_20032018.txt	figshare	doi:10.6084/m9.figshare.5808864.v3	https://doi.org/10.6084/m9.figshare.5808864.v3	Bacteria
102.100.100/27405	DNA sequence generation	MiSeq	Illumina	16S_AHG5R	102.100.100/27405_16S_AHG5R	SRX3562210	NCBI Sequence Read Archive	SRP114822	http://identifiers.org/ncbi/insdc.sra:SRP114822	DNA sequence processing	AMMBI_B16S_zotus_table_Silvav132_datarelease_20032018.txt	figshare	doi:10.6084/m9.figshare.5808864.v3	https://doi.org/10.6084/m9.figshare.5808864.v3	Bacteria
102.100.100/27406	DNA sequence generation	MiSeq	Illumina	16S_AHG5R	102.100.100/27406_16S_AHG5R	SRX3562208	NCBI Sequence Read Archive	SRP114822	http://identifiers.org/ncbi/insdc.sra:SRP114822	DNA sequence processing	AMMBI_B16S_zotus_table_Silvav132_datarelease_20032018.txt	figshare	doi:10.6084/m9.figshare.5808864.v3	https://doi.org/10.6084/m9.figshare.5808864.v3	Bacteria
102.100.100/27407	DNA sequence generation	MiSeq	Illumina	16S_AHG5R	102.100.100/27407_16S_AHG5R	SRX3562214	NCBI Sequence Read Archive	SRP114822	http://identifiers.org/ncbi/insdc.sra:SRP114822	DNA sequence processing	AMMBI_B16S_zotus_table_Silvav132_datarelease_20032018.txt	figshare	doi:10.6084/m9.figshare.5808864.v3	https://doi.org/10.6084/m9.figshare.5808864.v3	Bacteria
102.100.100/27408	DNA sequence generation	MiSeq	Illumina	16S_AHG5R	102.100.100/27408_16S_AHG5R	SRX3562212	NCBI Sequence Read Archive	SRP114822	http://identifiers.org/ncbi/insdc.sra:SRP114822	DNA sequence processing	AMMBI_B16S_zotus_table_Silvav132_datarelease_20032018.txt	figshare	doi:10.6084/m9.figshare.5808864.v3	https://doi.org/10.6084/m9.figshare.5808864.v3	Bacteria
102.100.100/27409	DNA sequence generation	MiSeq	Illumina	16S_AHG5R	102.100.100/27409_16S_AHG5R	SRX3562206	NCBI Sequence Read Archive	SRP114822	http://identifiers.org/ncbi/insdc.sra:SRP114822	DNA sequence processing	AMMBI_B16S_zotus_table_Silvav132_datarelease_20032018.txt	figshare	doi:10.6084/m9.figshare.5808864.v3	https://doi.org/10.6084/m9.figshare.5808864.v3	Bacteria
102.100.100/27410	DNA sequence generation	MiSeq	Illumina	16S_AHG5R	102.100.100/27410_16S_AHG5R	SRX3562305	NCBI Sequence Read Archive	SRP114822	http://identifiers.org/ncbi/insdc.sra:SRP114822	DNA sequence processing	AMMBI_B16S_zotus_table_Silvav132_datarelease_20032018.txt	figshare	doi:10.6084/m9.figshare.5808864.v3	https://doi.org/10.6084/m9.figshare.5808864.v3	Bacteria
102.100.100/27411	DNA sequence generation	MiSeq	Illumina	16S_AHG5R	102.100.100/27411_16S_AHG5R	SRX3562303	NCBI Sequence Read Archive	SRP114822	http://identifiers.org/ncbi/insdc.sra:SRP114822	DNA sequence processing	AMMBI_B16S_zotus_table_Silvav132_datarelease_20032018.txt	figshare	doi:10.6084/m9.figshare.5808864.v3	https://doi.org/10.6084/m9.figshare.5808864.v3	Bacteria
102.100.100/27412	DNA sequence generation	MiSeq	Illumina	16S_AHG5R	102.100.100/27412_16S_AHG5R	SRX3562309	NCBI Sequence Read Archive	SRP114822	http://identifiers.org/ncbi/insdc.sra:SRP114822	DNA sequence processing	AMMBI_B16S_zotus_table_Silvav132_datarelease_20032018.txt	figshare	doi:10.6084/m9.figshare.5808864.v3	https://doi.org/10.6084/m9.figshare.5808864.v3	Bacteria
102.100.100/27413	DNA sequence generation	MiSeq	Illumina	16S_AHG5R	102.100.100/27413_16S_AHG5R	SRX3562307	NCBI Sequence Read Archive	SRP114822	http://identifiers.org/ncbi/insdc.sra:SRP114822	DNA sequence processing	AMMBI_B16S_zotus_table_Silvav132_datarelease_20032018.txt	figshare	doi:10.6084/m9.figshare.5808864.v3	https://doi.org/10.6084/m9.figshare.5808864.v3	Bacteria
102.100.100/27414	DNA sequence generation	MiSeq	Illumina	16S_AHGA1	102.100.100/27414_16S_AHGA1	SRX3562313	NCBI Sequence Read Archive	SRP114822	http://identifiers.org/ncbi/insdc.sra:SRP114822	DNA sequence processing	AMMBI_B16S_zotus_table_Silvav132_datarelease_20032018.txt	figshare	doi:10.6084/m9.figshare.5808864.v3	https://doi.org/10.6084/m9.figshare.5808864.v3	Bacteria
102.100.100/27415	DNA sequence generation	MiSeq	Illumina	16S_AHGA1	102.100.100/27415_16S_AHGA1	SRX3562442	NCBI Sequence Read Archive	SRP114822	http://identifiers.org/ncbi/insdc.sra:SRP114822	DNA sequence processing	AMMBI_B16S_zotus_table_Silvav132_datarelease_20032018.txt	figshare	doi:10.6084/m9.figshare.5808864.v3	https://doi.org/10.6084/m9.figshare.5808864.v3	Bacteria
102.100.100/27416	DNA sequence generation	MiSeq	Illumina	16S_AHGA1	102.100.100/27416_16S_AHGA1	SRX3562444	NCBI Sequence Read Archive	SRP114822	http://identifiers.org/ncbi/insdc.sra:SRP114822	DNA sequence processing	AMMBI_B16S_zotus_table_Silvav132_datarelease_20032018.txt	figshare	doi:10.6084/m9.figshare.5808864.v3	https://doi.org/10.6084/m9.figshare.5808864.v3	Bacteria
102.100.100/27417	DNA sequence generation	MiSeq	Illumina	16S_AHGA1	102.100.100/27417_16S_AHGA1	SRX3562446	NCBI Sequence Read Archive	SRP114822	http://identifiers.org/ncbi/insdc.sra:SRP114822	DNA sequence processing	AMMBI_B16S_zotus_table_Silvav132_datarelease_20032018.txt	figshare	doi:10.6084/m9.figshare.5808864.v3	https://doi.org/10.6084/m9.figshare.5808864.v3	Bacteria
102.100.100/27418	DNA sequence generation	MiSeq	Illumina	16S_AHGA1	102.100.100/27418_16S_AHGA1	SRX3562448	NCBI Sequence Read Archive	SRP114822	http://identifiers.org/ncbi/insdc.sra:SRP114822	DNA sequence processing	AMMBI_B16S_zotus_table_Silvav132_datarelease_20032018.txt	figshare	doi:10.6084/m9.figshare.5808864.v3	https://doi.org/10.6084/m9.figshare.5808864.v3	Bacteria
102.100.100/27419	DNA sequence generation	MiSeq	Illumina	16S_AHGA1	102.100.100/27419_16S_AHGA1	SRX3562450	NCBI Sequence Read Archive	SRP114822	http://identifiers.org/ncbi/insdc.sra:SRP114822	DNA sequence processing	AMMBI_B16S_zotus_table_Silvav132_datarelease_20032018.txt	figshare	doi:10.6084/m9.figshare.5808864.v3	https://doi.org/10.6084/m9.figshare.5808864.v3	Bacteria
102.100.100/27420	DNA sequence generation	MiSeq	Illumina	16S_AHG65	102.100.100/27420_16S_AHG65	SRX3562019	NCBI Sequence Read Archive	SRP114822	http://identifiers.org/ncbi/insdc.sra:SRP114822	DNA sequence processing	AMMBI_B16S_zotus_table_Silvav132_datarelease_20032018.txt	figshare	doi:10.6084/m9.figshare.5808864.v3	https://doi.org/10.6084/m9.figshare.5808864.v3	Bacteria
102.100.100/27421	DNA sequence generation	MiSeq	Illumina	16S_AHG65	102.100.100/27421_16S_AHG65	SRX3562021	NCBI Sequence Read Archive	SRP114822	http://identifiers.org/ncbi/insdc.sra:SRP114822	DNA sequence processing	AMMBI_B16S_zotus_table_Silvav132_datarelease_20032018.txt	figshare	doi:10.6084/m9.figshare.5808864.v3	https://doi.org/10.6084/m9.figshare.5808864.v3	Bacteria
102.100.100/27422	DNA sequence generation	MiSeq	Illumina	16S_AHG65	102.100.100/27422_16S_AHG65	SRX3562023	NCBI Sequence Read Archive	SRP114822	http://identifiers.org/ncbi/insdc.sra:SRP114822	DNA sequence processing	AMMBI_B16S_zotus_table_Silvav132_datarelease_20032018.txt	figshare	doi:10.6084/m9.figshare.5808864.v3	https://doi.org/10.6084/m9.figshare.5808864.v3	Bacteria
102.100.100/27423	DNA sequence generation	MiSeq	Illumina	16S_AHG65	102.100.100/27423_16S_AHG65	SRX3562025	NCBI Sequence Read Archive	SRP114822	http://identifiers.org/ncbi/insdc.sra:SRP114822	DNA sequence processing	AMMBI_B16S_zotus_table_Silvav132_datarelease_20032018.txt	figshare	doi:10.6084/m9.figshare.5808864.v3	https://doi.org/10.6084/m9.figshare.5808864.v3	Bacteria
102.100.100/27424	DNA sequence generation	MiSeq	Illumina	16S_AHG65	102.100.100/27424_16S_AHG65	SRX3562017	NCBI Sequence Read Archive	SRP114822	http://identifiers.org/ncbi/insdc.sra:SRP114822	DNA sequence processing	AMMBI_B16S_zotus_table_Silvav132_datarelease_20032018.txt	figshare	doi:10.6084/m9.figshare.5808864.v3	https://doi.org/10.6084/m9.figshare.5808864.v3	Bacteria
102.100.100/27425	DNA sequence generation	MiSeq	Illumina	16S_AHG65	102.100.100/27425_16S_AHG65	SRX3562156	NCBI Sequence Read Archive	SRP114822	http://identifiers.org/ncbi/insdc.sra:SRP114822	DNA sequence processing	AMMBI_B16S_zotus_table_Silvav132_datarelease_20032018.txt	figshare	doi:10.6084/m9.figshare.5808864.v3	https://doi.org/10.6084/m9.figshare.5808864.v3	Bacteria
102.100.100/27426	DNA sequence generation	MiSeq	Illumina	16S_AHGA1	102.100.100/27426_16S_AHGA1	SRX3562154	NCBI Sequence Read Archive	SRP114822	http://identifiers.org/ncbi/insdc.sra:SRP114822	DNA sequence processing	AMMBI_B16S_zotus_table_Silvav132_datarelease_20032018.txt	figshare	doi:10.6084/m9.figshare.5808864.v3	https://doi.org/10.6084/m9.figshare.5808864.v3	Bacteria
102.100.100/27427	DNA sequence generation	MiSeq	Illumina	16S_AHGA1	102.100.100/27427_16S_AHGA1	SRX3562152	NCBI Sequence Read Archive	SRP114822	http://identifiers.org/ncbi/insdc.sra:SRP114822	DNA sequence processing	AMMBI_B16S_zotus_table_Silvav132_datarelease_20032018.txt	figshare	doi:10.6084/m9.figshare.5808864.v3	https://doi.org/10.6084/m9.figshare.5808864.v3	Bacteria
102.100.100/27428	DNA sequence generation	MiSeq	Illumina	16S_AHGA1	102.100.100/27428_16S_AHGA1	SRX3562150	NCBI Sequence Read Archive	SRP114822	http://identifiers.org/ncbi/insdc.sra:SRP114822	DNA sequence processing	AMMBI_B16S_zotus_table_Silvav132_datarelease_20032018.txt	figshare	doi:10.6084/m9.figshare.5808864.v3	https://doi.org/10.6084/m9.figshare.5808864.v3	Bacteria
102.100.100/27429	DNA sequence generation	MiSeq	Illumina	16S_AHGA1	102.100.100/27429_16S_AHGA1	SRX3562164	NCBI Sequence Read Archive	SRP114822	http://identifiers.org/ncbi/insdc.sra:SRP114822	DNA sequence processing	AMMBI_B16S_zotus_table_Silvav132_datarelease_20032018.txt	figshare	doi:10.6084/m9.figshare.5808864.v3	https://doi.org/10.6084/m9.figshare.5808864.v3	Bacteria
102.100.100/27430	DNA sequence generation	MiSeq	Illumina	16S_AHGA1	102.100.100/27430_16S_AHGA1	SRX3562251	NCBI Sequence Read Archive	SRP114822	http://identifiers.org/ncbi/insdc.sra:SRP114822	DNA sequence processing	AMMBI_B16S_zotus_table_Silvav132_datarelease_20032018.txt	figshare	doi:10.6084/m9.figshare.5808864.v3	https://doi.org/10.6084/m9.figshare.5808864.v3	Bacteria
102.100.100/27431	DNA sequence generation	MiSeq	Illumina	16S_AHGA1	102.100.100/27431_16S_AHGA1	SRX3562249	NCBI Sequence Read Archive	SRP114822	http://identifiers.org/ncbi/insdc.sra:SRP114822	DNA sequence processing	AMMBI_B16S_zotus_table_Silvav132_datarelease_20032018.txt	figshare	doi:10.6084/m9.figshare.5808864.v3	https://doi.org/10.6084/m9.figshare.5808864.v3	Bacteria
102.100.100/27432	DNA sequence generation	MiSeq	Illumina	16S_AHGA1	102.100.100/27432_16S_AHGA1	SRX3562247	NCBI Sequence Read Archive	SRP114822	http://identifiers.org/ncbi/insdc.sra:SRP114822	DNA sequence processing	AMMBI_B16S_zotus_table_Silvav132_datarelease_20032018.txt	figshare	doi:10.6084/m9.figshare.5808864.v3	https://doi.org/10.6084/m9.figshare.5808864.v3	Bacteria
102.100.100/27433	DNA sequence generation	MiSeq	Illumina	16S_AHGA1	102.100.100/27433_16S_AHGA1	SRX3562245	NCBI Sequence Read Archive	SRP114822	http://identifiers.org/ncbi/insdc.sra:SRP114822	DNA sequence processing	AMMBI_B16S_zotus_table_Silvav132_datarelease_20032018.txt	figshare	doi:10.6084/m9.figshare.5808864.v3	https://doi.org/10.6084/m9.figshare.5808864.v3	Bacteria
102.100.100/27434	DNA sequence generation	MiSeq	Illumina	16S_AHGA1	102.100.100/27434_16S_AHGA1	SRX3562243	NCBI Sequence Read Archive	SRP114822	http://identifiers.org/ncbi/insdc.sra:SRP114822	DNA sequence processing	AMMBI_B16S_zotus_table_Silvav132_datarelease_20032018.txt	figshare	doi:10.6084/m9.figshare.5808864.v3	https://doi.org/10.6084/m9.figshare.5808864.v3	Bacteria
102.100.100/27435	DNA sequence generation	MiSeq	Illumina	16S_AHGA1	102.100.100/27435_16S_AHGA1	SRX3562394	NCBI Sequence Read Archive	SRP114822	http://identifiers.org/ncbi/insdc.sra:SRP114822	DNA sequence processing	AMMBI_B16S_zotus_table_Silvav132_datarelease_20032018.txt	figshare	doi:10.6084/m9.figshare.5808864.v3	https://doi.org/10.6084/m9.figshare.5808864.v3	Bacteria
102.100.100/27436	DNA sequence generation	MiSeq	Illumina	16S_AHGA1	102.100.100/27436_16S_AHGA1	SRX3562396	NCBI Sequence Read Archive	SRP114822	http://identifiers.org/ncbi/insdc.sra:SRP114822	DNA sequence processing	AMMBI_B16S_zotus_table_Silvav132_datarelease_20032018.txt	figshare	doi:10.6084/m9.figshare.5808864.v3	https://doi.org/10.6084/m9.figshare.5808864.v3	Bacteria
102.100.100/27437	DNA sequence generation	MiSeq	Illumina	16S_AHGA1	102.100.100/27437_16S_AHGA1	SRX3562390	NCBI Sequence Read Archive	SRP114822	http://identifiers.org/ncbi/insdc.sra:SRP114822	DNA sequence processing	AMMBI_B16S_zotus_table_Silvav132_datarelease_20032018.txt	figshare	doi:10.6084/m9.figshare.5808864.v3	https://doi.org/10.6084/m9.figshare.5808864.v3	Bacteria
102.100.100/27438	DNA sequence generation	MiSeq	Illumina	16S_AHGA1	102.100.100/27438_16S_AHGA1	SRX3562392	NCBI Sequence Read Archive	SRP114822	http://identifiers.org/ncbi/insdc.sra:SRP114822	DNA sequence processing	AMMBI_B16S_zotus_table_Silvav132_datarelease_20032018.txt	figshare	doi:10.6084/m9.figshare.5808864.v3	https://doi.org/10.6084/m9.figshare.5808864.v3	Bacteria
102.100.100/27439	DNA sequence generation	MiSeq	Illumina	16S_AHGA1	102.100.100/27439_16S_AHGA1	SRX3562388	NCBI Sequence Read Archive	SRP114822	http://identifiers.org/ncbi/insdc.sra:SRP114822	DNA sequence processing	AMMBI_B16S_zotus_table_Silvav132_datarelease_20032018.txt	figshare	doi:10.6084/m9.figshare.5808864.v3	https://doi.org/10.6084/m9.figshare.5808864.v3	Bacteria
102.100.100/27440	DNA sequence generation	MiSeq	Illumina	16S_AHGA1	102.100.100/27440_16S_AHGA1	SRX3562221	NCBI Sequence Read Archive	SRP114822	http://identifiers.org/ncbi/insdc.sra:SRP114822	DNA sequence processing	AMMBI_B16S_zotus_table_Silvav132_datarelease_20032018.txt	figshare	doi:10.6084/m9.figshare.5808864.v3	https://doi.org/10.6084/m9.figshare.5808864.v3	Bacteria
102.100.100/27441	DNA sequence generation	MiSeq	Illumina	16S_AHGA1	102.100.100/27441_16S_AHGA1	SRX3562223	NCBI Sequence Read Archive	SRP114822	http://identifiers.org/ncbi/insdc.sra:SRP114822	DNA sequence processing	AMMBI_B16S_zotus_table_Silvav132_datarelease_20032018.txt	figshare	doi:10.6084/m9.figshare.5808864.v3	https://doi.org/10.6084/m9.figshare.5808864.v3	Bacteria
102.100.100/27442	DNA sequence generation	MiSeq	Illumina	16S_AHGA1	102.100.100/27442_16S_AHGA1	SRX3562217	NCBI Sequence Read Archive	SRP114822	http://identifiers.org/ncbi/insdc.sra:SRP114822	DNA sequence processing	AMMBI_B16S_zotus_table_Silvav132_datarelease_20032018.txt	figshare	doi:10.6084/m9.figshare.5808864.v3	https://doi.org/10.6084/m9.figshare.5808864.v3	Bacteria
102.100.100/27443	DNA sequence generation	MiSeq	Illumina	16S_AHGA1	102.100.100/27443_16S_AHGA1	SRX3562219	NCBI Sequence Read Archive	SRP114822	http://identifiers.org/ncbi/insdc.sra:SRP114822	DNA sequence processing	AMMBI_B16S_zotus_table_Silvav132_datarelease_20032018.txt	figshare	doi:10.6084/m9.figshare.5808864.v3	https://doi.org/10.6084/m9.figshare.5808864.v3	Bacteria
102.100.100/27444	DNA sequence generation	MiSeq	Illumina	16S_AHG65	102.100.100/27444_16S_AHG65	SRX3562229	NCBI Sequence Read Archive	SRP114822	http://identifiers.org/ncbi/insdc.sra:SRP114822	DNA sequence processing	AMMBI_B16S_zotus_table_Silvav132_datarelease_20032018.txt	figshare	doi:10.6084/m9.figshare.5808864.v3	https://doi.org/10.6084/m9.figshare.5808864.v3	Bacteria
102.100.100/27445	DNA sequence generation	MiSeq	Illumina	16S_AHG65	102.100.100/27445_16S_AHG65	SRX3562318	NCBI Sequence Read Archive	SRP114822	http://identifiers.org/ncbi/insdc.sra:SRP114822	DNA sequence processing	AMMBI_B16S_zotus_table_Silvav132_datarelease_20032018.txt	figshare	doi:10.6084/m9.figshare.5808864.v3	https://doi.org/10.6084/m9.figshare.5808864.v3	Bacteria
102.100.100/27446	DNA sequence generation	MiSeq	Illumina	16S_AHG65	102.100.100/27446_16S_AHG65	SRX3562362	NCBI Sequence Read Archive	SRP114822	http://identifiers.org/ncbi/insdc.sra:SRP114822	DNA sequence processing	AMMBI_B16S_zotus_table_Silvav132_datarelease_20032018.txt	figshare	doi:10.6084/m9.figshare.5808864.v3	https://doi.org/10.6084/m9.figshare.5808864.v3	Bacteria
102.100.100/27447	DNA sequence generation	MiSeq	Illumina	16S_AHG65	102.100.100/27447_16S_AHG65	SRX3562368	NCBI Sequence Read Archive	SRP114822	http://identifiers.org/ncbi/insdc.sra:SRP114822	DNA sequence processing	AMMBI_B16S_zotus_table_Silvav132_datarelease_20032018.txt	figshare	doi:10.6084/m9.figshare.5808864.v3	https://doi.org/10.6084/m9.figshare.5808864.v3	Bacteria
102.100.100/27448	DNA sequence generation	MiSeq	Illumina	16S_AHG65	102.100.100/27448_16S_AHG65	SRX3562366	NCBI Sequence Read Archive	SRP114822	http://identifiers.org/ncbi/insdc.sra:SRP114822	DNA sequence processing	AMMBI_B16S_zotus_table_Silvav132_datarelease_20032018.txt	figshare	doi:10.6084/m9.figshare.5808864.v3	https://doi.org/10.6084/m9.figshare.5808864.v3	Bacteria
102.100.100/27449	DNA sequence generation	MiSeq	Illumina	16S_AHG65	102.100.100/27449_16S_AHG65	SRX3562328	NCBI Sequence Read Archive	SRP114822	http://identifiers.org/ncbi/insdc.sra:SRP114822	DNA sequence processing	AMMBI_B16S_zotus_table_Silvav132_datarelease_20032018.txt	figshare	doi:10.6084/m9.figshare.5808864.v3	https://doi.org/10.6084/m9.figshare.5808864.v3	Bacteria
102.100.100/27450	DNA sequence generation	MiSeq	Illumina	16S_AHG65	102.100.100/27450_16S_AHG65	SRX3562122	NCBI Sequence Read Archive	SRP114822	http://identifiers.org/ncbi/insdc.sra:SRP114822	DNA sequence processing	AMMBI_B16S_zotus_table_Silvav132_datarelease_20032018.txt	figshare	doi:10.6084/m9.figshare.5808864.v3	https://doi.org/10.6084/m9.figshare.5808864.v3	Bacteria
102.100.100/27451	DNA sequence generation	MiSeq	Illumina	16S_AHG65	102.100.100/27451_16S_AHG65	SRX3562120	NCBI Sequence Read Archive	SRP114822	http://identifiers.org/ncbi/insdc.sra:SRP114822	DNA sequence processing	AMMBI_B16S_zotus_table_Silvav132_datarelease_20032018.txt	figshare	doi:10.6084/m9.figshare.5808864.v3	https://doi.org/10.6084/m9.figshare.5808864.v3	Bacteria
102.100.100/27452	DNA sequence generation	MiSeq	Illumina	16S_AHG65	102.100.100/27452_16S_AHG65	SRX3562126	NCBI Sequence Read Archive	SRP114822	http://identifiers.org/ncbi/insdc.sra:SRP114822	DNA sequence processing	AMMBI_B16S_zotus_table_Silvav132_datarelease_20032018.txt	figshare	doi:10.6084/m9.figshare.5808864.v3	https://doi.org/10.6084/m9.figshare.5808864.v3	Bacteria
102.100.100/27453	DNA sequence generation	MiSeq	Illumina	16S_AHG65	102.100.100/27453_16S_AHG65	SRX3562124	NCBI Sequence Read Archive	SRP114822	http://identifiers.org/ncbi/insdc.sra:SRP114822	DNA sequence processing	AMMBI_B16S_zotus_table_Silvav132_datarelease_20032018.txt	figshare	doi:10.6084/m9.figshare.5808864.v3	https://doi.org/10.6084/m9.figshare.5808864.v3	Bacteria
102.100.100/27454	DNA sequence generation	MiSeq	Illumina	16S_AHG65	102.100.100/27454_16S_AHG65	SRX3562128	NCBI Sequence Read Archive	SRP114822	http://identifiers.org/ncbi/insdc.sra:SRP114822	DNA sequence processing	AMMBI_B16S_zotus_table_Silvav132_datarelease_20032018.txt	figshare	doi:10.6084/m9.figshare.5808864.v3	https://doi.org/10.6084/m9.figshare.5808864.v3	Bacteria
102.100.100/27455	DNA sequence generation	MiSeq	Illumina	16S_AHG65	102.100.100/27455_16S_AHG65	SRX3561991	NCBI Sequence Read Archive	SRP114822	http://identifiers.org/ncbi/insdc.sra:SRP114822	DNA sequence processing	AMMBI_B16S_zotus_table_Silvav132_datarelease_20032018.txt	figshare	doi:10.6084/m9.figshare.5808864.v3	https://doi.org/10.6084/m9.figshare.5808864.v3	Bacteria
102.100.100/27456	DNA sequence generation	MiSeq	Illumina	16S_AHG65	102.100.100/27456_16S_AHG65	SRX3561993	NCBI Sequence Read Archive	SRP114822	http://identifiers.org/ncbi/insdc.sra:SRP114822	DNA sequence processing	AMMBI_B16S_zotus_table_Silvav132_datarelease_20032018.txt	figshare	doi:10.6084/m9.figshare.5808864.v3	https://doi.org/10.6084/m9.figshare.5808864.v3	Bacteria
102.100.100/27457	DNA sequence generation	MiSeq	Illumina	16S_AHG65	102.100.100/27457_16S_AHG65	SRX3561987	NCBI Sequence Read Archive	SRP114822	http://identifiers.org/ncbi/insdc.sra:SRP114822	DNA sequence processing	AMMBI_B16S_zotus_table_Silvav132_datarelease_20032018.txt	figshare	doi:10.6084/m9.figshare.5808864.v3	https://doi.org/10.6084/m9.figshare.5808864.v3	Bacteria
102.100.100/27458	DNA sequence generation	MiSeq	Illumina	16S_AHG65	102.100.100/27458_16S_AHG65	SRX3561989	NCBI Sequence Read Archive	SRP114822	http://identifiers.org/ncbi/insdc.sra:SRP114822	DNA sequence processing	AMMBI_B16S_zotus_table_Silvav132_datarelease_20032018.txt	figshare	doi:10.6084/m9.figshare.5808864.v3	https://doi.org/10.6084/m9.figshare.5808864.v3	Bacteria
102.100.100/27459	DNA sequence generation	MiSeq	Illumina	16S_AHG65	102.100.100/27459_16S_AHG65	SRX3561995	NCBI Sequence Read Archive	SRP114822	http://identifiers.org/ncbi/insdc.sra:SRP114822	DNA sequence processing	AMMBI_B16S_zotus_table_Silvav132_datarelease_20032018.txt	figshare	doi:10.6084/m9.figshare.5808864.v3	https://doi.org/10.6084/m9.figshare.5808864.v3	Bacteria
102.100.100/27460	DNA sequence generation	MiSeq	Illumina	16S_AHG65	102.100.100/27460_16S_AHG65	SRX3562354	NCBI Sequence Read Archive	SRP114822	http://identifiers.org/ncbi/insdc.sra:SRP114822	DNA sequence processing	AMMBI_B16S_zotus_table_Silvav132_datarelease_20032018.txt	figshare	doi:10.6084/m9.figshare.5808864.v3	https://doi.org/10.6084/m9.figshare.5808864.v3	Bacteria
102.100.100/27461	DNA sequence generation	MiSeq	Illumina	16S_AHG65	102.100.100/27461_16S_AHG65	SRX3562356	NCBI Sequence Read Archive	SRP114822	http://identifiers.org/ncbi/insdc.sra:SRP114822	DNA sequence processing	AMMBI_B16S_zotus_table_Silvav132_datarelease_20032018.txt	figshare	doi:10.6084/m9.figshare.5808864.v3	https://doi.org/10.6084/m9.figshare.5808864.v3	Bacteria
102.100.100/27462	DNA sequence generation	MiSeq	Illumina	16S_AHG7M	102.100.100/27462_16S_AHG7M	SRX3562358	NCBI Sequence Read Archive	SRP114822	http://identifiers.org/ncbi/insdc.sra:SRP114822	DNA sequence processing	AMMBI_B16S_zotus_table_Silvav132_datarelease_20032018.txt	figshare	doi:10.6084/m9.figshare.5808864.v3	https://doi.org/10.6084/m9.figshare.5808864.v3	Bacteria
102.100.100/27463	DNA sequence generation	MiSeq	Illumina	16S_AHG7M	102.100.100/27463_16S_AHG7M	SRX3562360	NCBI Sequence Read Archive	SRP114822	http://identifiers.org/ncbi/insdc.sra:SRP114822	DNA sequence processing	AMMBI_B16S_zotus_table_Silvav132_datarelease_20032018.txt	figshare	doi:10.6084/m9.figshare.5808864.v3	https://doi.org/10.6084/m9.figshare.5808864.v3	Bacteria
102.100.100/27464	DNA sequence generation	MiSeq	Illumina	16S_AHG7M	102.100.100/27464_16S_AHG7M	SRX3562352	NCBI Sequence Read Archive	SRP114822	http://identifiers.org/ncbi/insdc.sra:SRP114822	DNA sequence processing	AMMBI_B16S_zotus_table_Silvav132_datarelease_20032018.txt	figshare	doi:10.6084/m9.figshare.5808864.v3	https://doi.org/10.6084/m9.figshare.5808864.v3	Bacteria
102.100.100/27465	DNA sequence generation	MiSeq	Illumina	16S_AHG7M	102.100.100/27465_16S_AHG7M	SRX3562201	NCBI Sequence Read Archive	SRP114822	http://identifiers.org/ncbi/insdc.sra:SRP114822	DNA sequence processing	AMMBI_B16S_zotus_table_Silvav132_datarelease_20032018.txt	figshare	doi:10.6084/m9.figshare.5808864.v3	https://doi.org/10.6084/m9.figshare.5808864.v3	Bacteria
102.100.100/27466	DNA sequence generation	MiSeq	Illumina	16S_AHG7M	102.100.100/27466_16S_AHG7M	SRX3562199	NCBI Sequence Read Archive	SRP114822	http://identifiers.org/ncbi/insdc.sra:SRP114822	DNA sequence processing	AMMBI_B16S_zotus_table_Silvav132_datarelease_20032018.txt	figshare	doi:10.6084/m9.figshare.5808864.v3	https://doi.org/10.6084/m9.figshare.5808864.v3	Bacteria
102.100.100/27467	DNA sequence generation	MiSeq	Illumina	16S_AHG7M	102.100.100/27467_16S_AHG7M	SRX3562205	NCBI Sequence Read Archive	SRP114822	http://identifiers.org/ncbi/insdc.sra:SRP114822	DNA sequence processing	AMMBI_B16S_zotus_table_Silvav132_datarelease_20032018.txt	figshare	doi:10.6084/m9.figshare.5808864.v3	https://doi.org/10.6084/m9.figshare.5808864.v3	Bacteria
102.100.100/27468	DNA sequence generation	MiSeq	Illumina	16S_AHG7M	102.100.100/27468_16S_AHG7M	SRX3562203	NCBI Sequence Read Archive	SRP114822	http://identifiers.org/ncbi/insdc.sra:SRP114822	DNA sequence processing	AMMBI_B16S_zotus_table_Silvav132_datarelease_20032018.txt	figshare	doi:10.6084/m9.figshare.5808864.v3	https://doi.org/10.6084/m9.figshare.5808864.v3	Bacteria
102.100.100/27469	DNA sequence generation	MiSeq	Illumina	16S_AHG7M	102.100.100/27469_16S_AHG7M	SRX3562197	NCBI Sequence Read Archive	SRP114822	http://identifiers.org/ncbi/insdc.sra:SRP114822	DNA sequence processing	AMMBI_B16S_zotus_table_Silvav132_datarelease_20032018.txt	figshare	doi:10.6084/m9.figshare.5808864.v3	https://doi.org/10.6084/m9.figshare.5808864.v3	Bacteria
102.100.100/27470	DNA sequence generation	MiSeq	Illumina	16S_AHG7M	102.100.100/27470_16S_AHG7M	SRX3562078	NCBI Sequence Read Archive	SRP114822	http://identifiers.org/ncbi/insdc.sra:SRP114822	DNA sequence processing	AMMBI_B16S_zotus_table_Silvav132_datarelease_20032018.txt	figshare	doi:10.6084/m9.figshare.5808864.v3	https://doi.org/10.6084/m9.figshare.5808864.v3	Bacteria
102.100.100/27471	DNA sequence generation	MiSeq	Illumina	16S_AHG7M	102.100.100/27471_16S_AHG7M	SRX3562076	NCBI Sequence Read Archive	SRP114822	http://identifiers.org/ncbi/insdc.sra:SRP114822	DNA sequence processing	AMMBI_B16S_zotus_table_Silvav132_datarelease_20032018.txt	figshare	doi:10.6084/m9.figshare.5808864.v3	https://doi.org/10.6084/m9.figshare.5808864.v3	Bacteria
102.100.100/27472	DNA sequence generation	MiSeq	Illumina	16S_AHG7M	102.100.100/27472_16S_AHG7M	SRX3562074	NCBI Sequence Read Archive	SRP114822	http://identifiers.org/ncbi/insdc.sra:SRP114822	DNA sequence processing	AMMBI_B16S_zotus_table_Silvav132_datarelease_20032018.txt	figshare	doi:10.6084/m9.figshare.5808864.v3	https://doi.org/10.6084/m9.figshare.5808864.v3	Bacteria
102.100.100/27473	DNA sequence generation	MiSeq	Illumina	16S_AHG7M	102.100.100/27473_16S_AHG7M	SRX3562072	NCBI Sequence Read Archive	SRP114822	http://identifiers.org/ncbi/insdc.sra:SRP114822	DNA sequence processing	AMMBI_B16S_zotus_table_Silvav132_datarelease_20032018.txt	figshare	doi:10.6084/m9.figshare.5808864.v3	https://doi.org/10.6084/m9.figshare.5808864.v3	Bacteria
102.100.100/27474	DNA sequence generation	MiSeq	Illumina	16S_AHG7M	102.100.100/27474_16S_AHG7M	SRX3562070	NCBI Sequence Read Archive	SRP114822	http://identifiers.org/ncbi/insdc.sra:SRP114822	DNA sequence processing	AMMBI_B16S_zotus_table_Silvav132_datarelease_20032018.txt	figshare	doi:10.6084/m9.figshare.5808864.v3	https://doi.org/10.6084/m9.figshare.5808864.v3	Bacteria
102.100.100/27475	DNA sequence generation	MiSeq	Illumina	16S_AHG7M	102.100.100/27475_16S_AHG7M	SRX3562412	NCBI Sequence Read Archive	SRP114822	http://identifiers.org/ncbi/insdc.sra:SRP114822	DNA sequence processing	AMMBI_B16S_zotus_table_Silvav132_datarelease_20032018.txt	figshare	doi:10.6084/m9.figshare.5808864.v3	https://doi.org/10.6084/m9.figshare.5808864.v3	Bacteria
102.100.100/27476	DNA sequence generation	MiSeq	Illumina	16S_AHG7M	102.100.100/27476_16S_AHG7M	SRX3562414	NCBI Sequence Read Archive	SRP114822	http://identifiers.org/ncbi/insdc.sra:SRP114822	DNA sequence processing	AMMBI_B16S_zotus_table_Silvav132_datarelease_20032018.txt	figshare	doi:10.6084/m9.figshare.5808864.v3	https://doi.org/10.6084/m9.figshare.5808864.v3	Bacteria
102.100.100/27477	DNA sequence generation	MiSeq	Illumina	16S_AHG7M	102.100.100/27477_16S_AHG7M	SRX3562416	NCBI Sequence Read Archive	SRP114822	http://identifiers.org/ncbi/insdc.sra:SRP114822	DNA sequence processing	AMMBI_B16S_zotus_table_Silvav132_datarelease_20032018.txt	figshare	doi:10.6084/m9.figshare.5808864.v3	https://doi.org/10.6084/m9.figshare.5808864.v3	Bacteria
102.100.100/27478	DNA sequence generation	MiSeq	Illumina	16S_AHG7M	102.100.100/27478_16S_AHG7M	SRX3562418	NCBI Sequence Read Archive	SRP114822	http://identifiers.org/ncbi/insdc.sra:SRP114822	DNA sequence processing	AMMBI_B16S_zotus_table_Silvav132_datarelease_20032018.txt	figshare	doi:10.6084/m9.figshare.5808864.v3	https://doi.org/10.6084/m9.figshare.5808864.v3	Bacteria
102.100.100/27479	DNA sequence generation	MiSeq	Illumina	16S_AHG7M	102.100.100/27479_16S_AHG7M	SRX3562420	NCBI Sequence Read Archive	SRP114822	http://identifiers.org/ncbi/insdc.sra:SRP114822	DNA sequence processing	AMMBI_B16S_zotus_table_Silvav132_datarelease_20032018.txt	figshare	doi:10.6084/m9.figshare.5808864.v3	https://doi.org/10.6084/m9.figshare.5808864.v3	Bacteria
102.100.100/27480	DNA sequence generation	MiSeq	Illumina	16S_AHG7M	102.100.100/27480_16S_AHG7M	SRX3562256	NCBI Sequence Read Archive	SRP114822	http://identifiers.org/ncbi/insdc.sra:SRP114822	DNA sequence processing	AMMBI_B16S_zotus_table_Silvav132_datarelease_20032018.txt	figshare	doi:10.6084/m9.figshare.5808864.v3	https://doi.org/10.6084/m9.figshare.5808864.v3	Bacteria
102.100.100/27481	DNA sequence generation	MiSeq	Illumina	16S_AHG7M	102.100.100/27481_16S_AHG7M	SRX3562258	NCBI Sequence Read Archive	SRP114822	http://identifiers.org/ncbi/insdc.sra:SRP114822	DNA sequence processing	AMMBI_B16S_zotus_table_Silvav132_datarelease_20032018.txt	figshare	doi:10.6084/m9.figshare.5808864.v3	https://doi.org/10.6084/m9.figshare.5808864.v3	Bacteria
102.100.100/27482	DNA sequence generation	MiSeq	Illumina	16S_AHG7M	102.100.100/27482_16S_AHG7M	SRX3562252	NCBI Sequence Read Archive	SRP114822	http://identifiers.org/ncbi/insdc.sra:SRP114822	DNA sequence processing	AMMBI_B16S_zotus_table_Silvav132_datarelease_20032018.txt	figshare	doi:10.6084/m9.figshare.5808864.v3	https://doi.org/10.6084/m9.figshare.5808864.v3	Bacteria
102.100.100/27483	DNA sequence generation	MiSeq	Illumina	16S_AHG7M	102.100.100/27483_16S_AHG7M	SRX3562254	NCBI Sequence Read Archive	SRP114822	http://identifiers.org/ncbi/insdc.sra:SRP114822	DNA sequence processing	AMMBI_B16S_zotus_table_Silvav132_datarelease_20032018.txt	figshare	doi:10.6084/m9.figshare.5808864.v3	https://doi.org/10.6084/m9.figshare.5808864.v3	Bacteria
102.100.100/27484	DNA sequence generation	MiSeq	Illumina	16S_AHG7M	102.100.100/27484_16S_AHG7M	SRX3562260	NCBI Sequence Read Archive	SRP114822	http://identifiers.org/ncbi/insdc.sra:SRP114822	DNA sequence processing	AMMBI_B16S_zotus_table_Silvav132_datarelease_20032018.txt	figshare	doi:10.6084/m9.figshare.5808864.v3	https://doi.org/10.6084/m9.figshare.5808864.v3	Bacteria
102.100.100/27485	DNA sequence generation	MiSeq	Illumina	16S_AHG7M	102.100.100/27485_16S_AHG7M	SRX3562107	NCBI Sequence Read Archive	SRP114822	http://identifiers.org/ncbi/insdc.sra:SRP114822	DNA sequence processing	AMMBI_B16S_zotus_table_Silvav132_datarelease_20032018.txt	figshare	doi:10.6084/m9.figshare.5808864.v3	https://doi.org/10.6084/m9.figshare.5808864.v3	Bacteria
102.100.100/27486	DNA sequence generation	MiSeq	Illumina	16S_AHG7M	102.100.100/27486_16S_AHG7M	SRX3562105	NCBI Sequence Read Archive	SRP114822	http://identifiers.org/ncbi/insdc.sra:SRP114822	DNA sequence processing	AMMBI_B16S_zotus_table_Silvav132_datarelease_20032018.txt	figshare	doi:10.6084/m9.figshare.5808864.v3	https://doi.org/10.6084/m9.figshare.5808864.v3	Bacteria
102.100.100/27487	DNA sequence generation	MiSeq	Illumina	16S_AHG7M	102.100.100/27487_16S_AHG7M	SRX3562103	NCBI Sequence Read Archive	SRP114822	http://identifiers.org/ncbi/insdc.sra:SRP114822	DNA sequence processing	AMMBI_B16S_zotus_table_Silvav132_datarelease_20032018.txt	figshare	doi:10.6084/m9.figshare.5808864.v3	https://doi.org/10.6084/m9.figshare.5808864.v3	Bacteria
102.100.100/27488	DNA sequence generation	MiSeq	Illumina	16S_AHG7M	102.100.100/27488_16S_AHG7M	SRX3562101	NCBI Sequence Read Archive	SRP114822	http://identifiers.org/ncbi/insdc.sra:SRP114822	DNA sequence processing	AMMBI_B16S_zotus_table_Silvav132_datarelease_20032018.txt	figshare	doi:10.6084/m9.figshare.5808864.v3	https://doi.org/10.6084/m9.figshare.5808864.v3	Bacteria
102.100.100/27489	DNA sequence generation	MiSeq	Illumina	16S_AHG7M	102.100.100/27489_16S_AHG7M	SRX3562109	NCBI Sequence Read Archive	SRP114822	http://identifiers.org/ncbi/insdc.sra:SRP114822	DNA sequence processing	AMMBI_B16S_zotus_table_Silvav132_datarelease_20032018.txt	figshare	doi:10.6084/m9.figshare.5808864.v3	https://doi.org/10.6084/m9.figshare.5808864.v3	Bacteria
102.100.100/27490	DNA sequence generation	MiSeq	Illumina	16S_AHG7M	102.100.100/27490_16S_AHG7M	SRX3561970	NCBI Sequence Read Archive	SRP114822	http://identifiers.org/ncbi/insdc.sra:SRP114822	DNA sequence processing	AMMBI_B16S_zotus_table_Silvav132_datarelease_20032018.txt	figshare	doi:10.6084/m9.figshare.5808864.v3	https://doi.org/10.6084/m9.figshare.5808864.v3	Bacteria
102.100.100/27491	DNA sequence generation	MiSeq	Illumina	16S_AHG7M	102.100.100/27491_16S_AHG7M	SRX3561968	NCBI Sequence Read Archive	SRP114822	http://identifiers.org/ncbi/insdc.sra:SRP114822	DNA sequence processing	AMMBI_B16S_zotus_table_Silvav132_datarelease_20032018.txt	figshare	doi:10.6084/m9.figshare.5808864.v3	https://doi.org/10.6084/m9.figshare.5808864.v3	Bacteria
102.100.100/27492	DNA sequence generation	MiSeq	Illumina	16S_AHG7M	102.100.100/27492_16S_AHG7M	SRX3561974	NCBI Sequence Read Archive	SRP114822	http://identifiers.org/ncbi/insdc.sra:SRP114822	DNA sequence processing	AMMBI_B16S_zotus_table_Silvav132_datarelease_20032018.txt	figshare	doi:10.6084/m9.figshare.5808864.v3	https://doi.org/10.6084/m9.figshare.5808864.v3	Bacteria
102.100.100/27493	DNA sequence generation	MiSeq	Illumina	16S_AHG7M	102.100.100/27493_16S_AHG7M	SRX3561972	NCBI Sequence Read Archive	SRP114822	http://identifiers.org/ncbi/insdc.sra:SRP114822	DNA sequence processing	AMMBI_B16S_zotus_table_Silvav132_datarelease_20032018.txt	figshare	doi:10.6084/m9.figshare.5808864.v3	https://doi.org/10.6084/m9.figshare.5808864.v3	Bacteria
102.100.100/27494	DNA sequence generation	MiSeq	Illumina	16S_AHG7M	102.100.100/27494_16S_AHG7M	SRX3561966	NCBI Sequence Read Archive	SRP114822	http://identifiers.org/ncbi/insdc.sra:SRP114822	DNA sequence processing	AMMBI_B16S_zotus_table_Silvav132_datarelease_20032018.txt	figshare	doi:10.6084/m9.figshare.5808864.v3	https://doi.org/10.6084/m9.figshare.5808864.v3	Bacteria
102.100.100/27495	DNA sequence generation	MiSeq	Illumina	16S_AHG7M	102.100.100/27495_16S_AHG7M	SRX3562339	NCBI Sequence Read Archive	SRP114822	http://identifiers.org/ncbi/insdc.sra:SRP114822	DNA sequence processing	AMMBI_B16S_zotus_table_Silvav132_datarelease_20032018.txt	figshare	doi:10.6084/m9.figshare.5808864.v3	https://doi.org/10.6084/m9.figshare.5808864.v3	Bacteria
102.100.100/27496	DNA sequence generation	MiSeq	Illumina	16S_AHG7M	102.100.100/27496_16S_AHG7M	SRX3562341	NCBI Sequence Read Archive	SRP114822	http://identifiers.org/ncbi/insdc.sra:SRP114822	DNA sequence processing	AMMBI_B16S_zotus_table_Silvav132_datarelease_20032018.txt	figshare	doi:10.6084/m9.figshare.5808864.v3	https://doi.org/10.6084/m9.figshare.5808864.v3	Bacteria
102.100.100/27497	DNA sequence generation	MiSeq	Illumina	16S_AHG7M	102.100.100/27497_16S_AHG7M	SRX3562335	NCBI Sequence Read Archive	SRP114822	http://identifiers.org/ncbi/insdc.sra:SRP114822	DNA sequence processing	AMMBI_B16S_zotus_table_Silvav132_datarelease_20032018.txt	figshare	doi:10.6084/m9.figshare.5808864.v3	https://doi.org/10.6084/m9.figshare.5808864.v3	Bacteria
102.100.100/27498	DNA sequence generation	MiSeq	Illumina	16S_AHG7M	102.100.100/27498_16S_AHG7M	SRX3562337	NCBI Sequence Read Archive	SRP114822	http://identifiers.org/ncbi/insdc.sra:SRP114822	DNA sequence processing	AMMBI_B16S_zotus_table_Silvav132_datarelease_20032018.txt	figshare	doi:10.6084/m9.figshare.5808864.v3	https://doi.org/10.6084/m9.figshare.5808864.v3	Bacteria
102.100.100/27499	DNA sequence generation	MiSeq	Illumina	16S_AHG7M	102.100.100/27499_16S_AHG7M	SRX3562333	NCBI Sequence Read Archive	SRP114822	http://identifiers.org/ncbi/insdc.sra:SRP114822	DNA sequence processing	AMMBI_B16S_zotus_table_Silvav132_datarelease_20032018.txt	figshare	doi:10.6084/m9.figshare.5808864.v3	https://doi.org/10.6084/m9.figshare.5808864.v3	Bacteria
102.100.100/27500	DNA sequence generation	MiSeq	Illumina	16S_AHG7M	102.100.100/27500_16S_AHG7M	SRX3561447	NCBI Sequence Read Archive	SRP114822	http://identifiers.org/ncbi/insdc.sra:SRP114822	DNA sequence processing	AMMBI_B16S_zotus_table_Silvav132_datarelease_20032018.txt	figshare	doi:10.6084/m9.figshare.5808864.v3	https://doi.org/10.6084/m9.figshare.5808864.v3	Bacteria
102.100.100/27501	DNA sequence generation	MiSeq	Illumina	16S_AHG7M	102.100.100/27501_16S_AHG7M	SRX3561138	NCBI Sequence Read Archive	SRP114822	http://identifiers.org/ncbi/insdc.sra:SRP114822	DNA sequence processing	AMMBI_B16S_zotus_table_Silvav132_datarelease_20032018.txt	figshare	doi:10.6084/m9.figshare.5808864.v3	https://doi.org/10.6084/m9.figshare.5808864.v3	Bacteria
102.100.100/27502	DNA sequence generation	MiSeq	Illumina	16S_AHG7M	102.100.100/27502_16S_AHG7M	SRX3561376	NCBI Sequence Read Archive	SRP114822	http://identifiers.org/ncbi/insdc.sra:SRP114822	DNA sequence processing	AMMBI_B16S_zotus_table_Silvav132_datarelease_20032018.txt	figshare	doi:10.6084/m9.figshare.5808864.v3	https://doi.org/10.6084/m9.figshare.5808864.v3	Bacteria
102.100.100/27503	DNA sequence generation	MiSeq	Illumina	16S_AHG7M	102.100.100/27503_16S_AHG7M	SRX3561385	NCBI Sequence Read Archive	SRP114822	http://identifiers.org/ncbi/insdc.sra:SRP114822	DNA sequence processing	AMMBI_B16S_zotus_table_Silvav132_datarelease_20032018.txt	figshare	doi:10.6084/m9.figshare.5808864.v3	https://doi.org/10.6084/m9.figshare.5808864.v3	Bacteria
102.100.100/27504	DNA sequence generation	MiSeq	Illumina	16S_AHG7M	102.100.100/27504_16S_AHG7M	SRX3561113	NCBI Sequence Read Archive	SRP114822	http://identifiers.org/ncbi/insdc.sra:SRP114822	DNA sequence processing	AMMBI_B16S_zotus_table_Silvav132_datarelease_20032018.txt	figshare	doi:10.6084/m9.figshare.5808864.v3	https://doi.org/10.6084/m9.figshare.5808864.v3	Bacteria
102.100.100/27505	DNA sequence generation	MiSeq	Illumina	16S_AHG7M	102.100.100/27505_16S_AHG7M	SRX3561298	NCBI Sequence Read Archive	SRP114822	http://identifiers.org/ncbi/insdc.sra:SRP114822	DNA sequence processing	AMMBI_B16S_zotus_table_Silvav132_datarelease_20032018.txt	figshare	doi:10.6084/m9.figshare.5808864.v3	https://doi.org/10.6084/m9.figshare.5808864.v3	Bacteria
102.100.100/27506	DNA sequence generation	MiSeq	Illumina	16S_AHG7M	102.100.100/27506_16S_AHG7M	SRX3561296	NCBI Sequence Read Archive	SRP114822	http://identifiers.org/ncbi/insdc.sra:SRP114822	DNA sequence processing	AMMBI_B16S_zotus_table_Silvav132_datarelease_20032018.txt	figshare	doi:10.6084/m9.figshare.5808864.v3	https://doi.org/10.6084/m9.figshare.5808864.v3	Bacteria
102.100.100/27507	DNA sequence generation	MiSeq	Illumina	16S_AHG7M	102.100.100/27507_16S_AHG7M	SRX3561302	NCBI Sequence Read Archive	SRP114822	http://identifiers.org/ncbi/insdc.sra:SRP114822	DNA sequence processing	AMMBI_B16S_zotus_table_Silvav132_datarelease_20032018.txt	figshare	doi:10.6084/m9.figshare.5808864.v3	https://doi.org/10.6084/m9.figshare.5808864.v3	Bacteria
102.100.100/27508	DNA sequence generation	MiSeq	Illumina	16S_AHG7M	102.100.100/27508_16S_AHG7M	SRX3561300	NCBI Sequence Read Archive	SRP114822	http://identifiers.org/ncbi/insdc.sra:SRP114822	DNA sequence processing	AMMBI_B16S_zotus_table_Silvav132_datarelease_20032018.txt	figshare	doi:10.6084/m9.figshare.5808864.v3	https://doi.org/10.6084/m9.figshare.5808864.v3	Bacteria
102.100.100/27509	DNA sequence generation	MiSeq	Illumina	16S_AHG7M	102.100.100/27509_16S_AHG7M	SRX3561294	NCBI Sequence Read Archive	SRP114822	http://identifiers.org/ncbi/insdc.sra:SRP114822	DNA sequence processing	AMMBI_B16S_zotus_table_Silvav132_datarelease_20032018.txt	figshare	doi:10.6084/m9.figshare.5808864.v3	https://doi.org/10.6084/m9.figshare.5808864.v3	Bacteria
102.100.100/27510	DNA sequence generation	MiSeq	Illumina	16S_AHG7M	102.100.100/27510_16S_AHG7M	SRX3561428	NCBI Sequence Read Archive	SRP114822	http://identifiers.org/ncbi/insdc.sra:SRP114822	DNA sequence processing	AMMBI_B16S_zotus_table_Silvav132_datarelease_20032018.txt	figshare	doi:10.6084/m9.figshare.5808864.v3	https://doi.org/10.6084/m9.figshare.5808864.v3	Bacteria
102.100.100/27511	DNA sequence generation	MiSeq	Illumina	16S_AHG7M	102.100.100/27511_16S_AHG7M	SRX3561426	NCBI Sequence Read Archive	SRP114822	http://identifiers.org/ncbi/insdc.sra:SRP114822	DNA sequence processing	AMMBI_B16S_zotus_table_Silvav132_datarelease_20032018.txt	figshare	doi:10.6084/m9.figshare.5808864.v3	https://doi.org/10.6084/m9.figshare.5808864.v3	Bacteria
102.100.100/27512	DNA sequence generation	MiSeq	Illumina	16S_AHG7M	102.100.100/27512_16S_AHG7M	SRX3561424	NCBI Sequence Read Archive	SRP114822	http://identifiers.org/ncbi/insdc.sra:SRP114822	DNA sequence processing	AMMBI_B16S_zotus_table_Silvav132_datarelease_20032018.txt	figshare	doi:10.6084/m9.figshare.5808864.v3	https://doi.org/10.6084/m9.figshare.5808864.v3	Bacteria
102.100.100/27513	DNA sequence generation	MiSeq	Illumina	16S_AHG7M	102.100.100/27513_16S_AHG7M	SRX3561422	NCBI Sequence Read Archive	SRP114822	http://identifiers.org/ncbi/insdc.sra:SRP114822	DNA sequence processing	AMMBI_B16S_zotus_table_Silvav132_datarelease_20032018.txt	figshare	doi:10.6084/m9.figshare.5808864.v3	https://doi.org/10.6084/m9.figshare.5808864.v3	Bacteria
102.100.100/27514	DNA sequence generation	MiSeq	Illumina	16S_AHG7M	102.100.100/27514_16S_AHG7M	SRX3561430	NCBI Sequence Read Archive	SRP114822	http://identifiers.org/ncbi/insdc.sra:SRP114822	DNA sequence processing	AMMBI_B16S_zotus_table_Silvav132_datarelease_20032018.txt	figshare	doi:10.6084/m9.figshare.5808864.v3	https://doi.org/10.6084/m9.figshare.5808864.v3	Bacteria
102.100.100/27515	DNA sequence generation	MiSeq	Illumina	16S_AHG7M	102.100.100/27515_16S_AHG7M	SRX3561152	NCBI Sequence Read Archive	SRP114822	http://identifiers.org/ncbi/insdc.sra:SRP114822	DNA sequence processing	AMMBI_B16S_zotus_table_Silvav132_datarelease_20032018.txt	figshare	doi:10.6084/m9.figshare.5808864.v3	https://doi.org/10.6084/m9.figshare.5808864.v3	Bacteria
102.100.100/27516	DNA sequence generation	MiSeq	Illumina	16S_AHG7M	102.100.100/27516_16S_AHG7M	SRX3561154	NCBI Sequence Read Archive	SRP114822	http://identifiers.org/ncbi/insdc.sra:SRP114822	DNA sequence processing	AMMBI_B16S_zotus_table_Silvav132_datarelease_20032018.txt	figshare	doi:10.6084/m9.figshare.5808864.v3	https://doi.org/10.6084/m9.figshare.5808864.v3	Bacteria
102.100.100/27517	DNA sequence generation	MiSeq	Illumina	16S_AHG7M	102.100.100/27517_16S_AHG7M	SRX3561156	NCBI Sequence Read Archive	SRP114822	http://identifiers.org/ncbi/insdc.sra:SRP114822	DNA sequence processing	AMMBI_B16S_zotus_table_Silvav132_datarelease_20032018.txt	figshare	doi:10.6084/m9.figshare.5808864.v3	https://doi.org/10.6084/m9.figshare.5808864.v3	Bacteria
102.100.100/27518	DNA sequence generation	MiSeq	Illumina	16S_AHG7M	102.100.100/27518_16S_AHG7M	SRX3561158	NCBI Sequence Read Archive	SRP114822	http://identifiers.org/ncbi/insdc.sra:SRP114822	DNA sequence processing	AMMBI_B16S_zotus_table_Silvav132_datarelease_20032018.txt	figshare	doi:10.6084/m9.figshare.5808864.v3	https://doi.org/10.6084/m9.figshare.5808864.v3	Bacteria
102.100.100/27519	DNA sequence generation	MiSeq	Illumina	16S_AHG7M	102.100.100/27519_16S_AHG7M	SRX3561160	NCBI Sequence Read Archive	SRP114822	http://identifiers.org/ncbi/insdc.sra:SRP114822	DNA sequence processing	AMMBI_B16S_zotus_table_Silvav132_datarelease_20032018.txt	figshare	doi:10.6084/m9.figshare.5808864.v3	https://doi.org/10.6084/m9.figshare.5808864.v3	Bacteria
102.100.100/27520	DNA sequence generation	MiSeq	Illumina	16S_AHG7M	102.100.100/27520_16S_AHG7M	SRX3561165	NCBI Sequence Read Archive	SRP114822	http://identifiers.org/ncbi/insdc.sra:SRP114822	DNA sequence processing	AMMBI_B16S_zotus_table_Silvav132_datarelease_20032018.txt	figshare	doi:10.6084/m9.figshare.5808864.v3	https://doi.org/10.6084/m9.figshare.5808864.v3	Bacteria
102.100.100/27521	DNA sequence generation	MiSeq	Illumina	16S_AHG7M	102.100.100/27521_16S_AHG7M	SRX3561167	NCBI Sequence Read Archive	SRP114822	http://identifiers.org/ncbi/insdc.sra:SRP114822	DNA sequence processing	AMMBI_B16S_zotus_table_Silvav132_datarelease_20032018.txt	figshare	doi:10.6084/m9.figshare.5808864.v3	https://doi.org/10.6084/m9.figshare.5808864.v3	Bacteria
102.100.100/27522	DNA sequence generation	MiSeq	Illumina	16S_AHG7M	102.100.100/27522_16S_AHG7M	SRX3561161	NCBI Sequence Read Archive	SRP114822	http://identifiers.org/ncbi/insdc.sra:SRP114822	DNA sequence processing	AMMBI_B16S_zotus_table_Silvav132_datarelease_20032018.txt	figshare	doi:10.6084/m9.figshare.5808864.v3	https://doi.org/10.6084/m9.figshare.5808864.v3	Bacteria
102.100.100/27523	DNA sequence generation	MiSeq	Illumina	16S_AHG7M	102.100.100/27523_16S_AHG7M	SRX3561163	NCBI Sequence Read Archive	SRP114822	http://identifiers.org/ncbi/insdc.sra:SRP114822	DNA sequence processing	AMMBI_B16S_zotus_table_Silvav132_datarelease_20032018.txt	figshare	doi:10.6084/m9.figshare.5808864.v3	https://doi.org/10.6084/m9.figshare.5808864.v3	Bacteria
102.100.100/27524	DNA sequence generation	MiSeq	Illumina	16S_AHG7M	102.100.100/27524_16S_AHG7M	SRX3561169	NCBI Sequence Read Archive	SRP114822	http://identifiers.org/ncbi/insdc.sra:SRP114822	DNA sequence processing	AMMBI_B16S_zotus_table_Silvav132_datarelease_20032018.txt	figshare	doi:10.6084/m9.figshare.5808864.v3	https://doi.org/10.6084/m9.figshare.5808864.v3	Bacteria
102.100.100/27525	DNA sequence generation	MiSeq	Illumina	16S_AHG7M	102.100.100/27525_16S_AHG7M	SRX3561264	NCBI Sequence Read Archive	SRP114822	http://identifiers.org/ncbi/insdc.sra:SRP114822	DNA sequence processing	AMMBI_B16S_zotus_table_Silvav132_datarelease_20032018.txt	figshare	doi:10.6084/m9.figshare.5808864.v3	https://doi.org/10.6084/m9.figshare.5808864.v3	Bacteria
102.100.100/27526	DNA sequence generation	MiSeq	Illumina	16S_AHG7M	102.100.100/27526_16S_AHG7M	SRX3561262	NCBI Sequence Read Archive	SRP114822	http://identifiers.org/ncbi/insdc.sra:SRP114822	DNA sequence processing	AMMBI_B16S_zotus_table_Silvav132_datarelease_20032018.txt	figshare	doi:10.6084/m9.figshare.5808864.v3	https://doi.org/10.6084/m9.figshare.5808864.v3	Bacteria
102.100.100/27527	DNA sequence generation	MiSeq	Illumina	16S_AHG7M	102.100.100/27527_16S_AHG7M	SRX3561260	NCBI Sequence Read Archive	SRP114822	http://identifiers.org/ncbi/insdc.sra:SRP114822	DNA sequence processing	AMMBI_B16S_zotus_table_Silvav132_datarelease_20032018.txt	figshare	doi:10.6084/m9.figshare.5808864.v3	https://doi.org/10.6084/m9.figshare.5808864.v3	Bacteria
102.100.100/27528	DNA sequence generation	MiSeq	Illumina	16S_AHG7M	102.100.100/27528_16S_AHG7M	SRX3561258	NCBI Sequence Read Archive	SRP114822	http://identifiers.org/ncbi/insdc.sra:SRP114822	DNA sequence processing	AMMBI_B16S_zotus_table_Silvav132_datarelease_20032018.txt	figshare	doi:10.6084/m9.figshare.5808864.v3	https://doi.org/10.6084/m9.figshare.5808864.v3	Bacteria
102.100.100/27529	DNA sequence generation	MiSeq	Illumina	16S_AHG7M	102.100.100/27529_16S_AHG7M	SRX3561266	NCBI Sequence Read Archive	SRP114822	http://identifiers.org/ncbi/insdc.sra:SRP114822	DNA sequence processing	AMMBI_B16S_zotus_table_Silvav132_datarelease_20032018.txt	figshare	doi:10.6084/m9.figshare.5808864.v3	https://doi.org/10.6084/m9.figshare.5808864.v3	Bacteria
102.100.100/27530	DNA sequence generation	MiSeq	Illumina	16S_AHG7M	102.100.100/27530_16S_AHG7M	SRX3561363	NCBI Sequence Read Archive	SRP114822	http://identifiers.org/ncbi/insdc.sra:SRP114822	DNA sequence processing	AMMBI_B16S_zotus_table_Silvav132_datarelease_20032018.txt	figshare	doi:10.6084/m9.figshare.5808864.v3	https://doi.org/10.6084/m9.figshare.5808864.v3	Bacteria
102.100.100/27531	DNA sequence generation	MiSeq	Illumina	16S_AHG7M	102.100.100/27531_16S_AHG7M	SRX3561361	NCBI Sequence Read Archive	SRP114822	http://identifiers.org/ncbi/insdc.sra:SRP114822	DNA sequence processing	AMMBI_B16S_zotus_table_Silvav132_datarelease_20032018.txt	figshare	doi:10.6084/m9.figshare.5808864.v3	https://doi.org/10.6084/m9.figshare.5808864.v3	Bacteria
102.100.100/27532	DNA sequence generation	MiSeq	Illumina	16S_AHG7M	102.100.100/27532_16S_AHG7M	SRX3561367	NCBI Sequence Read Archive	SRP114822	http://identifiers.org/ncbi/insdc.sra:SRP114822	DNA sequence processing	AMMBI_B16S_zotus_table_Silvav132_datarelease_20032018.txt	figshare	doi:10.6084/m9.figshare.5808864.v3	https://doi.org/10.6084/m9.figshare.5808864.v3	Bacteria
102.100.100/27533	DNA sequence generation	MiSeq	Illumina	16S_AHG7M	102.100.100/27533_16S_AHG7M	SRX3561365	NCBI Sequence Read Archive	SRP114822	http://identifiers.org/ncbi/insdc.sra:SRP114822	DNA sequence processing	AMMBI_B16S_zotus_table_Silvav132_datarelease_20032018.txt	figshare	doi:10.6084/m9.figshare.5808864.v3	https://doi.org/10.6084/m9.figshare.5808864.v3	Bacteria
102.100.100/27534	DNA sequence generation	MiSeq	Illumina	16S_AHG7M	102.100.100/27534_16S_AHG7M	SRX3561369	NCBI Sequence Read Archive	SRP114822	http://identifiers.org/ncbi/insdc.sra:SRP114822	DNA sequence processing	AMMBI_B16S_zotus_table_Silvav132_datarelease_20032018.txt	figshare	doi:10.6084/m9.figshare.5808864.v3	https://doi.org/10.6084/m9.figshare.5808864.v3	Bacteria
102.100.100/27535	DNA sequence generation	MiSeq	Illumina	16S_AHG7M	102.100.100/27535_16S_AHG7M	SRX3561134	NCBI Sequence Read Archive	SRP114822	http://identifiers.org/ncbi/insdc.sra:SRP114822	DNA sequence processing	AMMBI_B16S_zotus_table_Silvav132_datarelease_20032018.txt	figshare	doi:10.6084/m9.figshare.5808864.v3	https://doi.org/10.6084/m9.figshare.5808864.v3	Bacteria
102.100.100/27536	DNA sequence generation	MiSeq	Illumina	16S_AHG7M	102.100.100/27536_16S_AHG7M	SRX3561107	NCBI Sequence Read Archive	SRP114822	http://identifiers.org/ncbi/insdc.sra:SRP114822	DNA sequence processing	AMMBI_B16S_zotus_table_Silvav132_datarelease_20032018.txt	figshare	doi:10.6084/m9.figshare.5808864.v3	https://doi.org/10.6084/m9.figshare.5808864.v3	Bacteria
102.100.100/27537	DNA sequence generation	MiSeq	Illumina	16S_AHG7M	102.100.100/27537_16S_AHG7M	SRX3561101	NCBI Sequence Read Archive	SRP114822	http://identifiers.org/ncbi/insdc.sra:SRP114822	DNA sequence processing	AMMBI_B16S_zotus_table_Silvav132_datarelease_20032018.txt	figshare	doi:10.6084/m9.figshare.5808864.v3	https://doi.org/10.6084/m9.figshare.5808864.v3	Bacteria
102.100.100/27538	DNA sequence generation	MiSeq	Illumina	16S_AHG7M	102.100.100/27538_16S_AHG7M	SRX3561103	NCBI Sequence Read Archive	SRP114822	http://identifiers.org/ncbi/insdc.sra:SRP114822	DNA sequence processing	AMMBI_B16S_zotus_table_Silvav132_datarelease_20032018.txt	figshare	doi:10.6084/m9.figshare.5808864.v3	https://doi.org/10.6084/m9.figshare.5808864.v3	Bacteria
102.100.100/27539	DNA sequence generation	MiSeq	Illumina	16S_AHG7M	102.100.100/27539_16S_AHG7M	SRX3561099	NCBI Sequence Read Archive	SRP114822	http://identifiers.org/ncbi/insdc.sra:SRP114822	DNA sequence processing	AMMBI_B16S_zotus_table_Silvav132_datarelease_20032018.txt	figshare	doi:10.6084/m9.figshare.5808864.v3	https://doi.org/10.6084/m9.figshare.5808864.v3	Bacteria
102.100.100/27540	DNA sequence generation	MiSeq	Illumina	16S_AHG7M	102.100.100/27540_16S_AHG7M	SRX3561078	NCBI Sequence Read Archive	SRP114822	http://identifiers.org/ncbi/insdc.sra:SRP114822	DNA sequence processing	AMMBI_B16S_zotus_table_Silvav132_datarelease_20032018.txt	figshare	doi:10.6084/m9.figshare.5808864.v3	https://doi.org/10.6084/m9.figshare.5808864.v3	Bacteria
102.100.100/27541	DNA sequence generation	MiSeq	Illumina	16S_AHG7M	102.100.100/27541_16S_AHG7M	SRX3561080	NCBI Sequence Read Archive	SRP114822	http://identifiers.org/ncbi/insdc.sra:SRP114822	DNA sequence processing	AMMBI_B16S_zotus_table_Silvav132_datarelease_20032018.txt	figshare	doi:10.6084/m9.figshare.5808864.v3	https://doi.org/10.6084/m9.figshare.5808864.v3	Bacteria
102.100.100/27542	DNA sequence generation	MiSeq	Illumina	16S_AHG7M	102.100.100/27542_16S_AHG7M	SRX3561082	NCBI Sequence Read Archive	SRP114822	http://identifiers.org/ncbi/insdc.sra:SRP114822	DNA sequence processing	AMMBI_B16S_zotus_table_Silvav132_datarelease_20032018.txt	figshare	doi:10.6084/m9.figshare.5808864.v3	https://doi.org/10.6084/m9.figshare.5808864.v3	Bacteria
102.100.100/27543	DNA sequence generation	MiSeq	Illumina	16S_AHG7M	102.100.100/27543_16S_AHG7M	SRX3561084	NCBI Sequence Read Archive	SRP114822	http://identifiers.org/ncbi/insdc.sra:SRP114822	DNA sequence processing	AMMBI_B16S_zotus_table_Silvav132_datarelease_20032018.txt	figshare	doi:10.6084/m9.figshare.5808864.v3	https://doi.org/10.6084/m9.figshare.5808864.v3	Bacteria
102.100.100/27544	DNA sequence generation	MiSeq	Illumina	16S_AHG7M	102.100.100/27544_16S_AHG7M	SRX3561086	NCBI Sequence Read Archive	SRP114822	http://identifiers.org/ncbi/insdc.sra:SRP114822	DNA sequence processing	AMMBI_B16S_zotus_table_Silvav132_datarelease_20032018.txt	figshare	doi:10.6084/m9.figshare.5808864.v3	https://doi.org/10.6084/m9.figshare.5808864.v3	Bacteria
102.100.100/27545	DNA sequence generation	MiSeq	Illumina	16S_AHG7M	102.100.100/27545_16S_AHG7M	SRX3561194	NCBI Sequence Read Archive	SRP114822	http://identifiers.org/ncbi/insdc.sra:SRP114822	DNA sequence processing	AMMBI_B16S_zotus_table_Silvav132_datarelease_20032018.txt	figshare	doi:10.6084/m9.figshare.5808864.v3	https://doi.org/10.6084/m9.figshare.5808864.v3	Bacteria
102.100.100/27546	DNA sequence generation	MiSeq	Illumina	16S_AHG7M	102.100.100/27546_16S_AHG7M	SRX3561192	NCBI Sequence Read Archive	SRP114822	http://identifiers.org/ncbi/insdc.sra:SRP114822	DNA sequence processing	AMMBI_B16S_zotus_table_Silvav132_datarelease_20032018.txt	figshare	doi:10.6084/m9.figshare.5808864.v3	https://doi.org/10.6084/m9.figshare.5808864.v3	Bacteria
102.100.100/27547	DNA sequence generation	MiSeq	Illumina	16S_AHG7M	102.100.100/27547_16S_AHG7M	SRX3561198	NCBI Sequence Read Archive	SRP114822	http://identifiers.org/ncbi/insdc.sra:SRP114822	DNA sequence processing	AMMBI_B16S_zotus_table_Silvav132_datarelease_20032018.txt	figshare	doi:10.6084/m9.figshare.5808864.v3	https://doi.org/10.6084/m9.figshare.5808864.v3	Bacteria
102.100.100/27548	DNA sequence generation	MiSeq	Illumina	16S_AHG7M	102.100.100/27548_16S_AHG7M	SRX3561333	NCBI Sequence Read Archive	SRP114822	http://identifiers.org/ncbi/insdc.sra:SRP114822	DNA sequence processing	AMMBI_B16S_zotus_table_Silvav132_datarelease_20032018.txt	figshare	doi:10.6084/m9.figshare.5808864.v3	https://doi.org/10.6084/m9.figshare.5808864.v3	Bacteria
102.100.100/27549	DNA sequence generation	MiSeq	Illumina	16S_AHG7M	102.100.100/27549_16S_AHG7M	SRX3561350	NCBI Sequence Read Archive	SRP114822	http://identifiers.org/ncbi/insdc.sra:SRP114822	DNA sequence processing	AMMBI_B16S_zotus_table_Silvav132_datarelease_20032018.txt	figshare	doi:10.6084/m9.figshare.5808864.v3	https://doi.org/10.6084/m9.figshare.5808864.v3	Bacteria
102.100.100/27550	DNA sequence generation	MiSeq	Illumina	16S_AHG7M	102.100.100/27550_16S_AHG7M	SRX3561327	NCBI Sequence Read Archive	SRP114822	http://identifiers.org/ncbi/insdc.sra:SRP114822	DNA sequence processing	AMMBI_B16S_zotus_table_Silvav132_datarelease_20032018.txt	figshare	doi:10.6084/m9.figshare.5808864.v3	https://doi.org/10.6084/m9.figshare.5808864.v3	Bacteria
102.100.100/27551	DNA sequence generation	MiSeq	Illumina	16S_AHG7M	102.100.100/27551_16S_AHG7M	SRX3561325	NCBI Sequence Read Archive	SRP114822	http://identifiers.org/ncbi/insdc.sra:SRP114822	DNA sequence processing	AMMBI_B16S_zotus_table_Silvav132_datarelease_20032018.txt	figshare	doi:10.6084/m9.figshare.5808864.v3	https://doi.org/10.6084/m9.figshare.5808864.v3	Bacteria
102.100.100/34115	DNA sequence generation	MiSeq	Illumina	16S_ATNUK	102.100.100/34115_16S_ATNUK	SRX3077727	NCBI Sequence Read Archive	SRP114822	http://identifiers.org/ncbi/insdc.sra:SRP114822	DNA sequence processing	AMMBI_B16S_zotus_table_Silvav132_datarelease_20032018.txt	figshare	doi:10.6084/m9.figshare.5808864.v3	https://doi.org/10.6084/m9.figshare.5808864.v3	Bacteria
102.100.100/34116	DNA sequence generation	MiSeq	Illumina	16S_ATNUK	102.100.100/34116_16S_ATNUK	SRX3077728	NCBI Sequence Read Archive	SRP114822	http://identifiers.org/ncbi/insdc.sra:SRP114822	DNA sequence processing	AMMBI_B16S_zotus_table_Silvav132_datarelease_20032018.txt	figshare	doi:10.6084/m9.figshare.5808864.v3	https://doi.org/10.6084/m9.figshare.5808864.v3	Bacteria
102.100.100/34117	DNA sequence generation	MiSeq	Illumina	16S_AW0LM	102.100.100/34117_16S_AW0LM	SRX3077722	NCBI Sequence Read Archive	SRP114822	http://identifiers.org/ncbi/insdc.sra:SRP114822	DNA sequence processing	AMMBI_B16S_zotus_table_Silvav132_datarelease_20032018.txt	figshare	doi:10.6084/m9.figshare.5808864.v3	https://doi.org/10.6084/m9.figshare.5808864.v3	Bacteria
102.100.100/34118	DNA sequence generation	MiSeq	Illumina	16S_AW0LM	102.100.100/34118_16S_AW0LM	SRX3077372	NCBI Sequence Read Archive	SRP114822	http://identifiers.org/ncbi/insdc.sra:SRP114822	DNA sequence processing	AMMBI_B16S_zotus_table_Silvav132_datarelease_20032018.txt	figshare	doi:10.6084/m9.figshare.5808864.v3	https://doi.org/10.6084/m9.figshare.5808864.v3	Bacteria
102.100.100/34119	DNA sequence generation	MiSeq	Illumina	16S_AW0LM	102.100.100/34119_16S_AW0LM	SRX3077367	NCBI Sequence Read Archive	SRP114822	http://identifiers.org/ncbi/insdc.sra:SRP114822	DNA sequence processing	AMMBI_B16S_zotus_table_Silvav132_datarelease_20032018.txt	figshare	doi:10.6084/m9.figshare.5808864.v3	https://doi.org/10.6084/m9.figshare.5808864.v3	Bacteria
102.100.100/34120	DNA sequence generation	MiSeq	Illumina	16S_ATNUK	102.100.100/34120_16S_ATNUK	SRX3077375	NCBI Sequence Read Archive	SRP114822	http://identifiers.org/ncbi/insdc.sra:SRP114822	DNA sequence processing	AMMBI_B16S_zotus_table_Silvav132_datarelease_20032018.txt	figshare	doi:10.6084/m9.figshare.5808864.v3	https://doi.org/10.6084/m9.figshare.5808864.v3	Bacteria
102.100.100/34121	DNA sequence generation	MiSeq	Illumina	16S_AW0LM	102.100.100/34121_16S_AW0LM	SRX3077529	NCBI Sequence Read Archive	SRP114822	http://identifiers.org/ncbi/insdc.sra:SRP114822	DNA sequence processing	AMMBI_B16S_zotus_table_Silvav132_datarelease_20032018.txt	figshare	doi:10.6084/m9.figshare.5808864.v3	https://doi.org/10.6084/m9.figshare.5808864.v3	Bacteria
102.100.100/34122	DNA sequence generation	MiSeq	Illumina	16S_AW0LM	102.100.100/34122_16S_AW0LM	SRX3077534	NCBI Sequence Read Archive	SRP114822	http://identifiers.org/ncbi/insdc.sra:SRP114822	DNA sequence processing	AMMBI_B16S_zotus_table_Silvav132_datarelease_20032018.txt	figshare	doi:10.6084/m9.figshare.5808864.v3	https://doi.org/10.6084/m9.figshare.5808864.v3	Bacteria
102.100.100/34123	DNA sequence generation	MiSeq	Illumina	16S_AW0LM	102.100.100/34123_16S_AW0LM	SRX3077537	NCBI Sequence Read Archive	SRP114822	http://identifiers.org/ncbi/insdc.sra:SRP114822	DNA sequence processing	AMMBI_B16S_zotus_table_Silvav132_datarelease_20032018.txt	figshare	doi:10.6084/m9.figshare.5808864.v3	https://doi.org/10.6084/m9.figshare.5808864.v3	Bacteria
102.100.100/34124	DNA sequence generation	MiSeq	Illumina	16S_AW0LM	102.100.100/34124_16S_AW0LM	SRX3077420	NCBI Sequence Read Archive	SRP114822	http://identifiers.org/ncbi/insdc.sra:SRP114822	DNA sequence processing	AMMBI_B16S_zotus_table_Silvav132_datarelease_20032018.txt	figshare	doi:10.6084/m9.figshare.5808864.v3	https://doi.org/10.6084/m9.figshare.5808864.v3	Bacteria
102.100.100/34125	DNA sequence generation	MiSeq	Illumina	16S_AW0LM	102.100.100/34125_16S_AW0LM	SRX3077415	NCBI Sequence Read Archive	SRP114822	http://identifiers.org/ncbi/insdc.sra:SRP114822	DNA sequence processing	AMMBI_B16S_zotus_table_Silvav132_datarelease_20032018.txt	figshare	doi:10.6084/m9.figshare.5808864.v3	https://doi.org/10.6084/m9.figshare.5808864.v3	Bacteria
102.100.100/34126	DNA sequence generation	MiSeq	Illumina	16S_AW0LM	102.100.100/34126_16S_AW0LM	SRX3077411	NCBI Sequence Read Archive	SRP114822	http://identifiers.org/ncbi/insdc.sra:SRP114822	DNA sequence processing	AMMBI_B16S_zotus_table_Silvav132_datarelease_20032018.txt	figshare	doi:10.6084/m9.figshare.5808864.v3	https://doi.org/10.6084/m9.figshare.5808864.v3	Bacteria
102.100.100/34127	DNA sequence generation	MiSeq	Illumina	16S_ATNUK	102.100.100/34127_16S_ATNUK	SRX3077582	NCBI Sequence Read Archive	SRP114822	http://identifiers.org/ncbi/insdc.sra:SRP114822	DNA sequence processing	AMMBI_B16S_zotus_table_Silvav132_datarelease_20032018.txt	figshare	doi:10.6084/m9.figshare.5808864.v3	https://doi.org/10.6084/m9.figshare.5808864.v3	Bacteria
102.100.100/34128	DNA sequence generation	MiSeq	Illumina	16S_ATNUK	102.100.100/34128_16S_ATNUK	SRX3077575	NCBI Sequence Read Archive	SRP114822	http://identifiers.org/ncbi/insdc.sra:SRP114822	DNA sequence processing	AMMBI_B16S_zotus_table_Silvav132_datarelease_20032018.txt	figshare	doi:10.6084/m9.figshare.5808864.v3	https://doi.org/10.6084/m9.figshare.5808864.v3	Bacteria
102.100.100/34129	DNA sequence generation	MiSeq	Illumina	16S_ATNUK	102.100.100/34129_16S_ATNUK	SRX3077574	NCBI Sequence Read Archive	SRP114822	http://identifiers.org/ncbi/insdc.sra:SRP114822	DNA sequence processing	AMMBI_B16S_zotus_table_Silvav132_datarelease_20032018.txt	figshare	doi:10.6084/m9.figshare.5808864.v3	https://doi.org/10.6084/m9.figshare.5808864.v3	Bacteria
102.100.100/34130	DNA sequence generation	MiSeq	Illumina	16S_ATNUK	102.100.100/34130_16S_ATNUK	SRX3076466	NCBI Sequence Read Archive	SRP114822	http://identifiers.org/ncbi/insdc.sra:SRP114822	DNA sequence processing	AMMBI_B16S_zotus_table_Silvav132_datarelease_20032018.txt	figshare	doi:10.6084/m9.figshare.5808864.v3	https://doi.org/10.6084/m9.figshare.5808864.v3	Bacteria
102.100.100/34131	DNA sequence generation	MiSeq	Illumina	16S_ATNUK	102.100.100/34131_16S_ATNUK	SRX3076463	NCBI Sequence Read Archive	SRP114822	http://identifiers.org/ncbi/insdc.sra:SRP114822	DNA sequence processing	AMMBI_B16S_zotus_table_Silvav132_datarelease_20032018.txt	figshare	doi:10.6084/m9.figshare.5808864.v3	https://doi.org/10.6084/m9.figshare.5808864.v3	Bacteria
102.100.100/34132	DNA sequence generation	MiSeq	Illumina	16S_ATNUK	102.100.100/34132_16S_ATNUK	SRX3076469	NCBI Sequence Read Archive	SRP114822	http://identifiers.org/ncbi/insdc.sra:SRP114822	DNA sequence processing	AMMBI_B16S_zotus_table_Silvav132_datarelease_20032018.txt	figshare	doi:10.6084/m9.figshare.5808864.v3	https://doi.org/10.6084/m9.figshare.5808864.v3	Bacteria
102.100.100/34133	DNA sequence generation	MiSeq	Illumina	16S_ATNUK	102.100.100/34133_16S_ATNUK	SRX3076481	NCBI Sequence Read Archive	SRP114822	http://identifiers.org/ncbi/insdc.sra:SRP114822	DNA sequence processing	AMMBI_B16S_zotus_table_Silvav132_datarelease_20032018.txt	figshare	doi:10.6084/m9.figshare.5808864.v3	https://doi.org/10.6084/m9.figshare.5808864.v3	Bacteria
102.100.100/34134	DNA sequence generation	MiSeq	Illumina	16S_ATNUK	102.100.100/34134_16S_ATNUK	SRX3076486	NCBI Sequence Read Archive	SRP114822	http://identifiers.org/ncbi/insdc.sra:SRP114822	DNA sequence processing	AMMBI_B16S_zotus_table_Silvav132_datarelease_20032018.txt	figshare	doi:10.6084/m9.figshare.5808864.v3	https://doi.org/10.6084/m9.figshare.5808864.v3	Bacteria
102.100.100/34135	DNA sequence generation	MiSeq	Illumina	16S_ATNUK	102.100.100/34135_16S_ATNUK	SRX3076489	NCBI Sequence Read Archive	SRP114822	http://identifiers.org/ncbi/insdc.sra:SRP114822	DNA sequence processing	AMMBI_B16S_zotus_table_Silvav132_datarelease_20032018.txt	figshare	doi:10.6084/m9.figshare.5808864.v3	https://doi.org/10.6084/m9.figshare.5808864.v3	Bacteria
102.100.100/34136	DNA sequence generation	MiSeq	Illumina	16S_ATNUK	102.100.100/34136_16S_ATNUK	SRX3076337	NCBI Sequence Read Archive	SRP114822	http://identifiers.org/ncbi/insdc.sra:SRP114822	DNA sequence processing	AMMBI_B16S_zotus_table_Silvav132_datarelease_20032018.txt	figshare	doi:10.6084/m9.figshare.5808864.v3	https://doi.org/10.6084/m9.figshare.5808864.v3	Bacteria
102.100.100/34137	DNA sequence generation	MiSeq	Illumina	16S_ATNUK	102.100.100/34137_16S_ATNUK	SRX3076336	NCBI Sequence Read Archive	SRP114822	http://identifiers.org/ncbi/insdc.sra:SRP114822	DNA sequence processing	AMMBI_B16S_zotus_table_Silvav132_datarelease_20032018.txt	figshare	doi:10.6084/m9.figshare.5808864.v3	https://doi.org/10.6084/m9.figshare.5808864.v3	Bacteria
102.100.100/34138	DNA sequence generation	MiSeq	Illumina	16S_ATNUK	102.100.100/34138_16S_ATNUK	SRX3076342	NCBI Sequence Read Archive	SRP114822	http://identifiers.org/ncbi/insdc.sra:SRP114822	DNA sequence processing	AMMBI_B16S_zotus_table_Silvav132_datarelease_20032018.txt	figshare	doi:10.6084/m9.figshare.5808864.v3	https://doi.org/10.6084/m9.figshare.5808864.v3	Bacteria
102.100.100/34139	DNA sequence generation	MiSeq	Illumina	16S_ATNUK	102.100.100/34139_16S_ATNUK	SRX3076699	NCBI Sequence Read Archive	SRP114822	http://identifiers.org/ncbi/insdc.sra:SRP114822	DNA sequence processing	AMMBI_B16S_zotus_table_Silvav132_datarelease_20032018.txt	figshare	doi:10.6084/m9.figshare.5808864.v3	https://doi.org/10.6084/m9.figshare.5808864.v3	Bacteria
102.100.100/34140	DNA sequence generation	MiSeq	Illumina	16S_AW0LM	102.100.100/34140_16S_AW0LM	SRX3076330	NCBI Sequence Read Archive	SRP114822	http://identifiers.org/ncbi/insdc.sra:SRP114822	DNA sequence processing	AMMBI_B16S_zotus_table_Silvav132_datarelease_20032018.txt	figshare	doi:10.6084/m9.figshare.5808864.v3	https://doi.org/10.6084/m9.figshare.5808864.v3	Bacteria
102.100.100/34141	DNA sequence generation	MiSeq	Illumina	16S_AW0LM	102.100.100/34141_16S_AW0LM	SRX3076701	NCBI Sequence Read Archive	SRP114822	http://identifiers.org/ncbi/insdc.sra:SRP114822	DNA sequence processing	AMMBI_B16S_zotus_table_Silvav132_datarelease_20032018.txt	figshare	doi:10.6084/m9.figshare.5808864.v3	https://doi.org/10.6084/m9.figshare.5808864.v3	Bacteria
102.100.100/34142	DNA sequence generation	MiSeq	Illumina	16S_AW0LM	102.100.100/34142_16S_AW0LM	SRX3076674	NCBI Sequence Read Archive	SRP114822	http://identifiers.org/ncbi/insdc.sra:SRP114822	DNA sequence processing	AMMBI_B16S_zotus_table_Silvav132_datarelease_20032018.txt	figshare	doi:10.6084/m9.figshare.5808864.v3	https://doi.org/10.6084/m9.figshare.5808864.v3	Bacteria
102.100.100/34143	DNA sequence generation	MiSeq	Illumina	16S_AW0LM	102.100.100/34143_16S_AW0LM	SRX3076677	NCBI Sequence Read Archive	SRP114822	http://identifiers.org/ncbi/insdc.sra:SRP114822	DNA sequence processing	AMMBI_B16S_zotus_table_Silvav132_datarelease_20032018.txt	figshare	doi:10.6084/m9.figshare.5808864.v3	https://doi.org/10.6084/m9.figshare.5808864.v3	Bacteria
102.100.100/34144	DNA sequence generation	MiSeq	Illumina	16S_ATNUK	102.100.100/34144_16S_ATNUK	SRX3076681	NCBI Sequence Read Archive	SRP114822	http://identifiers.org/ncbi/insdc.sra:SRP114822	DNA sequence processing	AMMBI_B16S_zotus_table_Silvav132_datarelease_20032018.txt	figshare	doi:10.6084/m9.figshare.5808864.v3	https://doi.org/10.6084/m9.figshare.5808864.v3	Bacteria
102.100.100/34145	DNA sequence generation	MiSeq	Illumina	16S_ATNUK	102.100.100/34145_16S_ATNUK	SRX3076555	NCBI Sequence Read Archive	SRP114822	http://identifiers.org/ncbi/insdc.sra:SRP114822	DNA sequence processing	AMMBI_B16S_zotus_table_Silvav132_datarelease_20032018.txt	figshare	doi:10.6084/m9.figshare.5808864.v3	https://doi.org/10.6084/m9.figshare.5808864.v3	Bacteria
102.100.100/34146	DNA sequence generation	MiSeq	Illumina	16S_AW0LM	102.100.100/34146_16S_AW0LM	SRX3076552	NCBI Sequence Read Archive	SRP114822	http://identifiers.org/ncbi/insdc.sra:SRP114822	DNA sequence processing	AMMBI_B16S_zotus_table_Silvav132_datarelease_20032018.txt	figshare	doi:10.6084/m9.figshare.5808864.v3	https://doi.org/10.6084/m9.figshare.5808864.v3	Bacteria
102.100.100/34147	DNA sequence generation	MiSeq	Illumina	16S_AW0LM	102.100.100/34147_16S_AW0LM	SRX3076560	NCBI Sequence Read Archive	SRP114822	http://identifiers.org/ncbi/insdc.sra:SRP114822	DNA sequence processing	AMMBI_B16S_zotus_table_Silvav132_datarelease_20032018.txt	figshare	doi:10.6084/m9.figshare.5808864.v3	https://doi.org/10.6084/m9.figshare.5808864.v3	Bacteria
102.100.100/34148	DNA sequence generation	MiSeq	Illumina	16S_AW0LM	102.100.100/34148_16S_AW0LM	SRX3076395	NCBI Sequence Read Archive	SRP114822	http://identifiers.org/ncbi/insdc.sra:SRP114822	DNA sequence processing	AMMBI_B16S_zotus_table_Silvav132_datarelease_20032018.txt	figshare	doi:10.6084/m9.figshare.5808864.v3	https://doi.org/10.6084/m9.figshare.5808864.v3	Bacteria
102.100.100/34149	DNA sequence generation	MiSeq	Illumina	16S_AW0LM	102.100.100/34149_16S_AW0LM	SRX3076402	NCBI Sequence Read Archive	SRP114822	http://identifiers.org/ncbi/insdc.sra:SRP114822	DNA sequence processing	AMMBI_B16S_zotus_table_Silvav132_datarelease_20032018.txt	figshare	doi:10.6084/m9.figshare.5808864.v3	https://doi.org/10.6084/m9.figshare.5808864.v3	Bacteria
102.100.100/34150	DNA sequence generation	MiSeq	Illumina	16S_ATNUK	102.100.100/34150_16S_ATNUK	SRX3076394	NCBI Sequence Read Archive	SRP114822	http://identifiers.org/ncbi/insdc.sra:SRP114822	DNA sequence processing	AMMBI_B16S_zotus_table_Silvav132_datarelease_20032018.txt	figshare	doi:10.6084/m9.figshare.5808864.v3	https://doi.org/10.6084/m9.figshare.5808864.v3	Bacteria
102.100.100/34151	DNA sequence generation	MiSeq	Illumina	16S_ATNUK	102.100.100/34151_16S_ATNUK	SRX3076755	NCBI Sequence Read Archive	SRP114822	http://identifiers.org/ncbi/insdc.sra:SRP114822	DNA sequence processing	AMMBI_B16S_zotus_table_Silvav132_datarelease_20032018.txt	figshare	doi:10.6084/m9.figshare.5808864.v3	https://doi.org/10.6084/m9.figshare.5808864.v3	Bacteria
102.100.100/34152	DNA sequence generation	MiSeq	Illumina	16S_AW0LM	102.100.100/34152_16S_AW0LM	SRX3076760	NCBI Sequence Read Archive	SRP114822	http://identifiers.org/ncbi/insdc.sra:SRP114822	DNA sequence processing	AMMBI_B16S_zotus_table_Silvav132_datarelease_20032018.txt	figshare	doi:10.6084/m9.figshare.5808864.v3	https://doi.org/10.6084/m9.figshare.5808864.v3	Bacteria
102.100.100/34153	DNA sequence generation	MiSeq	Illumina	16S_AW0LM	102.100.100/34153_16S_AW0LM	SRX3076751	NCBI Sequence Read Archive	SRP114822	http://identifiers.org/ncbi/insdc.sra:SRP114822	DNA sequence processing	AMMBI_B16S_zotus_table_Silvav132_datarelease_20032018.txt	figshare	doi:10.6084/m9.figshare.5808864.v3	https://doi.org/10.6084/m9.figshare.5808864.v3	Bacteria
102.100.100/34154	DNA sequence generation	MiSeq	Illumina	16S_AW0LM	102.100.100/34154_16S_AW0LM	SRX3076517	NCBI Sequence Read Archive	SRP114822	http://identifiers.org/ncbi/insdc.sra:SRP114822	DNA sequence processing	AMMBI_B16S_zotus_table_Silvav132_datarelease_20032018.txt	figshare	doi:10.6084/m9.figshare.5808864.v3	https://doi.org/10.6084/m9.figshare.5808864.v3	Bacteria
102.100.100/34155	DNA sequence generation	MiSeq	Illumina	16S_AW0LM	102.100.100/34155_16S_AW0LM	SRX3076512	NCBI Sequence Read Archive	SRP114822	http://identifiers.org/ncbi/insdc.sra:SRP114822	DNA sequence processing	AMMBI_B16S_zotus_table_Silvav132_datarelease_20032018.txt	figshare	doi:10.6084/m9.figshare.5808864.v3	https://doi.org/10.6084/m9.figshare.5808864.v3	Bacteria
102.100.100/34156	DNA sequence generation	MiSeq	Illumina	16S_ATNUK	102.100.100/34156_16S_ATNUK	SRX3076664	NCBI Sequence Read Archive	SRP114822	http://identifiers.org/ncbi/insdc.sra:SRP114822	DNA sequence processing	AMMBI_B16S_zotus_table_Silvav132_datarelease_20032018.txt	figshare	doi:10.6084/m9.figshare.5808864.v3	https://doi.org/10.6084/m9.figshare.5808864.v3	Bacteria
102.100.100/34157	DNA sequence generation	MiSeq	Illumina	16S_AW0LM	102.100.100/34157_16S_AW0LM	SRX3076310	NCBI Sequence Read Archive	SRP114822	http://identifiers.org/ncbi/insdc.sra:SRP114822	DNA sequence processing	AMMBI_B16S_zotus_table_Silvav132_datarelease_20032018.txt	figshare	doi:10.6084/m9.figshare.5808864.v3	https://doi.org/10.6084/m9.figshare.5808864.v3	Bacteria
102.100.100/34158	DNA sequence generation	MiSeq	Illumina	16S_AW0LM	102.100.100/34158_16S_AW0LM	SRX3076315	NCBI Sequence Read Archive	SRP114822	http://identifiers.org/ncbi/insdc.sra:SRP114822	DNA sequence processing	AMMBI_B16S_zotus_table_Silvav132_datarelease_20032018.txt	figshare	doi:10.6084/m9.figshare.5808864.v3	https://doi.org/10.6084/m9.figshare.5808864.v3	Bacteria
102.100.100/34159	DNA sequence generation	MiSeq	Illumina	16S_AW0LM	102.100.100/34159_16S_AW0LM	SRX3076359	NCBI Sequence Read Archive	SRP114822	http://identifiers.org/ncbi/insdc.sra:SRP114822	DNA sequence processing	AMMBI_B16S_zotus_table_Silvav132_datarelease_20032018.txt	figshare	doi:10.6084/m9.figshare.5808864.v3	https://doi.org/10.6084/m9.figshare.5808864.v3	Bacteria
102.100.100/34160	DNA sequence generation	MiSeq	Illumina	16S_AW0LM	102.100.100/34160_16S_AW0LM	SRX3076619	NCBI Sequence Read Archive	SRP114822	http://identifiers.org/ncbi/insdc.sra:SRP114822	DNA sequence processing	AMMBI_B16S_zotus_table_Silvav132_datarelease_20032018.txt	figshare	doi:10.6084/m9.figshare.5808864.v3	https://doi.org/10.6084/m9.figshare.5808864.v3	Bacteria
102.100.100/34161	DNA sequence generation	MiSeq	Illumina	16S_AW0LM	102.100.100/34161_16S_AW0LM	SRX3076614	NCBI Sequence Read Archive	SRP114822	http://identifiers.org/ncbi/insdc.sra:SRP114822	DNA sequence processing	AMMBI_B16S_zotus_table_Silvav132_datarelease_20032018.txt	figshare	doi:10.6084/m9.figshare.5808864.v3	https://doi.org/10.6084/m9.figshare.5808864.v3	Bacteria
102.100.100/34162	DNA sequence generation	MiSeq	Illumina	16S_AW0LM	102.100.100/34162_16S_AW0LM	SRX3076622	NCBI Sequence Read Archive	SRP114822	http://identifiers.org/ncbi/insdc.sra:SRP114822	DNA sequence processing	AMMBI_B16S_zotus_table_Silvav132_datarelease_20032018.txt	figshare	doi:10.6084/m9.figshare.5808864.v3	https://doi.org/10.6084/m9.figshare.5808864.v3	Bacteria
102.100.100/34163	DNA sequence generation	MiSeq	Illumina	16S_AW0LM	102.100.100/34163_16S_AW0LM	SRX3076761	NCBI Sequence Read Archive	SRP114822	http://identifiers.org/ncbi/insdc.sra:SRP114822	DNA sequence processing	AMMBI_B16S_zotus_table_Silvav132_datarelease_20032018.txt	figshare	doi:10.6084/m9.figshare.5808864.v3	https://doi.org/10.6084/m9.figshare.5808864.v3	Bacteria
102.100.100/34164	DNA sequence generation	MiSeq	Illumina	16S_AW0LM	102.100.100/34164_16S_AW0LM	SRX3076766	NCBI Sequence Read Archive	SRP114822	http://identifiers.org/ncbi/insdc.sra:SRP114822	DNA sequence processing	AMMBI_B16S_zotus_table_Silvav132_datarelease_20032018.txt	figshare	doi:10.6084/m9.figshare.5808864.v3	https://doi.org/10.6084/m9.figshare.5808864.v3	Bacteria
102.100.100/34165	DNA sequence generation	MiSeq	Illumina	16S_AW0LM	102.100.100/34165_16S_AW0LM	SRX3076769	NCBI Sequence Read Archive	SRP114822	http://identifiers.org/ncbi/insdc.sra:SRP114822	DNA sequence processing	AMMBI_B16S_zotus_table_Silvav132_datarelease_20032018.txt	figshare	doi:10.6084/m9.figshare.5808864.v3	https://doi.org/10.6084/m9.figshare.5808864.v3	Bacteria
102.100.100/34166	DNA sequence generation	MiSeq	Illumina	16S_AW0LM	102.100.100/34166_16S_AW0LM	SRX3076351	NCBI Sequence Read Archive	SRP114822	http://identifiers.org/ncbi/insdc.sra:SRP114822	DNA sequence processing	AMMBI_B16S_zotus_table_Silvav132_datarelease_20032018.txt	figshare	doi:10.6084/m9.figshare.5808864.v3	https://doi.org/10.6084/m9.figshare.5808864.v3	Bacteria
102.100.100/34167	DNA sequence generation	MiSeq	Illumina	16S_AW0LM	102.100.100/34167_16S_AW0LM	SRX3076358	NCBI Sequence Read Archive	SRP114822	http://identifiers.org/ncbi/insdc.sra:SRP114822	DNA sequence processing	AMMBI_B16S_zotus_table_Silvav132_datarelease_20032018.txt	figshare	doi:10.6084/m9.figshare.5808864.v3	https://doi.org/10.6084/m9.figshare.5808864.v3	Bacteria
102.100.100/34168	DNA sequence generation	MiSeq	Illumina	16S_AW0LM	102.100.100/34168_16S_AW0LM	SRX3076696	NCBI Sequence Read Archive	SRP114822	http://identifiers.org/ncbi/insdc.sra:SRP114822	DNA sequence processing	AMMBI_B16S_zotus_table_Silvav132_datarelease_20032018.txt	figshare	doi:10.6084/m9.figshare.5808864.v3	https://doi.org/10.6084/m9.figshare.5808864.v3	Bacteria
102.100.100/34169	DNA sequence generation	MiSeq	Illumina	16S_ATNUK	102.100.100/34169_16S_ATNUK	SRX3076495	NCBI Sequence Read Archive	SRP114822	http://identifiers.org/ncbi/insdc.sra:SRP114822	DNA sequence processing	AMMBI_B16S_zotus_table_Silvav132_datarelease_20032018.txt	figshare	doi:10.6084/m9.figshare.5808864.v3	https://doi.org/10.6084/m9.figshare.5808864.v3	Bacteria
102.100.100/34170	DNA sequence generation	MiSeq	Illumina	16S_AW0LM	102.100.100/34170_16S_AW0LM	SRX3076500	NCBI Sequence Read Archive	SRP114822	http://identifiers.org/ncbi/insdc.sra:SRP114822	DNA sequence processing	AMMBI_B16S_zotus_table_Silvav132_datarelease_20032018.txt	figshare	doi:10.6084/m9.figshare.5808864.v3	https://doi.org/10.6084/m9.figshare.5808864.v3	Bacteria
102.100.100/34171	DNA sequence generation	MiSeq	Illumina	16S_AW0LM	102.100.100/34171_16S_AW0LM	SRX3076491	NCBI Sequence Read Archive	SRP114822	http://identifiers.org/ncbi/insdc.sra:SRP114822	DNA sequence processing	AMMBI_B16S_zotus_table_Silvav132_datarelease_20032018.txt	figshare	doi:10.6084/m9.figshare.5808864.v3	https://doi.org/10.6084/m9.figshare.5808864.v3	Bacteria
102.100.100/34172	DNA sequence generation	MiSeq	Illumina	16S_AW0LM	102.100.100/34172_16S_AW0LM	SRX3076584	NCBI Sequence Read Archive	SRP114822	http://identifiers.org/ncbi/insdc.sra:SRP114822	DNA sequence processing	AMMBI_B16S_zotus_table_Silvav132_datarelease_20032018.txt	figshare	doi:10.6084/m9.figshare.5808864.v3	https://doi.org/10.6084/m9.figshare.5808864.v3	Bacteria
102.100.100/34173	DNA sequence generation	MiSeq	Illumina	16S_AW0LM	102.100.100/34173_16S_AW0LM	SRX3076587	NCBI Sequence Read Archive	SRP114822	http://identifiers.org/ncbi/insdc.sra:SRP114822	DNA sequence processing	AMMBI_B16S_zotus_table_Silvav132_datarelease_20032018.txt	figshare	doi:10.6084/m9.figshare.5808864.v3	https://doi.org/10.6084/m9.figshare.5808864.v3	Bacteria
102.100.100/34174	DNA sequence generation	MiSeq	Illumina	16S_ATNUK	102.100.100/34174_16S_ATNUK	SRX3076591	NCBI Sequence Read Archive	SRP114822	http://identifiers.org/ncbi/insdc.sra:SRP114822	DNA sequence processing	AMMBI_B16S_zotus_table_Silvav132_datarelease_20032018.txt	figshare	doi:10.6084/m9.figshare.5808864.v3	https://doi.org/10.6084/m9.figshare.5808864.v3	Bacteria
102.100.100/34175	DNA sequence generation	MiSeq	Illumina	16S_ATNUK	102.100.100/34175_16S_ATNUK	SRX3076715	NCBI Sequence Read Archive	SRP114822	http://identifiers.org/ncbi/insdc.sra:SRP114822	DNA sequence processing	AMMBI_B16S_zotus_table_Silvav132_datarelease_20032018.txt	figshare	doi:10.6084/m9.figshare.5808864.v3	https://doi.org/10.6084/m9.figshare.5808864.v3	Bacteria
102.100.100/34176	DNA sequence generation	MiSeq	Illumina	16S_AW0LM	102.100.100/34176_16S_AW0LM	SRX3076712	NCBI Sequence Read Archive	SRP114822	http://identifiers.org/ncbi/insdc.sra:SRP114822	DNA sequence processing	AMMBI_B16S_zotus_table_Silvav132_datarelease_20032018.txt	figshare	doi:10.6084/m9.figshare.5808864.v3	https://doi.org/10.6084/m9.figshare.5808864.v3	Bacteria
102.100.100/34177	DNA sequence generation	MiSeq	Illumina	16S_AW0LM	102.100.100/34177_16S_AW0LM	SRX3076709	NCBI Sequence Read Archive	SRP114822	http://identifiers.org/ncbi/insdc.sra:SRP114822	DNA sequence processing	AMMBI_B16S_zotus_table_Silvav132_datarelease_20032018.txt	figshare	doi:10.6084/m9.figshare.5808864.v3	https://doi.org/10.6084/m9.figshare.5808864.v3	Bacteria
102.100.100/34178	DNA sequence generation	MiSeq	Illumina	16S_AW0LM	102.100.100/34178_16S_AW0LM	SRX3076294	NCBI Sequence Read Archive	SRP114822	http://identifiers.org/ncbi/insdc.sra:SRP114822	DNA sequence processing	AMMBI_B16S_zotus_table_Silvav132_datarelease_20032018.txt	figshare	doi:10.6084/m9.figshare.5808864.v3	https://doi.org/10.6084/m9.figshare.5808864.v3	Bacteria
102.100.100/34179	DNA sequence generation	MiSeq	Illumina	16S_AW0LM	102.100.100/34179_16S_AW0LM	SRX3076293	NCBI Sequence Read Archive	SRP114822	http://identifiers.org/ncbi/insdc.sra:SRP114822	DNA sequence processing	AMMBI_B16S_zotus_table_Silvav132_datarelease_20032018.txt	figshare	doi:10.6084/m9.figshare.5808864.v3	https://doi.org/10.6084/m9.figshare.5808864.v3	Bacteria
102.100.100/34180	DNA sequence generation	MiSeq	Illumina	16S_ATNUK	102.100.100/34180_16S_ATNUK	SRX3076299	NCBI Sequence Read Archive	SRP114822	http://identifiers.org/ncbi/insdc.sra:SRP114822	DNA sequence processing	AMMBI_B16S_zotus_table_Silvav132_datarelease_20032018.txt	figshare	doi:10.6084/m9.figshare.5808864.v3	https://doi.org/10.6084/m9.figshare.5808864.v3	Bacteria
102.100.100/34181	DNA sequence generation	MiSeq	Illumina	16S_ATNUK	102.100.100/34181_16S_ATNUK	SRX3076435	NCBI Sequence Read Archive	SRP114822	http://identifiers.org/ncbi/insdc.sra:SRP114822	DNA sequence processing	AMMBI_B16S_zotus_table_Silvav132_datarelease_20032018.txt	figshare	doi:10.6084/m9.figshare.5808864.v3	https://doi.org/10.6084/m9.figshare.5808864.v3	Bacteria
102.100.100/34182	DNA sequence generation	MiSeq	Illumina	16S_AW0LM	102.100.100/34182_16S_AW0LM	SRX3076432	NCBI Sequence Read Archive	SRP114822	http://identifiers.org/ncbi/insdc.sra:SRP114822	DNA sequence processing	AMMBI_B16S_zotus_table_Silvav132_datarelease_20032018.txt	figshare	doi:10.6084/m9.figshare.5808864.v3	https://doi.org/10.6084/m9.figshare.5808864.v3	Bacteria
102.100.100/34183	DNA sequence generation	MiSeq	Illumina	16S_AW0LM	102.100.100/34183_16S_AW0LM	SRX3076437	NCBI Sequence Read Archive	SRP114822	http://identifiers.org/ncbi/insdc.sra:SRP114822	DNA sequence processing	AMMBI_B16S_zotus_table_Silvav132_datarelease_20032018.txt	figshare	doi:10.6084/m9.figshare.5808864.v3	https://doi.org/10.6084/m9.figshare.5808864.v3	Bacteria
102.100.100/34184	DNA sequence generation	MiSeq	Illumina	16S_AW0LM	102.100.100/34184_16S_AW0LM	SRX3076541	NCBI Sequence Read Archive	SRP114822	http://identifiers.org/ncbi/insdc.sra:SRP114822	DNA sequence processing	AMMBI_B16S_zotus_table_Silvav132_datarelease_20032018.txt	figshare	doi:10.6084/m9.figshare.5808864.v3	https://doi.org/10.6084/m9.figshare.5808864.v3	Bacteria
102.100.100/34185	DNA sequence generation	MiSeq	Illumina	16S_AW0LM	102.100.100/34185_16S_AW0LM	SRX3076536	NCBI Sequence Read Archive	SRP114822	http://identifiers.org/ncbi/insdc.sra:SRP114822	DNA sequence processing	AMMBI_B16S_zotus_table_Silvav132_datarelease_20032018.txt	figshare	doi:10.6084/m9.figshare.5808864.v3	https://doi.org/10.6084/m9.figshare.5808864.v3	Bacteria
102.100.100/34186	DNA sequence generation	MiSeq	Illumina	16S_ATNUK	102.100.100/34186_16S_ATNUK	SRX3076666	NCBI Sequence Read Archive	SRP114822	http://identifiers.org/ncbi/insdc.sra:SRP114822	DNA sequence processing	AMMBI_B16S_zotus_table_Silvav132_datarelease_20032018.txt	figshare	doi:10.6084/m9.figshare.5808864.v3	https://doi.org/10.6084/m9.figshare.5808864.v3	Bacteria
102.100.100/34187	DNA sequence generation	MiSeq	Illumina	16S_ATNUK	102.100.100/34187_16S_ATNUK	SRX3076543	NCBI Sequence Read Archive	SRP114822	http://identifiers.org/ncbi/insdc.sra:SRP114822	DNA sequence processing	AMMBI_B16S_zotus_table_Silvav132_datarelease_20032018.txt	figshare	doi:10.6084/m9.figshare.5808864.v3	https://doi.org/10.6084/m9.figshare.5808864.v3	Bacteria
102.100.100/34188	DNA sequence generation	MiSeq	Illumina	16S_AW0LM	102.100.100/34188_16S_AW0LM	SRX3076660	NCBI Sequence Read Archive	SRP114822	http://identifiers.org/ncbi/insdc.sra:SRP114822	DNA sequence processing	AMMBI_B16S_zotus_table_Silvav132_datarelease_20032018.txt	figshare	doi:10.6084/m9.figshare.5808864.v3	https://doi.org/10.6084/m9.figshare.5808864.v3	Bacteria
102.100.100/34189	DNA sequence generation	MiSeq	Illumina	16S_AW0LM	102.100.100/34189_16S_AW0LM	SRX3076449	NCBI Sequence Read Archive	SRP114822	http://identifiers.org/ncbi/insdc.sra:SRP114822	DNA sequence processing	AMMBI_B16S_zotus_table_Silvav132_datarelease_20032018.txt	figshare	doi:10.6084/m9.figshare.5808864.v3	https://doi.org/10.6084/m9.figshare.5808864.v3	Bacteria
102.100.100/34190	DNA sequence generation	MiSeq	Illumina	16S_AW0LM	102.100.100/34190_16S_AW0LM	SRX3076287	NCBI Sequence Read Archive	SRP114822	http://identifiers.org/ncbi/insdc.sra:SRP114822	DNA sequence processing	AMMBI_B16S_zotus_table_Silvav132_datarelease_20032018.txt	figshare	doi:10.6084/m9.figshare.5808864.v3	https://doi.org/10.6084/m9.figshare.5808864.v3	Bacteria
102.100.100/34191	DNA sequence generation	MiSeq	Illumina	16S_AW0LM	102.100.100/34191_16S_AW0LM	SRX3076284	NCBI Sequence Read Archive	SRP114822	http://identifiers.org/ncbi/insdc.sra:SRP114822	DNA sequence processing	AMMBI_B16S_zotus_table_Silvav132_datarelease_20032018.txt	figshare	doi:10.6084/m9.figshare.5808864.v3	https://doi.org/10.6084/m9.figshare.5808864.v3	Bacteria
102.100.100/34192	DNA sequence generation	MiSeq	Illumina	16S_ATNUK	102.100.100/34192_16S_ATNUK	SRX3076280	NCBI Sequence Read Archive	SRP114822	http://identifiers.org/ncbi/insdc.sra:SRP114822	DNA sequence processing	AMMBI_B16S_zotus_table_Silvav132_datarelease_20032018.txt	figshare	doi:10.6084/m9.figshare.5808864.v3	https://doi.org/10.6084/m9.figshare.5808864.v3	Bacteria
102.100.100/34193	DNA sequence generation	MiSeq	Illumina	16S_AW0LM	102.100.100/34193_16S_AW0LM	SRX3076649	NCBI Sequence Read Archive	SRP114822	http://identifiers.org/ncbi/insdc.sra:SRP114822	DNA sequence processing	AMMBI_B16S_zotus_table_Silvav132_datarelease_20032018.txt	figshare	doi:10.6084/m9.figshare.5808864.v3	https://doi.org/10.6084/m9.figshare.5808864.v3	Bacteria
102.100.100/34194	DNA sequence generation	MiSeq	Illumina	16S_ATNUK	102.100.100/34194_16S_ATNUK	SRX3076654	NCBI Sequence Read Archive	SRP114822	http://identifiers.org/ncbi/insdc.sra:SRP114822	DNA sequence processing	AMMBI_B16S_zotus_table_Silvav132_datarelease_20032018.txt	figshare	doi:10.6084/m9.figshare.5808864.v3	https://doi.org/10.6084/m9.figshare.5808864.v3	Bacteria
102.100.100/34195	DNA sequence generation	MiSeq	Illumina	16S_ATNUK	102.100.100/34195_16S_ATNUK	SRX3076532	NCBI Sequence Read Archive	SRP114822	http://identifiers.org/ncbi/insdc.sra:SRP114822	DNA sequence processing	AMMBI_B16S_zotus_table_Silvav132_datarelease_20032018.txt	figshare	doi:10.6084/m9.figshare.5808864.v3	https://doi.org/10.6084/m9.figshare.5808864.v3	Bacteria
102.100.100/34196	DNA sequence generation	MiSeq	Illumina	16S_ATNUK	102.100.100/34196_16S_ATNUK	SRX3076533	NCBI Sequence Read Archive	SRP114822	http://identifiers.org/ncbi/insdc.sra:SRP114822	DNA sequence processing	AMMBI_B16S_zotus_table_Silvav132_datarelease_20032018.txt	figshare	doi:10.6084/m9.figshare.5808864.v3	https://doi.org/10.6084/m9.figshare.5808864.v3	Bacteria
102.100.100/34197	DNA sequence generation	MiSeq	Illumina	16S_ATNUK	102.100.100/34197_16S_ATNUK	SRX3076530	NCBI Sequence Read Archive	SRP114822	http://identifiers.org/ncbi/insdc.sra:SRP114822	DNA sequence processing	AMMBI_B16S_zotus_table_Silvav132_datarelease_20032018.txt	figshare	doi:10.6084/m9.figshare.5808864.v3	https://doi.org/10.6084/m9.figshare.5808864.v3	Bacteria
102.100.100/34198	DNA sequence generation	MiSeq	Illumina	16S_ATNUK	102.100.100/34198_16S_ATNUK	SRX3076539	NCBI Sequence Read Archive	SRP114822	http://identifiers.org/ncbi/insdc.sra:SRP114822	DNA sequence processing	AMMBI_B16S_zotus_table_Silvav132_datarelease_20032018.txt	figshare	doi:10.6084/m9.figshare.5808864.v3	https://doi.org/10.6084/m9.figshare.5808864.v3	Bacteria
102.100.100/34199	DNA sequence generation	MiSeq	Illumina	16S_ATNUK	102.100.100/34199_16S_ATNUK	SRX3076377	NCBI Sequence Read Archive	SRP114822	http://identifiers.org/ncbi/insdc.sra:SRP114822	DNA sequence processing	AMMBI_B16S_zotus_table_Silvav132_datarelease_20032018.txt	figshare	doi:10.6084/m9.figshare.5808864.v3	https://doi.org/10.6084/m9.figshare.5808864.v3	Bacteria
102.100.100/34200	DNA sequence generation	MiSeq	Illumina	16S_ATNUK	102.100.100/34200_16S_ATNUK	SRX3076372	NCBI Sequence Read Archive	SRP114822	http://identifiers.org/ncbi/insdc.sra:SRP114822	DNA sequence processing	AMMBI_B16S_zotus_table_Silvav132_datarelease_20032018.txt	figshare	doi:10.6084/m9.figshare.5808864.v3	https://doi.org/10.6084/m9.figshare.5808864.v3	Bacteria
102.100.100/34201	DNA sequence generation	MiSeq	Illumina	16S_ATNUK	102.100.100/34201_16S_ATNUK	SRX3076381	NCBI Sequence Read Archive	SRP114822	http://identifiers.org/ncbi/insdc.sra:SRP114822	DNA sequence processing	AMMBI_B16S_zotus_table_Silvav132_datarelease_20032018.txt	figshare	doi:10.6084/m9.figshare.5808864.v3	https://doi.org/10.6084/m9.figshare.5808864.v3	Bacteria
102.100.100/34202	DNA sequence generation	MiSeq	Illumina	16S_ATNUK	102.100.100/34202_16S_ATNUK	SRX3076343	NCBI Sequence Read Archive	SRP114822	http://identifiers.org/ncbi/insdc.sra:SRP114822	DNA sequence processing	AMMBI_B16S_zotus_table_Silvav132_datarelease_20032018.txt	figshare	doi:10.6084/m9.figshare.5808864.v3	https://doi.org/10.6084/m9.figshare.5808864.v3	Bacteria
102.100.100/34203	DNA sequence generation	MiSeq	Illumina	16S_ATNUK	102.100.100/34203_16S_ATNUK	SRX3076347	NCBI Sequence Read Archive	SRP114822	http://identifiers.org/ncbi/insdc.sra:SRP114822	DNA sequence processing	AMMBI_B16S_zotus_table_Silvav132_datarelease_20032018.txt	figshare	doi:10.6084/m9.figshare.5808864.v3	https://doi.org/10.6084/m9.figshare.5808864.v3	Bacteria
102.100.100/34204	DNA sequence generation	MiSeq	Illumina	16S_ATNUK	102.100.100/34204_16S_ATNUK	SRX3076707	NCBI Sequence Read Archive	SRP114822	http://identifiers.org/ncbi/insdc.sra:SRP114822	DNA sequence processing	AMMBI_B16S_zotus_table_Silvav132_datarelease_20032018.txt	figshare	doi:10.6084/m9.figshare.5808864.v3	https://doi.org/10.6084/m9.figshare.5808864.v3	Bacteria
102.100.100/34205	DNA sequence generation	MiSeq	Illumina	16S_ATNUK	102.100.100/34205_16S_ATNUK	SRX3076731	NCBI Sequence Read Archive	SRP114822	http://identifiers.org/ncbi/insdc.sra:SRP114822	DNA sequence processing	AMMBI_B16S_zotus_table_Silvav132_datarelease_20032018.txt	figshare	doi:10.6084/m9.figshare.5808864.v3	https://doi.org/10.6084/m9.figshare.5808864.v3	Bacteria
102.100.100/34206	DNA sequence generation	MiSeq	Illumina	16S_ATNUK	102.100.100/34206_16S_ATNUK	SRX3076706	NCBI Sequence Read Archive	SRP114822	http://identifiers.org/ncbi/insdc.sra:SRP114822	DNA sequence processing	AMMBI_B16S_zotus_table_Silvav132_datarelease_20032018.txt	figshare	doi:10.6084/m9.figshare.5808864.v3	https://doi.org/10.6084/m9.figshare.5808864.v3	Bacteria
102.100.100/34207	DNA sequence generation	MiSeq	Illumina	16S_ATNUK	102.100.100/34207_16S_ATNUK	SRX3076574	NCBI Sequence Read Archive	SRP114822	http://identifiers.org/ncbi/insdc.sra:SRP114822	DNA sequence processing	AMMBI_B16S_zotus_table_Silvav132_datarelease_20032018.txt	figshare	doi:10.6084/m9.figshare.5808864.v3	https://doi.org/10.6084/m9.figshare.5808864.v3	Bacteria
102.100.100/34208	DNA sequence generation	MiSeq	Illumina	16S_ATNUK	102.100.100/34208_16S_ATNUK	SRX3076579	NCBI Sequence Read Archive	SRP114822	http://identifiers.org/ncbi/insdc.sra:SRP114822	DNA sequence processing	AMMBI_B16S_zotus_table_Silvav132_datarelease_20032018.txt	figshare	doi:10.6084/m9.figshare.5808864.v3	https://doi.org/10.6084/m9.figshare.5808864.v3	Bacteria
102.100.100/34209	DNA sequence generation	MiSeq	Illumina	16S_ATNUK	102.100.100/34209_16S_ATNUK	SRX3076580	NCBI Sequence Read Archive	SRP114822	http://identifiers.org/ncbi/insdc.sra:SRP114822	DNA sequence processing	AMMBI_B16S_zotus_table_Silvav132_datarelease_20032018.txt	figshare	doi:10.6084/m9.figshare.5808864.v3	https://doi.org/10.6084/m9.figshare.5808864.v3	Bacteria
102.100.100/34210	DNA sequence generation	MiSeq	Illumina	16S_ATNUK	102.100.100/34210_16S_ATNUK	SRX3076424	NCBI Sequence Read Archive	SRP114822	http://identifiers.org/ncbi/insdc.sra:SRP114822	DNA sequence processing	AMMBI_B16S_zotus_table_Silvav132_datarelease_20032018.txt	figshare	doi:10.6084/m9.figshare.5808864.v3	https://doi.org/10.6084/m9.figshare.5808864.v3	Bacteria
102.100.100/34211	DNA sequence generation	MiSeq	Illumina	16S_ATNUK	102.100.100/34211_16S_ATNUK	SRX3076428	NCBI Sequence Read Archive	SRP114822	http://identifiers.org/ncbi/insdc.sra:SRP114822	DNA sequence processing	AMMBI_B16S_zotus_table_Silvav132_datarelease_20032018.txt	figshare	doi:10.6084/m9.figshare.5808864.v3	https://doi.org/10.6084/m9.figshare.5808864.v3	Bacteria
102.100.100/34212	DNA sequence generation	MiSeq	Illumina	16S_AW0LM	102.100.100/34212_16S_AW0LM	SRX3076667	NCBI Sequence Read Archive	SRP114822	http://identifiers.org/ncbi/insdc.sra:SRP114822	DNA sequence processing	AMMBI_B16S_zotus_table_Silvav132_datarelease_20032018.txt	figshare	doi:10.6084/m9.figshare.5808864.v3	https://doi.org/10.6084/m9.figshare.5808864.v3	Bacteria
102.100.100/34213	DNA sequence generation	MiSeq	Illumina	16S_AW0LM	102.100.100/34213_16S_AW0LM	SRX3076631	NCBI Sequence Read Archive	SRP114822	http://identifiers.org/ncbi/insdc.sra:SRP114822	DNA sequence processing	AMMBI_B16S_zotus_table_Silvav132_datarelease_20032018.txt	figshare	doi:10.6084/m9.figshare.5808864.v3	https://doi.org/10.6084/m9.figshare.5808864.v3	Bacteria
102.100.100/34214	DNA sequence generation	MiSeq	Illumina	16S_AW0LM	102.100.100/34214_16S_AW0LM	SRX3076628	NCBI Sequence Read Archive	SRP114822	http://identifiers.org/ncbi/insdc.sra:SRP114822	DNA sequence processing	AMMBI_B16S_zotus_table_Silvav132_datarelease_20032018.txt	figshare	doi:10.6084/m9.figshare.5808864.v3	https://doi.org/10.6084/m9.figshare.5808864.v3	Bacteria
102.100.100/34215	DNA sequence generation	MiSeq	Illumina	16S_ATNUK	102.100.100/34215_16S_ATNUK	SRX3076635	NCBI Sequence Read Archive	SRP114822	http://identifiers.org/ncbi/insdc.sra:SRP114822	DNA sequence processing	AMMBI_B16S_zotus_table_Silvav132_datarelease_20032018.txt	figshare	doi:10.6084/m9.figshare.5808864.v3	https://doi.org/10.6084/m9.figshare.5808864.v3	Bacteria
102.100.100/34216	DNA sequence generation	MiSeq	Illumina	16S_ATNUK	102.100.100/34216_16S_ATNUK	SRX3076505	NCBI Sequence Read Archive	SRP114822	http://identifiers.org/ncbi/insdc.sra:SRP114822	DNA sequence processing	AMMBI_B16S_zotus_table_Silvav132_datarelease_20032018.txt	figshare	doi:10.6084/m9.figshare.5808864.v3	https://doi.org/10.6084/m9.figshare.5808864.v3	Bacteria
102.100.100/34217	DNA sequence generation	MiSeq	Illumina	16S_ATNUK	102.100.100/34217_16S_ATNUK	SRX3076508	NCBI Sequence Read Archive	SRP114822	http://identifiers.org/ncbi/insdc.sra:SRP114822	DNA sequence processing	AMMBI_B16S_zotus_table_Silvav132_datarelease_20032018.txt	figshare	doi:10.6084/m9.figshare.5808864.v3	https://doi.org/10.6084/m9.figshare.5808864.v3	Bacteria
102.100.100/34218	DNA sequence generation	MiSeq	Illumina	16S_ATNUK	102.100.100/34218_16S_ATNUK	SRX3076502	NCBI Sequence Read Archive	SRP114822	http://identifiers.org/ncbi/insdc.sra:SRP114822	DNA sequence processing	AMMBI_B16S_zotus_table_Silvav132_datarelease_20032018.txt	figshare	doi:10.6084/m9.figshare.5808864.v3	https://doi.org/10.6084/m9.figshare.5808864.v3	Bacteria
102.100.100/34219	DNA sequence generation	MiSeq	Illumina	16S_ATNUK	102.100.100/34219_16S_ATNUK	SRX3076456	NCBI Sequence Read Archive	SRP114822	http://identifiers.org/ncbi/insdc.sra:SRP114822	DNA sequence processing	AMMBI_B16S_zotus_table_Silvav132_datarelease_20032018.txt	figshare	doi:10.6084/m9.figshare.5808864.v3	https://doi.org/10.6084/m9.figshare.5808864.v3	Bacteria
102.100.100/34220	DNA sequence generation	MiSeq	Illumina	16S_ATNUK	102.100.100/34220_16S_ATNUK	SRX3076451	NCBI Sequence Read Archive	SRP114822	http://identifiers.org/ncbi/insdc.sra:SRP114822	DNA sequence processing	AMMBI_B16S_zotus_table_Silvav132_datarelease_20032018.txt	figshare	doi:10.6084/m9.figshare.5808864.v3	https://doi.org/10.6084/m9.figshare.5808864.v3	Bacteria
102.100.100/34221	DNA sequence generation	MiSeq	Illumina	16S_AW0LM	102.100.100/34221_16S_AW0LM	SRX3076460	NCBI Sequence Read Archive	SRP114822	http://identifiers.org/ncbi/insdc.sra:SRP114822	DNA sequence processing	AMMBI_B16S_zotus_table_Silvav132_datarelease_20032018.txt	figshare	doi:10.6084/m9.figshare.5808864.v3	https://doi.org/10.6084/m9.figshare.5808864.v3	Bacteria
102.100.100/34222	DNA sequence generation	MiSeq	Illumina	16S_AW0LM	102.100.100/34222_16S_AW0LM	SRX3076600	NCBI Sequence Read Archive	SRP114822	http://identifiers.org/ncbi/insdc.sra:SRP114822	DNA sequence processing	AMMBI_B16S_zotus_table_Silvav132_datarelease_20032018.txt	figshare	doi:10.6084/m9.figshare.5808864.v3	https://doi.org/10.6084/m9.figshare.5808864.v3	Bacteria
102.100.100/34223	DNA sequence generation	MiSeq	Illumina	16S_AW0LM	102.100.100/34223_16S_AW0LM	SRX3076596	NCBI Sequence Read Archive	SRP114822	http://identifiers.org/ncbi/insdc.sra:SRP114822	DNA sequence processing	AMMBI_B16S_zotus_table_Silvav132_datarelease_20032018.txt	figshare	doi:10.6084/m9.figshare.5808864.v3	https://doi.org/10.6084/m9.figshare.5808864.v3	Bacteria
102.100.100/34224	DNA sequence generation	MiSeq	Illumina	16S_ATNUK	102.100.100/34224_16S_ATNUK	SRX3076733	NCBI Sequence Read Archive	SRP114822	http://identifiers.org/ncbi/insdc.sra:SRP114822	DNA sequence processing	AMMBI_B16S_zotus_table_Silvav132_datarelease_20032018.txt	figshare	doi:10.6084/m9.figshare.5808864.v3	https://doi.org/10.6084/m9.figshare.5808864.v3	Bacteria
102.100.100/34225	DNA sequence generation	MiSeq	Illumina	16S_AW0LM	102.100.100/34225_16S_AW0LM	SRX3076736	NCBI Sequence Read Archive	SRP114822	http://identifiers.org/ncbi/insdc.sra:SRP114822	DNA sequence processing	AMMBI_B16S_zotus_table_Silvav132_datarelease_20032018.txt	figshare	doi:10.6084/m9.figshare.5808864.v3	https://doi.org/10.6084/m9.figshare.5808864.v3	Bacteria
102.100.100/34226	DNA sequence generation	MiSeq	Illumina	16S_AW0LM	102.100.100/34226_16S_AW0LM	SRX3076739	NCBI Sequence Read Archive	SRP114822	http://identifiers.org/ncbi/insdc.sra:SRP114822	DNA sequence processing	AMMBI_B16S_zotus_table_Silvav132_datarelease_20032018.txt	figshare	doi:10.6084/m9.figshare.5808864.v3	https://doi.org/10.6084/m9.figshare.5808864.v3	Bacteria
102.100.100/34227	DNA sequence generation	MiSeq	Illumina	16S_AW0LM	102.100.100/34227_16S_AW0LM	SRX3076742	NCBI Sequence Read Archive	SRP114822	http://identifiers.org/ncbi/insdc.sra:SRP114822	DNA sequence processing	AMMBI_B16S_zotus_table_Silvav132_datarelease_20032018.txt	figshare	doi:10.6084/m9.figshare.5808864.v3	https://doi.org/10.6084/m9.figshare.5808864.v3	Bacteria
102.100.100/34228	DNA sequence generation	MiSeq	Illumina	16S_AW0LM	102.100.100/34228_16S_AW0LM	SRX3076369	NCBI Sequence Read Archive	SRP114822	http://identifiers.org/ncbi/insdc.sra:SRP114822	DNA sequence processing	AMMBI_B16S_zotus_table_Silvav132_datarelease_20032018.txt	figshare	doi:10.6084/m9.figshare.5808864.v3	https://doi.org/10.6084/m9.figshare.5808864.v3	Bacteria
102.100.100/34229	DNA sequence generation	MiSeq	Illumina	16S_ATNUK	102.100.100/34229_16S_ATNUK	SRX3076365	NCBI Sequence Read Archive	SRP114822	http://identifiers.org/ncbi/insdc.sra:SRP114822	DNA sequence processing	AMMBI_B16S_zotus_table_Silvav132_datarelease_20032018.txt	figshare	doi:10.6084/m9.figshare.5808864.v3	https://doi.org/10.6084/m9.figshare.5808864.v3	Bacteria
102.100.100/34230	DNA sequence generation	MiSeq	Illumina	16S_ATNUK	102.100.100/34230_16S_ATNUK	SRX3076521	NCBI Sequence Read Archive	SRP114822	http://identifiers.org/ncbi/insdc.sra:SRP114822	DNA sequence processing	AMMBI_B16S_zotus_table_Silvav132_datarelease_20032018.txt	figshare	doi:10.6084/m9.figshare.5808864.v3	https://doi.org/10.6084/m9.figshare.5808864.v3	Bacteria
102.100.100/34231	DNA sequence generation	MiSeq	Illumina	16S_AW0LM	102.100.100/34231_16S_AW0LM	SRX3076520	NCBI Sequence Read Archive	SRP114822	http://identifiers.org/ncbi/insdc.sra:SRP114822	DNA sequence processing	AMMBI_B16S_zotus_table_Silvav132_datarelease_20032018.txt	figshare	doi:10.6084/m9.figshare.5808864.v3	https://doi.org/10.6084/m9.figshare.5808864.v3	Bacteria
102.100.100/34232	DNA sequence generation	MiSeq	Illumina	16S_AW0LM	102.100.100/34232_16S_AW0LM	SRX3076523	NCBI Sequence Read Archive	SRP114822	http://identifiers.org/ncbi/insdc.sra:SRP114822	DNA sequence processing	AMMBI_B16S_zotus_table_Silvav132_datarelease_20032018.txt	figshare	doi:10.6084/m9.figshare.5808864.v3	https://doi.org/10.6084/m9.figshare.5808864.v3	Bacteria
102.100.100/34233	DNA sequence generation	MiSeq	Illumina	16S_ATNUK	102.100.100/34233_16S_ATNUK	SRX3076640	NCBI Sequence Read Archive	SRP114822	http://identifiers.org/ncbi/insdc.sra:SRP114822	DNA sequence processing	AMMBI_B16S_zotus_table_Silvav132_datarelease_20032018.txt	figshare	doi:10.6084/m9.figshare.5808864.v3	https://doi.org/10.6084/m9.figshare.5808864.v3	Bacteria
102.100.100/34234	DNA sequence generation	MiSeq	Illumina	16S_ATNUK	102.100.100/34234_16S_ATNUK	SRX3076644	NCBI Sequence Read Archive	SRP114822	http://identifiers.org/ncbi/insdc.sra:SRP114822	DNA sequence processing	AMMBI_B16S_zotus_table_Silvav132_datarelease_20032018.txt	figshare	doi:10.6084/m9.figshare.5808864.v3	https://doi.org/10.6084/m9.figshare.5808864.v3	Bacteria
102.100.100/34235	DNA sequence generation	MiSeq	Illumina	16S_AW0LM	102.100.100/34235_16S_AW0LM	SRX3076638	NCBI Sequence Read Archive	SRP114822	http://identifiers.org/ncbi/insdc.sra:SRP114822	DNA sequence processing	AMMBI_B16S_zotus_table_Silvav132_datarelease_20032018.txt	figshare	doi:10.6084/m9.figshare.5808864.v3	https://doi.org/10.6084/m9.figshare.5808864.v3	Bacteria
102.100.100/34236	DNA sequence generation	MiSeq	Illumina	16S_ATNUK	102.100.100/34236_16S_ATNUK	SRX3076328	NCBI Sequence Read Archive	SRP114822	http://identifiers.org/ncbi/insdc.sra:SRP114822	DNA sequence processing	AMMBI_B16S_zotus_table_Silvav132_datarelease_20032018.txt	figshare	doi:10.6084/m9.figshare.5808864.v3	https://doi.org/10.6084/m9.figshare.5808864.v3	Bacteria
102.100.100/34237	DNA sequence generation	MiSeq	Illumina	16S_ATNUK	102.100.100/34237_16S_ATNUK	SRX3076276	NCBI Sequence Read Archive	SRP114822	http://identifiers.org/ncbi/insdc.sra:SRP114822	DNA sequence processing	AMMBI_B16S_zotus_table_Silvav132_datarelease_20032018.txt	figshare	doi:10.6084/m9.figshare.5808864.v3	https://doi.org/10.6084/m9.figshare.5808864.v3	Bacteria
102.100.100/34238	DNA sequence generation	MiSeq	Illumina	16S_ATNUK	102.100.100/34238_16S_ATNUK	SRX3076332	NCBI Sequence Read Archive	SRP114822	http://identifiers.org/ncbi/insdc.sra:SRP114822	DNA sequence processing	AMMBI_B16S_zotus_table_Silvav132_datarelease_20032018.txt	figshare	doi:10.6084/m9.figshare.5808864.v3	https://doi.org/10.6084/m9.figshare.5808864.v3	Bacteria
102.100.100/34239	DNA sequence generation	MiSeq	Illumina	16S_ATNUK	102.100.100/34239_16S_ATNUK	SRX3076413	NCBI Sequence Read Archive	SRP114822	http://identifiers.org/ncbi/insdc.sra:SRP114822	DNA sequence processing	AMMBI_B16S_zotus_table_Silvav132_datarelease_20032018.txt	figshare	doi:10.6084/m9.figshare.5808864.v3	https://doi.org/10.6084/m9.figshare.5808864.v3	Bacteria
102.100.100/34240	DNA sequence generation	MiSeq	Illumina	16S_AW0LM	102.100.100/34240_16S_AW0LM	SRX3076417	NCBI Sequence Read Archive	SRP114822	http://identifiers.org/ncbi/insdc.sra:SRP114822	DNA sequence processing	AMMBI_B16S_zotus_table_Silvav132_datarelease_20032018.txt	figshare	doi:10.6084/m9.figshare.5808864.v3	https://doi.org/10.6084/m9.figshare.5808864.v3	Bacteria
102.100.100/34241	DNA sequence generation	MiSeq	Illumina	16S_AW0LM	102.100.100/34241_16S_AW0LM	SRX3076308	NCBI Sequence Read Archive	SRP114822	http://identifiers.org/ncbi/insdc.sra:SRP114822	DNA sequence processing	AMMBI_B16S_zotus_table_Silvav132_datarelease_20032018.txt	figshare	doi:10.6084/m9.figshare.5808864.v3	https://doi.org/10.6084/m9.figshare.5808864.v3	Bacteria
102.100.100/34242	DNA sequence generation	MiSeq	Illumina	16S_AW0LM	102.100.100/34242_16S_AW0LM	SRX3076304	NCBI Sequence Read Archive	SRP114822	http://identifiers.org/ncbi/insdc.sra:SRP114822	DNA sequence processing	AMMBI_B16S_zotus_table_Silvav132_datarelease_20032018.txt	figshare	doi:10.6084/m9.figshare.5808864.v3	https://doi.org/10.6084/m9.figshare.5808864.v3	Bacteria
102.100.100/34243	DNA sequence generation	MiSeq	Illumina	16S_ATNUK	102.100.100/34243_16S_ATNUK	SRX3076300	NCBI Sequence Read Archive	SRP114822	http://identifiers.org/ncbi/insdc.sra:SRP114822	DNA sequence processing	AMMBI_B16S_zotus_table_Silvav132_datarelease_20032018.txt	figshare	doi:10.6084/m9.figshare.5808864.v3	https://doi.org/10.6084/m9.figshare.5808864.v3	Bacteria
102.100.100/34244	DNA sequence generation	MiSeq	Illumina	16S_ATNUK	102.100.100/34244_16S_ATNUK	SRX3076448	NCBI Sequence Read Archive	SRP114822	http://identifiers.org/ncbi/insdc.sra:SRP114822	DNA sequence processing	AMMBI_B16S_zotus_table_Silvav132_datarelease_20032018.txt	figshare	doi:10.6084/m9.figshare.5808864.v3	https://doi.org/10.6084/m9.figshare.5808864.v3	Bacteria
102.100.100/34245	DNA sequence generation	MiSeq	Illumina	16S_AW0LM	102.100.100/34245_16S_AW0LM	SRX3076441	NCBI Sequence Read Archive	SRP114822	http://identifiers.org/ncbi/insdc.sra:SRP114822	DNA sequence processing	AMMBI_B16S_zotus_table_Silvav132_datarelease_20032018.txt	figshare	doi:10.6084/m9.figshare.5808864.v3	https://doi.org/10.6084/m9.figshare.5808864.v3	Bacteria
102.100.100/34246	DNA sequence generation	MiSeq	Illumina	16S_AW0LM	102.100.100/34246_16S_AW0LM	SRX3076440	NCBI Sequence Read Archive	SRP114822	http://identifiers.org/ncbi/insdc.sra:SRP114822	DNA sequence processing	AMMBI_B16S_zotus_table_Silvav132_datarelease_20032018.txt	figshare	doi:10.6084/m9.figshare.5808864.v3	https://doi.org/10.6084/m9.figshare.5808864.v3	Bacteria
102.100.100/34247	DNA sequence generation	MiSeq	Illumina	16S_AW0LM	102.100.100/34247_16S_AW0LM	SRX3076320	NCBI Sequence Read Archive	SRP114822	http://identifiers.org/ncbi/insdc.sra:SRP114822	DNA sequence processing	AMMBI_B16S_zotus_table_Silvav132_datarelease_20032018.txt	figshare	doi:10.6084/m9.figshare.5808864.v3	https://doi.org/10.6084/m9.figshare.5808864.v3	Bacteria
102.100.100/34248	DNA sequence generation	MiSeq	Illumina	16S_AW0LM	102.100.100/34248_16S_AW0LM	SRX3076325	NCBI Sequence Read Archive	SRP114822	http://identifiers.org/ncbi/insdc.sra:SRP114822	DNA sequence processing	AMMBI_B16S_zotus_table_Silvav132_datarelease_20032018.txt	figshare	doi:10.6084/m9.figshare.5808864.v3	https://doi.org/10.6084/m9.figshare.5808864.v3	Bacteria
102.100.100/34249	DNA sequence generation	MiSeq	Illumina	16S_ATNUK	102.100.100/34249_16S_ATNUK	SRX3076319	NCBI Sequence Read Archive	SRP114822	http://identifiers.org/ncbi/insdc.sra:SRP114822	DNA sequence processing	AMMBI_B16S_zotus_table_Silvav132_datarelease_20032018.txt	figshare	doi:10.6084/m9.figshare.5808864.v3	https://doi.org/10.6084/m9.figshare.5808864.v3	Bacteria
102.100.100/34250	DNA sequence generation	MiSeq	Illumina	16S_ATNUK	102.100.100/34250_16S_ATNUK	SRX3076684	NCBI Sequence Read Archive	SRP114822	http://identifiers.org/ncbi/insdc.sra:SRP114822	DNA sequence processing	AMMBI_B16S_zotus_table_Silvav132_datarelease_20032018.txt	figshare	doi:10.6084/m9.figshare.5808864.v3	https://doi.org/10.6084/m9.figshare.5808864.v3	Bacteria
102.100.100/34251	DNA sequence generation	MiSeq	Illumina	16S_AW0LM	102.100.100/34251_16S_AW0LM	SRX3076691	NCBI Sequence Read Archive	SRP114822	http://identifiers.org/ncbi/insdc.sra:SRP114822	DNA sequence processing	AMMBI_B16S_zotus_table_Silvav132_datarelease_20032018.txt	figshare	doi:10.6084/m9.figshare.5808864.v3	https://doi.org/10.6084/m9.figshare.5808864.v3	Bacteria
102.100.100/34252	DNA sequence generation	MiSeq	Illumina	16S_AW0LM	102.100.100/34252_16S_AW0LM	SRX3076682	NCBI Sequence Read Archive	SRP114822	http://identifiers.org/ncbi/insdc.sra:SRP114822	DNA sequence processing	AMMBI_B16S_zotus_table_Silvav132_datarelease_20032018.txt	figshare	doi:10.6084/m9.figshare.5808864.v3	https://doi.org/10.6084/m9.figshare.5808864.v3	Bacteria
102.100.100/34253	DNA sequence generation	MiSeq	Illumina	16S_AW0LM	102.100.100/34253_16S_AW0LM	SRX3076605	NCBI Sequence Read Archive	SRP114822	http://identifiers.org/ncbi/insdc.sra:SRP114822	DNA sequence processing	AMMBI_B16S_zotus_table_Silvav132_datarelease_20032018.txt	figshare	doi:10.6084/m9.figshare.5808864.v3	https://doi.org/10.6084/m9.figshare.5808864.v3	Bacteria
102.100.100/34254	DNA sequence generation	MiSeq	Illumina	16S_AW0LM	102.100.100/34254_16S_AW0LM	SRX3076610	NCBI Sequence Read Archive	SRP114822	http://identifiers.org/ncbi/insdc.sra:SRP114822	DNA sequence processing	AMMBI_B16S_zotus_table_Silvav132_datarelease_20032018.txt	figshare	doi:10.6084/m9.figshare.5808864.v3	https://doi.org/10.6084/m9.figshare.5808864.v3	Bacteria
102.100.100/34255	DNA sequence generation	MiSeq	Illumina	16S_ATNUK	102.100.100/34255_16S_ATNUK	SRX3076612	NCBI Sequence Read Archive	SRP114822	http://identifiers.org/ncbi/insdc.sra:SRP114822	DNA sequence processing	AMMBI_B16S_zotus_table_Silvav132_datarelease_20032018.txt	figshare	doi:10.6084/m9.figshare.5808864.v3	https://doi.org/10.6084/m9.figshare.5808864.v3	Bacteria
102.100.100/34256	DNA sequence generation	MiSeq	Illumina	16S_ATNUK	102.100.100/34256_16S_ATNUK	SRX3076477	NCBI Sequence Read Archive	SRP114822	http://identifiers.org/ncbi/insdc.sra:SRP114822	DNA sequence processing	AMMBI_B16S_zotus_table_Silvav132_datarelease_20032018.txt	figshare	doi:10.6084/m9.figshare.5808864.v3	https://doi.org/10.6084/m9.figshare.5808864.v3	Bacteria
102.100.100/34257	DNA sequence generation	MiSeq	Illumina	16S_AW0LM	102.100.100/34257_16S_AW0LM	SRX3076472	NCBI Sequence Read Archive	SRP114822	http://identifiers.org/ncbi/insdc.sra:SRP114822	DNA sequence processing	AMMBI_B16S_zotus_table_Silvav132_datarelease_20032018.txt	figshare	doi:10.6084/m9.figshare.5808864.v3	https://doi.org/10.6084/m9.figshare.5808864.v3	Bacteria
102.100.100/34258	DNA sequence generation	MiSeq	Illumina	16S_AW0LM	102.100.100/34258_16S_AW0LM	SRX3076479	NCBI Sequence Read Archive	SRP114822	http://identifiers.org/ncbi/insdc.sra:SRP114822	DNA sequence processing	AMMBI_B16S_zotus_table_Silvav132_datarelease_20032018.txt	figshare	doi:10.6084/m9.figshare.5808864.v3	https://doi.org/10.6084/m9.figshare.5808864.v3	Bacteria
102.100.100/34259	DNA sequence generation	MiSeq	Illumina	16S_AW0LM	102.100.100/34259_16S_AW0LM	SRX3076747	NCBI Sequence Read Archive	SRP114822	http://identifiers.org/ncbi/insdc.sra:SRP114822	DNA sequence processing	AMMBI_B16S_zotus_table_Silvav132_datarelease_20032018.txt	figshare	doi:10.6084/m9.figshare.5808864.v3	https://doi.org/10.6084/m9.figshare.5808864.v3	Bacteria
102.100.100/34260	DNA sequence generation	MiSeq	Illumina	16S_AW0LM	102.100.100/34260_16S_AW0LM	SRX3076744	NCBI Sequence Read Archive	SRP114822	http://identifiers.org/ncbi/insdc.sra:SRP114822	DNA sequence processing	AMMBI_B16S_zotus_table_Silvav132_datarelease_20032018.txt	figshare	doi:10.6084/m9.figshare.5808864.v3	https://doi.org/10.6084/m9.figshare.5808864.v3	Bacteria
102.100.100/34261	DNA sequence generation	MiSeq	Illumina	16S_ATNUK	102.100.100/34261_16S_ATNUK	SRX3076772	NCBI Sequence Read Archive	SRP114822	http://identifiers.org/ncbi/insdc.sra:SRP114822	DNA sequence processing	AMMBI_B16S_zotus_table_Silvav132_datarelease_20032018.txt	figshare	doi:10.6084/m9.figshare.5808864.v3	https://doi.org/10.6084/m9.figshare.5808864.v3	Bacteria
102.100.100/34262	DNA sequence generation	MiSeq	Illumina	16S_AW0LM	102.100.100/34262_16S_AW0LM	SRX3076389	NCBI Sequence Read Archive	SRP114822	http://identifiers.org/ncbi/insdc.sra:SRP114822	DNA sequence processing	AMMBI_B16S_zotus_table_Silvav132_datarelease_20032018.txt	figshare	doi:10.6084/m9.figshare.5808864.v3	https://doi.org/10.6084/m9.figshare.5808864.v3	Bacteria
102.100.100/34263	DNA sequence generation	MiSeq	Illumina	16S_AW0LM	102.100.100/34263_16S_AW0LM	SRX3076388	NCBI Sequence Read Archive	SRP114822	http://identifiers.org/ncbi/insdc.sra:SRP114822	DNA sequence processing	AMMBI_B16S_zotus_table_Silvav132_datarelease_20032018.txt	figshare	doi:10.6084/m9.figshare.5808864.v3	https://doi.org/10.6084/m9.figshare.5808864.v3	Bacteria
102.100.100/34264	DNA sequence generation	MiSeq	Illumina	16S_AW0LM	102.100.100/34264_16S_AW0LM	SRX3076623	NCBI Sequence Read Archive	SRP114822	http://identifiers.org/ncbi/insdc.sra:SRP114822	DNA sequence processing	AMMBI_B16S_zotus_table_Silvav132_datarelease_20032018.txt	figshare	doi:10.6084/m9.figshare.5808864.v3	https://doi.org/10.6084/m9.figshare.5808864.v3	Bacteria
102.100.100/34265	DNA sequence generation	MiSeq	Illumina	16S_AW0LM	102.100.100/34265_16S_AW0LM	SRX3076570	NCBI Sequence Read Archive	SRP114822	http://identifiers.org/ncbi/insdc.sra:SRP114822	DNA sequence processing	AMMBI_B16S_zotus_table_Silvav132_datarelease_20032018.txt	figshare	doi:10.6084/m9.figshare.5808864.v3	https://doi.org/10.6084/m9.figshare.5808864.v3	Bacteria
102.100.100/34266	DNA sequence generation	MiSeq	Illumina	16S_AW0LM	102.100.100/34266_16S_AW0LM	SRX3076567	NCBI Sequence Read Archive	SRP114822	http://identifiers.org/ncbi/insdc.sra:SRP114822	DNA sequence processing	AMMBI_B16S_zotus_table_Silvav132_datarelease_20032018.txt	figshare	doi:10.6084/m9.figshare.5808864.v3	https://doi.org/10.6084/m9.figshare.5808864.v3	Bacteria
102.100.100/34267	DNA sequence generation	MiSeq	Illumina	16S_AW0LM	102.100.100/34267_16S_AW0LM	SRX3076563	NCBI Sequence Read Archive	SRP114822	http://identifiers.org/ncbi/insdc.sra:SRP114822	DNA sequence processing	AMMBI_B16S_zotus_table_Silvav132_datarelease_20032018.txt	figshare	doi:10.6084/m9.figshare.5808864.v3	https://doi.org/10.6084/m9.figshare.5808864.v3	Bacteria
102.100.100/34268	DNA sequence generation	MiSeq	Illumina	16S_ATNUK	102.100.100/34268_16S_ATNUK	SRX3076405	NCBI Sequence Read Archive	SRP114822	http://identifiers.org/ncbi/insdc.sra:SRP114822	DNA sequence processing	AMMBI_B16S_zotus_table_Silvav132_datarelease_20032018.txt	figshare	doi:10.6084/m9.figshare.5808864.v3	https://doi.org/10.6084/m9.figshare.5808864.v3	Bacteria
102.100.100/34269	DNA sequence generation	MiSeq	Illumina	16S_AW0LM	102.100.100/34269_16S_AW0LM	SRX3076408	NCBI Sequence Read Archive	SRP114822	http://identifiers.org/ncbi/insdc.sra:SRP114822	DNA sequence processing	AMMBI_B16S_zotus_table_Silvav132_datarelease_20032018.txt	figshare	doi:10.6084/m9.figshare.5808864.v3	https://doi.org/10.6084/m9.figshare.5808864.v3	Bacteria
102.100.100/34270	DNA sequence generation	MiSeq	Illumina	16S_AW0LM	102.100.100/34270_16S_AW0LM	SRX3076411	NCBI Sequence Read Archive	SRP114822	http://identifiers.org/ncbi/insdc.sra:SRP114822	DNA sequence processing	AMMBI_B16S_zotus_table_Silvav132_datarelease_20032018.txt	figshare	doi:10.6084/m9.figshare.5808864.v3	https://doi.org/10.6084/m9.figshare.5808864.v3	Bacteria
102.100.100/34271	DNA sequence generation	MiSeq	Illumina	16S_AW0LM	102.100.100/34271_16S_AW0LM	SRX3076719	NCBI Sequence Read Archive	SRP114822	http://identifiers.org/ncbi/insdc.sra:SRP114822	DNA sequence processing	AMMBI_B16S_zotus_table_Silvav132_datarelease_20032018.txt	figshare	doi:10.6084/m9.figshare.5808864.v3	https://doi.org/10.6084/m9.figshare.5808864.v3	Bacteria
102.100.100/34272	DNA sequence generation	MiSeq	Illumina	16S_AW0LM	102.100.100/34272_16S_AW0LM	SRX3076724	NCBI Sequence Read Archive	SRP114822	http://identifiers.org/ncbi/insdc.sra:SRP114822	DNA sequence processing	AMMBI_B16S_zotus_table_Silvav132_datarelease_20032018.txt	figshare	doi:10.6084/m9.figshare.5808864.v3	https://doi.org/10.6084/m9.figshare.5808864.v3	Bacteria
102.100.100/34273	DNA sequence generation	MiSeq	Illumina	16S_ATNUK	102.100.100/34273_16S_ATNUK	SRX3076728	NCBI Sequence Read Archive	SRP114822	http://identifiers.org/ncbi/insdc.sra:SRP114822	DNA sequence processing	AMMBI_B16S_zotus_table_Silvav132_datarelease_20032018.txt	figshare	doi:10.6084/m9.figshare.5808864.v3	https://doi.org/10.6084/m9.figshare.5808864.v3	Bacteria
102.100.100/34274	DNA sequence generation	MiSeq	Illumina	16S_ATNUK	102.100.100/34274_16S_ATNUK	SRX3076545	NCBI Sequence Read Archive	SRP114822	http://identifiers.org/ncbi/insdc.sra:SRP114822	DNA sequence processing	AMMBI_B16S_zotus_table_Silvav132_datarelease_20032018.txt	figshare	doi:10.6084/m9.figshare.5808864.v3	https://doi.org/10.6084/m9.figshare.5808864.v3	Bacteria
102.100.100/34275	DNA sequence generation	MiSeq	Illumina	16S_AW0LM	102.100.100/34275_16S_AW0LM	SRX3076559	NCBI Sequence Read Archive	SRP114822	http://identifiers.org/ncbi/insdc.sra:SRP114822	DNA sequence processing	AMMBI_B16S_zotus_table_Silvav132_datarelease_20032018.txt	figshare	doi:10.6084/m9.figshare.5808864.v3	https://doi.org/10.6084/m9.figshare.5808864.v3	Bacteria
102.100.100/34276	DNA sequence generation	MiSeq	Illumina	16S_AW0LM	102.100.100/34276_16S_AW0LM	SRX3076592	NCBI Sequence Read Archive	SRP114822	http://identifiers.org/ncbi/insdc.sra:SRP114822	DNA sequence processing	AMMBI_B16S_zotus_table_Silvav132_datarelease_20032018.txt	figshare	doi:10.6084/m9.figshare.5808864.v3	https://doi.org/10.6084/m9.figshare.5808864.v3	Bacteria
102.100.100/34277	DNA sequence generation	MiSeq	Illumina	16S_AW0LM	102.100.100/34277_16S_AW0LM	SRX3085520	NCBI Sequence Read Archive	SRP114822	http://identifiers.org/ncbi/insdc.sra:SRP114822	DNA sequence processing	AMMBI_B16S_zotus_table_Silvav132_datarelease_20032018.txt	figshare	doi:10.6084/m9.figshare.5808864.v3	https://doi.org/10.6084/m9.figshare.5808864.v3	Bacteria
102.100.100/34278	DNA sequence generation	MiSeq	Illumina	16S_AW0LM	102.100.100/34278_16S_AW0LM	SRX3085523	NCBI Sequence Read Archive	SRP114822	http://identifiers.org/ncbi/insdc.sra:SRP114822	DNA sequence processing	AMMBI_B16S_zotus_table_Silvav132_datarelease_20032018.txt	figshare	doi:10.6084/m9.figshare.5808864.v3	https://doi.org/10.6084/m9.figshare.5808864.v3	Bacteria
102.100.100/34279	DNA sequence generation	MiSeq	Illumina	16S_ATNUK	102.100.100/34279_16S_ATNUK	SRX3085517	NCBI Sequence Read Archive	SRP114822	http://identifiers.org/ncbi/insdc.sra:SRP114822	DNA sequence processing	AMMBI_B16S_zotus_table_Silvav132_datarelease_20032018.txt	figshare	doi:10.6084/m9.figshare.5808864.v3	https://doi.org/10.6084/m9.figshare.5808864.v3	Bacteria
102.100.100/34307	DNA sequence generation	MiSeq	Illumina	16S_ATNUK	102.100.100/34307_16S_ATNUK	SRX3085268	NCBI Sequence Read Archive	SRP114822	http://identifiers.org/ncbi/insdc.sra:SRP114822	DNA sequence processing	AMMBI_B16S_zotus_table_Silvav132_datarelease_20032018.txt	figshare	doi:10.6084/m9.figshare.5808864.v3	https://doi.org/10.6084/m9.figshare.5808864.v3	Bacteria
102.100.100/34308	DNA sequence generation	MiSeq	Illumina	16S_AW0LM	102.100.100/34308_16S_AW0LM	SRX3085263	NCBI Sequence Read Archive	SRP114822	http://identifiers.org/ncbi/insdc.sra:SRP114822	DNA sequence processing	AMMBI_B16S_zotus_table_Silvav132_datarelease_20032018.txt	figshare	doi:10.6084/m9.figshare.5808864.v3	https://doi.org/10.6084/m9.figshare.5808864.v3	Bacteria
102.100.100/34309	DNA sequence generation	MiSeq	Illumina	16S_ATNUK	102.100.100/34309_16S_ATNUK	SRX3085271	NCBI Sequence Read Archive	SRP114822	http://identifiers.org/ncbi/insdc.sra:SRP114822	DNA sequence processing	AMMBI_B16S_zotus_table_Silvav132_datarelease_20032018.txt	figshare	doi:10.6084/m9.figshare.5808864.v3	https://doi.org/10.6084/m9.figshare.5808864.v3	Bacteria
102.100.100/34310	DNA sequence generation	MiSeq	Illumina	16S_ATNUK	102.100.100/34310_16S_ATNUK	SRX3085124	NCBI Sequence Read Archive	SRP114822	http://identifiers.org/ncbi/insdc.sra:SRP114822	DNA sequence processing	AMMBI_B16S_zotus_table_Silvav132_datarelease_20032018.txt	figshare	doi:10.6084/m9.figshare.5808864.v3	https://doi.org/10.6084/m9.figshare.5808864.v3	Bacteria
102.100.100/34311	DNA sequence generation	MiSeq	Illumina	16S_AW0LM	102.100.100/34311_16S_AW0LM	SRX3085125	NCBI Sequence Read Archive	SRP114822	http://identifiers.org/ncbi/insdc.sra:SRP114822	DNA sequence processing	AMMBI_B16S_zotus_table_Silvav132_datarelease_20032018.txt	figshare	doi:10.6084/m9.figshare.5808864.v3	https://doi.org/10.6084/m9.figshare.5808864.v3	Bacteria
[truncated: 10 more rows]
