# Supplementary material for: Systematic, continental scale temporal monitoring of marine pelagic microbiota by the Australian Marine Microbial Biodiversity Initiative
Source: Sci Data. 2018 Jul 17;5:180130. doi: 10.1038/sdata.2018.130 (PMC6049030; doi:10.1038/sdata.2018.130)
Supplement: Supplementary file 1 [file sdata2018130-isa1.zip › a_assay_archaeal.txt]

Sample Name	Protocol REF	Parameter Value[instrument]	Parameter Value[manufacturer]	Parameter Value[library name]	Assay Name	Raw Data File	Comment[Data Repository]	Comment[Data Record Accession]	Comment[Data Record URI]	Protocol REF	Derived Data File	Comment[Data Repository]	Comment[Data Record Accession]	Comment[Data Record URI]	Factor Value[domain]
102.100.100/21644	DNA sequence generation	MiSeq	Illumina	A16S_AG27L_ATGCGCAGGAGCCTTA	102.100.100/21644_A16S_AG27L_ATGCGCAGGAGCCTTA	SRX3079661	NCBI Sequence Read Archive	SRP114822	http://identifiers.org/ncbi/insdc.sra:SRP114822	DNA sequence processing	AMMBI_A16S_zotus_table_Silvav132_datarelease_20032018.txt	figshare	doi:10.6084/m9.figshare.5808864.v3	https://doi.org/10.6084/m9.figshare.5808864.v3	Archaea
102.100.100/21644	DNA sequence generation	MiSeq	Illumina	A16S_AG27L_CGGAGCCTTCGACTAG	102.100.100/21644_A16S_AG27L_CGGAGCCTTCGACTAG	SRX3079658	NCBI Sequence Read Archive	SRP114822	http://identifiers.org/ncbi/insdc.sra:SRP114822	DNA sequence processing	AMMBI_A16S_zotus_table_Silvav132_datarelease_20032018.txt	figshare	doi:10.6084/m9.figshare.5808864.v3	https://doi.org/10.6084/m9.figshare.5808864.v3	Archaea
102.100.100/21645	DNA sequence generation	MiSeq	Illumina	A16S_AG27L_CGGAGCCTTTATGCGA	102.100.100/21645_A16S_AG27L_CGGAGCCTTTATGCGA	SRX3079654	NCBI Sequence Read Archive	SRP114822	http://identifiers.org/ncbi/insdc.sra:SRP114822	DNA sequence processing	AMMBI_A16S_zotus_table_Silvav132_datarelease_20032018.txt	figshare	doi:10.6084/m9.figshare.5808864.v3	https://doi.org/10.6084/m9.figshare.5808864.v3	Archaea
102.100.100/21645	DNA sequence generation	MiSeq	Illumina	A16S_AG27L_TACGCTGCTCGACTAG	102.100.100/21645_A16S_AG27L_TACGCTGCTCGACTAG	SRX3079731	NCBI Sequence Read Archive	SRP114822	http://identifiers.org/ncbi/insdc.sra:SRP114822	DNA sequence processing	AMMBI_A16S_zotus_table_Silvav132_datarelease_20032018.txt	figshare	doi:10.6084/m9.figshare.5808864.v3	https://doi.org/10.6084/m9.figshare.5808864.v3	Archaea
102.100.100/21646	DNA sequence generation	MiSeq	Illumina	A16S_AG27L_TACGCTGCTTATGCGA	102.100.100/21646_A16S_AG27L_TACGCTGCTTATGCGA	SRX3079736	NCBI Sequence Read Archive	SRP114822	http://identifiers.org/ncbi/insdc.sra:SRP114822	DNA sequence processing	AMMBI_A16S_zotus_table_Silvav132_datarelease_20032018.txt	figshare	doi:10.6084/m9.figshare.5808864.v3	https://doi.org/10.6084/m9.figshare.5808864.v3	Archaea
102.100.100/21646	DNA sequence generation	MiSeq	Illumina	A16S_AG27L_ATGCGCAGTCGACTAG	102.100.100/21646_A16S_AG27L_ATGCGCAGTCGACTAG	SRX3079729	NCBI Sequence Read Archive	SRP114822	http://identifiers.org/ncbi/insdc.sra:SRP114822	DNA sequence processing	AMMBI_A16S_zotus_table_Silvav132_datarelease_20032018.txt	figshare	doi:10.6084/m9.figshare.5808864.v3	https://doi.org/10.6084/m9.figshare.5808864.v3	Archaea
102.100.100/21647	DNA sequence generation	MiSeq	Illumina	A16S_AG27L_ATGCGCAGTTATGCGA	102.100.100/21647_A16S_AG27L_ATGCGCAGTTATGCGA	SRX3079638	NCBI Sequence Read Archive	SRP114822	http://identifiers.org/ncbi/insdc.sra:SRP114822	DNA sequence processing	AMMBI_A16S_zotus_table_Silvav132_datarelease_20032018.txt	figshare	doi:10.6084/m9.figshare.5808864.v3	https://doi.org/10.6084/m9.figshare.5808864.v3	Archaea
102.100.100/21647	DNA sequence generation	MiSeq	Illumina	A16S_AG27L_CGGAGCCTTTCTAGCT	102.100.100/21647_A16S_AG27L_CGGAGCCTTTCTAGCT	SRX3079637	NCBI Sequence Read Archive	SRP114822	http://identifiers.org/ncbi/insdc.sra:SRP114822	DNA sequence processing	AMMBI_A16S_zotus_table_Silvav132_datarelease_20032018.txt	figshare	doi:10.6084/m9.figshare.5808864.v3	https://doi.org/10.6084/m9.figshare.5808864.v3	Archaea
102.100.100/21648	DNA sequence generation	MiSeq	Illumina	A16S_AG27L_TACGCTGCAAGGCTAT	102.100.100/21648_A16S_AG27L_TACGCTGCAAGGCTAT	SRX3079504	NCBI Sequence Read Archive	SRP114822	http://identifiers.org/ncbi/insdc.sra:SRP114822	DNA sequence processing	AMMBI_A16S_zotus_table_Silvav132_datarelease_20032018.txt	figshare	doi:10.6084/m9.figshare.5808864.v3	https://doi.org/10.6084/m9.figshare.5808864.v3	Archaea
102.100.100/21648	DNA sequence generation	MiSeq	Illumina	A16S_AG27L_TACGCTGCTTCTAGCT	102.100.100/21648_A16S_AG27L_TACGCTGCTTCTAGCT	SRX3079505	NCBI Sequence Read Archive	SRP114822	http://identifiers.org/ncbi/insdc.sra:SRP114822	DNA sequence processing	AMMBI_A16S_zotus_table_Silvav132_datarelease_20032018.txt	figshare	doi:10.6084/m9.figshare.5808864.v3	https://doi.org/10.6084/m9.figshare.5808864.v3	Archaea
102.100.100/21649	DNA sequence generation	MiSeq	Illumina	A16S_AG27L_ATGCGCAGAAGGCTAT	102.100.100/21649_A16S_AG27L_ATGCGCAGAAGGCTAT	SRX3079507	NCBI Sequence Read Archive	SRP114822	http://identifiers.org/ncbi/insdc.sra:SRP114822	DNA sequence processing	AMMBI_A16S_zotus_table_Silvav132_datarelease_20032018.txt	figshare	doi:10.6084/m9.figshare.5808864.v3	https://doi.org/10.6084/m9.figshare.5808864.v3	Archaea
102.100.100/21649	DNA sequence generation	MiSeq	Illumina	A16S_AG27L_ATGCGCAGTTCTAGCT	102.100.100/21649_A16S_AG27L_ATGCGCAGTTCTAGCT	SRX3079508	NCBI Sequence Read Archive	SRP114822	http://identifiers.org/ncbi/insdc.sra:SRP114822	DNA sequence processing	AMMBI_A16S_zotus_table_Silvav132_datarelease_20032018.txt	figshare	doi:10.6084/m9.figshare.5808864.v3	https://doi.org/10.6084/m9.figshare.5808864.v3	Archaea
102.100.100/21650	DNA sequence generation	MiSeq	Illumina	A16S_AG27L_CGGAGCCTCCTAGAGT	102.100.100/21650_A16S_AG27L_CGGAGCCTCCTAGAGT	SRX3079509	NCBI Sequence Read Archive	SRP114822	http://identifiers.org/ncbi/insdc.sra:SRP114822	DNA sequence processing	AMMBI_A16S_zotus_table_Silvav132_datarelease_20032018.txt	figshare	doi:10.6084/m9.figshare.5808864.v3	https://doi.org/10.6084/m9.figshare.5808864.v3	Archaea
102.100.100/21650	DNA sequence generation	MiSeq	Illumina	A16S_AG27L_CGGAGCCTGAGCCTTA	102.100.100/21650_A16S_AG27L_CGGAGCCTGAGCCTTA	SRX3079512	NCBI Sequence Read Archive	SRP114822	http://identifiers.org/ncbi/insdc.sra:SRP114822	DNA sequence processing	AMMBI_A16S_zotus_table_Silvav132_datarelease_20032018.txt	figshare	doi:10.6084/m9.figshare.5808864.v3	https://doi.org/10.6084/m9.figshare.5808864.v3	Archaea
102.100.100/21651	DNA sequence generation	MiSeq	Illumina	A16S_AG27L_TACGCTGCCCTAGAGT	102.100.100/21651_A16S_AG27L_TACGCTGCCCTAGAGT	SRX3079603	NCBI Sequence Read Archive	SRP114822	http://identifiers.org/ncbi/insdc.sra:SRP114822	DNA sequence processing	AMMBI_A16S_zotus_table_Silvav132_datarelease_20032018.txt	figshare	doi:10.6084/m9.figshare.5808864.v3	https://doi.org/10.6084/m9.figshare.5808864.v3	Archaea
102.100.100/21651	DNA sequence generation	MiSeq	Illumina	A16S_AG27L_TACGCTGCGAGCCTTA	102.100.100/21651_A16S_AG27L_TACGCTGCGAGCCTTA	SRX3079604	NCBI Sequence Read Archive	SRP114822	http://identifiers.org/ncbi/insdc.sra:SRP114822	DNA sequence processing	AMMBI_A16S_zotus_table_Silvav132_datarelease_20032018.txt	figshare	doi:10.6084/m9.figshare.5808864.v3	https://doi.org/10.6084/m9.figshare.5808864.v3	Archaea
102.100.100/21652	DNA sequence generation	MiSeq	Illumina	A16S_AG27L_CGGAGCCTCTATTAAG	102.100.100/21652_A16S_AG27L_CGGAGCCTCTATTAAG	SRX3079692	NCBI Sequence Read Archive	SRP114822	http://identifiers.org/ncbi/insdc.sra:SRP114822	DNA sequence processing	AMMBI_A16S_zotus_table_Silvav132_datarelease_20032018.txt	figshare	doi:10.6084/m9.figshare.5808864.v3	https://doi.org/10.6084/m9.figshare.5808864.v3	Archaea
102.100.100/21652	DNA sequence generation	MiSeq	Illumina	A16S_AG27L_ATGCGCAGCCTAGAGT	102.100.100/21652_A16S_AG27L_ATGCGCAGCCTAGAGT	SRX3079573	NCBI Sequence Read Archive	SRP114822	http://identifiers.org/ncbi/insdc.sra:SRP114822	DNA sequence processing	AMMBI_A16S_zotus_table_Silvav132_datarelease_20032018.txt	figshare	doi:10.6084/m9.figshare.5808864.v3	https://doi.org/10.6084/m9.figshare.5808864.v3	Archaea
102.100.100/21653	DNA sequence generation	MiSeq	Illumina	A16S_AG27L_CGGAGCCTGCGTAAGA	102.100.100/21653_A16S_AG27L_CGGAGCCTGCGTAAGA	SRX3079572	NCBI Sequence Read Archive	SRP114822	http://identifiers.org/ncbi/insdc.sra:SRP114822	DNA sequence processing	AMMBI_A16S_zotus_table_Silvav132_datarelease_20032018.txt	figshare	doi:10.6084/m9.figshare.5808864.v3	https://doi.org/10.6084/m9.figshare.5808864.v3	Archaea
102.100.100/21653	DNA sequence generation	MiSeq	Illumina	A16S_AG27L_TACGCTGCCTATTAAG	102.100.100/21653_A16S_AG27L_TACGCTGCCTATTAAG	SRX3079571	NCBI Sequence Read Archive	SRP114822	http://identifiers.org/ncbi/insdc.sra:SRP114822	DNA sequence processing	AMMBI_A16S_zotus_table_Silvav132_datarelease_20032018.txt	figshare	doi:10.6084/m9.figshare.5808864.v3	https://doi.org/10.6084/m9.figshare.5808864.v3	Archaea
102.100.100/21654	DNA sequence generation	MiSeq	Illumina	A16S_AG27L_TACGCTGCGCGTAAGA	102.100.100/21654_A16S_AG27L_TACGCTGCGCGTAAGA	SRX3079355	NCBI Sequence Read Archive	SRP114822	http://identifiers.org/ncbi/insdc.sra:SRP114822	DNA sequence processing	AMMBI_A16S_zotus_table_Silvav132_datarelease_20032018.txt	figshare	doi:10.6084/m9.figshare.5808864.v3	https://doi.org/10.6084/m9.figshare.5808864.v3	Archaea
102.100.100/21654	DNA sequence generation	MiSeq	Illumina	A16S_AG27L_ATGCGCAGCTATTAAG	102.100.100/21654_A16S_AG27L_ATGCGCAGCTATTAAG	SRX3079378	NCBI Sequence Read Archive	SRP114822	http://identifiers.org/ncbi/insdc.sra:SRP114822	DNA sequence processing	AMMBI_A16S_zotus_table_Silvav132_datarelease_20032018.txt	figshare	doi:10.6084/m9.figshare.5808864.v3	https://doi.org/10.6084/m9.figshare.5808864.v3	Archaea
102.100.100/21655	DNA sequence generation	MiSeq	Illumina	A16S_AG27L_CGGAGCCTAAGGCTAT	102.100.100/21655_A16S_AG27L_CGGAGCCTAAGGCTAT	SRX3079666	NCBI Sequence Read Archive	SRP114822	http://identifiers.org/ncbi/insdc.sra:SRP114822	DNA sequence processing	AMMBI_A16S_zotus_table_Silvav132_datarelease_20032018.txt	figshare	doi:10.6084/m9.figshare.5808864.v3	https://doi.org/10.6084/m9.figshare.5808864.v3	Archaea
102.100.100/21655	DNA sequence generation	MiSeq	Illumina	A16S_AG27L_ATGCGCAGGCGTAAGA	102.100.100/21655_A16S_AG27L_ATGCGCAGGCGTAAGA	SRX3079667	NCBI Sequence Read Archive	SRP114822	http://identifiers.org/ncbi/insdc.sra:SRP114822	DNA sequence processing	AMMBI_A16S_zotus_table_Silvav132_datarelease_20032018.txt	figshare	doi:10.6084/m9.figshare.5808864.v3	https://doi.org/10.6084/m9.figshare.5808864.v3	Archaea
102.100.100/21814	DNA sequence generation	MiSeq	Illumina	A16S_ALEKW	102.100.100/21814_A16S_ALEKW	SRX3079346	NCBI Sequence Read Archive	SRP114822	http://identifiers.org/ncbi/insdc.sra:SRP114822	DNA sequence processing	AMMBI_A16S_zotus_table_Silvav132_datarelease_20032018.txt	figshare	doi:10.6084/m9.figshare.5808864.v3	https://doi.org/10.6084/m9.figshare.5808864.v3	Archaea
102.100.100/21814	DNA sequence generation	MiSeq	Illumina	A16S_ARVTL	102.100.100/21814_A16S_ARVTL	SRX3079345	NCBI Sequence Read Archive	SRP114822	http://identifiers.org/ncbi/insdc.sra:SRP114822	DNA sequence processing	AMMBI_A16S_zotus_table_Silvav132_datarelease_20032018.txt	figshare	doi:10.6084/m9.figshare.5808864.v3	https://doi.org/10.6084/m9.figshare.5808864.v3	Archaea
102.100.100/21815	DNA sequence generation	MiSeq	Illumina	A16S_ALEKW	102.100.100/21815_A16S_ALEKW	SRX3079707	NCBI Sequence Read Archive	SRP114822	http://identifiers.org/ncbi/insdc.sra:SRP114822	DNA sequence processing	AMMBI_A16S_zotus_table_Silvav132_datarelease_20032018.txt	figshare	doi:10.6084/m9.figshare.5808864.v3	https://doi.org/10.6084/m9.figshare.5808864.v3	Archaea
102.100.100/21815	DNA sequence generation	MiSeq	Illumina	A16S_ARVTL	102.100.100/21815_A16S_ARVTL	SRX3079353	NCBI Sequence Read Archive	SRP114822	http://identifiers.org/ncbi/insdc.sra:SRP114822	DNA sequence processing	AMMBI_A16S_zotus_table_Silvav132_datarelease_20032018.txt	figshare	doi:10.6084/m9.figshare.5808864.v3	https://doi.org/10.6084/m9.figshare.5808864.v3	Archaea
102.100.100/21816	DNA sequence generation	MiSeq	Illumina	A16S_ARVTL	102.100.100/21816_A16S_ARVTL	SRX3079708	NCBI Sequence Read Archive	SRP114822	http://identifiers.org/ncbi/insdc.sra:SRP114822	DNA sequence processing	AMMBI_A16S_zotus_table_Silvav132_datarelease_20032018.txt	figshare	doi:10.6084/m9.figshare.5808864.v3	https://doi.org/10.6084/m9.figshare.5808864.v3	Archaea
102.100.100/21816	DNA sequence generation	MiSeq	Illumina	A16S_ALEKW	102.100.100/21816_A16S_ALEKW	SRX3079711	NCBI Sequence Read Archive	SRP114822	http://identifiers.org/ncbi/insdc.sra:SRP114822	DNA sequence processing	AMMBI_A16S_zotus_table_Silvav132_datarelease_20032018.txt	figshare	doi:10.6084/m9.figshare.5808864.v3	https://doi.org/10.6084/m9.figshare.5808864.v3	Archaea
102.100.100/21817	DNA sequence generation	MiSeq	Illumina	A16S_ARVTL	102.100.100/21817_A16S_ARVTL	SRX3079712	NCBI Sequence Read Archive	SRP114822	http://identifiers.org/ncbi/insdc.sra:SRP114822	DNA sequence processing	AMMBI_A16S_zotus_table_Silvav132_datarelease_20032018.txt	figshare	doi:10.6084/m9.figshare.5808864.v3	https://doi.org/10.6084/m9.figshare.5808864.v3	Archaea
102.100.100/21817	DNA sequence generation	MiSeq	Illumina	A16S_ALEKW	102.100.100/21817_A16S_ALEKW	SRX3079705	NCBI Sequence Read Archive	SRP114822	http://identifiers.org/ncbi/insdc.sra:SRP114822	DNA sequence processing	AMMBI_A16S_zotus_table_Silvav132_datarelease_20032018.txt	figshare	doi:10.6084/m9.figshare.5808864.v3	https://doi.org/10.6084/m9.figshare.5808864.v3	Archaea
102.100.100/21818	DNA sequence generation	MiSeq	Illumina	A16S_ALEKW	102.100.100/21818_A16S_ALEKW	SRX3079547	NCBI Sequence Read Archive	SRP114822	http://identifiers.org/ncbi/insdc.sra:SRP114822	DNA sequence processing	AMMBI_A16S_zotus_table_Silvav132_datarelease_20032018.txt	figshare	doi:10.6084/m9.figshare.5808864.v3	https://doi.org/10.6084/m9.figshare.5808864.v3	Archaea
102.100.100/21818	DNA sequence generation	MiSeq	Illumina	A16S_ARVTL	102.100.100/21818_A16S_ARVTL	SRX3079550	NCBI Sequence Read Archive	SRP114822	http://identifiers.org/ncbi/insdc.sra:SRP114822	DNA sequence processing	AMMBI_A16S_zotus_table_Silvav132_datarelease_20032018.txt	figshare	doi:10.6084/m9.figshare.5808864.v3	https://doi.org/10.6084/m9.figshare.5808864.v3	Archaea
102.100.100/21819	DNA sequence generation	MiSeq	Illumina	A16S_ARVTL	102.100.100/21819_A16S_ARVTL	SRX3079554	NCBI Sequence Read Archive	SRP114822	http://identifiers.org/ncbi/insdc.sra:SRP114822	DNA sequence processing	AMMBI_A16S_zotus_table_Silvav132_datarelease_20032018.txt	figshare	doi:10.6084/m9.figshare.5808864.v3	https://doi.org/10.6084/m9.figshare.5808864.v3	Archaea
102.100.100/21819	DNA sequence generation	MiSeq	Illumina	A16S_ALEKW	102.100.100/21819_A16S_ALEKW	SRX3079551	NCBI Sequence Read Archive	SRP114822	http://identifiers.org/ncbi/insdc.sra:SRP114822	DNA sequence processing	AMMBI_A16S_zotus_table_Silvav132_datarelease_20032018.txt	figshare	doi:10.6084/m9.figshare.5808864.v3	https://doi.org/10.6084/m9.figshare.5808864.v3	Archaea
102.100.100/21820	DNA sequence generation	MiSeq	Illumina	A16S_ALEKW	102.100.100/21820_A16S_ALEKW	SRX3079313	NCBI Sequence Read Archive	SRP114822	http://identifiers.org/ncbi/insdc.sra:SRP114822	DNA sequence processing	AMMBI_A16S_zotus_table_Silvav132_datarelease_20032018.txt	figshare	doi:10.6084/m9.figshare.5808864.v3	https://doi.org/10.6084/m9.figshare.5808864.v3	Archaea
102.100.100/21820	DNA sequence generation	MiSeq	Illumina	A16S_ARVTL	102.100.100/21820_A16S_ARVTL	SRX3079546	NCBI Sequence Read Archive	SRP114822	http://identifiers.org/ncbi/insdc.sra:SRP114822	DNA sequence processing	AMMBI_A16S_zotus_table_Silvav132_datarelease_20032018.txt	figshare	doi:10.6084/m9.figshare.5808864.v3	https://doi.org/10.6084/m9.figshare.5808864.v3	Archaea
102.100.100/21821	DNA sequence generation	MiSeq	Illumina	A16S_ALEKW	102.100.100/21821_A16S_ALEKW	SRX3079309	NCBI Sequence Read Archive	SRP114822	http://identifiers.org/ncbi/insdc.sra:SRP114822	DNA sequence processing	AMMBI_A16S_zotus_table_Silvav132_datarelease_20032018.txt	figshare	doi:10.6084/m9.figshare.5808864.v3	https://doi.org/10.6084/m9.figshare.5808864.v3	Archaea
102.100.100/21821	DNA sequence generation	MiSeq	Illumina	A16S_ARVTL	102.100.100/21821_A16S_ARVTL	SRX3079310	NCBI Sequence Read Archive	SRP114822	http://identifiers.org/ncbi/insdc.sra:SRP114822	DNA sequence processing	AMMBI_A16S_zotus_table_Silvav132_datarelease_20032018.txt	figshare	doi:10.6084/m9.figshare.5808864.v3	https://doi.org/10.6084/m9.figshare.5808864.v3	Archaea
102.100.100/21822	DNA sequence generation	MiSeq	Illumina	A16S_ALEKW	102.100.100/21822_A16S_ALEKW	SRX3079315	NCBI Sequence Read Archive	SRP114822	http://identifiers.org/ncbi/insdc.sra:SRP114822	DNA sequence processing	AMMBI_A16S_zotus_table_Silvav132_datarelease_20032018.txt	figshare	doi:10.6084/m9.figshare.5808864.v3	https://doi.org/10.6084/m9.figshare.5808864.v3	Archaea
102.100.100/21822	DNA sequence generation	MiSeq	Illumina	A16S_ARVTL	102.100.100/21822_A16S_ARVTL	SRX3079306	NCBI Sequence Read Archive	SRP114822	http://identifiers.org/ncbi/insdc.sra:SRP114822	DNA sequence processing	AMMBI_A16S_zotus_table_Silvav132_datarelease_20032018.txt	figshare	doi:10.6084/m9.figshare.5808864.v3	https://doi.org/10.6084/m9.figshare.5808864.v3	Archaea
102.100.100/21823	DNA sequence generation	MiSeq	Illumina	A16S_ARVTL	102.100.100/21823_A16S_ARVTL	SRX3079669	NCBI Sequence Read Archive	SRP114822	http://identifiers.org/ncbi/insdc.sra:SRP114822	DNA sequence processing	AMMBI_A16S_zotus_table_Silvav132_datarelease_20032018.txt	figshare	doi:10.6084/m9.figshare.5808864.v3	https://doi.org/10.6084/m9.figshare.5808864.v3	Archaea
102.100.100/21823	DNA sequence generation	MiSeq	Illumina	A16S_ALEKW	102.100.100/21823_A16S_ALEKW	SRX3079670	NCBI Sequence Read Archive	SRP114822	http://identifiers.org/ncbi/insdc.sra:SRP114822	DNA sequence processing	AMMBI_A16S_zotus_table_Silvav132_datarelease_20032018.txt	figshare	doi:10.6084/m9.figshare.5808864.v3	https://doi.org/10.6084/m9.figshare.5808864.v3	Archaea
102.100.100/21824	DNA sequence generation	MiSeq	Illumina	A16S_ALEKW	102.100.100/21824_A16S_ALEKW	SRX3079674	NCBI Sequence Read Archive	SRP114822	http://identifiers.org/ncbi/insdc.sra:SRP114822	DNA sequence processing	AMMBI_A16S_zotus_table_Silvav132_datarelease_20032018.txt	figshare	doi:10.6084/m9.figshare.5808864.v3	https://doi.org/10.6084/m9.figshare.5808864.v3	Archaea
102.100.100/21824	DNA sequence generation	MiSeq	Illumina	A16S_ARVTL	102.100.100/21824_A16S_ARVTL	SRX3079673	NCBI Sequence Read Archive	SRP114822	http://identifiers.org/ncbi/insdc.sra:SRP114822	DNA sequence processing	AMMBI_A16S_zotus_table_Silvav132_datarelease_20032018.txt	figshare	doi:10.6084/m9.figshare.5808864.v3	https://doi.org/10.6084/m9.figshare.5808864.v3	Archaea
102.100.100/21825	DNA sequence generation	MiSeq	Illumina	A16S_ALEKW	102.100.100/21825_A16S_ALEKW	SRX3077992	NCBI Sequence Read Archive	SRP114822	http://identifiers.org/ncbi/insdc.sra:SRP114822	DNA sequence processing	AMMBI_A16S_zotus_table_Silvav132_datarelease_20032018.txt	figshare	doi:10.6084/m9.figshare.5808864.v3	https://doi.org/10.6084/m9.figshare.5808864.v3	Archaea
102.100.100/21825	DNA sequence generation	MiSeq	Illumina	A16S_ARVTL	102.100.100/21825_A16S_ARVTL	SRX3077989	NCBI Sequence Read Archive	SRP114822	http://identifiers.org/ncbi/insdc.sra:SRP114822	DNA sequence processing	AMMBI_A16S_zotus_table_Silvav132_datarelease_20032018.txt	figshare	doi:10.6084/m9.figshare.5808864.v3	https://doi.org/10.6084/m9.figshare.5808864.v3	Archaea
102.100.100/21826	DNA sequence generation	MiSeq	Illumina	A16S_ARVTL	102.100.100/21826_A16S_ARVTL	SRX3077993	NCBI Sequence Read Archive	SRP114822	http://identifiers.org/ncbi/insdc.sra:SRP114822	DNA sequence processing	AMMBI_A16S_zotus_table_Silvav132_datarelease_20032018.txt	figshare	doi:10.6084/m9.figshare.5808864.v3	https://doi.org/10.6084/m9.figshare.5808864.v3	Archaea
102.100.100/21826	DNA sequence generation	MiSeq	Illumina	A16S_ALEKW	102.100.100/21826_A16S_ALEKW	SRX3077996	NCBI Sequence Read Archive	SRP114822	http://identifiers.org/ncbi/insdc.sra:SRP114822	DNA sequence processing	AMMBI_A16S_zotus_table_Silvav132_datarelease_20032018.txt	figshare	doi:10.6084/m9.figshare.5808864.v3	https://doi.org/10.6084/m9.figshare.5808864.v3	Archaea
102.100.100/21827	DNA sequence generation	MiSeq	Illumina	A16S_ALEKW	102.100.100/21827_A16S_ALEKW	SRX3077984	NCBI Sequence Read Archive	SRP114822	http://identifiers.org/ncbi/insdc.sra:SRP114822	DNA sequence processing	AMMBI_A16S_zotus_table_Silvav132_datarelease_20032018.txt	figshare	doi:10.6084/m9.figshare.5808864.v3	https://doi.org/10.6084/m9.figshare.5808864.v3	Archaea
102.100.100/21827	DNA sequence generation	MiSeq	Illumina	A16S_ARVTL	102.100.100/21827_A16S_ARVTL	SRX3077997	NCBI Sequence Read Archive	SRP114822	http://identifiers.org/ncbi/insdc.sra:SRP114822	DNA sequence processing	AMMBI_A16S_zotus_table_Silvav132_datarelease_20032018.txt	figshare	doi:10.6084/m9.figshare.5808864.v3	https://doi.org/10.6084/m9.figshare.5808864.v3	Archaea
102.100.100/21828	DNA sequence generation	MiSeq	Illumina	A16S_ALEKW	102.100.100/21828_A16S_ALEKW	SRX3077891	NCBI Sequence Read Archive	SRP114822	http://identifiers.org/ncbi/insdc.sra:SRP114822	DNA sequence processing	AMMBI_A16S_zotus_table_Silvav132_datarelease_20032018.txt	figshare	doi:10.6084/m9.figshare.5808864.v3	https://doi.org/10.6084/m9.figshare.5808864.v3	Archaea
102.100.100/21828	DNA sequence generation	MiSeq	Illumina	A16S_ARVTL	102.100.100/21828_A16S_ARVTL	SRX3077888	NCBI Sequence Read Archive	SRP114822	http://identifiers.org/ncbi/insdc.sra:SRP114822	DNA sequence processing	AMMBI_A16S_zotus_table_Silvav132_datarelease_20032018.txt	figshare	doi:10.6084/m9.figshare.5808864.v3	https://doi.org/10.6084/m9.figshare.5808864.v3	Archaea
102.100.100/21829	DNA sequence generation	MiSeq	Illumina	A16S_ARVTL	102.100.100/21829_A16S_ARVTL	SRX3077892	NCBI Sequence Read Archive	SRP114822	http://identifiers.org/ncbi/insdc.sra:SRP114822	DNA sequence processing	AMMBI_A16S_zotus_table_Silvav132_datarelease_20032018.txt	figshare	doi:10.6084/m9.figshare.5808864.v3	https://doi.org/10.6084/m9.figshare.5808864.v3	Archaea
102.100.100/21829	DNA sequence generation	MiSeq	Illumina	A16S_ALEKW	102.100.100/21829_A16S_ALEKW	SRX3077885	NCBI Sequence Read Archive	SRP114822	http://identifiers.org/ncbi/insdc.sra:SRP114822	DNA sequence processing	AMMBI_A16S_zotus_table_Silvav132_datarelease_20032018.txt	figshare	doi:10.6084/m9.figshare.5808864.v3	https://doi.org/10.6084/m9.figshare.5808864.v3	Archaea
102.100.100/21830	DNA sequence generation	MiSeq	Illumina	A16S_ARVTL	102.100.100/21830_A16S_ARVTL	SRX3077793	NCBI Sequence Read Archive	SRP114822	http://identifiers.org/ncbi/insdc.sra:SRP114822	DNA sequence processing	AMMBI_A16S_zotus_table_Silvav132_datarelease_20032018.txt	figshare	doi:10.6084/m9.figshare.5808864.v3	https://doi.org/10.6084/m9.figshare.5808864.v3	Archaea
102.100.100/21830	DNA sequence generation	MiSeq	Illumina	A16S_ALEKW	102.100.100/21830_A16S_ALEKW	SRX3077794	NCBI Sequence Read Archive	SRP114822	http://identifiers.org/ncbi/insdc.sra:SRP114822	DNA sequence processing	AMMBI_A16S_zotus_table_Silvav132_datarelease_20032018.txt	figshare	doi:10.6084/m9.figshare.5808864.v3	https://doi.org/10.6084/m9.figshare.5808864.v3	Archaea
102.100.100/21831	DNA sequence generation	MiSeq	Illumina	A16S_ARVTL	102.100.100/21831_A16S_ARVTL	SRX3077797	NCBI Sequence Read Archive	SRP114822	http://identifiers.org/ncbi/insdc.sra:SRP114822	DNA sequence processing	AMMBI_A16S_zotus_table_Silvav132_datarelease_20032018.txt	figshare	doi:10.6084/m9.figshare.5808864.v3	https://doi.org/10.6084/m9.figshare.5808864.v3	Archaea
102.100.100/21831	DNA sequence generation	MiSeq	Illumina	A16S_ALEKW	102.100.100/21831_A16S_ALEKW	SRX3077798	NCBI Sequence Read Archive	SRP114822	http://identifiers.org/ncbi/insdc.sra:SRP114822	DNA sequence processing	AMMBI_A16S_zotus_table_Silvav132_datarelease_20032018.txt	figshare	doi:10.6084/m9.figshare.5808864.v3	https://doi.org/10.6084/m9.figshare.5808864.v3	Archaea
102.100.100/21832	DNA sequence generation	MiSeq	Illumina	A16S_ARVTL	102.100.100/21832_A16S_ARVTL	SRX3077801	NCBI Sequence Read Archive	SRP114822	http://identifiers.org/ncbi/insdc.sra:SRP114822	DNA sequence processing	AMMBI_A16S_zotus_table_Silvav132_datarelease_20032018.txt	figshare	doi:10.6084/m9.figshare.5808864.v3	https://doi.org/10.6084/m9.figshare.5808864.v3	Archaea
102.100.100/21832	DNA sequence generation	MiSeq	Illumina	A16S_ALEKW	102.100.100/21832_A16S_ALEKW	SRX3078172	NCBI Sequence Read Archive	SRP114822	http://identifiers.org/ncbi/insdc.sra:SRP114822	DNA sequence processing	AMMBI_A16S_zotus_table_Silvav132_datarelease_20032018.txt	figshare	doi:10.6084/m9.figshare.5808864.v3	https://doi.org/10.6084/m9.figshare.5808864.v3	Archaea
102.100.100/21833	DNA sequence generation	MiSeq	Illumina	A16S_ARVTL	102.100.100/21833_A16S_ARVTL	SRX3078169	NCBI Sequence Read Archive	SRP114822	http://identifiers.org/ncbi/insdc.sra:SRP114822	DNA sequence processing	AMMBI_A16S_zotus_table_Silvav132_datarelease_20032018.txt	figshare	doi:10.6084/m9.figshare.5808864.v3	https://doi.org/10.6084/m9.figshare.5808864.v3	Archaea
102.100.100/21833	DNA sequence generation	MiSeq	Illumina	A16S_ALEKW	102.100.100/21833_A16S_ALEKW	SRX3078168	NCBI Sequence Read Archive	SRP114822	http://identifiers.org/ncbi/insdc.sra:SRP114822	DNA sequence processing	AMMBI_A16S_zotus_table_Silvav132_datarelease_20032018.txt	figshare	doi:10.6084/m9.figshare.5808864.v3	https://doi.org/10.6084/m9.figshare.5808864.v3	Archaea
102.100.100/21834	DNA sequence generation	MiSeq	Illumina	A16S_ARVTL	102.100.100/21834_A16S_ARVTL	SRX3078165	NCBI Sequence Read Archive	SRP114822	http://identifiers.org/ncbi/insdc.sra:SRP114822	DNA sequence processing	AMMBI_A16S_zotus_table_Silvav132_datarelease_20032018.txt	figshare	doi:10.6084/m9.figshare.5808864.v3	https://doi.org/10.6084/m9.figshare.5808864.v3	Archaea
102.100.100/21834	DNA sequence generation	MiSeq	Illumina	A16S_ALEKW	102.100.100/21834_A16S_ALEKW	SRX3078174	NCBI Sequence Read Archive	SRP114822	http://identifiers.org/ncbi/insdc.sra:SRP114822	DNA sequence processing	AMMBI_A16S_zotus_table_Silvav132_datarelease_20032018.txt	figshare	doi:10.6084/m9.figshare.5808864.v3	https://doi.org/10.6084/m9.figshare.5808864.v3	Archaea
102.100.100/21835	DNA sequence generation	MiSeq	Illumina	A16S_ALEKW	102.100.100/21835_A16S_ALEKW	SRX3077971	NCBI Sequence Read Archive	SRP114822	http://identifiers.org/ncbi/insdc.sra:SRP114822	DNA sequence processing	AMMBI_A16S_zotus_table_Silvav132_datarelease_20032018.txt	figshare	doi:10.6084/m9.figshare.5808864.v3	https://doi.org/10.6084/m9.figshare.5808864.v3	Archaea
102.100.100/21835	DNA sequence generation	MiSeq	Illumina	A16S_ARVTL	102.100.100/21835_A16S_ARVTL	SRX3077974	NCBI Sequence Read Archive	SRP114822	http://identifiers.org/ncbi/insdc.sra:SRP114822	DNA sequence processing	AMMBI_A16S_zotus_table_Silvav132_datarelease_20032018.txt	figshare	doi:10.6084/m9.figshare.5808864.v3	https://doi.org/10.6084/m9.figshare.5808864.v3	Archaea
102.100.100/21836	DNA sequence generation	MiSeq	Illumina	A16S_ALEKW	102.100.100/21836_A16S_ALEKW	SRX3077965	NCBI Sequence Read Archive	SRP114822	http://identifiers.org/ncbi/insdc.sra:SRP114822	DNA sequence processing	AMMBI_A16S_zotus_table_Silvav132_datarelease_20032018.txt	figshare	doi:10.6084/m9.figshare.5808864.v3	https://doi.org/10.6084/m9.figshare.5808864.v3	Archaea
102.100.100/21836	DNA sequence generation	MiSeq	Illumina	A16S_ARVTL	102.100.100/21836_A16S_ARVTL	SRX3077970	NCBI Sequence Read Archive	SRP114822	http://identifiers.org/ncbi/insdc.sra:SRP114822	DNA sequence processing	AMMBI_A16S_zotus_table_Silvav132_datarelease_20032018.txt	figshare	doi:10.6084/m9.figshare.5808864.v3	https://doi.org/10.6084/m9.figshare.5808864.v3	Archaea
102.100.100/21837	DNA sequence generation	MiSeq	Illumina	A16S_ALEKW	102.100.100/21837_A16S_ALEKW	SRX3077827	NCBI Sequence Read Archive	SRP114822	http://identifiers.org/ncbi/insdc.sra:SRP114822	DNA sequence processing	AMMBI_A16S_zotus_table_Silvav132_datarelease_20032018.txt	figshare	doi:10.6084/m9.figshare.5808864.v3	https://doi.org/10.6084/m9.figshare.5808864.v3	Archaea
102.100.100/21837	DNA sequence generation	MiSeq	Illumina	A16S_ARVTL	102.100.100/21837_A16S_ARVTL	SRX3077985	NCBI Sequence Read Archive	SRP114822	http://identifiers.org/ncbi/insdc.sra:SRP114822	DNA sequence processing	AMMBI_A16S_zotus_table_Silvav132_datarelease_20032018.txt	figshare	doi:10.6084/m9.figshare.5808864.v3	https://doi.org/10.6084/m9.figshare.5808864.v3	Archaea
102.100.100/21838	DNA sequence generation	MiSeq	Illumina	A16S_ALEKW	102.100.100/21838_A16S_ALEKW	SRX3077823	NCBI Sequence Read Archive	SRP114822	http://identifiers.org/ncbi/insdc.sra:SRP114822	DNA sequence processing	AMMBI_A16S_zotus_table_Silvav132_datarelease_20032018.txt	figshare	doi:10.6084/m9.figshare.5808864.v3	https://doi.org/10.6084/m9.figshare.5808864.v3	Archaea
102.100.100/21838	DNA sequence generation	MiSeq	Illumina	A16S_ARVTL	102.100.100/21838_A16S_ARVTL	SRX3077828	NCBI Sequence Read Archive	SRP114822	http://identifiers.org/ncbi/insdc.sra:SRP114822	DNA sequence processing	AMMBI_A16S_zotus_table_Silvav132_datarelease_20032018.txt	figshare	doi:10.6084/m9.figshare.5808864.v3	https://doi.org/10.6084/m9.figshare.5808864.v3	Archaea
102.100.100/21839	DNA sequence generation	MiSeq	Illumina	A16S_ARVTL	102.100.100/21839_A16S_ARVTL	SRX3078133	NCBI Sequence Read Archive	SRP114822	http://identifiers.org/ncbi/insdc.sra:SRP114822	DNA sequence processing	AMMBI_A16S_zotus_table_Silvav132_datarelease_20032018.txt	figshare	doi:10.6084/m9.figshare.5808864.v3	https://doi.org/10.6084/m9.figshare.5808864.v3	Archaea
102.100.100/21839	DNA sequence generation	MiSeq	Illumina	A16S_ALEKW	102.100.100/21839_A16S_ALEKW	SRX3078138	NCBI Sequence Read Archive	SRP114822	http://identifiers.org/ncbi/insdc.sra:SRP114822	DNA sequence processing	AMMBI_A16S_zotus_table_Silvav132_datarelease_20032018.txt	figshare	doi:10.6084/m9.figshare.5808864.v3	https://doi.org/10.6084/m9.figshare.5808864.v3	Archaea
102.100.100/21840	DNA sequence generation	MiSeq	Illumina	A16S_ALEKW	102.100.100/21840_A16S_ALEKW	SRX3078257	NCBI Sequence Read Archive	SRP114822	http://identifiers.org/ncbi/insdc.sra:SRP114822	DNA sequence processing	AMMBI_A16S_zotus_table_Silvav132_datarelease_20032018.txt	figshare	doi:10.6084/m9.figshare.5808864.v3	https://doi.org/10.6084/m9.figshare.5808864.v3	Archaea
102.100.100/21840	DNA sequence generation	MiSeq	Illumina	A16S_ARVTL	102.100.100/21840_A16S_ARVTL	SRX3078256	NCBI Sequence Read Archive	SRP114822	http://identifiers.org/ncbi/insdc.sra:SRP114822	DNA sequence processing	AMMBI_A16S_zotus_table_Silvav132_datarelease_20032018.txt	figshare	doi:10.6084/m9.figshare.5808864.v3	https://doi.org/10.6084/m9.figshare.5808864.v3	Archaea
102.100.100/21841	DNA sequence generation	MiSeq	Illumina	A16S_ALEKW	102.100.100/21841_A16S_ALEKW	SRX3078253	NCBI Sequence Read Archive	SRP114822	http://identifiers.org/ncbi/insdc.sra:SRP114822	DNA sequence processing	AMMBI_A16S_zotus_table_Silvav132_datarelease_20032018.txt	figshare	doi:10.6084/m9.figshare.5808864.v3	https://doi.org/10.6084/m9.figshare.5808864.v3	Archaea
102.100.100/21841	DNA sequence generation	MiSeq	Illumina	A16S_ARVTL	102.100.100/21841_A16S_ARVTL	SRX3078252	NCBI Sequence Read Archive	SRP114822	http://identifiers.org/ncbi/insdc.sra:SRP114822	DNA sequence processing	AMMBI_A16S_zotus_table_Silvav132_datarelease_20032018.txt	figshare	doi:10.6084/m9.figshare.5808864.v3	https://doi.org/10.6084/m9.figshare.5808864.v3	Archaea
102.100.100/21842	DNA sequence generation	MiSeq	Illumina	A16S_ARVTL	102.100.100/21842_A16S_ARVTL	SRX3078250	NCBI Sequence Read Archive	SRP114822	http://identifiers.org/ncbi/insdc.sra:SRP114822	DNA sequence processing	AMMBI_A16S_zotus_table_Silvav132_datarelease_20032018.txt	figshare	doi:10.6084/m9.figshare.5808864.v3	https://doi.org/10.6084/m9.figshare.5808864.v3	Archaea
102.100.100/21842	DNA sequence generation	MiSeq	Illumina	A16S_ALEKW	102.100.100/21842_A16S_ALEKW	SRX3078116	NCBI Sequence Read Archive	SRP114822	http://identifiers.org/ncbi/insdc.sra:SRP114822	DNA sequence processing	AMMBI_A16S_zotus_table_Silvav132_datarelease_20032018.txt	figshare	doi:10.6084/m9.figshare.5808864.v3	https://doi.org/10.6084/m9.figshare.5808864.v3	Archaea
102.100.100/21843	DNA sequence generation	MiSeq	Illumina	A16S_ALEKW	102.100.100/21843_A16S_ALEKW	SRX3078120	NCBI Sequence Read Archive	SRP114822	http://identifiers.org/ncbi/insdc.sra:SRP114822	DNA sequence processing	AMMBI_A16S_zotus_table_Silvav132_datarelease_20032018.txt	figshare	doi:10.6084/m9.figshare.5808864.v3	https://doi.org/10.6084/m9.figshare.5808864.v3	Archaea
102.100.100/21843	DNA sequence generation	MiSeq	Illumina	A16S_ARVTL	102.100.100/21843_A16S_ARVTL	SRX3078113	NCBI Sequence Read Archive	SRP114822	http://identifiers.org/ncbi/insdc.sra:SRP114822	DNA sequence processing	AMMBI_A16S_zotus_table_Silvav132_datarelease_20032018.txt	figshare	doi:10.6084/m9.figshare.5808864.v3	https://doi.org/10.6084/m9.figshare.5808864.v3	Archaea
102.100.100/21844	DNA sequence generation	MiSeq	Illumina	A16S_ALEKW	102.100.100/21844_A16S_ALEKW	SRX3078122	NCBI Sequence Read Archive	SRP114822	http://identifiers.org/ncbi/insdc.sra:SRP114822	DNA sequence processing	AMMBI_A16S_zotus_table_Silvav132_datarelease_20032018.txt	figshare	doi:10.6084/m9.figshare.5808864.v3	https://doi.org/10.6084/m9.figshare.5808864.v3	Archaea
102.100.100/21844	DNA sequence generation	MiSeq	Illumina	A16S_ARVTL	102.100.100/21844_A16S_ARVTL	SRX3078117	NCBI Sequence Read Archive	SRP114822	http://identifiers.org/ncbi/insdc.sra:SRP114822	DNA sequence processing	AMMBI_A16S_zotus_table_Silvav132_datarelease_20032018.txt	figshare	doi:10.6084/m9.figshare.5808864.v3	https://doi.org/10.6084/m9.figshare.5808864.v3	Archaea
102.100.100/21845	DNA sequence generation	MiSeq	Illumina	A16S_ALEKW	102.100.100/21845_A16S_ALEKW	SRX3077862	NCBI Sequence Read Archive	SRP114822	http://identifiers.org/ncbi/insdc.sra:SRP114822	DNA sequence processing	AMMBI_A16S_zotus_table_Silvav132_datarelease_20032018.txt	figshare	doi:10.6084/m9.figshare.5808864.v3	https://doi.org/10.6084/m9.figshare.5808864.v3	Archaea
102.100.100/21845	DNA sequence generation	MiSeq	Illumina	A16S_ARVTL	102.100.100/21845_A16S_ARVTL	SRX3077865	NCBI Sequence Read Archive	SRP114822	http://identifiers.org/ncbi/insdc.sra:SRP114822	DNA sequence processing	AMMBI_A16S_zotus_table_Silvav132_datarelease_20032018.txt	figshare	doi:10.6084/m9.figshare.5808864.v3	https://doi.org/10.6084/m9.figshare.5808864.v3	Archaea
102.100.100/21846	DNA sequence generation	MiSeq	Illumina	A16S_ARVTL	102.100.100/21846_A16S_ARVTL	SRX3077869	NCBI Sequence Read Archive	SRP114822	http://identifiers.org/ncbi/insdc.sra:SRP114822	DNA sequence processing	AMMBI_A16S_zotus_table_Silvav132_datarelease_20032018.txt	figshare	doi:10.6084/m9.figshare.5808864.v3	https://doi.org/10.6084/m9.figshare.5808864.v3	Archaea
102.100.100/21846	DNA sequence generation	MiSeq	Illumina	A16S_ALEKW	102.100.100/21846_A16S_ALEKW	SRX3077866	NCBI Sequence Read Archive	SRP114822	http://identifiers.org/ncbi/insdc.sra:SRP114822	DNA sequence processing	AMMBI_A16S_zotus_table_Silvav132_datarelease_20032018.txt	figshare	doi:10.6084/m9.figshare.5808864.v3	https://doi.org/10.6084/m9.figshare.5808864.v3	Archaea
102.100.100/21847	DNA sequence generation	MiSeq	Illumina	A16S_ALEKW	102.100.100/21847_A16S_ALEKW	SRX3078223	NCBI Sequence Read Archive	SRP114822	http://identifiers.org/ncbi/insdc.sra:SRP114822	DNA sequence processing	AMMBI_A16S_zotus_table_Silvav132_datarelease_20032018.txt	figshare	doi:10.6084/m9.figshare.5808864.v3	https://doi.org/10.6084/m9.figshare.5808864.v3	Archaea
102.100.100/21847	DNA sequence generation	MiSeq	Illumina	A16S_ARVTL	102.100.100/21847_A16S_ARVTL	SRX3077917	NCBI Sequence Read Archive	SRP114822	http://identifiers.org/ncbi/insdc.sra:SRP114822	DNA sequence processing	AMMBI_A16S_zotus_table_Silvav132_datarelease_20032018.txt	figshare	doi:10.6084/m9.figshare.5808864.v3	https://doi.org/10.6084/m9.figshare.5808864.v3	Archaea
102.100.100/21848	DNA sequence generation	MiSeq	Illumina	A16S_ARVTL	102.100.100/21848_A16S_ARVTL	SRX3078224	NCBI Sequence Read Archive	SRP114822	http://identifiers.org/ncbi/insdc.sra:SRP114822	DNA sequence processing	AMMBI_A16S_zotus_table_Silvav132_datarelease_20032018.txt	figshare	doi:10.6084/m9.figshare.5808864.v3	https://doi.org/10.6084/m9.figshare.5808864.v3	Archaea
102.100.100/21848	DNA sequence generation	MiSeq	Illumina	A16S_ALEKW	102.100.100/21848_A16S_ALEKW	SRX3078227	NCBI Sequence Read Archive	SRP114822	http://identifiers.org/ncbi/insdc.sra:SRP114822	DNA sequence processing	AMMBI_A16S_zotus_table_Silvav132_datarelease_20032018.txt	figshare	doi:10.6084/m9.figshare.5808864.v3	https://doi.org/10.6084/m9.figshare.5808864.v3	Archaea
102.100.100/21849	DNA sequence generation	MiSeq	Illumina	A16S_ALEKW	102.100.100/21849_A16S_ALEKW	SRX3078231	NCBI Sequence Read Archive	SRP114822	http://identifiers.org/ncbi/insdc.sra:SRP114822	DNA sequence processing	AMMBI_A16S_zotus_table_Silvav132_datarelease_20032018.txt	figshare	doi:10.6084/m9.figshare.5808864.v3	https://doi.org/10.6084/m9.figshare.5808864.v3	Archaea
102.100.100/21849	DNA sequence generation	MiSeq	Illumina	A16S_ARVTL	102.100.100/21849_A16S_ARVTL	SRX3078228	NCBI Sequence Read Archive	SRP114822	http://identifiers.org/ncbi/insdc.sra:SRP114822	DNA sequence processing	AMMBI_A16S_zotus_table_Silvav132_datarelease_20032018.txt	figshare	doi:10.6084/m9.figshare.5808864.v3	https://doi.org/10.6084/m9.figshare.5808864.v3	Archaea
102.100.100/21850	DNA sequence generation	MiSeq	Illumina	A16S_ARVTL	102.100.100/21850_A16S_ARVTL	SRX3078188	NCBI Sequence Read Archive	SRP114822	http://identifiers.org/ncbi/insdc.sra:SRP114822	DNA sequence processing	AMMBI_A16S_zotus_table_Silvav132_datarelease_20032018.txt	figshare	doi:10.6084/m9.figshare.5808864.v3	https://doi.org/10.6084/m9.figshare.5808864.v3	Archaea
102.100.100/21850	DNA sequence generation	MiSeq	Illumina	A16S_ALEKW	102.100.100/21850_A16S_ALEKW	SRX3078185	NCBI Sequence Read Archive	SRP114822	http://identifiers.org/ncbi/insdc.sra:SRP114822	DNA sequence processing	AMMBI_A16S_zotus_table_Silvav132_datarelease_20032018.txt	figshare	doi:10.6084/m9.figshare.5808864.v3	https://doi.org/10.6084/m9.figshare.5808864.v3	Archaea
102.100.100/21851	DNA sequence generation	MiSeq	Illumina	A16S_ARVTL	102.100.100/21851_A16S_ARVTL	SRX3078192	NCBI Sequence Read Archive	SRP114822	http://identifiers.org/ncbi/insdc.sra:SRP114822	DNA sequence processing	AMMBI_A16S_zotus_table_Silvav132_datarelease_20032018.txt	figshare	doi:10.6084/m9.figshare.5808864.v3	https://doi.org/10.6084/m9.figshare.5808864.v3	Archaea
102.100.100/21851	DNA sequence generation	MiSeq	Illumina	A16S_ALEKW	102.100.100/21851_A16S_ALEKW	SRX3078189	NCBI Sequence Read Archive	SRP114822	http://identifiers.org/ncbi/insdc.sra:SRP114822	DNA sequence processing	AMMBI_A16S_zotus_table_Silvav132_datarelease_20032018.txt	figshare	doi:10.6084/m9.figshare.5808864.v3	https://doi.org/10.6084/m9.figshare.5808864.v3	Archaea
102.100.100/21852	DNA sequence generation	MiSeq	Illumina	A16S_ALEKW	102.100.100/21852_A16S_ALEKW	SRX3077813	NCBI Sequence Read Archive	SRP114822	http://identifiers.org/ncbi/insdc.sra:SRP114822	DNA sequence processing	AMMBI_A16S_zotus_table_Silvav132_datarelease_20032018.txt	figshare	doi:10.6084/m9.figshare.5808864.v3	https://doi.org/10.6084/m9.figshare.5808864.v3	Archaea
102.100.100/21852	DNA sequence generation	MiSeq	Illumina	A16S_ARVTL	102.100.100/21852_A16S_ARVTL	SRX3078194	NCBI Sequence Read Archive	SRP114822	http://identifiers.org/ncbi/insdc.sra:SRP114822	DNA sequence processing	AMMBI_A16S_zotus_table_Silvav132_datarelease_20032018.txt	figshare	doi:10.6084/m9.figshare.5808864.v3	https://doi.org/10.6084/m9.figshare.5808864.v3	Archaea
102.100.100/21853	DNA sequence generation	MiSeq	Illumina	A16S_ARVTL	102.100.100/21853_A16S_ARVTL	SRX3077814	NCBI Sequence Read Archive	SRP114822	http://identifiers.org/ncbi/insdc.sra:SRP114822	DNA sequence processing	AMMBI_A16S_zotus_table_Silvav132_datarelease_20032018.txt	figshare	doi:10.6084/m9.figshare.5808864.v3	https://doi.org/10.6084/m9.figshare.5808864.v3	Archaea
102.100.100/21853	DNA sequence generation	MiSeq	Illumina	A16S_ALEKW	102.100.100/21853_A16S_ALEKW	SRX3077817	NCBI Sequence Read Archive	SRP114822	http://identifiers.org/ncbi/insdc.sra:SRP114822	DNA sequence processing	AMMBI_A16S_zotus_table_Silvav132_datarelease_20032018.txt	figshare	doi:10.6084/m9.figshare.5808864.v3	https://doi.org/10.6084/m9.figshare.5808864.v3	Archaea
102.100.100/21854	DNA sequence generation	MiSeq	Illumina	A16S_ARVTL	102.100.100/21854_A16S_ARVTL	SRX3077818	NCBI Sequence Read Archive	SRP114822	http://identifiers.org/ncbi/insdc.sra:SRP114822	DNA sequence processing	AMMBI_A16S_zotus_table_Silvav132_datarelease_20032018.txt	figshare	doi:10.6084/m9.figshare.5808864.v3	https://doi.org/10.6084/m9.figshare.5808864.v3	Archaea
102.100.100/21854	DNA sequence generation	MiSeq	Illumina	A16S_ALEKW	102.100.100/21854_A16S_ALEKW	SRX3077821	NCBI Sequence Read Archive	SRP114822	http://identifiers.org/ncbi/insdc.sra:SRP114822	DNA sequence processing	AMMBI_A16S_zotus_table_Silvav132_datarelease_20032018.txt	figshare	doi:10.6084/m9.figshare.5808864.v3	https://doi.org/10.6084/m9.figshare.5808864.v3	Archaea
102.100.100/21855	DNA sequence generation	MiSeq	Illumina	A16S_ALEKW	102.100.100/21855_A16S_ALEKW	SRX3077963	NCBI Sequence Read Archive	SRP114822	http://identifiers.org/ncbi/insdc.sra:SRP114822	DNA sequence processing	AMMBI_A16S_zotus_table_Silvav132_datarelease_20032018.txt	figshare	doi:10.6084/m9.figshare.5808864.v3	https://doi.org/10.6084/m9.figshare.5808864.v3	Archaea
102.100.100/21855	DNA sequence generation	MiSeq	Illumina	A16S_ARVTL	102.100.100/21855_A16S_ARVTL	SRX3077962	NCBI Sequence Read Archive	SRP114822	http://identifiers.org/ncbi/insdc.sra:SRP114822	DNA sequence processing	AMMBI_A16S_zotus_table_Silvav132_datarelease_20032018.txt	figshare	doi:10.6084/m9.figshare.5808864.v3	https://doi.org/10.6084/m9.figshare.5808864.v3	Archaea
102.100.100/21856	DNA sequence generation	MiSeq	Illumina	A16S_ALEKW	102.100.100/21856_A16S_ALEKW	SRX3077959	NCBI Sequence Read Archive	SRP114822	http://identifiers.org/ncbi/insdc.sra:SRP114822	DNA sequence processing	AMMBI_A16S_zotus_table_Silvav132_datarelease_20032018.txt	figshare	doi:10.6084/m9.figshare.5808864.v3	https://doi.org/10.6084/m9.figshare.5808864.v3	Archaea
102.100.100/21856	DNA sequence generation	MiSeq	Illumina	A16S_ARVTL	102.100.100/21856_A16S_ARVTL	SRX3077958	NCBI Sequence Read Archive	SRP114822	http://identifiers.org/ncbi/insdc.sra:SRP114822	DNA sequence processing	AMMBI_A16S_zotus_table_Silvav132_datarelease_20032018.txt	figshare	doi:10.6084/m9.figshare.5808864.v3	https://doi.org/10.6084/m9.figshare.5808864.v3	Archaea
102.100.100/21857	DNA sequence generation	MiSeq	Illumina	A16S_ARVTL	102.100.100/21857_A16S_ARVTL	SRX3077956	NCBI Sequence Read Archive	SRP114822	http://identifiers.org/ncbi/insdc.sra:SRP114822	DNA sequence processing	AMMBI_A16S_zotus_table_Silvav132_datarelease_20032018.txt	figshare	doi:10.6084/m9.figshare.5808864.v3	https://doi.org/10.6084/m9.figshare.5808864.v3	Archaea
102.100.100/21857	DNA sequence generation	MiSeq	Illumina	A16S_ALEKW	102.100.100/21857_A16S_ALEKW	SRX3078106	NCBI Sequence Read Archive	SRP114822	http://identifiers.org/ncbi/insdc.sra:SRP114822	DNA sequence processing	AMMBI_A16S_zotus_table_Silvav132_datarelease_20032018.txt	figshare	doi:10.6084/m9.figshare.5808864.v3	https://doi.org/10.6084/m9.figshare.5808864.v3	Archaea
102.100.100/21858	DNA sequence generation	MiSeq	Illumina	A16S_ARVTL	102.100.100/21858_A16S_ARVTL	SRX3078103	NCBI Sequence Read Archive	SRP114822	http://identifiers.org/ncbi/insdc.sra:SRP114822	DNA sequence processing	AMMBI_A16S_zotus_table_Silvav132_datarelease_20032018.txt	figshare	doi:10.6084/m9.figshare.5808864.v3	https://doi.org/10.6084/m9.figshare.5808864.v3	Archaea
102.100.100/21858	DNA sequence generation	MiSeq	Illumina	A16S_ALEKW	102.100.100/21858_A16S_ALEKW	SRX3078110	NCBI Sequence Read Archive	SRP114822	http://identifiers.org/ncbi/insdc.sra:SRP114822	DNA sequence processing	AMMBI_A16S_zotus_table_Silvav132_datarelease_20032018.txt	figshare	doi:10.6084/m9.figshare.5808864.v3	https://doi.org/10.6084/m9.figshare.5808864.v3	Archaea
102.100.100/21859	DNA sequence generation	MiSeq	Illumina	A16S_ALEKW	102.100.100/21859_A16S_ALEKW	SRX3078102	NCBI Sequence Read Archive	SRP114822	http://identifiers.org/ncbi/insdc.sra:SRP114822	DNA sequence processing	AMMBI_A16S_zotus_table_Silvav132_datarelease_20032018.txt	figshare	doi:10.6084/m9.figshare.5808864.v3	https://doi.org/10.6084/m9.figshare.5808864.v3	Archaea
102.100.100/21859	DNA sequence generation	MiSeq	Illumina	A16S_ARVTL	102.100.100/21859_A16S_ARVTL	SRX3078107	NCBI Sequence Read Archive	SRP114822	http://identifiers.org/ncbi/insdc.sra:SRP114822	DNA sequence processing	AMMBI_A16S_zotus_table_Silvav132_datarelease_20032018.txt	figshare	doi:10.6084/m9.figshare.5808864.v3	https://doi.org/10.6084/m9.figshare.5808864.v3	Archaea
102.100.100/21860	DNA sequence generation	MiSeq	Illumina	A16S_ALEKW	102.100.100/21860_A16S_ALEKW	SRX3078129	NCBI Sequence Read Archive	SRP114822	http://identifiers.org/ncbi/insdc.sra:SRP114822	DNA sequence processing	AMMBI_A16S_zotus_table_Silvav132_datarelease_20032018.txt	figshare	doi:10.6084/m9.figshare.5808864.v3	https://doi.org/10.6084/m9.figshare.5808864.v3	Archaea
102.100.100/21860	DNA sequence generation	MiSeq	Illumina	A16S_ARVTL	102.100.100/21860_A16S_ARVTL	SRX3078132	NCBI Sequence Read Archive	SRP114822	http://identifiers.org/ncbi/insdc.sra:SRP114822	DNA sequence processing	AMMBI_A16S_zotus_table_Silvav132_datarelease_20032018.txt	figshare	doi:10.6084/m9.figshare.5808864.v3	https://doi.org/10.6084/m9.figshare.5808864.v3	Archaea
102.100.100/21861	DNA sequence generation	MiSeq	Illumina	A16S_ARVTL	102.100.100/21861_A16S_ARVTL	SRX3078128	NCBI Sequence Read Archive	SRP114822	http://identifiers.org/ncbi/insdc.sra:SRP114822	DNA sequence processing	AMMBI_A16S_zotus_table_Silvav132_datarelease_20032018.txt	figshare	doi:10.6084/m9.figshare.5808864.v3	https://doi.org/10.6084/m9.figshare.5808864.v3	Archaea
102.100.100/21861	DNA sequence generation	MiSeq	Illumina	A16S_ALEKW	102.100.100/21861_A16S_ALEKW	SRX3078125	NCBI Sequence Read Archive	SRP114822	http://identifiers.org/ncbi/insdc.sra:SRP114822	DNA sequence processing	AMMBI_A16S_zotus_table_Silvav132_datarelease_20032018.txt	figshare	doi:10.6084/m9.figshare.5808864.v3	https://doi.org/10.6084/m9.figshare.5808864.v3	Archaea
102.100.100/21862	DNA sequence generation	MiSeq	Illumina	A16S_ALEKG	102.100.100/21862_A16S_ALEKG	SRX3078266	NCBI Sequence Read Archive	SRP114822	http://identifiers.org/ncbi/insdc.sra:SRP114822	DNA sequence processing	AMMBI_A16S_zotus_table_Silvav132_datarelease_20032018.txt	figshare	doi:10.6084/m9.figshare.5808864.v3	https://doi.org/10.6084/m9.figshare.5808864.v3	Archaea
102.100.100/21862	DNA sequence generation	MiSeq	Illumina	A16S_AP3JE	102.100.100/21862_A16S_AP3JE	SRX3078267	NCBI Sequence Read Archive	SRP114822	http://identifiers.org/ncbi/insdc.sra:SRP114822	DNA sequence processing	AMMBI_A16S_zotus_table_Silvav132_datarelease_20032018.txt	figshare	doi:10.6084/m9.figshare.5808864.v3	https://doi.org/10.6084/m9.figshare.5808864.v3	Archaea
102.100.100/21863	DNA sequence generation	MiSeq	Illumina	A16S_AP3JE	102.100.100/21863_A16S_AP3JE	SRX3078262	NCBI Sequence Read Archive	SRP114822	http://identifiers.org/ncbi/insdc.sra:SRP114822	DNA sequence processing	AMMBI_A16S_zotus_table_Silvav132_datarelease_20032018.txt	figshare	doi:10.6084/m9.figshare.5808864.v3	https://doi.org/10.6084/m9.figshare.5808864.v3	Archaea
102.100.100/21863	DNA sequence generation	MiSeq	Illumina	A16S_ALEKG	102.100.100/21863_A16S_ALEKG	SRX3078265	NCBI Sequence Read Archive	SRP114822	http://identifiers.org/ncbi/insdc.sra:SRP114822	DNA sequence processing	AMMBI_A16S_zotus_table_Silvav132_datarelease_20032018.txt	figshare	doi:10.6084/m9.figshare.5808864.v3	https://doi.org/10.6084/m9.figshare.5808864.v3	Archaea
102.100.100/21864	DNA sequence generation	MiSeq	Illumina	A16S_ALEKG	102.100.100/21864_A16S_ALEKG	SRX3077897	NCBI Sequence Read Archive	SRP114822	http://identifiers.org/ncbi/insdc.sra:SRP114822	DNA sequence processing	AMMBI_A16S_zotus_table_Silvav132_datarelease_20032018.txt	figshare	doi:10.6084/m9.figshare.5808864.v3	https://doi.org/10.6084/m9.figshare.5808864.v3	Archaea
102.100.100/21864	DNA sequence generation	MiSeq	Illumina	A16S_AP3JE	102.100.100/21864_A16S_AP3JE	SRX3077896	NCBI Sequence Read Archive	SRP114822	http://identifiers.org/ncbi/insdc.sra:SRP114822	DNA sequence processing	AMMBI_A16S_zotus_table_Silvav132_datarelease_20032018.txt	figshare	doi:10.6084/m9.figshare.5808864.v3	https://doi.org/10.6084/m9.figshare.5808864.v3	Archaea
102.100.100/21865	DNA sequence generation	MiSeq	Illumina	A16S_ALEKG	102.100.100/21865_A16S_ALEKG	SRX3077902	NCBI Sequence Read Archive	SRP114822	http://identifiers.org/ncbi/insdc.sra:SRP114822	DNA sequence processing	AMMBI_A16S_zotus_table_Silvav132_datarelease_20032018.txt	figshare	doi:10.6084/m9.figshare.5808864.v3	https://doi.org/10.6084/m9.figshare.5808864.v3	Archaea
102.100.100/21865	DNA sequence generation	MiSeq	Illumina	A16S_AP3JE	102.100.100/21865_A16S_AP3JE	SRX3077901	NCBI Sequence Read Archive	SRP114822	http://identifiers.org/ncbi/insdc.sra:SRP114822	DNA sequence processing	AMMBI_A16S_zotus_table_Silvav132_datarelease_20032018.txt	figshare	doi:10.6084/m9.figshare.5808864.v3	https://doi.org/10.6084/m9.figshare.5808864.v3	Archaea
102.100.100/21866	DNA sequence generation	MiSeq	Illumina	A16S_ALEKG	102.100.100/21866_A16S_ALEKG	SRX3078049	NCBI Sequence Read Archive	SRP114822	http://identifiers.org/ncbi/insdc.sra:SRP114822	DNA sequence processing	AMMBI_A16S_zotus_table_Silvav132_datarelease_20032018.txt	figshare	doi:10.6084/m9.figshare.5808864.v3	https://doi.org/10.6084/m9.figshare.5808864.v3	Archaea
102.100.100/21866	DNA sequence generation	MiSeq	Illumina	A16S_AP3JE	102.100.100/21866_A16S_AP3JE	SRX3078050	NCBI Sequence Read Archive	SRP114822	http://identifiers.org/ncbi/insdc.sra:SRP114822	DNA sequence processing	AMMBI_A16S_zotus_table_Silvav132_datarelease_20032018.txt	figshare	doi:10.6084/m9.figshare.5808864.v3	https://doi.org/10.6084/m9.figshare.5808864.v3	Archaea
102.100.100/21867	DNA sequence generation	MiSeq	Illumina	A16S_ALEKG	102.100.100/21867_A16S_ALEKG	SRX3078043	NCBI Sequence Read Archive	SRP114822	http://identifiers.org/ncbi/insdc.sra:SRP114822	DNA sequence processing	AMMBI_A16S_zotus_table_Silvav132_datarelease_20032018.txt	figshare	doi:10.6084/m9.figshare.5808864.v3	https://doi.org/10.6084/m9.figshare.5808864.v3	Archaea
102.100.100/21867	DNA sequence generation	MiSeq	Illumina	A16S_AP3JE	102.100.100/21867_A16S_AP3JE	SRX3078044	NCBI Sequence Read Archive	SRP114822	http://identifiers.org/ncbi/insdc.sra:SRP114822	DNA sequence processing	AMMBI_A16S_zotus_table_Silvav132_datarelease_20032018.txt	figshare	doi:10.6084/m9.figshare.5808864.v3	https://doi.org/10.6084/m9.figshare.5808864.v3	Archaea
102.100.100/21868	DNA sequence generation	MiSeq	Illumina	A16S_AP3JE	102.100.100/21868_A16S_AP3JE	SRX3077830	NCBI Sequence Read Archive	SRP114822	http://identifiers.org/ncbi/insdc.sra:SRP114822	DNA sequence processing	AMMBI_A16S_zotus_table_Silvav132_datarelease_20032018.txt	figshare	doi:10.6084/m9.figshare.5808864.v3	https://doi.org/10.6084/m9.figshare.5808864.v3	Archaea
102.100.100/21868	DNA sequence generation	MiSeq	Illumina	A16S_ALEKG	102.100.100/21868_A16S_ALEKG	SRX3077831	NCBI Sequence Read Archive	SRP114822	http://identifiers.org/ncbi/insdc.sra:SRP114822	DNA sequence processing	AMMBI_A16S_zotus_table_Silvav132_datarelease_20032018.txt	figshare	doi:10.6084/m9.figshare.5808864.v3	https://doi.org/10.6084/m9.figshare.5808864.v3	Archaea
102.100.100/21869	DNA sequence generation	MiSeq	Illumina	A16S_AP3JE	102.100.100/21869_A16S_AP3JE	SRX3077835	NCBI Sequence Read Archive	SRP114822	http://identifiers.org/ncbi/insdc.sra:SRP114822	DNA sequence processing	AMMBI_A16S_zotus_table_Silvav132_datarelease_20032018.txt	figshare	doi:10.6084/m9.figshare.5808864.v3	https://doi.org/10.6084/m9.figshare.5808864.v3	Archaea
102.100.100/21869	DNA sequence generation	MiSeq	Illumina	A16S_ALEKG	102.100.100/21869_A16S_ALEKG	SRX3077824	NCBI Sequence Read Archive	SRP114822	http://identifiers.org/ncbi/insdc.sra:SRP114822	DNA sequence processing	AMMBI_A16S_zotus_table_Silvav132_datarelease_20032018.txt	figshare	doi:10.6084/m9.figshare.5808864.v3	https://doi.org/10.6084/m9.figshare.5808864.v3	Archaea
102.100.100/21870	DNA sequence generation	MiSeq	Illumina	A16S_ALEKG	102.100.100/21870_A16S_ALEKG	SRX3077977	NCBI Sequence Read Archive	SRP114822	http://identifiers.org/ncbi/insdc.sra:SRP114822	DNA sequence processing	AMMBI_A16S_zotus_table_Silvav132_datarelease_20032018.txt	figshare	doi:10.6084/m9.figshare.5808864.v3	https://doi.org/10.6084/m9.figshare.5808864.v3	Archaea
102.100.100/21870	DNA sequence generation	MiSeq	Illumina	A16S_AP3JE	102.100.100/21870_A16S_AP3JE	SRX3077978	NCBI Sequence Read Archive	SRP114822	http://identifiers.org/ncbi/insdc.sra:SRP114822	DNA sequence processing	AMMBI_A16S_zotus_table_Silvav132_datarelease_20032018.txt	figshare	doi:10.6084/m9.figshare.5808864.v3	https://doi.org/10.6084/m9.figshare.5808864.v3	Archaea
102.100.100/21871	DNA sequence generation	MiSeq	Illumina	A16S_ALEKG	102.100.100/21871_A16S_ALEKG	SRX3077968	NCBI Sequence Read Archive	SRP114822	http://identifiers.org/ncbi/insdc.sra:SRP114822	DNA sequence processing	AMMBI_A16S_zotus_table_Silvav132_datarelease_20032018.txt	figshare	doi:10.6084/m9.figshare.5808864.v3	https://doi.org/10.6084/m9.figshare.5808864.v3	Archaea
102.100.100/21871	DNA sequence generation	MiSeq	Illumina	A16S_AP3JE	102.100.100/21871_A16S_AP3JE	SRX3077981	NCBI Sequence Read Archive	SRP114822	http://identifiers.org/ncbi/insdc.sra:SRP114822	DNA sequence processing	AMMBI_A16S_zotus_table_Silvav132_datarelease_20032018.txt	figshare	doi:10.6084/m9.figshare.5808864.v3	https://doi.org/10.6084/m9.figshare.5808864.v3	Archaea
102.100.100/21872	DNA sequence generation	MiSeq	Illumina	A16S_ALEKG	102.100.100/21872_A16S_ALEKG	SRX3078216	NCBI Sequence Read Archive	SRP114822	http://identifiers.org/ncbi/insdc.sra:SRP114822	DNA sequence processing	AMMBI_A16S_zotus_table_Silvav132_datarelease_20032018.txt	figshare	doi:10.6084/m9.figshare.5808864.v3	https://doi.org/10.6084/m9.figshare.5808864.v3	Archaea
102.100.100/21872	DNA sequence generation	MiSeq	Illumina	A16S_AP3JE	102.100.100/21872_A16S_AP3JE	SRX3078217	NCBI Sequence Read Archive	SRP114822	http://identifiers.org/ncbi/insdc.sra:SRP114822	DNA sequence processing	AMMBI_A16S_zotus_table_Silvav132_datarelease_20032018.txt	figshare	doi:10.6084/m9.figshare.5808864.v3	https://doi.org/10.6084/m9.figshare.5808864.v3	Archaea
102.100.100/21873	DNA sequence generation	MiSeq	Illumina	A16S_ALEKG	102.100.100/21873_A16S_ALEKG	SRX3078212	NCBI Sequence Read Archive	SRP114822	http://identifiers.org/ncbi/insdc.sra:SRP114822	DNA sequence processing	AMMBI_A16S_zotus_table_Silvav132_datarelease_20032018.txt	figshare	doi:10.6084/m9.figshare.5808864.v3	https://doi.org/10.6084/m9.figshare.5808864.v3	Archaea
102.100.100/21873	DNA sequence generation	MiSeq	Illumina	A16S_AP3JE	102.100.100/21873_A16S_AP3JE	SRX3078213	NCBI Sequence Read Archive	SRP114822	http://identifiers.org/ncbi/insdc.sra:SRP114822	DNA sequence processing	AMMBI_A16S_zotus_table_Silvav132_datarelease_20032018.txt	figshare	doi:10.6084/m9.figshare.5808864.v3	https://doi.org/10.6084/m9.figshare.5808864.v3	Archaea
102.100.100/21874	DNA sequence generation	MiSeq	Illumina	A16S_ALEKG	102.100.100/21874_A16S_ALEKG	SRX3078100	NCBI Sequence Read Archive	SRP114822	http://identifiers.org/ncbi/insdc.sra:SRP114822	DNA sequence processing	AMMBI_A16S_zotus_table_Silvav132_datarelease_20032018.txt	figshare	doi:10.6084/m9.figshare.5808864.v3	https://doi.org/10.6084/m9.figshare.5808864.v3	Archaea
102.100.100/21874	DNA sequence generation	MiSeq	Illumina	A16S_AP3JE	102.100.100/21874_A16S_AP3JE	SRX3078099	NCBI Sequence Read Archive	SRP114822	http://identifiers.org/ncbi/insdc.sra:SRP114822	DNA sequence processing	AMMBI_A16S_zotus_table_Silvav132_datarelease_20032018.txt	figshare	doi:10.6084/m9.figshare.5808864.v3	https://doi.org/10.6084/m9.figshare.5808864.v3	Archaea
102.100.100/21875	DNA sequence generation	MiSeq	Illumina	A16S_AP3JE	102.100.100/21875_A16S_AP3JE	SRX3078088	NCBI Sequence Read Archive	SRP114822	http://identifiers.org/ncbi/insdc.sra:SRP114822	DNA sequence processing	AMMBI_A16S_zotus_table_Silvav132_datarelease_20032018.txt	figshare	doi:10.6084/m9.figshare.5808864.v3	https://doi.org/10.6084/m9.figshare.5808864.v3	Archaea
102.100.100/21875	DNA sequence generation	MiSeq	Illumina	A16S_ALEKG	102.100.100/21875_A16S_ALEKG	SRX3078016	NCBI Sequence Read Archive	SRP114822	http://identifiers.org/ncbi/insdc.sra:SRP114822	DNA sequence processing	AMMBI_A16S_zotus_table_Silvav132_datarelease_20032018.txt	figshare	doi:10.6084/m9.figshare.5808864.v3	https://doi.org/10.6084/m9.figshare.5808864.v3	Archaea
102.100.100/21876	DNA sequence generation	MiSeq	Illumina	A16S_ALEKG	102.100.100/21876_A16S_ALEKG	SRX3078019	NCBI Sequence Read Archive	SRP114822	http://identifiers.org/ncbi/insdc.sra:SRP114822	DNA sequence processing	AMMBI_A16S_zotus_table_Silvav132_datarelease_20032018.txt	figshare	doi:10.6084/m9.figshare.5808864.v3	https://doi.org/10.6084/m9.figshare.5808864.v3	Archaea
102.100.100/21876	DNA sequence generation	MiSeq	Illumina	A16S_AP3JE	102.100.100/21876_A16S_AP3JE	SRX3078020	NCBI Sequence Read Archive	SRP114822	http://identifiers.org/ncbi/insdc.sra:SRP114822	DNA sequence processing	AMMBI_A16S_zotus_table_Silvav132_datarelease_20032018.txt	figshare	doi:10.6084/m9.figshare.5808864.v3	https://doi.org/10.6084/m9.figshare.5808864.v3	Archaea
102.100.100/21877	DNA sequence generation	MiSeq	Illumina	A16S_ALEKG	102.100.100/21877_A16S_ALEKG	SRX3077856	NCBI Sequence Read Archive	SRP114822	http://identifiers.org/ncbi/insdc.sra:SRP114822	DNA sequence processing	AMMBI_A16S_zotus_table_Silvav132_datarelease_20032018.txt	figshare	doi:10.6084/m9.figshare.5808864.v3	https://doi.org/10.6084/m9.figshare.5808864.v3	Archaea
102.100.100/21877	DNA sequence generation	MiSeq	Illumina	A16S_AP3JE	102.100.100/21877_A16S_AP3JE	SRX3078021	NCBI Sequence Read Archive	SRP114822	http://identifiers.org/ncbi/insdc.sra:SRP114822	DNA sequence processing	AMMBI_A16S_zotus_table_Silvav132_datarelease_20032018.txt	figshare	doi:10.6084/m9.figshare.5808864.v3	https://doi.org/10.6084/m9.figshare.5808864.v3	Archaea
102.100.100/21878	DNA sequence generation	MiSeq	Illumina	A16S_ALEKG	102.100.100/21878_A16S_ALEKG	SRX3077853	NCBI Sequence Read Archive	SRP114822	http://identifiers.org/ncbi/insdc.sra:SRP114822	DNA sequence processing	AMMBI_A16S_zotus_table_Silvav132_datarelease_20032018.txt	figshare	doi:10.6084/m9.figshare.5808864.v3	https://doi.org/10.6084/m9.figshare.5808864.v3	Archaea
102.100.100/21878	DNA sequence generation	MiSeq	Illumina	A16S_AP3JE	102.100.100/21878_A16S_AP3JE	SRX3077852	NCBI Sequence Read Archive	SRP114822	http://identifiers.org/ncbi/insdc.sra:SRP114822	DNA sequence processing	AMMBI_A16S_zotus_table_Silvav132_datarelease_20032018.txt	figshare	doi:10.6084/m9.figshare.5808864.v3	https://doi.org/10.6084/m9.figshare.5808864.v3	Archaea
102.100.100/21879	DNA sequence generation	MiSeq	Illumina	A16S_AP3JE	102.100.100/21879_A16S_AP3JE	SRX3078144	NCBI Sequence Read Archive	SRP114822	http://identifiers.org/ncbi/insdc.sra:SRP114822	DNA sequence processing	AMMBI_A16S_zotus_table_Silvav132_datarelease_20032018.txt	figshare	doi:10.6084/m9.figshare.5808864.v3	https://doi.org/10.6084/m9.figshare.5808864.v3	Archaea
102.100.100/21879	DNA sequence generation	MiSeq	Illumina	A16S_ALEKG	102.100.100/21879_A16S_ALEKG	SRX3078143	NCBI Sequence Read Archive	SRP114822	http://identifiers.org/ncbi/insdc.sra:SRP114822	DNA sequence processing	AMMBI_A16S_zotus_table_Silvav132_datarelease_20032018.txt	figshare	doi:10.6084/m9.figshare.5808864.v3	https://doi.org/10.6084/m9.figshare.5808864.v3	Archaea
102.100.100/21880	DNA sequence generation	MiSeq	Illumina	A16S_ALEKG	102.100.100/21880_A16S_ALEKG	SRX3078141	NCBI Sequence Read Archive	SRP114822	http://identifiers.org/ncbi/insdc.sra:SRP114822	DNA sequence processing	AMMBI_A16S_zotus_table_Silvav132_datarelease_20032018.txt	figshare	doi:10.6084/m9.figshare.5808864.v3	https://doi.org/10.6084/m9.figshare.5808864.v3	Archaea
102.100.100/21880	DNA sequence generation	MiSeq	Illumina	A16S_AP3JE	102.100.100/21880_A16S_AP3JE	SRX3078142	NCBI Sequence Read Archive	SRP114822	http://identifiers.org/ncbi/insdc.sra:SRP114822	DNA sequence processing	AMMBI_A16S_zotus_table_Silvav132_datarelease_20032018.txt	figshare	doi:10.6084/m9.figshare.5808864.v3	https://doi.org/10.6084/m9.figshare.5808864.v3	Archaea
102.100.100/21881	DNA sequence generation	MiSeq	Illumina	A16S_ALEKG	102.100.100/21881_A16S_ALEKG	SRX3078007	NCBI Sequence Read Archive	SRP114822	http://identifiers.org/ncbi/insdc.sra:SRP114822	DNA sequence processing	AMMBI_A16S_zotus_table_Silvav132_datarelease_20032018.txt	figshare	doi:10.6084/m9.figshare.5808864.v3	https://doi.org/10.6084/m9.figshare.5808864.v3	Archaea
102.100.100/21881	DNA sequence generation	MiSeq	Illumina	A16S_AP3JE	102.100.100/21881_A16S_AP3JE	SRX3078010	NCBI Sequence Read Archive	SRP114822	http://identifiers.org/ncbi/insdc.sra:SRP114822	DNA sequence processing	AMMBI_A16S_zotus_table_Silvav132_datarelease_20032018.txt	figshare	doi:10.6084/m9.figshare.5808864.v3	https://doi.org/10.6084/m9.figshare.5808864.v3	Archaea
102.100.100/21882	DNA sequence generation	MiSeq	Illumina	A16S_ALEKG	102.100.100/21882_A16S_ALEKG	SRX3078004	NCBI Sequence Read Archive	SRP114822	http://identifiers.org/ncbi/insdc.sra:SRP114822	DNA sequence processing	AMMBI_A16S_zotus_table_Silvav132_datarelease_20032018.txt	figshare	doi:10.6084/m9.figshare.5808864.v3	https://doi.org/10.6084/m9.figshare.5808864.v3	Archaea
102.100.100/21882	DNA sequence generation	MiSeq	Illumina	A16S_AP3JE	102.100.100/21882_A16S_AP3JE	SRX3078003	NCBI Sequence Read Archive	SRP114822	http://identifiers.org/ncbi/insdc.sra:SRP114822	DNA sequence processing	AMMBI_A16S_zotus_table_Silvav132_datarelease_20032018.txt	figshare	doi:10.6084/m9.figshare.5808864.v3	https://doi.org/10.6084/m9.figshare.5808864.v3	Archaea
102.100.100/21883	DNA sequence generation	MiSeq	Illumina	A16S_AP3JE	102.100.100/21883_A16S_AP3JE	SRX3077953	NCBI Sequence Read Archive	SRP114822	http://identifiers.org/ncbi/insdc.sra:SRP114822	DNA sequence processing	AMMBI_A16S_zotus_table_Silvav132_datarelease_20032018.txt	figshare	doi:10.6084/m9.figshare.5808864.v3	https://doi.org/10.6084/m9.figshare.5808864.v3	Archaea
102.100.100/21883	DNA sequence generation	MiSeq	Illumina	A16S_ALEKG	102.100.100/21883_A16S_ALEKG	SRX3077952	NCBI Sequence Read Archive	SRP114822	http://identifiers.org/ncbi/insdc.sra:SRP114822	DNA sequence processing	AMMBI_A16S_zotus_table_Silvav132_datarelease_20032018.txt	figshare	doi:10.6084/m9.figshare.5808864.v3	https://doi.org/10.6084/m9.figshare.5808864.v3	Archaea
102.100.100/21884	DNA sequence generation	MiSeq	Illumina	A16S_AP3JE	102.100.100/21884_A16S_AP3JE	SRX3077948	NCBI Sequence Read Archive	SRP114822	http://identifiers.org/ncbi/insdc.sra:SRP114822	DNA sequence processing	AMMBI_A16S_zotus_table_Silvav132_datarelease_20032018.txt	figshare	doi:10.6084/m9.figshare.5808864.v3	https://doi.org/10.6084/m9.figshare.5808864.v3	Archaea
102.100.100/21884	DNA sequence generation	MiSeq	Illumina	A16S_ALEKG	102.100.100/21884_A16S_ALEKG	SRX3077947	NCBI Sequence Read Archive	SRP114822	http://identifiers.org/ncbi/insdc.sra:SRP114822	DNA sequence processing	AMMBI_A16S_zotus_table_Silvav132_datarelease_20032018.txt	figshare	doi:10.6084/m9.figshare.5808864.v3	https://doi.org/10.6084/m9.figshare.5808864.v3	Archaea
102.100.100/21885	DNA sequence generation	MiSeq	Illumina	A16S_AP3JE	102.100.100/21885_A16S_AP3JE	SRX3077774	NCBI Sequence Read Archive	SRP114822	http://identifiers.org/ncbi/insdc.sra:SRP114822	DNA sequence processing	AMMBI_A16S_zotus_table_Silvav132_datarelease_20032018.txt	figshare	doi:10.6084/m9.figshare.5808864.v3	https://doi.org/10.6084/m9.figshare.5808864.v3	Archaea
102.100.100/21885	DNA sequence generation	MiSeq	Illumina	A16S_ALEKG	102.100.100/21885_A16S_ALEKG	SRX3077775	NCBI Sequence Read Archive	SRP114822	http://identifiers.org/ncbi/insdc.sra:SRP114822	DNA sequence processing	AMMBI_A16S_zotus_table_Silvav132_datarelease_20032018.txt	figshare	doi:10.6084/m9.figshare.5808864.v3	https://doi.org/10.6084/m9.figshare.5808864.v3	Archaea
102.100.100/21886	DNA sequence generation	MiSeq	Illumina	A16S_ALEKG	102.100.100/21886_A16S_ALEKG	SRX3077781	NCBI Sequence Read Archive	SRP114822	http://identifiers.org/ncbi/insdc.sra:SRP114822	DNA sequence processing	AMMBI_A16S_zotus_table_Silvav132_datarelease_20032018.txt	figshare	doi:10.6084/m9.figshare.5808864.v3	https://doi.org/10.6084/m9.figshare.5808864.v3	Archaea
102.100.100/21886	DNA sequence generation	MiSeq	Illumina	A16S_AP3JE	102.100.100/21886_A16S_AP3JE	SRX3077780	NCBI Sequence Read Archive	SRP114822	http://identifiers.org/ncbi/insdc.sra:SRP114822	DNA sequence processing	AMMBI_A16S_zotus_table_Silvav132_datarelease_20032018.txt	figshare	doi:10.6084/m9.figshare.5808864.v3	https://doi.org/10.6084/m9.figshare.5808864.v3	Archaea
102.100.100/21887	DNA sequence generation	MiSeq	Illumina	A16S_ALEKG	102.100.100/21887_A16S_ALEKG	SRX3078080	NCBI Sequence Read Archive	SRP114822	http://identifiers.org/ncbi/insdc.sra:SRP114822	DNA sequence processing	AMMBI_A16S_zotus_table_Silvav132_datarelease_20032018.txt	figshare	doi:10.6084/m9.figshare.5808864.v3	https://doi.org/10.6084/m9.figshare.5808864.v3	Archaea
102.100.100/21887	DNA sequence generation	MiSeq	Illumina	A16S_AP3JE	102.100.100/21887_A16S_AP3JE	SRX3078077	NCBI Sequence Read Archive	SRP114822	http://identifiers.org/ncbi/insdc.sra:SRP114822	DNA sequence processing	AMMBI_A16S_zotus_table_Silvav132_datarelease_20032018.txt	figshare	doi:10.6084/m9.figshare.5808864.v3	https://doi.org/10.6084/m9.figshare.5808864.v3	Archaea
102.100.100/21888	DNA sequence generation	MiSeq	Illumina	A16S_ALEKG	102.100.100/21888_A16S_ALEKG	SRX3078083	NCBI Sequence Read Archive	SRP114822	http://identifiers.org/ncbi/insdc.sra:SRP114822	DNA sequence processing	AMMBI_A16S_zotus_table_Silvav132_datarelease_20032018.txt	figshare	doi:10.6084/m9.figshare.5808864.v3	https://doi.org/10.6084/m9.figshare.5808864.v3	Archaea
102.100.100/21888	DNA sequence generation	MiSeq	Illumina	A16S_AP3JE	102.100.100/21888_A16S_AP3JE	SRX3078084	NCBI Sequence Read Archive	SRP114822	http://identifiers.org/ncbi/insdc.sra:SRP114822	DNA sequence processing	AMMBI_A16S_zotus_table_Silvav132_datarelease_20032018.txt	figshare	doi:10.6084/m9.figshare.5808864.v3	https://doi.org/10.6084/m9.figshare.5808864.v3	Archaea
102.100.100/21889	DNA sequence generation	MiSeq	Illumina	A16S_ALEKG	102.100.100/21889_A16S_ALEKG	SRX3077932	NCBI Sequence Read Archive	SRP114822	http://identifiers.org/ncbi/insdc.sra:SRP114822	DNA sequence processing	AMMBI_A16S_zotus_table_Silvav132_datarelease_20032018.txt	figshare	doi:10.6084/m9.figshare.5808864.v3	https://doi.org/10.6084/m9.figshare.5808864.v3	Archaea
102.100.100/21889	DNA sequence generation	MiSeq	Illumina	A16S_AP3JE	102.100.100/21889_A16S_AP3JE	SRX3077927	NCBI Sequence Read Archive	SRP114822	http://identifiers.org/ncbi/insdc.sra:SRP114822	DNA sequence processing	AMMBI_A16S_zotus_table_Silvav132_datarelease_20032018.txt	figshare	doi:10.6084/m9.figshare.5808864.v3	https://doi.org/10.6084/m9.figshare.5808864.v3	Archaea
102.100.100/21890	DNA sequence generation	MiSeq	Illumina	A16S_ALEKG	102.100.100/21890_A16S_ALEKG	SRX3077935	NCBI Sequence Read Archive	SRP114822	http://identifiers.org/ncbi/insdc.sra:SRP114822	DNA sequence processing	AMMBI_A16S_zotus_table_Silvav132_datarelease_20032018.txt	figshare	doi:10.6084/m9.figshare.5808864.v3	https://doi.org/10.6084/m9.figshare.5808864.v3	Archaea
102.100.100/21890	DNA sequence generation	MiSeq	Illumina	A16S_AP3JE	102.100.100/21890_A16S_AP3JE	SRX3077934	NCBI Sequence Read Archive	SRP114822	http://identifiers.org/ncbi/insdc.sra:SRP114822	DNA sequence processing	AMMBI_A16S_zotus_table_Silvav132_datarelease_20032018.txt	figshare	doi:10.6084/m9.figshare.5808864.v3	https://doi.org/10.6084/m9.figshare.5808864.v3	Archaea
102.100.100/21891	DNA sequence generation	MiSeq	Illumina	A16S_ALEKG	102.100.100/21891_A16S_ALEKG	SRX3077846	NCBI Sequence Read Archive	SRP114822	http://identifiers.org/ncbi/insdc.sra:SRP114822	DNA sequence processing	AMMBI_A16S_zotus_table_Silvav132_datarelease_20032018.txt	figshare	doi:10.6084/m9.figshare.5808864.v3	https://doi.org/10.6084/m9.figshare.5808864.v3	Archaea
102.100.100/21891	DNA sequence generation	MiSeq	Illumina	A16S_AP3JE	102.100.100/21891_A16S_AP3JE	SRX3077845	NCBI Sequence Read Archive	SRP114822	http://identifiers.org/ncbi/insdc.sra:SRP114822	DNA sequence processing	AMMBI_A16S_zotus_table_Silvav132_datarelease_20032018.txt	figshare	doi:10.6084/m9.figshare.5808864.v3	https://doi.org/10.6084/m9.figshare.5808864.v3	Archaea
102.100.100/21892	DNA sequence generation	MiSeq	Illumina	A16S_AP3JE	102.100.100/21892_A16S_AP3JE	SRX3078042	NCBI Sequence Read Archive	SRP114822	http://identifiers.org/ncbi/insdc.sra:SRP114822	DNA sequence processing	AMMBI_A16S_zotus_table_Silvav132_datarelease_20032018.txt	figshare	doi:10.6084/m9.figshare.5808864.v3	https://doi.org/10.6084/m9.figshare.5808864.v3	Archaea
102.100.100/21892	DNA sequence generation	MiSeq	Illumina	A16S_ALEKG	102.100.100/21892_A16S_ALEKG	SRX3078041	NCBI Sequence Read Archive	SRP114822	http://identifiers.org/ncbi/insdc.sra:SRP114822	DNA sequence processing	AMMBI_A16S_zotus_table_Silvav132_datarelease_20032018.txt	figshare	doi:10.6084/m9.figshare.5808864.v3	https://doi.org/10.6084/m9.figshare.5808864.v3	Archaea
102.100.100/21893	DNA sequence generation	MiSeq	Illumina	A16S_ALEKG	102.100.100/21893_A16S_ALEKG	SRX3078036	NCBI Sequence Read Archive	SRP114822	http://identifiers.org/ncbi/insdc.sra:SRP114822	DNA sequence processing	AMMBI_A16S_zotus_table_Silvav132_datarelease_20032018.txt	figshare	doi:10.6084/m9.figshare.5808864.v3	https://doi.org/10.6084/m9.figshare.5808864.v3	Archaea
102.100.100/21893	DNA sequence generation	MiSeq	Illumina	A16S_AP3JE	102.100.100/21893_A16S_AP3JE	SRX3078037	NCBI Sequence Read Archive	SRP114822	http://identifiers.org/ncbi/insdc.sra:SRP114822	DNA sequence processing	AMMBI_A16S_zotus_table_Silvav132_datarelease_20032018.txt	figshare	doi:10.6084/m9.figshare.5808864.v3	https://doi.org/10.6084/m9.figshare.5808864.v3	Archaea
102.100.100/21894	DNA sequence generation	MiSeq	Illumina	A16S_ALEKG	102.100.100/21894_A16S_ALEKG	SRX3078070	NCBI Sequence Read Archive	SRP114822	http://identifiers.org/ncbi/insdc.sra:SRP114822	DNA sequence processing	AMMBI_A16S_zotus_table_Silvav132_datarelease_20032018.txt	figshare	doi:10.6084/m9.figshare.5808864.v3	https://doi.org/10.6084/m9.figshare.5808864.v3	Archaea
102.100.100/21894	DNA sequence generation	MiSeq	Illumina	A16S_AP3JE	102.100.100/21894_A16S_AP3JE	SRX3078069	NCBI Sequence Read Archive	SRP114822	http://identifiers.org/ncbi/insdc.sra:SRP114822	DNA sequence processing	AMMBI_A16S_zotus_table_Silvav132_datarelease_20032018.txt	figshare	doi:10.6084/m9.figshare.5808864.v3	https://doi.org/10.6084/m9.figshare.5808864.v3	Archaea
102.100.100/21895	DNA sequence generation	MiSeq	Illumina	A16S_ALEKG	102.100.100/21895_A16S_ALEKG	SRX3078063	NCBI Sequence Read Archive	SRP114822	http://identifiers.org/ncbi/insdc.sra:SRP114822	DNA sequence processing	AMMBI_A16S_zotus_table_Silvav132_datarelease_20032018.txt	figshare	doi:10.6084/m9.figshare.5808864.v3	https://doi.org/10.6084/m9.figshare.5808864.v3	Archaea
102.100.100/21895	DNA sequence generation	MiSeq	Illumina	A16S_AP3JE	102.100.100/21895_A16S_AP3JE	SRX3078066	NCBI Sequence Read Archive	SRP114822	http://identifiers.org/ncbi/insdc.sra:SRP114822	DNA sequence processing	AMMBI_A16S_zotus_table_Silvav132_datarelease_20032018.txt	figshare	doi:10.6084/m9.figshare.5808864.v3	https://doi.org/10.6084/m9.figshare.5808864.v3	Archaea
102.100.100/21896	DNA sequence generation	MiSeq	Illumina	A16S_AP3JE	102.100.100/21896_A16S_AP3JE	SRX3078203	NCBI Sequence Read Archive	SRP114822	http://identifiers.org/ncbi/insdc.sra:SRP114822	DNA sequence processing	AMMBI_A16S_zotus_table_Silvav132_datarelease_20032018.txt	figshare	doi:10.6084/m9.figshare.5808864.v3	https://doi.org/10.6084/m9.figshare.5808864.v3	Archaea
102.100.100/21896	DNA sequence generation	MiSeq	Illumina	A16S_ALEKG	102.100.100/21896_A16S_ALEKG	SRX3078202	NCBI Sequence Read Archive	SRP114822	http://identifiers.org/ncbi/insdc.sra:SRP114822	DNA sequence processing	AMMBI_A16S_zotus_table_Silvav132_datarelease_20032018.txt	figshare	doi:10.6084/m9.figshare.5808864.v3	https://doi.org/10.6084/m9.figshare.5808864.v3	Archaea
102.100.100/21897	DNA sequence generation	MiSeq	Illumina	A16S_ALEKG	102.100.100/21897_A16S_ALEKG	SRX3078200	NCBI Sequence Read Archive	SRP114822	http://identifiers.org/ncbi/insdc.sra:SRP114822	DNA sequence processing	AMMBI_A16S_zotus_table_Silvav132_datarelease_20032018.txt	figshare	doi:10.6084/m9.figshare.5808864.v3	https://doi.org/10.6084/m9.figshare.5808864.v3	Archaea
102.100.100/21897	DNA sequence generation	MiSeq	Illumina	A16S_AP3JE	102.100.100/21897_A16S_AP3JE	SRX3078201	NCBI Sequence Read Archive	SRP114822	http://identifiers.org/ncbi/insdc.sra:SRP114822	DNA sequence processing	AMMBI_A16S_zotus_table_Silvav132_datarelease_20032018.txt	figshare	doi:10.6084/m9.figshare.5808864.v3	https://doi.org/10.6084/m9.figshare.5808864.v3	Archaea
102.100.100/21898	DNA sequence generation	MiSeq	Illumina	A16S_ALEKG	102.100.100/21898_A16S_ALEKG	SRX3077871	NCBI Sequence Read Archive	SRP114822	http://identifiers.org/ncbi/insdc.sra:SRP114822	DNA sequence processing	AMMBI_A16S_zotus_table_Silvav132_datarelease_20032018.txt	figshare	doi:10.6084/m9.figshare.5808864.v3	https://doi.org/10.6084/m9.figshare.5808864.v3	Archaea
102.100.100/21898	DNA sequence generation	MiSeq	Illumina	A16S_AP3JE	102.100.100/21898_A16S_AP3JE	SRX3077945	NCBI Sequence Read Archive	SRP114822	http://identifiers.org/ncbi/insdc.sra:SRP114822	DNA sequence processing	AMMBI_A16S_zotus_table_Silvav132_datarelease_20032018.txt	figshare	doi:10.6084/m9.figshare.5808864.v3	https://doi.org/10.6084/m9.figshare.5808864.v3	Archaea
102.100.100/21899	DNA sequence generation	MiSeq	Illumina	A16S_AP3JE	102.100.100/21899_A16S_AP3JE	SRX3077942	NCBI Sequence Read Archive	SRP114822	http://identifiers.org/ncbi/insdc.sra:SRP114822	DNA sequence processing	AMMBI_A16S_zotus_table_Silvav132_datarelease_20032018.txt	figshare	doi:10.6084/m9.figshare.5808864.v3	https://doi.org/10.6084/m9.figshare.5808864.v3	Archaea
102.100.100/21899	DNA sequence generation	MiSeq	Illumina	A16S_ALEKG	102.100.100/21899_A16S_ALEKG	SRX3077951	NCBI Sequence Read Archive	SRP114822	http://identifiers.org/ncbi/insdc.sra:SRP114822	DNA sequence processing	AMMBI_A16S_zotus_table_Silvav132_datarelease_20032018.txt	figshare	doi:10.6084/m9.figshare.5808864.v3	https://doi.org/10.6084/m9.figshare.5808864.v3	Archaea
102.100.100/21900	DNA sequence generation	MiSeq	Illumina	A16S_AP3JE	102.100.100/21900_A16S_AP3JE	SRX3078086	NCBI Sequence Read Archive	SRP114822	http://identifiers.org/ncbi/insdc.sra:SRP114822	DNA sequence processing	AMMBI_A16S_zotus_table_Silvav132_datarelease_20032018.txt	figshare	doi:10.6084/m9.figshare.5808864.v3	https://doi.org/10.6084/m9.figshare.5808864.v3	Archaea
102.100.100/21900	DNA sequence generation	MiSeq	Illumina	A16S_ALEKG	102.100.100/21900_A16S_ALEKG	SRX3078085	NCBI Sequence Read Archive	SRP114822	http://identifiers.org/ncbi/insdc.sra:SRP114822	DNA sequence processing	AMMBI_A16S_zotus_table_Silvav132_datarelease_20032018.txt	figshare	doi:10.6084/m9.figshare.5808864.v3	https://doi.org/10.6084/m9.figshare.5808864.v3	Archaea
102.100.100/21901	DNA sequence generation	MiSeq	Illumina	A16S_AP3JE	102.100.100/21901_A16S_AP3JE	SRX3078089	NCBI Sequence Read Archive	SRP114822	http://identifiers.org/ncbi/insdc.sra:SRP114822	DNA sequence processing	AMMBI_A16S_zotus_table_Silvav132_datarelease_20032018.txt	figshare	doi:10.6084/m9.figshare.5808864.v3	https://doi.org/10.6084/m9.figshare.5808864.v3	Archaea
102.100.100/21901	DNA sequence generation	MiSeq	Illumina	A16S_ALEKG	102.100.100/21901_A16S_ALEKG	SRX3078096	NCBI Sequence Read Archive	SRP114822	http://identifiers.org/ncbi/insdc.sra:SRP114822	DNA sequence processing	AMMBI_A16S_zotus_table_Silvav132_datarelease_20032018.txt	figshare	doi:10.6084/m9.figshare.5808864.v3	https://doi.org/10.6084/m9.figshare.5808864.v3	Archaea
102.100.100/21902	DNA sequence generation	MiSeq	Illumina	A16S_AP3JE	102.100.100/21902_A16S_AP3JE	SRX3078177	NCBI Sequence Read Archive	SRP114822	http://identifiers.org/ncbi/insdc.sra:SRP114822	DNA sequence processing	AMMBI_A16S_zotus_table_Silvav132_datarelease_20032018.txt	figshare	doi:10.6084/m9.figshare.5808864.v3	https://doi.org/10.6084/m9.figshare.5808864.v3	Archaea
102.100.100/21902	DNA sequence generation	MiSeq	Illumina	A16S_ALEKG	102.100.100/21902_A16S_ALEKG	SRX3078178	NCBI Sequence Read Archive	SRP114822	http://identifiers.org/ncbi/insdc.sra:SRP114822	DNA sequence processing	AMMBI_A16S_zotus_table_Silvav132_datarelease_20032018.txt	figshare	doi:10.6084/m9.figshare.5808864.v3	https://doi.org/10.6084/m9.figshare.5808864.v3	Archaea
102.100.100/21903	DNA sequence generation	MiSeq	Illumina	A16S_AP3JE	102.100.100/21903_A16S_AP3JE	SRX3078175	NCBI Sequence Read Archive	SRP114822	http://identifiers.org/ncbi/insdc.sra:SRP114822	DNA sequence processing	AMMBI_A16S_zotus_table_Silvav132_datarelease_20032018.txt	figshare	doi:10.6084/m9.figshare.5808864.v3	https://doi.org/10.6084/m9.figshare.5808864.v3	Archaea
102.100.100/21903	DNA sequence generation	MiSeq	Illumina	A16S_ALEKG	102.100.100/21903_A16S_ALEKG	SRX3078176	NCBI Sequence Read Archive	SRP114822	http://identifiers.org/ncbi/insdc.sra:SRP114822	DNA sequence processing	AMMBI_A16S_zotus_table_Silvav132_datarelease_20032018.txt	figshare	doi:10.6084/m9.figshare.5808864.v3	https://doi.org/10.6084/m9.figshare.5808864.v3	Archaea
102.100.100/21904	DNA sequence generation	MiSeq	Illumina	A16S_AP3JE	102.100.100/21904_A16S_AP3JE	SRX3077809	NCBI Sequence Read Archive	SRP114822	http://identifiers.org/ncbi/insdc.sra:SRP114822	DNA sequence processing	AMMBI_A16S_zotus_table_Silvav132_datarelease_20032018.txt	figshare	doi:10.6084/m9.figshare.5808864.v3	https://doi.org/10.6084/m9.figshare.5808864.v3	Archaea
102.100.100/21904	DNA sequence generation	MiSeq	Illumina	A16S_ALEKG	102.100.100/21904_A16S_ALEKG	SRX3077808	NCBI Sequence Read Archive	SRP114822	http://identifiers.org/ncbi/insdc.sra:SRP114822	DNA sequence processing	AMMBI_A16S_zotus_table_Silvav132_datarelease_20032018.txt	figshare	doi:10.6084/m9.figshare.5808864.v3	https://doi.org/10.6084/m9.figshare.5808864.v3	Archaea
102.100.100/21905	DNA sequence generation	MiSeq	Illumina	A16S_ALEKG	102.100.100/21905_A16S_ALEKG	SRX3078241	NCBI Sequence Read Archive	SRP114822	http://identifiers.org/ncbi/insdc.sra:SRP114822	DNA sequence processing	AMMBI_A16S_zotus_table_Silvav132_datarelease_20032018.txt	figshare	doi:10.6084/m9.figshare.5808864.v3	https://doi.org/10.6084/m9.figshare.5808864.v3	Archaea
102.100.100/21905	DNA sequence generation	MiSeq	Illumina	A16S_AP3JE	102.100.100/21905_A16S_AP3JE	SRX3077802	NCBI Sequence Read Archive	SRP114822	http://identifiers.org/ncbi/insdc.sra:SRP114822	DNA sequence processing	AMMBI_A16S_zotus_table_Silvav132_datarelease_20032018.txt	figshare	doi:10.6084/m9.figshare.5808864.v3	https://doi.org/10.6084/m9.figshare.5808864.v3	Archaea
102.100.100/21906	DNA sequence generation	MiSeq	Illumina	A16S_ALEKG	102.100.100/21906_A16S_ALEKG	SRX3078246	NCBI Sequence Read Archive	SRP114822	http://identifiers.org/ncbi/insdc.sra:SRP114822	DNA sequence processing	AMMBI_A16S_zotus_table_Silvav132_datarelease_20032018.txt	figshare	doi:10.6084/m9.figshare.5808864.v3	https://doi.org/10.6084/m9.figshare.5808864.v3	Archaea
102.100.100/21906	DNA sequence generation	MiSeq	Illumina	A16S_AP3JE	102.100.100/21906_A16S_AP3JE	SRX3078245	NCBI Sequence Read Archive	SRP114822	http://identifiers.org/ncbi/insdc.sra:SRP114822	DNA sequence processing	AMMBI_A16S_zotus_table_Silvav132_datarelease_20032018.txt	figshare	doi:10.6084/m9.figshare.5808864.v3	https://doi.org/10.6084/m9.figshare.5808864.v3	Archaea
102.100.100/21907	DNA sequence generation	MiSeq	Illumina	A16S_ALEKG	102.100.100/21907_A16S_ALEKG	SRX3077879	NCBI Sequence Read Archive	SRP114822	http://identifiers.org/ncbi/insdc.sra:SRP114822	DNA sequence processing	AMMBI_A16S_zotus_table_Silvav132_datarelease_20032018.txt	figshare	doi:10.6084/m9.figshare.5808864.v3	https://doi.org/10.6084/m9.figshare.5808864.v3	Archaea
102.100.100/21907	DNA sequence generation	MiSeq	Illumina	A16S_AP3JE	102.100.100/21907_A16S_AP3JE	SRX3078234	NCBI Sequence Read Archive	SRP114822	http://identifiers.org/ncbi/insdc.sra:SRP114822	DNA sequence processing	AMMBI_A16S_zotus_table_Silvav132_datarelease_20032018.txt	figshare	doi:10.6084/m9.figshare.5808864.v3	https://doi.org/10.6084/m9.figshare.5808864.v3	Archaea
102.100.100/21908	DNA sequence generation	MiSeq	Illumina	A16S_ALEKG	102.100.100/21908_A16S_ALEKG	SRX3077874	NCBI Sequence Read Archive	SRP114822	http://identifiers.org/ncbi/insdc.sra:SRP114822	DNA sequence processing	AMMBI_A16S_zotus_table_Silvav132_datarelease_20032018.txt	figshare	doi:10.6084/m9.figshare.5808864.v3	https://doi.org/10.6084/m9.figshare.5808864.v3	Archaea
102.100.100/21908	DNA sequence generation	MiSeq	Illumina	A16S_AP3JE	102.100.100/21908_A16S_AP3JE	SRX3077875	NCBI Sequence Read Archive	SRP114822	http://identifiers.org/ncbi/insdc.sra:SRP114822	DNA sequence processing	AMMBI_A16S_zotus_table_Silvav132_datarelease_20032018.txt	figshare	doi:10.6084/m9.figshare.5808864.v3	https://doi.org/10.6084/m9.figshare.5808864.v3	Archaea
102.100.100/21909	DNA sequence generation	MiSeq	Illumina	A16S_AP3JE	102.100.100/21909_A16S_AP3JE	SRX3078164	NCBI Sequence Read Archive	SRP114822	http://identifiers.org/ncbi/insdc.sra:SRP114822	DNA sequence processing	AMMBI_A16S_zotus_table_Silvav132_datarelease_20032018.txt	figshare	doi:10.6084/m9.figshare.5808864.v3	https://doi.org/10.6084/m9.figshare.5808864.v3	Archaea
102.100.100/21909	DNA sequence generation	MiSeq	Illumina	A16S_ALEKG	102.100.100/21909_A16S_ALEKG	SRX3078163	NCBI Sequence Read Archive	SRP114822	http://identifiers.org/ncbi/insdc.sra:SRP114822	DNA sequence processing	AMMBI_A16S_zotus_table_Silvav132_datarelease_20032018.txt	figshare	doi:10.6084/m9.figshare.5808864.v3	https://doi.org/10.6084/m9.figshare.5808864.v3	Archaea
102.100.100/21910	DNA sequence generation	MiSeq	Illumina	A16S_ALEKG	102.100.100/21910_A16S_ALEKG	SRX3078157	NCBI Sequence Read Archive	SRP114822	http://identifiers.org/ncbi/insdc.sra:SRP114822	DNA sequence processing	AMMBI_A16S_zotus_table_Silvav132_datarelease_20032018.txt	figshare	doi:10.6084/m9.figshare.5808864.v3	https://doi.org/10.6084/m9.figshare.5808864.v3	Archaea
102.100.100/21910	DNA sequence generation	MiSeq	Illumina	A16S_AP3JE	102.100.100/21910_A16S_AP3JE	SRX3078158	NCBI Sequence Read Archive	SRP114822	http://identifiers.org/ncbi/insdc.sra:SRP114822	DNA sequence processing	AMMBI_A16S_zotus_table_Silvav132_datarelease_20032018.txt	figshare	doi:10.6084/m9.figshare.5808864.v3	https://doi.org/10.6084/m9.figshare.5808864.v3	Archaea
102.100.100/21911	DNA sequence generation	MiSeq	Illumina	A16S_AP3JE	102.100.100/21911_A16S_AP3JE	SRX3078024	NCBI Sequence Read Archive	SRP114822	http://identifiers.org/ncbi/insdc.sra:SRP114822	DNA sequence processing	AMMBI_A16S_zotus_table_Silvav132_datarelease_20032018.txt	figshare	doi:10.6084/m9.figshare.5808864.v3	https://doi.org/10.6084/m9.figshare.5808864.v3	Archaea
102.100.100/21911	DNA sequence generation	MiSeq	Illumina	A16S_ALEKG	102.100.100/21911_A16S_ALEKG	SRX3078025	NCBI Sequence Read Archive	SRP114822	http://identifiers.org/ncbi/insdc.sra:SRP114822	DNA sequence processing	AMMBI_A16S_zotus_table_Silvav132_datarelease_20032018.txt	figshare	doi:10.6084/m9.figshare.5808864.v3	https://doi.org/10.6084/m9.figshare.5808864.v3	Archaea
102.100.100/21912	DNA sequence generation	MiSeq	Illumina	A16S_AP3JE	102.100.100/21912_A16S_AP3JE	SRX3078029	NCBI Sequence Read Archive	SRP114822	http://identifiers.org/ncbi/insdc.sra:SRP114822	DNA sequence processing	AMMBI_A16S_zotus_table_Silvav132_datarelease_20032018.txt	figshare	doi:10.6084/m9.figshare.5808864.v3	https://doi.org/10.6084/m9.figshare.5808864.v3	Archaea
102.100.100/21912	DNA sequence generation	MiSeq	Illumina	A16S_ALEKG	102.100.100/21912_A16S_ALEKG	SRX3078030	NCBI Sequence Read Archive	SRP114822	http://identifiers.org/ncbi/insdc.sra:SRP114822	DNA sequence processing	AMMBI_A16S_zotus_table_Silvav132_datarelease_20032018.txt	figshare	doi:10.6084/m9.figshare.5808864.v3	https://doi.org/10.6084/m9.figshare.5808864.v3	Archaea
102.100.100/21913	DNA sequence generation	MiSeq	Illumina	A16S_AP3JE	102.100.100/21913_A16S_AP3JE	SRX3078255	NCBI Sequence Read Archive	SRP114822	http://identifiers.org/ncbi/insdc.sra:SRP114822	DNA sequence processing	AMMBI_A16S_zotus_table_Silvav132_datarelease_20032018.txt	figshare	doi:10.6084/m9.figshare.5808864.v3	https://doi.org/10.6084/m9.figshare.5808864.v3	Archaea
102.100.100/21913	DNA sequence generation	MiSeq	Illumina	A16S_ALEKG	102.100.100/21913_A16S_ALEKG	SRX3077771	NCBI Sequence Read Archive	SRP114822	http://identifiers.org/ncbi/insdc.sra:SRP114822	DNA sequence processing	AMMBI_A16S_zotus_table_Silvav132_datarelease_20032018.txt	figshare	doi:10.6084/m9.figshare.5808864.v3	https://doi.org/10.6084/m9.figshare.5808864.v3	Archaea
102.100.100/21914	DNA sequence generation	MiSeq	Illumina	A16S_ALEKG	102.100.100/21914_A16S_ALEKG	SRX3077938	NCBI Sequence Read Archive	SRP114822	http://identifiers.org/ncbi/insdc.sra:SRP114822	DNA sequence processing	AMMBI_A16S_zotus_table_Silvav132_datarelease_20032018.txt	figshare	doi:10.6084/m9.figshare.5808864.v3	https://doi.org/10.6084/m9.figshare.5808864.v3	Archaea
102.100.100/21914	DNA sequence generation	MiSeq	Illumina	A16S_AP3JE	102.100.100/21914_A16S_AP3JE	SRX3078232	NCBI Sequence Read Archive	SRP114822	http://identifiers.org/ncbi/insdc.sra:SRP114822	DNA sequence processing	AMMBI_A16S_zotus_table_Silvav132_datarelease_20032018.txt	figshare	doi:10.6084/m9.figshare.5808864.v3	https://doi.org/10.6084/m9.figshare.5808864.v3	Archaea
102.100.100/21915	DNA sequence generation	MiSeq	Illumina	A16S_ALEKG	102.100.100/21915_A16S_ALEKG	SRX3078238	NCBI Sequence Read Archive	SRP114822	http://identifiers.org/ncbi/insdc.sra:SRP114822	DNA sequence processing	AMMBI_A16S_zotus_table_Silvav132_datarelease_20032018.txt	figshare	doi:10.6084/m9.figshare.5808864.v3	https://doi.org/10.6084/m9.figshare.5808864.v3	Archaea
102.100.100/21915	DNA sequence generation	MiSeq	Illumina	A16S_AP3JE	102.100.100/21915_A16S_AP3JE	SRX3078237	NCBI Sequence Read Archive	SRP114822	http://identifiers.org/ncbi/insdc.sra:SRP114822	DNA sequence processing	AMMBI_A16S_zotus_table_Silvav132_datarelease_20032018.txt	figshare	doi:10.6084/m9.figshare.5808864.v3	https://doi.org/10.6084/m9.figshare.5808864.v3	Archaea
102.100.100/21916	DNA sequence generation	MiSeq	Illumina	A16S_AP3JE	102.100.100/21916_A16S_AP3JE	SRX3078135	NCBI Sequence Read Archive	SRP114822	http://identifiers.org/ncbi/insdc.sra:SRP114822	DNA sequence processing	AMMBI_A16S_zotus_table_Silvav132_datarelease_20032018.txt	figshare	doi:10.6084/m9.figshare.5808864.v3	https://doi.org/10.6084/m9.figshare.5808864.v3	Archaea
102.100.100/21916	DNA sequence generation	MiSeq	Illumina	A16S_ALEKG	102.100.100/21916_A16S_ALEKG	SRX3078136	NCBI Sequence Read Archive	SRP114822	http://identifiers.org/ncbi/insdc.sra:SRP114822	DNA sequence processing	AMMBI_A16S_zotus_table_Silvav132_datarelease_20032018.txt	figshare	doi:10.6084/m9.figshare.5808864.v3	https://doi.org/10.6084/m9.figshare.5808864.v3	Archaea
102.100.100/21917	DNA sequence generation	MiSeq	Illumina	A16S_AP3JE	102.100.100/21917_A16S_AP3JE	SRX3077986	NCBI Sequence Read Archive	SRP114822	http://identifiers.org/ncbi/insdc.sra:SRP114822	DNA sequence processing	AMMBI_A16S_zotus_table_Silvav132_datarelease_20032018.txt	figshare	doi:10.6084/m9.figshare.5808864.v3	https://doi.org/10.6084/m9.figshare.5808864.v3	Archaea
102.100.100/21917	DNA sequence generation	MiSeq	Illumina	A16S_ALEKG	102.100.100/21917_A16S_ALEKG	SRX3078002	NCBI Sequence Read Archive	SRP114822	http://identifiers.org/ncbi/insdc.sra:SRP114822	DNA sequence processing	AMMBI_A16S_zotus_table_Silvav132_datarelease_20032018.txt	figshare	doi:10.6084/m9.figshare.5808864.v3	https://doi.org/10.6084/m9.figshare.5808864.v3	Archaea
102.100.100/21918	DNA sequence generation	MiSeq	Illumina	A16S_ALEKG	102.100.100/21918_A16S_ALEKG	SRX3078206	NCBI Sequence Read Archive	SRP114822	http://identifiers.org/ncbi/insdc.sra:SRP114822	DNA sequence processing	AMMBI_A16S_zotus_table_Silvav132_datarelease_20032018.txt	figshare	doi:10.6084/m9.figshare.5808864.v3	https://doi.org/10.6084/m9.figshare.5808864.v3	Archaea
102.100.100/21918	DNA sequence generation	MiSeq	Illumina	A16S_AP3JE	102.100.100/21918_A16S_AP3JE	SRX3078207	NCBI Sequence Read Archive	SRP114822	http://identifiers.org/ncbi/insdc.sra:SRP114822	DNA sequence processing	AMMBI_A16S_zotus_table_Silvav132_datarelease_20032018.txt	figshare	doi:10.6084/m9.figshare.5808864.v3	https://doi.org/10.6084/m9.figshare.5808864.v3	Archaea
102.100.100/21919	DNA sequence generation	MiSeq	Illumina	A16S_ALEKG	102.100.100/21919_A16S_ALEKG	SRX3077838	NCBI Sequence Read Archive	SRP114822	http://identifiers.org/ncbi/insdc.sra:SRP114822	DNA sequence processing	AMMBI_A16S_zotus_table_Silvav132_datarelease_20032018.txt	figshare	doi:10.6084/m9.figshare.5808864.v3	https://doi.org/10.6084/m9.figshare.5808864.v3	Archaea
102.100.100/21919	DNA sequence generation	MiSeq	Illumina	A16S_AP3JE	102.100.100/21919_A16S_AP3JE	SRX3078154	NCBI Sequence Read Archive	SRP114822	http://identifiers.org/ncbi/insdc.sra:SRP114822	DNA sequence processing	AMMBI_A16S_zotus_table_Silvav132_datarelease_20032018.txt	figshare	doi:10.6084/m9.figshare.5808864.v3	https://doi.org/10.6084/m9.figshare.5808864.v3	Archaea
102.100.100/21920	DNA sequence generation	MiSeq	Illumina	A16S_ALEKG	102.100.100/21920_A16S_ALEKG	SRX3078072	NCBI Sequence Read Archive	SRP114822	http://identifiers.org/ncbi/insdc.sra:SRP114822	DNA sequence processing	AMMBI_A16S_zotus_table_Silvav132_datarelease_20032018.txt	figshare	doi:10.6084/m9.figshare.5808864.v3	https://doi.org/10.6084/m9.figshare.5808864.v3	Archaea
102.100.100/21920	DNA sequence generation	MiSeq	Illumina	A16S_AP3JE	102.100.100/21920_A16S_AP3JE	SRX3078071	NCBI Sequence Read Archive	SRP114822	http://identifiers.org/ncbi/insdc.sra:SRP114822	DNA sequence processing	AMMBI_A16S_zotus_table_Silvav132_datarelease_20032018.txt	figshare	doi:10.6084/m9.figshare.5808864.v3	https://doi.org/10.6084/m9.figshare.5808864.v3	Archaea
102.100.100/21921	DNA sequence generation	MiSeq	Illumina	A16S_ALEKG	102.100.100/21921_A16S_ALEKG	SRX3077922	NCBI Sequence Read Archive	SRP114822	http://identifiers.org/ncbi/insdc.sra:SRP114822	DNA sequence processing	AMMBI_A16S_zotus_table_Silvav132_datarelease_20032018.txt	figshare	doi:10.6084/m9.figshare.5808864.v3	https://doi.org/10.6084/m9.figshare.5808864.v3	Archaea
102.100.100/21921	DNA sequence generation	MiSeq	Illumina	A16S_AP3JE	102.100.100/21921_A16S_AP3JE	SRX3077923	NCBI Sequence Read Archive	SRP114822	http://identifiers.org/ncbi/insdc.sra:SRP114822	DNA sequence processing	AMMBI_A16S_zotus_table_Silvav132_datarelease_20032018.txt	figshare	doi:10.6084/m9.figshare.5808864.v3	https://doi.org/10.6084/m9.figshare.5808864.v3	Archaea
102.100.100/21922	DNA sequence generation	MiSeq	Illumina	A16S_ALEKG	102.100.100/21922_A16S_ALEKG	SRX3077787	NCBI Sequence Read Archive	SRP114822	http://identifiers.org/ncbi/insdc.sra:SRP114822	DNA sequence processing	AMMBI_A16S_zotus_table_Silvav132_datarelease_20032018.txt	figshare	doi:10.6084/m9.figshare.5808864.v3	https://doi.org/10.6084/m9.figshare.5808864.v3	Archaea
102.100.100/21922	DNA sequence generation	MiSeq	Illumina	A16S_AP3JE	102.100.100/21922_A16S_AP3JE	SRX3077786	NCBI Sequence Read Archive	SRP114822	http://identifiers.org/ncbi/insdc.sra:SRP114822	DNA sequence processing	AMMBI_A16S_zotus_table_Silvav132_datarelease_20032018.txt	figshare	doi:10.6084/m9.figshare.5808864.v3	https://doi.org/10.6084/m9.figshare.5808864.v3	Archaea
102.100.100/21923	DNA sequence generation	MiSeq	Illumina	A16S_AP3JE	102.100.100/21923_A16S_AP3JE	SRX3077791	NCBI Sequence Read Archive	SRP114822	http://identifiers.org/ncbi/insdc.sra:SRP114822	DNA sequence processing	AMMBI_A16S_zotus_table_Silvav132_datarelease_20032018.txt	figshare	doi:10.6084/m9.figshare.5808864.v3	https://doi.org/10.6084/m9.figshare.5808864.v3	Archaea
102.100.100/21923	DNA sequence generation	MiSeq	Illumina	A16S_ALEKG	102.100.100/21923_A16S_ALEKG	SRX3077788	NCBI Sequence Read Archive	SRP114822	http://identifiers.org/ncbi/insdc.sra:SRP114822	DNA sequence processing	AMMBI_A16S_zotus_table_Silvav132_datarelease_20032018.txt	figshare	doi:10.6084/m9.figshare.5808864.v3	https://doi.org/10.6084/m9.figshare.5808864.v3	Archaea
102.100.100/21924	DNA sequence generation	MiSeq	Illumina	A16S_ALEKG	102.100.100/21924_A16S_ALEKG	SRX3078059	NCBI Sequence Read Archive	SRP114822	http://identifiers.org/ncbi/insdc.sra:SRP114822	DNA sequence processing	AMMBI_A16S_zotus_table_Silvav132_datarelease_20032018.txt	figshare	doi:10.6084/m9.figshare.5808864.v3	https://doi.org/10.6084/m9.figshare.5808864.v3	Archaea
102.100.100/21924	DNA sequence generation	MiSeq	Illumina	A16S_AP3JE	102.100.100/21924_A16S_AP3JE	SRX3078060	NCBI Sequence Read Archive	SRP114822	http://identifiers.org/ncbi/insdc.sra:SRP114822	DNA sequence processing	AMMBI_A16S_zotus_table_Silvav132_datarelease_20032018.txt	figshare	doi:10.6084/m9.figshare.5808864.v3	https://doi.org/10.6084/m9.figshare.5808864.v3	Archaea
102.100.100/21925	DNA sequence generation	MiSeq	Illumina	A16S_ALEKG	102.100.100/21925_A16S_ALEKG	SRX3078054	NCBI Sequence Read Archive	SRP114822	http://identifiers.org/ncbi/insdc.sra:SRP114822	DNA sequence processing	AMMBI_A16S_zotus_table_Silvav132_datarelease_20032018.txt	figshare	doi:10.6084/m9.figshare.5808864.v3	https://doi.org/10.6084/m9.figshare.5808864.v3	Archaea
102.100.100/21925	DNA sequence generation	MiSeq	Illumina	A16S_AP3JE	102.100.100/21925_A16S_AP3JE	SRX3078055	NCBI Sequence Read Archive	SRP114822	http://identifiers.org/ncbi/insdc.sra:SRP114822	DNA sequence processing	AMMBI_A16S_zotus_table_Silvav132_datarelease_20032018.txt	figshare	doi:10.6084/m9.figshare.5808864.v3	https://doi.org/10.6084/m9.figshare.5808864.v3	Archaea
102.100.100/21926	DNA sequence generation	MiSeq	Illumina	A16S_ALEKG	102.100.100/21926_A16S_ALEKG	SRX3077907	NCBI Sequence Read Archive	SRP114822	http://identifiers.org/ncbi/insdc.sra:SRP114822	DNA sequence processing	AMMBI_A16S_zotus_table_Silvav132_datarelease_20032018.txt	figshare	doi:10.6084/m9.figshare.5808864.v3	https://doi.org/10.6084/m9.figshare.5808864.v3	Archaea
102.100.100/21926	DNA sequence generation	MiSeq	Illumina	A16S_AP3JE	102.100.100/21926_A16S_AP3JE	SRX3077906	NCBI Sequence Read Archive	SRP114822	http://identifiers.org/ncbi/insdc.sra:SRP114822	DNA sequence processing	AMMBI_A16S_zotus_table_Silvav132_datarelease_20032018.txt	figshare	doi:10.6084/m9.figshare.5808864.v3	https://doi.org/10.6084/m9.figshare.5808864.v3	Archaea
102.100.100/21927	DNA sequence generation	MiSeq	Illumina	A16S_ALEKG	102.100.100/21927_A16S_ALEKG	SRX3077913	NCBI Sequence Read Archive	SRP114822	http://identifiers.org/ncbi/insdc.sra:SRP114822	DNA sequence processing	AMMBI_A16S_zotus_table_Silvav132_datarelease_20032018.txt	figshare	doi:10.6084/m9.figshare.5808864.v3	https://doi.org/10.6084/m9.figshare.5808864.v3	Archaea
102.100.100/21927	DNA sequence generation	MiSeq	Illumina	A16S_AP3JE	102.100.100/21927_A16S_AP3JE	SRX3077912	NCBI Sequence Read Archive	SRP114822	http://identifiers.org/ncbi/insdc.sra:SRP114822	DNA sequence processing	AMMBI_A16S_zotus_table_Silvav132_datarelease_20032018.txt	figshare	doi:10.6084/m9.figshare.5808864.v3	https://doi.org/10.6084/m9.figshare.5808864.v3	Archaea
102.100.100/21928	DNA sequence generation	MiSeq	Illumina	A16S_AP3JE	102.100.100/21928_A16S_AP3JE	SRX3077484	NCBI Sequence Read Archive	SRP114822	http://identifiers.org/ncbi/insdc.sra:SRP114822	DNA sequence processing	AMMBI_A16S_zotus_table_Silvav132_datarelease_20032018.txt	figshare	doi:10.6084/m9.figshare.5808864.v3	https://doi.org/10.6084/m9.figshare.5808864.v3	Archaea
102.100.100/21928	DNA sequence generation	MiSeq	Illumina	A16S_ALEKG	102.100.100/21928_A16S_ALEKG	SRX3077485	NCBI Sequence Read Archive	SRP114822	http://identifiers.org/ncbi/insdc.sra:SRP114822	DNA sequence processing	AMMBI_A16S_zotus_table_Silvav132_datarelease_20032018.txt	figshare	doi:10.6084/m9.figshare.5808864.v3	https://doi.org/10.6084/m9.figshare.5808864.v3	Archaea
102.100.100/21929	DNA sequence generation	MiSeq	Illumina	A16S_ALEKG	102.100.100/21929_A16S_ALEKG	SRX3077479	NCBI Sequence Read Archive	SRP114822	http://identifiers.org/ncbi/insdc.sra:SRP114822	DNA sequence processing	AMMBI_A16S_zotus_table_Silvav132_datarelease_20032018.txt	figshare	doi:10.6084/m9.figshare.5808864.v3	https://doi.org/10.6084/m9.figshare.5808864.v3	Archaea
102.100.100/21929	DNA sequence generation	MiSeq	Illumina	A16S_AP3JE	102.100.100/21929_A16S_AP3JE	SRX3077489	NCBI Sequence Read Archive	SRP114822	http://identifiers.org/ncbi/insdc.sra:SRP114822	DNA sequence processing	AMMBI_A16S_zotus_table_Silvav132_datarelease_20032018.txt	figshare	doi:10.6084/m9.figshare.5808864.v3	https://doi.org/10.6084/m9.figshare.5808864.v3	Archaea
102.100.100/21930	DNA sequence generation	MiSeq	Illumina	A16S_ALEKG	102.100.100/21930_A16S_ALEKG	SRX3077698	NCBI Sequence Read Archive	SRP114822	http://identifiers.org/ncbi/insdc.sra:SRP114822	DNA sequence processing	AMMBI_A16S_zotus_table_Silvav132_datarelease_20032018.txt	figshare	doi:10.6084/m9.figshare.5808864.v3	https://doi.org/10.6084/m9.figshare.5808864.v3	Archaea
102.100.100/21930	DNA sequence generation	MiSeq	Illumina	A16S_AP3JE	102.100.100/21930_A16S_AP3JE	SRX3077697	NCBI Sequence Read Archive	SRP114822	http://identifiers.org/ncbi/insdc.sra:SRP114822	DNA sequence processing	AMMBI_A16S_zotus_table_Silvav132_datarelease_20032018.txt	figshare	doi:10.6084/m9.figshare.5808864.v3	https://doi.org/10.6084/m9.figshare.5808864.v3	Archaea
102.100.100/21931	DNA sequence generation	MiSeq	Illumina	A16S_AP3JE	102.100.100/21931_A16S_AP3JE	SRX3077702	NCBI Sequence Read Archive	SRP114822	http://identifiers.org/ncbi/insdc.sra:SRP114822	DNA sequence processing	AMMBI_A16S_zotus_table_Silvav132_datarelease_20032018.txt	figshare	doi:10.6084/m9.figshare.5808864.v3	https://doi.org/10.6084/m9.figshare.5808864.v3	Archaea
102.100.100/21931	DNA sequence generation	MiSeq	Illumina	A16S_ALEKG	102.100.100/21931_A16S_ALEKG	SRX3077695	NCBI Sequence Read Archive	SRP114822	http://identifiers.org/ncbi/insdc.sra:SRP114822	DNA sequence processing	AMMBI_A16S_zotus_table_Silvav132_datarelease_20032018.txt	figshare	doi:10.6084/m9.figshare.5808864.v3	https://doi.org/10.6084/m9.figshare.5808864.v3	Archaea
102.100.100/21932	DNA sequence generation	MiSeq	Illumina	A16S_ALEKG	102.100.100/21932_A16S_ALEKG	SRX3077345	NCBI Sequence Read Archive	SRP114822	http://identifiers.org/ncbi/insdc.sra:SRP114822	DNA sequence processing	AMMBI_A16S_zotus_table_Silvav132_datarelease_20032018.txt	figshare	doi:10.6084/m9.figshare.5808864.v3	https://doi.org/10.6084/m9.figshare.5808864.v3	Archaea
102.100.100/21932	DNA sequence generation	MiSeq	Illumina	A16S_AP3JE	102.100.100/21932_A16S_AP3JE	SRX3077346	NCBI Sequence Read Archive	SRP114822	http://identifiers.org/ncbi/insdc.sra:SRP114822	DNA sequence processing	AMMBI_A16S_zotus_table_Silvav132_datarelease_20032018.txt	figshare	doi:10.6084/m9.figshare.5808864.v3	https://doi.org/10.6084/m9.figshare.5808864.v3	Archaea
102.100.100/21933	DNA sequence generation	MiSeq	Illumina	A16S_ALEKG	102.100.100/21933_A16S_ALEKG	SRX3077349	NCBI Sequence Read Archive	SRP114822	http://identifiers.org/ncbi/insdc.sra:SRP114822	DNA sequence processing	AMMBI_A16S_zotus_table_Silvav132_datarelease_20032018.txt	figshare	doi:10.6084/m9.figshare.5808864.v3	https://doi.org/10.6084/m9.figshare.5808864.v3	Archaea
102.100.100/21933	DNA sequence generation	MiSeq	Illumina	A16S_AP3JE	102.100.100/21933_A16S_AP3JE	SRX3077350	NCBI Sequence Read Archive	SRP114822	http://identifiers.org/ncbi/insdc.sra:SRP114822	DNA sequence processing	AMMBI_A16S_zotus_table_Silvav132_datarelease_20032018.txt	figshare	doi:10.6084/m9.figshare.5808864.v3	https://doi.org/10.6084/m9.figshare.5808864.v3	Archaea
102.100.100/21934	DNA sequence generation	MiSeq	Illumina	A16S_ALEKG	102.100.100/21934_A16S_ALEKG	SRX3077513	NCBI Sequence Read Archive	SRP114822	http://identifiers.org/ncbi/insdc.sra:SRP114822	DNA sequence processing	AMMBI_A16S_zotus_table_Silvav132_datarelease_20032018.txt	figshare	doi:10.6084/m9.figshare.5808864.v3	https://doi.org/10.6084/m9.figshare.5808864.v3	Archaea
102.100.100/21934	DNA sequence generation	MiSeq	Illumina	A16S_AP3JE	102.100.100/21934_A16S_AP3JE	SRX3077512	NCBI Sequence Read Archive	SRP114822	http://identifiers.org/ncbi/insdc.sra:SRP114822	DNA sequence processing	AMMBI_A16S_zotus_table_Silvav132_datarelease_20032018.txt	figshare	doi:10.6084/m9.figshare.5808864.v3	https://doi.org/10.6084/m9.figshare.5808864.v3	Archaea
102.100.100/21935	DNA sequence generation	MiSeq	Illumina	A16S_AP3JE	102.100.100/21935_A16S_AP3JE	SRX3077517	NCBI Sequence Read Archive	SRP114822	http://identifiers.org/ncbi/insdc.sra:SRP114822	DNA sequence processing	AMMBI_A16S_zotus_table_Silvav132_datarelease_20032018.txt	figshare	doi:10.6084/m9.figshare.5808864.v3	https://doi.org/10.6084/m9.figshare.5808864.v3	Archaea
102.100.100/21935	DNA sequence generation	MiSeq	Illumina	A16S_ALEKG	102.100.100/21935_A16S_ALEKG	SRX3077503	NCBI Sequence Read Archive	SRP114822	http://identifiers.org/ncbi/insdc.sra:SRP114822	DNA sequence processing	AMMBI_A16S_zotus_table_Silvav132_datarelease_20032018.txt	figshare	doi:10.6084/m9.figshare.5808864.v3	https://doi.org/10.6084/m9.figshare.5808864.v3	Archaea
102.100.100/21936	DNA sequence generation	MiSeq	Illumina	A16S_ALEKG	102.100.100/21936_A16S_ALEKG	SRX3077498	NCBI Sequence Read Archive	SRP114822	http://identifiers.org/ncbi/insdc.sra:SRP114822	DNA sequence processing	AMMBI_A16S_zotus_table_Silvav132_datarelease_20032018.txt	figshare	doi:10.6084/m9.figshare.5808864.v3	https://doi.org/10.6084/m9.figshare.5808864.v3	Archaea
102.100.100/21936	DNA sequence generation	MiSeq	Illumina	A16S_AP3JE	102.100.100/21936_A16S_AP3JE	SRX3077499	NCBI Sequence Read Archive	SRP114822	http://identifiers.org/ncbi/insdc.sra:SRP114822	DNA sequence processing	AMMBI_A16S_zotus_table_Silvav132_datarelease_20032018.txt	figshare	doi:10.6084/m9.figshare.5808864.v3	https://doi.org/10.6084/m9.figshare.5808864.v3	Archaea
102.100.100/21937	DNA sequence generation	MiSeq	Illumina	A16S_AP3JE	102.100.100/21937_A16S_AP3JE	SRX3077506	NCBI Sequence Read Archive	SRP114822	http://identifiers.org/ncbi/insdc.sra:SRP114822	DNA sequence processing	AMMBI_A16S_zotus_table_Silvav132_datarelease_20032018.txt	figshare	doi:10.6084/m9.figshare.5808864.v3	https://doi.org/10.6084/m9.figshare.5808864.v3	Archaea
102.100.100/21937	DNA sequence generation	MiSeq	Illumina	A16S_ALEKG	102.100.100/21937_A16S_ALEKG	SRX3077639	NCBI Sequence Read Archive	SRP114822	http://identifiers.org/ncbi/insdc.sra:SRP114822	DNA sequence processing	AMMBI_A16S_zotus_table_Silvav132_datarelease_20032018.txt	figshare	doi:10.6084/m9.figshare.5808864.v3	https://doi.org/10.6084/m9.figshare.5808864.v3	Archaea
102.100.100/21938	DNA sequence generation	MiSeq	Illumina	A16S_AP3JE	102.100.100/21938_A16S_AP3JE	SRX3077635	NCBI Sequence Read Archive	SRP114822	http://identifiers.org/ncbi/insdc.sra:SRP114822	DNA sequence processing	AMMBI_A16S_zotus_table_Silvav132_datarelease_20032018.txt	figshare	doi:10.6084/m9.figshare.5808864.v3	https://doi.org/10.6084/m9.figshare.5808864.v3	Archaea
102.100.100/21938	DNA sequence generation	MiSeq	Illumina	A16S_ALEKG	102.100.100/21938_A16S_ALEKG	SRX3077636	NCBI Sequence Read Archive	SRP114822	http://identifiers.org/ncbi/insdc.sra:SRP114822	DNA sequence processing	AMMBI_A16S_zotus_table_Silvav132_datarelease_20032018.txt	figshare	doi:10.6084/m9.figshare.5808864.v3	https://doi.org/10.6084/m9.figshare.5808864.v3	Archaea
102.100.100/21939	DNA sequence generation	MiSeq	Illumina	A16S_AP3JE	102.100.100/21939_A16S_AP3JE	SRX3077694	NCBI Sequence Read Archive	SRP114822	http://identifiers.org/ncbi/insdc.sra:SRP114822	DNA sequence processing	AMMBI_A16S_zotus_table_Silvav132_datarelease_20032018.txt	figshare	doi:10.6084/m9.figshare.5808864.v3	https://doi.org/10.6084/m9.figshare.5808864.v3	Archaea
102.100.100/21939	DNA sequence generation	MiSeq	Illumina	A16S_ALEKG	102.100.100/21939_A16S_ALEKG	SRX3077762	NCBI Sequence Read Archive	SRP114822	http://identifiers.org/ncbi/insdc.sra:SRP114822	DNA sequence processing	AMMBI_A16S_zotus_table_Silvav132_datarelease_20032018.txt	figshare	doi:10.6084/m9.figshare.5808864.v3	https://doi.org/10.6084/m9.figshare.5808864.v3	Archaea
102.100.100/21940	DNA sequence generation	MiSeq	Illumina	A16S_ALEKG	102.100.100/21940_A16S_ALEKG	SRX3077764	NCBI Sequence Read Archive	SRP114822	http://identifiers.org/ncbi/insdc.sra:SRP114822	DNA sequence processing	AMMBI_A16S_zotus_table_Silvav132_datarelease_20032018.txt	figshare	doi:10.6084/m9.figshare.5808864.v3	https://doi.org/10.6084/m9.figshare.5808864.v3	Archaea
102.100.100/21940	DNA sequence generation	MiSeq	Illumina	A16S_AP3JE	102.100.100/21940_A16S_AP3JE	SRX3077765	NCBI Sequence Read Archive	SRP114822	http://identifiers.org/ncbi/insdc.sra:SRP114822	DNA sequence processing	AMMBI_A16S_zotus_table_Silvav132_datarelease_20032018.txt	figshare	doi:10.6084/m9.figshare.5808864.v3	https://doi.org/10.6084/m9.figshare.5808864.v3	Archaea
102.100.100/21941	DNA sequence generation	MiSeq	Illumina	A16S_ALEKG	102.100.100/21941_A16S_ALEKG	SRX3077443	NCBI Sequence Read Archive	SRP114822	http://identifiers.org/ncbi/insdc.sra:SRP114822	DNA sequence processing	AMMBI_A16S_zotus_table_Silvav132_datarelease_20032018.txt	figshare	doi:10.6084/m9.figshare.5808864.v3	https://doi.org/10.6084/m9.figshare.5808864.v3	Archaea
102.100.100/21941	DNA sequence generation	MiSeq	Illumina	A16S_AP3JE	102.100.100/21941_A16S_AP3JE	SRX3077442	NCBI Sequence Read Archive	SRP114822	http://identifiers.org/ncbi/insdc.sra:SRP114822	DNA sequence processing	AMMBI_A16S_zotus_table_Silvav132_datarelease_20032018.txt	figshare	doi:10.6084/m9.figshare.5808864.v3	https://doi.org/10.6084/m9.figshare.5808864.v3	Archaea
102.100.100/21942	DNA sequence generation	MiSeq	Illumina	A16S_ALEKG	102.100.100/21942_A16S_ALEKG	SRX3077440	NCBI Sequence Read Archive	SRP114822	http://identifiers.org/ncbi/insdc.sra:SRP114822	DNA sequence processing	AMMBI_A16S_zotus_table_Silvav132_datarelease_20032018.txt	figshare	doi:10.6084/m9.figshare.5808864.v3	https://doi.org/10.6084/m9.figshare.5808864.v3	Archaea
102.100.100/21942	DNA sequence generation	MiSeq	Illumina	A16S_AP3JE	102.100.100/21942_A16S_AP3JE	SRX3077439	NCBI Sequence Read Archive	SRP114822	http://identifiers.org/ncbi/insdc.sra:SRP114822	DNA sequence processing	AMMBI_A16S_zotus_table_Silvav132_datarelease_20032018.txt	figshare	doi:10.6084/m9.figshare.5808864.v3	https://doi.org/10.6084/m9.figshare.5808864.v3	Archaea
102.100.100/21943	DNA sequence generation	MiSeq	Illumina	A16S_AP3JE	102.100.100/21943_A16S_AP3JE	SRX3077425	NCBI Sequence Read Archive	SRP114822	http://identifiers.org/ncbi/insdc.sra:SRP114822	DNA sequence processing	AMMBI_A16S_zotus_table_Silvav132_datarelease_20032018.txt	figshare	doi:10.6084/m9.figshare.5808864.v3	https://doi.org/10.6084/m9.figshare.5808864.v3	Archaea
102.100.100/21943	DNA sequence generation	MiSeq	Illumina	A16S_ALEKG	102.100.100/21943_A16S_ALEKG	SRX3077428	NCBI Sequence Read Archive	SRP114822	http://identifiers.org/ncbi/insdc.sra:SRP114822	DNA sequence processing	AMMBI_A16S_zotus_table_Silvav132_datarelease_20032018.txt	figshare	doi:10.6084/m9.figshare.5808864.v3	https://doi.org/10.6084/m9.figshare.5808864.v3	Archaea
102.100.100/21944	DNA sequence generation	MiSeq	Illumina	A16S_AP3JE	102.100.100/21944_A16S_AP3JE	SRX3077432	NCBI Sequence Read Archive	SRP114822	http://identifiers.org/ncbi/insdc.sra:SRP114822	DNA sequence processing	AMMBI_A16S_zotus_table_Silvav132_datarelease_20032018.txt	figshare	doi:10.6084/m9.figshare.5808864.v3	https://doi.org/10.6084/m9.figshare.5808864.v3	Archaea
102.100.100/21944	DNA sequence generation	MiSeq	Illumina	A16S_ALEKG	102.100.100/21944_A16S_ALEKG	SRX3077431	NCBI Sequence Read Archive	SRP114822	http://identifiers.org/ncbi/insdc.sra:SRP114822	DNA sequence processing	AMMBI_A16S_zotus_table_Silvav132_datarelease_20032018.txt	figshare	doi:10.6084/m9.figshare.5808864.v3	https://doi.org/10.6084/m9.figshare.5808864.v3	Archaea
102.100.100/21945	DNA sequence generation	MiSeq	Illumina	A16S_ALEKG	102.100.100/21945_A16S_ALEKG	SRX3077584	NCBI Sequence Read Archive	SRP114822	http://identifiers.org/ncbi/insdc.sra:SRP114822	DNA sequence processing	AMMBI_A16S_zotus_table_Silvav132_datarelease_20032018.txt	figshare	doi:10.6084/m9.figshare.5808864.v3	https://doi.org/10.6084/m9.figshare.5808864.v3	Archaea
102.100.100/21945	DNA sequence generation	MiSeq	Illumina	A16S_AP3JE	102.100.100/21945_A16S_AP3JE	SRX3077583	NCBI Sequence Read Archive	SRP114822	http://identifiers.org/ncbi/insdc.sra:SRP114822	DNA sequence processing	AMMBI_A16S_zotus_table_Silvav132_datarelease_20032018.txt	figshare	doi:10.6084/m9.figshare.5808864.v3	https://doi.org/10.6084/m9.figshare.5808864.v3	Archaea
102.100.100/21946	DNA sequence generation	MiSeq	Illumina	A16S_AP3JE	102.100.100/21946_A16S_AP3JE	SRX3077591	NCBI Sequence Read Archive	SRP114822	http://identifiers.org/ncbi/insdc.sra:SRP114822	DNA sequence processing	AMMBI_A16S_zotus_table_Silvav132_datarelease_20032018.txt	figshare	doi:10.6084/m9.figshare.5808864.v3	https://doi.org/10.6084/m9.figshare.5808864.v3	Archaea
102.100.100/21946	DNA sequence generation	MiSeq	Illumina	A16S_ALEKG	102.100.100/21946_A16S_ALEKG	SRX3077592	NCBI Sequence Read Archive	SRP114822	http://identifiers.org/ncbi/insdc.sra:SRP114822	DNA sequence processing	AMMBI_A16S_zotus_table_Silvav132_datarelease_20032018.txt	figshare	doi:10.6084/m9.figshare.5808864.v3	https://doi.org/10.6084/m9.figshare.5808864.v3	Archaea
102.100.100/21947	DNA sequence generation	MiSeq	Illumina	A16S_AP3JE	102.100.100/21947_A16S_AP3JE	SRX3077319	NCBI Sequence Read Archive	SRP114822	http://identifiers.org/ncbi/insdc.sra:SRP114822	DNA sequence processing	AMMBI_A16S_zotus_table_Silvav132_datarelease_20032018.txt	figshare	doi:10.6084/m9.figshare.5808864.v3	https://doi.org/10.6084/m9.figshare.5808864.v3	Archaea
102.100.100/21947	DNA sequence generation	MiSeq	Illumina	A16S_ALEKG	102.100.100/21947_A16S_ALEKG	SRX3077326	NCBI Sequence Read Archive	SRP114822	http://identifiers.org/ncbi/insdc.sra:SRP114822	DNA sequence processing	AMMBI_A16S_zotus_table_Silvav132_datarelease_20032018.txt	figshare	doi:10.6084/m9.figshare.5808864.v3	https://doi.org/10.6084/m9.figshare.5808864.v3	Archaea
102.100.100/21948	DNA sequence generation	MiSeq	Illumina	A16S_ALEKG	102.100.100/21948_A16S_ALEKG	SRX3077317	NCBI Sequence Read Archive	SRP114822	http://identifiers.org/ncbi/insdc.sra:SRP114822	DNA sequence processing	AMMBI_A16S_zotus_table_Silvav132_datarelease_20032018.txt	figshare	doi:10.6084/m9.figshare.5808864.v3	https://doi.org/10.6084/m9.figshare.5808864.v3	Archaea
102.100.100/21948	DNA sequence generation	MiSeq	Illumina	A16S_AP3JE	102.100.100/21948_A16S_AP3JE	SRX3077318	NCBI Sequence Read Archive	SRP114822	http://identifiers.org/ncbi/insdc.sra:SRP114822	DNA sequence processing	AMMBI_A16S_zotus_table_Silvav132_datarelease_20032018.txt	figshare	doi:10.6084/m9.figshare.5808864.v3	https://doi.org/10.6084/m9.figshare.5808864.v3	Archaea
102.100.100/21949	DNA sequence generation	MiSeq	Illumina	A16S_ALEKG	102.100.100/21949_A16S_ALEKG	SRX3077675	NCBI Sequence Read Archive	SRP114822	http://identifiers.org/ncbi/insdc.sra:SRP114822	DNA sequence processing	AMMBI_A16S_zotus_table_Silvav132_datarelease_20032018.txt	figshare	doi:10.6084/m9.figshare.5808864.v3	https://doi.org/10.6084/m9.figshare.5808864.v3	Archaea
102.100.100/21949	DNA sequence generation	MiSeq	Illumina	A16S_AP3JE	102.100.100/21949_A16S_AP3JE	SRX3077682	NCBI Sequence Read Archive	SRP114822	http://identifiers.org/ncbi/insdc.sra:SRP114822	DNA sequence processing	AMMBI_A16S_zotus_table_Silvav132_datarelease_20032018.txt	figshare	doi:10.6084/m9.figshare.5808864.v3	https://doi.org/10.6084/m9.figshare.5808864.v3	Archaea
102.100.100/21950	DNA sequence generation	MiSeq	Illumina	A16S_AP3JE	102.100.100/21950_A16S_AP3JE	SRX3077673	NCBI Sequence Read Archive	SRP114822	http://identifiers.org/ncbi/insdc.sra:SRP114822	DNA sequence processing	AMMBI_A16S_zotus_table_Silvav132_datarelease_20032018.txt	figshare	doi:10.6084/m9.figshare.5808864.v3	https://doi.org/10.6084/m9.figshare.5808864.v3	Archaea
102.100.100/21950	DNA sequence generation	MiSeq	Illumina	A16S_ALEKG	102.100.100/21950_A16S_ALEKG	SRX3077674	NCBI Sequence Read Archive	SRP114822	http://identifiers.org/ncbi/insdc.sra:SRP114822	DNA sequence processing	AMMBI_A16S_zotus_table_Silvav132_datarelease_20032018.txt	figshare	doi:10.6084/m9.figshare.5808864.v3	https://doi.org/10.6084/m9.figshare.5808864.v3	Archaea
102.100.100/21951	DNA sequence generation	MiSeq	Illumina	A16S_ALEKG	102.100.100/21951_A16S_ALEKG	SRX3077562	NCBI Sequence Read Archive	SRP114822	http://identifiers.org/ncbi/insdc.sra:SRP114822	DNA sequence processing	AMMBI_A16S_zotus_table_Silvav132_datarelease_20032018.txt	figshare	doi:10.6084/m9.figshare.5808864.v3	https://doi.org/10.6084/m9.figshare.5808864.v3	Archaea
102.100.100/21951	DNA sequence generation	MiSeq	Illumina	A16S_AP3JE	102.100.100/21951_A16S_AP3JE	SRX3077563	NCBI Sequence Read Archive	SRP114822	http://identifiers.org/ncbi/insdc.sra:SRP114822	DNA sequence processing	AMMBI_A16S_zotus_table_Silvav132_datarelease_20032018.txt	figshare	doi:10.6084/m9.figshare.5808864.v3	https://doi.org/10.6084/m9.figshare.5808864.v3	Archaea
102.100.100/21952	DNA sequence generation	MiSeq	Illumina	A16S_AP3JE	102.100.100/21952_A16S_AP3JE	SRX3077403	NCBI Sequence Read Archive	SRP114822	http://identifiers.org/ncbi/insdc.sra:SRP114822	DNA sequence processing	AMMBI_A16S_zotus_table_Silvav132_datarelease_20032018.txt	figshare	doi:10.6084/m9.figshare.5808864.v3	https://doi.org/10.6084/m9.figshare.5808864.v3	Archaea
102.100.100/21952	DNA sequence generation	MiSeq	Illumina	A16S_ALEKG	102.100.100/21952_A16S_ALEKG	SRX3077404	NCBI Sequence Read Archive	SRP114822	http://identifiers.org/ncbi/insdc.sra:SRP114822	DNA sequence processing	AMMBI_A16S_zotus_table_Silvav132_datarelease_20032018.txt	figshare	doi:10.6084/m9.figshare.5808864.v3	https://doi.org/10.6084/m9.figshare.5808864.v3	Archaea
102.100.100/21953	DNA sequence generation	MiSeq	Illumina	A16S_ALEKG	102.100.100/21953_A16S_ALEKG	SRX3077405	NCBI Sequence Read Archive	SRP114822	http://identifiers.org/ncbi/insdc.sra:SRP114822	DNA sequence processing	AMMBI_A16S_zotus_table_Silvav132_datarelease_20032018.txt	figshare	doi:10.6084/m9.figshare.5808864.v3	https://doi.org/10.6084/m9.figshare.5808864.v3	Archaea
102.100.100/21953	DNA sequence generation	MiSeq	Illumina	A16S_AP3JE	102.100.100/21953_A16S_AP3JE	SRX3077408	NCBI Sequence Read Archive	SRP114822	http://identifiers.org/ncbi/insdc.sra:SRP114822	DNA sequence processing	AMMBI_A16S_zotus_table_Silvav132_datarelease_20032018.txt	figshare	doi:10.6084/m9.figshare.5808864.v3	https://doi.org/10.6084/m9.figshare.5808864.v3	Archaea
102.100.100/21954	DNA sequence generation	MiSeq	Illumina	A16S_AP3JE	102.100.100/21954_A16S_AP3JE	SRX3077755	NCBI Sequence Read Archive	SRP114822	http://identifiers.org/ncbi/insdc.sra:SRP114822	DNA sequence processing	AMMBI_A16S_zotus_table_Silvav132_datarelease_20032018.txt	figshare	doi:10.6084/m9.figshare.5808864.v3	https://doi.org/10.6084/m9.figshare.5808864.v3	Archaea
102.100.100/21954	DNA sequence generation	MiSeq	Illumina	A16S_ALEKG	102.100.100/21954_A16S_ALEKG	SRX3077754	NCBI Sequence Read Archive	SRP114822	http://identifiers.org/ncbi/insdc.sra:SRP114822	DNA sequence processing	AMMBI_A16S_zotus_table_Silvav132_datarelease_20032018.txt	figshare	doi:10.6084/m9.figshare.5808864.v3	https://doi.org/10.6084/m9.figshare.5808864.v3	Archaea
102.100.100/21955	DNA sequence generation	MiSeq	Illumina	A16S_ALEKG	102.100.100/21955_A16S_ALEKG	SRX3077749	NCBI Sequence Read Archive	SRP114822	http://identifiers.org/ncbi/insdc.sra:SRP114822	DNA sequence processing	AMMBI_A16S_zotus_table_Silvav132_datarelease_20032018.txt	figshare	doi:10.6084/m9.figshare.5808864.v3	https://doi.org/10.6084/m9.figshare.5808864.v3	Archaea
102.100.100/21955	DNA sequence generation	MiSeq	Illumina	A16S_AP3JE	102.100.100/21955_A16S_AP3JE	SRX3077750	NCBI Sequence Read Archive	SRP114822	http://identifiers.org/ncbi/insdc.sra:SRP114822	DNA sequence processing	AMMBI_A16S_zotus_table_Silvav132_datarelease_20032018.txt	figshare	doi:10.6084/m9.figshare.5808864.v3	https://doi.org/10.6084/m9.figshare.5808864.v3	Archaea
102.100.100/21956	DNA sequence generation	MiSeq	Illumina	A16S_ALEKG	102.100.100/21956_A16S_ALEKG	SRX3077626	NCBI Sequence Read Archive	SRP114822	http://identifiers.org/ncbi/insdc.sra:SRP114822	DNA sequence processing	AMMBI_A16S_zotus_table_Silvav132_datarelease_20032018.txt	figshare	doi:10.6084/m9.figshare.5808864.v3	https://doi.org/10.6084/m9.figshare.5808864.v3	Archaea
102.100.100/21956	DNA sequence generation	MiSeq	Illumina	A16S_AP3JE	102.100.100/21956_A16S_AP3JE	SRX3077625	NCBI Sequence Read Archive	SRP114822	http://identifiers.org/ncbi/insdc.sra:SRP114822	DNA sequence processing	AMMBI_A16S_zotus_table_Silvav132_datarelease_20032018.txt	figshare	doi:10.6084/m9.figshare.5808864.v3	https://doi.org/10.6084/m9.figshare.5808864.v3	Archaea
102.100.100/21957	DNA sequence generation	MiSeq	Illumina	A16S_AP3JE	102.100.100/21957_A16S_AP3JE	SRX3077631	NCBI Sequence Read Archive	SRP114822	http://identifiers.org/ncbi/insdc.sra:SRP114822	DNA sequence processing	AMMBI_A16S_zotus_table_Silvav132_datarelease_20032018.txt	figshare	doi:10.6084/m9.figshare.5808864.v3	https://doi.org/10.6084/m9.figshare.5808864.v3	Archaea
102.100.100/21957	DNA sequence generation	MiSeq	Illumina	A16S_ALEKG	102.100.100/21957_A16S_ALEKG	SRX3077632	NCBI Sequence Read Archive	SRP114822	http://identifiers.org/ncbi/insdc.sra:SRP114822	DNA sequence processing	AMMBI_A16S_zotus_table_Silvav132_datarelease_20032018.txt	figshare	doi:10.6084/m9.figshare.5808864.v3	https://doi.org/10.6084/m9.figshare.5808864.v3	Archaea
102.100.100/21958	DNA sequence generation	MiSeq	Illumina	A16S_ALEKG	102.100.100/21958_A16S_ALEKG	SRX3077496	NCBI Sequence Read Archive	SRP114822	http://identifiers.org/ncbi/insdc.sra:SRP114822	DNA sequence processing	AMMBI_A16S_zotus_table_Silvav132_datarelease_20032018.txt	figshare	doi:10.6084/m9.figshare.5808864.v3	https://doi.org/10.6084/m9.figshare.5808864.v3	Archaea
102.100.100/21958	DNA sequence generation	MiSeq	Illumina	A16S_AP3JE	102.100.100/21958_A16S_AP3JE	SRX3077497	NCBI Sequence Read Archive	SRP114822	http://identifiers.org/ncbi/insdc.sra:SRP114822	DNA sequence processing	AMMBI_A16S_zotus_table_Silvav132_datarelease_20032018.txt	figshare	doi:10.6084/m9.figshare.5808864.v3	https://doi.org/10.6084/m9.figshare.5808864.v3	Archaea
102.100.100/21959	DNA sequence generation	MiSeq	Illumina	A16S_ALEKG	102.100.100/21959_A16S_ALEKG	SRX3077487	NCBI Sequence Read Archive	SRP114822	http://identifiers.org/ncbi/insdc.sra:SRP114822	DNA sequence processing	AMMBI_A16S_zotus_table_Silvav132_datarelease_20032018.txt	figshare	doi:10.6084/m9.figshare.5808864.v3	https://doi.org/10.6084/m9.figshare.5808864.v3	Archaea
102.100.100/21959	DNA sequence generation	MiSeq	Illumina	A16S_AP3JE	102.100.100/21959_A16S_AP3JE	SRX3077492	NCBI Sequence Read Archive	SRP114822	http://identifiers.org/ncbi/insdc.sra:SRP114822	DNA sequence processing	AMMBI_A16S_zotus_table_Silvav132_datarelease_20032018.txt	figshare	doi:10.6084/m9.figshare.5808864.v3	https://doi.org/10.6084/m9.figshare.5808864.v3	Archaea
102.100.100/21960	DNA sequence generation	MiSeq	Illumina	A16S_AP3JE	102.100.100/21960_A16S_AP3JE	SRX3077335	NCBI Sequence Read Archive	SRP114822	http://identifiers.org/ncbi/insdc.sra:SRP114822	DNA sequence processing	AMMBI_A16S_zotus_table_Silvav132_datarelease_20032018.txt	figshare	doi:10.6084/m9.figshare.5808864.v3	https://doi.org/10.6084/m9.figshare.5808864.v3	Archaea
102.100.100/21960	DNA sequence generation	MiSeq	Illumina	A16S_ALEKG	102.100.100/21960_A16S_ALEKG	SRX3077336	NCBI Sequence Read Archive	SRP114822	http://identifiers.org/ncbi/insdc.sra:SRP114822	DNA sequence processing	AMMBI_A16S_zotus_table_Silvav132_datarelease_20032018.txt	figshare	doi:10.6084/m9.figshare.5808864.v3	https://doi.org/10.6084/m9.figshare.5808864.v3	Archaea
102.100.100/21961	DNA sequence generation	MiSeq	Illumina	A16S_ALEKG	102.100.100/21961_A16S_ALEKG	SRX3077329	NCBI Sequence Read Archive	SRP114822	http://identifiers.org/ncbi/insdc.sra:SRP114822	DNA sequence processing	AMMBI_A16S_zotus_table_Silvav132_datarelease_20032018.txt	figshare	doi:10.6084/m9.figshare.5808864.v3	https://doi.org/10.6084/m9.figshare.5808864.v3	Archaea
102.100.100/21961	DNA sequence generation	MiSeq	Illumina	A16S_AP3JE	102.100.100/21961_A16S_AP3JE	SRX3077332	NCBI Sequence Read Archive	SRP114822	http://identifiers.org/ncbi/insdc.sra:SRP114822	DNA sequence processing	AMMBI_A16S_zotus_table_Silvav132_datarelease_20032018.txt	figshare	doi:10.6084/m9.figshare.5808864.v3	https://doi.org/10.6084/m9.figshare.5808864.v3	Archaea
102.100.100/21962	DNA sequence generation	MiSeq	Illumina	A16S_ALEKG	102.100.100/21962_A16S_ALEKG	SRX3077445	NCBI Sequence Read Archive	SRP114822	http://identifiers.org/ncbi/insdc.sra:SRP114822	DNA sequence processing	AMMBI_A16S_zotus_table_Silvav132_datarelease_20032018.txt	figshare	doi:10.6084/m9.figshare.5808864.v3	https://doi.org/10.6084/m9.figshare.5808864.v3	Archaea
102.100.100/21962	DNA sequence generation	MiSeq	Illumina	A16S_AP3JE	102.100.100/21962_A16S_AP3JE	SRX3077446	NCBI Sequence Read Archive	SRP114822	http://identifiers.org/ncbi/insdc.sra:SRP114822	DNA sequence processing	AMMBI_A16S_zotus_table_Silvav132_datarelease_20032018.txt	figshare	doi:10.6084/m9.figshare.5808864.v3	https://doi.org/10.6084/m9.figshare.5808864.v3	Archaea
102.100.100/21963	DNA sequence generation	MiSeq	Illumina	A16S_ALEKG	102.100.100/21963_A16S_ALEKG	SRX3077455	NCBI Sequence Read Archive	SRP114822	http://identifiers.org/ncbi/insdc.sra:SRP114822	DNA sequence processing	AMMBI_A16S_zotus_table_Silvav132_datarelease_20032018.txt	figshare	doi:10.6084/m9.figshare.5808864.v3	https://doi.org/10.6084/m9.figshare.5808864.v3	Archaea
102.100.100/21963	DNA sequence generation	MiSeq	Illumina	A16S_AP3JE	102.100.100/21963_A16S_AP3JE	SRX3077733	NCBI Sequence Read Archive	SRP114822	http://identifiers.org/ncbi/insdc.sra:SRP114822	DNA sequence processing	AMMBI_A16S_zotus_table_Silvav132_datarelease_20032018.txt	figshare	doi:10.6084/m9.figshare.5808864.v3	https://doi.org/10.6084/m9.figshare.5808864.v3	Archaea
102.100.100/21964	DNA sequence generation	MiSeq	Illumina	A16S_ALEKG	102.100.100/21964_A16S_ALEKG	SRX3077282	NCBI Sequence Read Archive	SRP114822	http://identifiers.org/ncbi/insdc.sra:SRP114822	DNA sequence processing	AMMBI_A16S_zotus_table_Silvav132_datarelease_20032018.txt	figshare	doi:10.6084/m9.figshare.5808864.v3	https://doi.org/10.6084/m9.figshare.5808864.v3	Archaea
102.100.100/21964	DNA sequence generation	MiSeq	Illumina	A16S_AP3JE	102.100.100/21964_A16S_AP3JE	SRX3077281	NCBI Sequence Read Archive	SRP114822	http://identifiers.org/ncbi/insdc.sra:SRP114822	DNA sequence processing	AMMBI_A16S_zotus_table_Silvav132_datarelease_20032018.txt	figshare	doi:10.6084/m9.figshare.5808864.v3	https://doi.org/10.6084/m9.figshare.5808864.v3	Archaea
102.100.100/21965	DNA sequence generation	MiSeq	Illumina	A16S_AP3JE	102.100.100/21965_A16S_AP3JE	SRX3077653	NCBI Sequence Read Archive	SRP114822	http://identifiers.org/ncbi/insdc.sra:SRP114822	DNA sequence processing	AMMBI_A16S_zotus_table_Silvav132_datarelease_20032018.txt	figshare	doi:10.6084/m9.figshare.5808864.v3	https://doi.org/10.6084/m9.figshare.5808864.v3	Archaea
102.100.100/21965	DNA sequence generation	MiSeq	Illumina	A16S_ALEKG	102.100.100/21965_A16S_ALEKG	SRX3077654	NCBI Sequence Read Archive	SRP114822	http://identifiers.org/ncbi/insdc.sra:SRP114822	DNA sequence processing	AMMBI_A16S_zotus_table_Silvav132_datarelease_20032018.txt	figshare	doi:10.6084/m9.figshare.5808864.v3	https://doi.org/10.6084/m9.figshare.5808864.v3	Archaea
102.100.100/21966	DNA sequence generation	MiSeq	Illumina	A16S_ARVTL	102.100.100/21966_A16S_ARVTL	SRX3077659	NCBI Sequence Read Archive	SRP114822	http://identifiers.org/ncbi/insdc.sra:SRP114822	DNA sequence processing	AMMBI_A16S_zotus_table_Silvav132_datarelease_20032018.txt	figshare	doi:10.6084/m9.figshare.5808864.v3	https://doi.org/10.6084/m9.figshare.5808864.v3	Archaea
102.100.100/21966	DNA sequence generation	MiSeq	Illumina	A16S_ALEKW	102.100.100/21966_A16S_ALEKW	SRX3077660	NCBI Sequence Read Archive	SRP114822	http://identifiers.org/ncbi/insdc.sra:SRP114822	DNA sequence processing	AMMBI_A16S_zotus_table_Silvav132_datarelease_20032018.txt	figshare	doi:10.6084/m9.figshare.5808864.v3	https://doi.org/10.6084/m9.figshare.5808864.v3	Archaea
102.100.100/21967	DNA sequence generation	MiSeq	Illumina	A16S_ARVTL	102.100.100/21967_A16S_ARVTL	SRX3077295	NCBI Sequence Read Archive	SRP114822	http://identifiers.org/ncbi/insdc.sra:SRP114822	DNA sequence processing	AMMBI_A16S_zotus_table_Silvav132_datarelease_20032018.txt	figshare	doi:10.6084/m9.figshare.5808864.v3	https://doi.org/10.6084/m9.figshare.5808864.v3	Archaea
102.100.100/21967	DNA sequence generation	MiSeq	Illumina	A16S_ALEKW	102.100.100/21967_A16S_ALEKW	SRX3077399	NCBI Sequence Read Archive	SRP114822	http://identifiers.org/ncbi/insdc.sra:SRP114822	DNA sequence processing	AMMBI_A16S_zotus_table_Silvav132_datarelease_20032018.txt	figshare	doi:10.6084/m9.figshare.5808864.v3	https://doi.org/10.6084/m9.figshare.5808864.v3	Archaea
102.100.100/21968	DNA sequence generation	MiSeq	Illumina	A16S_ARVTL	102.100.100/21968_A16S_ARVTL	SRX3077291	NCBI Sequence Read Archive	SRP114822	http://identifiers.org/ncbi/insdc.sra:SRP114822	DNA sequence processing	AMMBI_A16S_zotus_table_Silvav132_datarelease_20032018.txt	figshare	doi:10.6084/m9.figshare.5808864.v3	https://doi.org/10.6084/m9.figshare.5808864.v3	Archaea
102.100.100/21968	DNA sequence generation	MiSeq	Illumina	A16S_ALEKW	102.100.100/21968_A16S_ALEKW	SRX3077290	NCBI Sequence Read Archive	SRP114822	http://identifiers.org/ncbi/insdc.sra:SRP114822	DNA sequence processing	AMMBI_A16S_zotus_table_Silvav132_datarelease_20032018.txt	figshare	doi:10.6084/m9.figshare.5808864.v3	https://doi.org/10.6084/m9.figshare.5808864.v3	Archaea
102.100.100/21969	DNA sequence generation	MiSeq	Illumina	A16S_ALEKW	102.100.100/21969_A16S_ALEKW	SRX3077384	NCBI Sequence Read Archive	SRP114822	http://identifiers.org/ncbi/insdc.sra:SRP114822	DNA sequence processing	AMMBI_A16S_zotus_table_Silvav132_datarelease_20032018.txt	figshare	doi:10.6084/m9.figshare.5808864.v3	https://doi.org/10.6084/m9.figshare.5808864.v3	Archaea
102.100.100/21969	DNA sequence generation	MiSeq	Illumina	A16S_ARVTL	102.100.100/21969_A16S_ARVTL	SRX3077383	NCBI Sequence Read Archive	SRP114822	http://identifiers.org/ncbi/insdc.sra:SRP114822	DNA sequence processing	AMMBI_A16S_zotus_table_Silvav132_datarelease_20032018.txt	figshare	doi:10.6084/m9.figshare.5808864.v3	https://doi.org/10.6084/m9.figshare.5808864.v3	Archaea
102.100.100/21970	DNA sequence generation	MiSeq	Illumina	A16S_ALEKW	102.100.100/21970_A16S_ALEKW	SRX3077377	NCBI Sequence Read Archive	SRP114822	http://identifiers.org/ncbi/insdc.sra:SRP114822	DNA sequence processing	AMMBI_A16S_zotus_table_Silvav132_datarelease_20032018.txt	figshare	doi:10.6084/m9.figshare.5808864.v3	https://doi.org/10.6084/m9.figshare.5808864.v3	Archaea
102.100.100/21970	DNA sequence generation	MiSeq	Illumina	A16S_ARVTL	102.100.100/21970_A16S_ARVTL	SRX3077380	NCBI Sequence Read Archive	SRP114822	http://identifiers.org/ncbi/insdc.sra:SRP114822	DNA sequence processing	AMMBI_A16S_zotus_table_Silvav132_datarelease_20032018.txt	figshare	doi:10.6084/m9.figshare.5808864.v3	https://doi.org/10.6084/m9.figshare.5808864.v3	Archaea
102.100.100/21971	DNA sequence generation	MiSeq	Illumina	A16S_ALEKW	102.100.100/21971_A16S_ALEKW	SRX3077543	NCBI Sequence Read Archive	SRP114822	http://identifiers.org/ncbi/insdc.sra:SRP114822	DNA sequence processing	AMMBI_A16S_zotus_table_Silvav132_datarelease_20032018.txt	figshare	doi:10.6084/m9.figshare.5808864.v3	https://doi.org/10.6084/m9.figshare.5808864.v3	Archaea
102.100.100/21971	DNA sequence generation	MiSeq	Illumina	A16S_ARVTL	102.100.100/21971_A16S_ARVTL	SRX3077386	NCBI Sequence Read Archive	SRP114822	http://identifiers.org/ncbi/insdc.sra:SRP114822	DNA sequence processing	AMMBI_A16S_zotus_table_Silvav132_datarelease_20032018.txt	figshare	doi:10.6084/m9.figshare.5808864.v3	https://doi.org/10.6084/m9.figshare.5808864.v3	Archaea
102.100.100/21972	DNA sequence generation	MiSeq	Illumina	A16S_ARVTL	102.100.100/21972_A16S_ARVTL	SRX3077544	NCBI Sequence Read Archive	SRP114822	http://identifiers.org/ncbi/insdc.sra:SRP114822	DNA sequence processing	AMMBI_A16S_zotus_table_Silvav132_datarelease_20032018.txt	figshare	doi:10.6084/m9.figshare.5808864.v3	https://doi.org/10.6084/m9.figshare.5808864.v3	Archaea
102.100.100/21972	DNA sequence generation	MiSeq	Illumina	A16S_ALEKW	102.100.100/21972_A16S_ALEKW	SRX3077539	NCBI Sequence Read Archive	SRP114822	http://identifiers.org/ncbi/insdc.sra:SRP114822	DNA sequence processing	AMMBI_A16S_zotus_table_Silvav132_datarelease_20032018.txt	figshare	doi:10.6084/m9.figshare.5808864.v3	https://doi.org/10.6084/m9.figshare.5808864.v3	Archaea
102.100.100/21973	DNA sequence generation	MiSeq	Illumina	A16S_ALEKW	102.100.100/21973_A16S_ALEKW	SRX3077547	NCBI Sequence Read Archive	SRP114822	http://identifiers.org/ncbi/insdc.sra:SRP114822	DNA sequence processing	AMMBI_A16S_zotus_table_Silvav132_datarelease_20032018.txt	figshare	doi:10.6084/m9.figshare.5808864.v3	https://doi.org/10.6084/m9.figshare.5808864.v3	Archaea
102.100.100/21973	DNA sequence generation	MiSeq	Illumina	A16S_ARVTL	102.100.100/21973_A16S_ARVTL	SRX3077540	NCBI Sequence Read Archive	SRP114822	http://identifiers.org/ncbi/insdc.sra:SRP114822	DNA sequence processing	AMMBI_A16S_zotus_table_Silvav132_datarelease_20032018.txt	figshare	doi:10.6084/m9.figshare.5808864.v3	https://doi.org/10.6084/m9.figshare.5808864.v3	Archaea
102.100.100/21974	DNA sequence generation	MiSeq	Illumina	A16S_ARVTL	102.100.100/21974_A16S_ARVTL	SRX3077710	NCBI Sequence Read Archive	SRP114822	http://identifiers.org/ncbi/insdc.sra:SRP114822	DNA sequence processing	AMMBI_A16S_zotus_table_Silvav132_datarelease_20032018.txt	figshare	doi:10.6084/m9.figshare.5808864.v3	https://doi.org/10.6084/m9.figshare.5808864.v3	Archaea
102.100.100/21974	DNA sequence generation	MiSeq	Illumina	A16S_ALEKW	102.100.100/21974_A16S_ALEKW	SRX3077421	NCBI Sequence Read Archive	SRP114822	http://identifiers.org/ncbi/insdc.sra:SRP114822	DNA sequence processing	AMMBI_A16S_zotus_table_Silvav132_datarelease_20032018.txt	figshare	doi:10.6084/m9.figshare.5808864.v3	https://doi.org/10.6084/m9.figshare.5808864.v3	Archaea
102.100.100/21975	DNA sequence generation	MiSeq	Illumina	A16S_ALEKW	102.100.100/21975_A16S_ALEKW	SRX3077708	NCBI Sequence Read Archive	SRP114822	http://identifiers.org/ncbi/insdc.sra:SRP114822	DNA sequence processing	AMMBI_A16S_zotus_table_Silvav132_datarelease_20032018.txt	figshare	doi:10.6084/m9.figshare.5808864.v3	https://doi.org/10.6084/m9.figshare.5808864.v3	Archaea
102.100.100/21975	DNA sequence generation	MiSeq	Illumina	A16S_ARVTL	102.100.100/21975_A16S_ARVTL	SRX3077707	NCBI Sequence Read Archive	SRP114822	http://identifiers.org/ncbi/insdc.sra:SRP114822	DNA sequence processing	AMMBI_A16S_zotus_table_Silvav132_datarelease_20032018.txt	figshare	doi:10.6084/m9.figshare.5808864.v3	https://doi.org/10.6084/m9.figshare.5808864.v3	Archaea
102.100.100/21976	DNA sequence generation	MiSeq	Illumina	A16S_ARVTL	102.100.100/21976_A16S_ARVTL	SRX3077747	NCBI Sequence Read Archive	SRP114822	http://identifiers.org/ncbi/insdc.sra:SRP114822	DNA sequence processing	AMMBI_A16S_zotus_table_Silvav132_datarelease_20032018.txt	figshare	doi:10.6084/m9.figshare.5808864.v3	https://doi.org/10.6084/m9.figshare.5808864.v3	Archaea
102.100.100/21976	DNA sequence generation	MiSeq	Illumina	A16S_ALEKW	102.100.100/21976_A16S_ALEKW	SRX3077353	NCBI Sequence Read Archive	SRP114822	http://identifiers.org/ncbi/insdc.sra:SRP114822	DNA sequence processing	AMMBI_A16S_zotus_table_Silvav132_datarelease_20032018.txt	figshare	doi:10.6084/m9.figshare.5808864.v3	https://doi.org/10.6084/m9.figshare.5808864.v3	Archaea
102.100.100/21977	DNA sequence generation	MiSeq	Illumina	A16S_ALEKW	102.100.100/21977_A16S_ALEKW	SRX3077357	NCBI Sequence Read Archive	SRP114822	http://identifiers.org/ncbi/insdc.sra:SRP114822	DNA sequence processing	AMMBI_A16S_zotus_table_Silvav132_datarelease_20032018.txt	figshare	doi:10.6084/m9.figshare.5808864.v3	https://doi.org/10.6084/m9.figshare.5808864.v3	Archaea
102.100.100/21977	DNA sequence generation	MiSeq	Illumina	A16S_ARVTL	102.100.100/21977_A16S_ARVTL	SRX3077358	NCBI Sequence Read Archive	SRP114822	http://identifiers.org/ncbi/insdc.sra:SRP114822	DNA sequence processing	AMMBI_A16S_zotus_table_Silvav132_datarelease_20032018.txt	figshare	doi:10.6084/m9.figshare.5808864.v3	https://doi.org/10.6084/m9.figshare.5808864.v3	Archaea
102.100.100/21978	DNA sequence generation	MiSeq	Illumina	A16S_ARVTL	102.100.100/21978_A16S_ARVTL	SRX3077362	NCBI Sequence Read Archive	SRP114822	http://identifiers.org/ncbi/insdc.sra:SRP114822	DNA sequence processing	AMMBI_A16S_zotus_table_Silvav132_datarelease_20032018.txt	figshare	doi:10.6084/m9.figshare.5808864.v3	https://doi.org/10.6084/m9.figshare.5808864.v3	Archaea
102.100.100/21978	DNA sequence generation	MiSeq	Illumina	A16S_ALEKW	102.100.100/21978_A16S_ALEKW	SRX3077361	NCBI Sequence Read Archive	SRP114822	http://identifiers.org/ncbi/insdc.sra:SRP114822	DNA sequence processing	AMMBI_A16S_zotus_table_Silvav132_datarelease_20032018.txt	figshare	doi:10.6084/m9.figshare.5808864.v3	https://doi.org/10.6084/m9.figshare.5808864.v3	Archaea
102.100.100/21979	DNA sequence generation	MiSeq	Illumina	A16S_ALEKW	102.100.100/21979_A16S_ALEKW	SRX3077454	NCBI Sequence Read Archive	SRP114822	http://identifiers.org/ncbi/insdc.sra:SRP114822	DNA sequence processing	AMMBI_A16S_zotus_table_Silvav132_datarelease_20032018.txt	figshare	doi:10.6084/m9.figshare.5808864.v3	https://doi.org/10.6084/m9.figshare.5808864.v3	Archaea
102.100.100/21979	DNA sequence generation	MiSeq	Illumina	A16S_ARVTL	102.100.100/21979_A16S_ARVTL	SRX3077453	NCBI Sequence Read Archive	SRP114822	http://identifiers.org/ncbi/insdc.sra:SRP114822	DNA sequence processing	AMMBI_A16S_zotus_table_Silvav132_datarelease_20032018.txt	figshare	doi:10.6084/m9.figshare.5808864.v3	https://doi.org/10.6084/m9.figshare.5808864.v3	Archaea
102.100.100/21980	DNA sequence generation	MiSeq	Illumina	A16S_ARVTL	102.100.100/21980_A16S_ARVTL	SRX3077457	NCBI Sequence Read Archive	SRP114822	http://identifiers.org/ncbi/insdc.sra:SRP114822	DNA sequence processing	AMMBI_A16S_zotus_table_Silvav132_datarelease_20032018.txt	figshare	doi:10.6084/m9.figshare.5808864.v3	https://doi.org/10.6084/m9.figshare.5808864.v3	Archaea
102.100.100/21980	DNA sequence generation	MiSeq	Illumina	A16S_ALEKW	102.100.100/21980_A16S_ALEKW	SRX3077458	NCBI Sequence Read Archive	SRP114822	http://identifiers.org/ncbi/insdc.sra:SRP114822	DNA sequence processing	AMMBI_A16S_zotus_table_Silvav132_datarelease_20032018.txt	figshare	doi:10.6084/m9.figshare.5808864.v3	https://doi.org/10.6084/m9.figshare.5808864.v3	Archaea
102.100.100/21981	DNA sequence generation	MiSeq	Illumina	A16S_ALEKW	102.100.100/21981_A16S_ALEKW	SRX3077598	NCBI Sequence Read Archive	SRP114822	http://identifiers.org/ncbi/insdc.sra:SRP114822	DNA sequence processing	AMMBI_A16S_zotus_table_Silvav132_datarelease_20032018.txt	figshare	doi:10.6084/m9.figshare.5808864.v3	https://doi.org/10.6084/m9.figshare.5808864.v3	Archaea
102.100.100/21981	DNA sequence generation	MiSeq	Illumina	A16S_ARVTL	102.100.100/21981_A16S_ARVTL	SRX3077595	NCBI Sequence Read Archive	SRP114822	http://identifiers.org/ncbi/insdc.sra:SRP114822	DNA sequence processing	AMMBI_A16S_zotus_table_Silvav132_datarelease_20032018.txt	figshare	doi:10.6084/m9.figshare.5808864.v3	https://doi.org/10.6084/m9.figshare.5808864.v3	Archaea
102.100.100/21982	DNA sequence generation	MiSeq	Illumina	A16S_ARVTL	102.100.100/21982_A16S_ARVTL	SRX3077599	NCBI Sequence Read Archive	SRP114822	http://identifiers.org/ncbi/insdc.sra:SRP114822	DNA sequence processing	AMMBI_A16S_zotus_table_Silvav132_datarelease_20032018.txt	figshare	doi:10.6084/m9.figshare.5808864.v3	https://doi.org/10.6084/m9.figshare.5808864.v3	Archaea
102.100.100/21982	DNA sequence generation	MiSeq	Illumina	A16S_ALEKW	102.100.100/21982_A16S_ALEKW	SRX3077602	NCBI Sequence Read Archive	SRP114822	http://identifiers.org/ncbi/insdc.sra:SRP114822	DNA sequence processing	AMMBI_A16S_zotus_table_Silvav132_datarelease_20032018.txt	figshare	doi:10.6084/m9.figshare.5808864.v3	https://doi.org/10.6084/m9.figshare.5808864.v3	Archaea
102.100.100/21983	DNA sequence generation	MiSeq	Illumina	A16S_ALEKW	102.100.100/21983_A16S_ALEKW	SRX3077339	NCBI Sequence Read Archive	SRP114822	http://identifiers.org/ncbi/insdc.sra:SRP114822	DNA sequence processing	AMMBI_A16S_zotus_table_Silvav132_datarelease_20032018.txt	figshare	doi:10.6084/m9.figshare.5808864.v3	https://doi.org/10.6084/m9.figshare.5808864.v3	Archaea
102.100.100/21983	DNA sequence generation	MiSeq	Illumina	A16S_ARVTL	102.100.100/21983_A16S_ARVTL	SRX3077593	NCBI Sequence Read Archive	SRP114822	http://identifiers.org/ncbi/insdc.sra:SRP114822	DNA sequence processing	AMMBI_A16S_zotus_table_Silvav132_datarelease_20032018.txt	figshare	doi:10.6084/m9.figshare.5808864.v3	https://doi.org/10.6084/m9.figshare.5808864.v3	Archaea
102.100.100/21984	DNA sequence generation	MiSeq	Illumina	A16S_ARVTL	102.100.100/21984_A16S_ARVTL	SRX3077569	NCBI Sequence Read Archive	SRP114822	http://identifiers.org/ncbi/insdc.sra:SRP114822	DNA sequence processing	AMMBI_A16S_zotus_table_Silvav132_datarelease_20032018.txt	figshare	doi:10.6084/m9.figshare.5808864.v3	https://doi.org/10.6084/m9.figshare.5808864.v3	Archaea
102.100.100/21984	DNA sequence generation	MiSeq	Illumina	A16S_ALEKW	102.100.100/21984_A16S_ALEKW	SRX3077570	NCBI Sequence Read Archive	SRP114822	http://identifiers.org/ncbi/insdc.sra:SRP114822	DNA sequence processing	AMMBI_A16S_zotus_table_Silvav132_datarelease_20032018.txt	figshare	doi:10.6084/m9.figshare.5808864.v3	https://doi.org/10.6084/m9.figshare.5808864.v3	Archaea
102.100.100/21985	DNA sequence generation	MiSeq	Illumina	A16S_ARVTL	102.100.100/21985_A16S_ARVTL	SRX3077573	NCBI Sequence Read Archive	SRP114822	http://identifiers.org/ncbi/insdc.sra:SRP114822	DNA sequence processing	AMMBI_A16S_zotus_table_Silvav132_datarelease_20032018.txt	figshare	doi:10.6084/m9.figshare.5808864.v3	https://doi.org/10.6084/m9.figshare.5808864.v3	Archaea
102.100.100/21985	DNA sequence generation	MiSeq	Illumina	A16S_ALEKW	102.100.100/21985_A16S_ALEKW	SRX3077327	NCBI Sequence Read Archive	SRP114822	http://identifiers.org/ncbi/insdc.sra:SRP114822	DNA sequence processing	AMMBI_A16S_zotus_table_Silvav132_datarelease_20032018.txt	figshare	doi:10.6084/m9.figshare.5808864.v3	https://doi.org/10.6084/m9.figshare.5808864.v3	Archaea
102.100.100/21986	DNA sequence generation	MiSeq	Illumina	A16S_ALEKW	102.100.100/21986_A16S_ALEKW	SRX3077687	NCBI Sequence Read Archive	SRP114822	http://identifiers.org/ncbi/insdc.sra:SRP114822	DNA sequence processing	AMMBI_A16S_zotus_table_Silvav132_datarelease_20032018.txt	figshare	doi:10.6084/m9.figshare.5808864.v3	https://doi.org/10.6084/m9.figshare.5808864.v3	Archaea
102.100.100/21986	DNA sequence generation	MiSeq	Illumina	A16S_ARVTL	102.100.100/21986_A16S_ARVTL	SRX3077688	NCBI Sequence Read Archive	SRP114822	http://identifiers.org/ncbi/insdc.sra:SRP114822	DNA sequence processing	AMMBI_A16S_zotus_table_Silvav132_datarelease_20032018.txt	figshare	doi:10.6084/m9.figshare.5808864.v3	https://doi.org/10.6084/m9.figshare.5808864.v3	Archaea
102.100.100/21987	DNA sequence generation	MiSeq	Illumina	A16S_ALEKW	102.100.100/21987_A16S_ALEKW	SRX3077683	NCBI Sequence Read Archive	SRP114822	http://identifiers.org/ncbi/insdc.sra:SRP114822	DNA sequence processing	AMMBI_A16S_zotus_table_Silvav132_datarelease_20032018.txt	figshare	doi:10.6084/m9.figshare.5808864.v3	https://doi.org/10.6084/m9.figshare.5808864.v3	Archaea
102.100.100/21987	DNA sequence generation	MiSeq	Illumina	A16S_ARVTL	102.100.100/21987_A16S_ARVTL	SRX3077684	NCBI Sequence Read Archive	SRP114822	http://identifiers.org/ncbi/insdc.sra:SRP114822	DNA sequence processing	AMMBI_A16S_zotus_table_Silvav132_datarelease_20032018.txt	figshare	doi:10.6084/m9.figshare.5808864.v3	https://doi.org/10.6084/m9.figshare.5808864.v3	Archaea
102.100.100/21988	DNA sequence generation	MiSeq	Illumina	A16S_ARVTL	102.100.100/21988_A16S_ARVTL	SRX3077521	NCBI Sequence Read Archive	SRP114822	http://identifiers.org/ncbi/insdc.sra:SRP114822	DNA sequence processing	AMMBI_A16S_zotus_table_Silvav132_datarelease_20032018.txt	figshare	doi:10.6084/m9.figshare.5808864.v3	https://doi.org/10.6084/m9.figshare.5808864.v3	Archaea
102.100.100/21988	DNA sequence generation	MiSeq	Illumina	A16S_ALEKW	102.100.100/21988_A16S_ALEKW	SRX3077520	NCBI Sequence Read Archive	SRP114822	http://identifiers.org/ncbi/insdc.sra:SRP114822	DNA sequence processing	AMMBI_A16S_zotus_table_Silvav132_datarelease_20032018.txt	figshare	doi:10.6084/m9.figshare.5808864.v3	https://doi.org/10.6084/m9.figshare.5808864.v3	Archaea
102.100.100/21989	DNA sequence generation	MiSeq	Illumina	A16S_ALEKW	102.100.100/21989_A16S_ALEKW	SRX3077524	NCBI Sequence Read Archive	SRP114822	http://identifiers.org/ncbi/insdc.sra:SRP114822	DNA sequence processing	AMMBI_A16S_zotus_table_Silvav132_datarelease_20032018.txt	figshare	doi:10.6084/m9.figshare.5808864.v3	https://doi.org/10.6084/m9.figshare.5808864.v3	Archaea
102.100.100/21989	DNA sequence generation	MiSeq	Illumina	A16S_ARVTL	102.100.100/21989_A16S_ARVTL	SRX3077525	NCBI Sequence Read Archive	SRP114822	http://identifiers.org/ncbi/insdc.sra:SRP114822	DNA sequence processing	AMMBI_A16S_zotus_table_Silvav132_datarelease_20032018.txt	figshare	doi:10.6084/m9.figshare.5808864.v3	https://doi.org/10.6084/m9.figshare.5808864.v3	Archaea
102.100.100/21990	DNA sequence generation	MiSeq	Illumina	A16S_ARVTL	102.100.100/21990_A16S_ARVTL	SRX3077519	NCBI Sequence Read Archive	SRP114822	http://identifiers.org/ncbi/insdc.sra:SRP114822	DNA sequence processing	AMMBI_A16S_zotus_table_Silvav132_datarelease_20032018.txt	figshare	doi:10.6084/m9.figshare.5808864.v3	https://doi.org/10.6084/m9.figshare.5808864.v3	Archaea
102.100.100/21990	DNA sequence generation	MiSeq	Illumina	A16S_ALEKW	102.100.100/21990_A16S_ALEKW	SRX3077518	NCBI Sequence Read Archive	SRP114822	http://identifiers.org/ncbi/insdc.sra:SRP114822	DNA sequence processing	AMMBI_A16S_zotus_table_Silvav132_datarelease_20032018.txt	figshare	doi:10.6084/m9.figshare.5808864.v3	https://doi.org/10.6084/m9.figshare.5808864.v3	Archaea
102.100.100/21991	DNA sequence generation	MiSeq	Illumina	A16S_ALEKW	102.100.100/21991_A16S_ALEKW	SRX3077360	NCBI Sequence Read Archive	SRP114822	http://identifiers.org/ncbi/insdc.sra:SRP114822	DNA sequence processing	AMMBI_A16S_zotus_table_Silvav132_datarelease_20032018.txt	figshare	doi:10.6084/m9.figshare.5808864.v3	https://doi.org/10.6084/m9.figshare.5808864.v3	Archaea
102.100.100/21991	DNA sequence generation	MiSeq	Illumina	A16S_ARVTL	102.100.100/21991_A16S_ARVTL	SRX3077359	NCBI Sequence Read Archive	SRP114822	http://identifiers.org/ncbi/insdc.sra:SRP114822	DNA sequence processing	AMMBI_A16S_zotus_table_Silvav132_datarelease_20032018.txt	figshare	doi:10.6084/m9.figshare.5808864.v3	https://doi.org/10.6084/m9.figshare.5808864.v3	Archaea
102.100.100/21992	DNA sequence generation	MiSeq	Illumina	A16S_ALEKW	102.100.100/21992_A16S_ALEKW	SRX3077746	NCBI Sequence Read Archive	SRP114822	http://identifiers.org/ncbi/insdc.sra:SRP114822	DNA sequence processing	AMMBI_A16S_zotus_table_Silvav132_datarelease_20032018.txt	figshare	doi:10.6084/m9.figshare.5808864.v3	https://doi.org/10.6084/m9.figshare.5808864.v3	Archaea
102.100.100/21992	DNA sequence generation	MiSeq	Illumina	A16S_ARVTL	102.100.100/21992_A16S_ARVTL	SRX3077364	NCBI Sequence Read Archive	SRP114822	http://identifiers.org/ncbi/insdc.sra:SRP114822	DNA sequence processing	AMMBI_A16S_zotus_table_Silvav132_datarelease_20032018.txt	figshare	doi:10.6084/m9.figshare.5808864.v3	https://doi.org/10.6084/m9.figshare.5808864.v3	Archaea
102.100.100/21993	DNA sequence generation	MiSeq	Illumina	A16S_ALEKW	102.100.100/21993_A16S_ALEKW	SRX3077272	NCBI Sequence Read Archive	SRP114822	http://identifiers.org/ncbi/insdc.sra:SRP114822	DNA sequence processing	AMMBI_A16S_zotus_table_Silvav132_datarelease_20032018.txt	figshare	doi:10.6084/m9.figshare.5808864.v3	https://doi.org/10.6084/m9.figshare.5808864.v3	Archaea
102.100.100/21993	DNA sequence generation	MiSeq	Illumina	A16S_ARVTL	102.100.100/21993_A16S_ARVTL	SRX3077273	NCBI Sequence Read Archive	SRP114822	http://identifiers.org/ncbi/insdc.sra:SRP114822	DNA sequence processing	AMMBI_A16S_zotus_table_Silvav132_datarelease_20032018.txt	figshare	doi:10.6084/m9.figshare.5808864.v3	https://doi.org/10.6084/m9.figshare.5808864.v3	Archaea
102.100.100/21994	DNA sequence generation	MiSeq	Illumina	A16S_ALEKW	102.100.100/21994_A16S_ALEKW	SRX3077276	NCBI Sequence Read Archive	SRP114822	http://identifiers.org/ncbi/insdc.sra:SRP114822	DNA sequence processing	AMMBI_A16S_zotus_table_Silvav132_datarelease_20032018.txt	figshare	doi:10.6084/m9.figshare.5808864.v3	https://doi.org/10.6084/m9.figshare.5808864.v3	Archaea
102.100.100/21994	DNA sequence generation	MiSeq	Illumina	A16S_ARVTL	102.100.100/21994_A16S_ARVTL	SRX3077277	NCBI Sequence Read Archive	SRP114822	http://identifiers.org/ncbi/insdc.sra:SRP114822	DNA sequence processing	AMMBI_A16S_zotus_table_Silvav132_datarelease_20032018.txt	figshare	doi:10.6084/m9.figshare.5808864.v3	https://doi.org/10.6084/m9.figshare.5808864.v3	Archaea
102.100.100/21995	DNA sequence generation	MiSeq	Illumina	A16S_ARVTL	102.100.100/21995_A16S_ARVTL	SRX3077279	NCBI Sequence Read Archive	SRP114822	http://identifiers.org/ncbi/insdc.sra:SRP114822	DNA sequence processing	AMMBI_A16S_zotus_table_Silvav132_datarelease_20032018.txt	figshare	doi:10.6084/m9.figshare.5808864.v3	https://doi.org/10.6084/m9.figshare.5808864.v3	Archaea
102.100.100/21995	DNA sequence generation	MiSeq	Illumina	A16S_ALEKW	102.100.100/21995_A16S_ALEKW	SRX3077647	NCBI Sequence Read Archive	SRP114822	http://identifiers.org/ncbi/insdc.sra:SRP114822	DNA sequence processing	AMMBI_A16S_zotus_table_Silvav132_datarelease_20032018.txt	figshare	doi:10.6084/m9.figshare.5808864.v3	https://doi.org/10.6084/m9.figshare.5808864.v3	Archaea
102.100.100/21996	DNA sequence generation	MiSeq	Illumina	A16S_ALEKW	102.100.100/21996_A16S_ALEKW	SRX3077643	NCBI Sequence Read Archive	SRP114822	http://identifiers.org/ncbi/insdc.sra:SRP114822	DNA sequence processing	AMMBI_A16S_zotus_table_Silvav132_datarelease_20032018.txt	figshare	doi:10.6084/m9.figshare.5808864.v3	https://doi.org/10.6084/m9.figshare.5808864.v3	Archaea
102.100.100/21996	DNA sequence generation	MiSeq	Illumina	A16S_ARVTL	102.100.100/21996_A16S_ARVTL	SRX3077650	NCBI Sequence Read Archive	SRP114822	http://identifiers.org/ncbi/insdc.sra:SRP114822	DNA sequence processing	AMMBI_A16S_zotus_table_Silvav132_datarelease_20032018.txt	figshare	doi:10.6084/m9.figshare.5808864.v3	https://doi.org/10.6084/m9.figshare.5808864.v3	Archaea
102.100.100/21997	DNA sequence generation	MiSeq	Illumina	A16S_ALEKW	102.100.100/21997_A16S_ALEKW	SRX3077652	NCBI Sequence Read Archive	SRP114822	http://identifiers.org/ncbi/insdc.sra:SRP114822	DNA sequence processing	AMMBI_A16S_zotus_table_Silvav132_datarelease_20032018.txt	figshare	doi:10.6084/m9.figshare.5808864.v3	https://doi.org/10.6084/m9.figshare.5808864.v3	Archaea
102.100.100/21997	DNA sequence generation	MiSeq	Illumina	A16S_ARVTL	102.100.100/21997_A16S_ARVTL	SRX3077651	NCBI Sequence Read Archive	SRP114822	http://identifiers.org/ncbi/insdc.sra:SRP114822	DNA sequence processing	AMMBI_A16S_zotus_table_Silvav132_datarelease_20032018.txt	figshare	doi:10.6084/m9.figshare.5808864.v3	https://doi.org/10.6084/m9.figshare.5808864.v3	Archaea
102.100.100/21998	DNA sequence generation	MiSeq	Illumina	A16S_ALEKW	102.100.100/21998_A16S_ALEKW	SRX3077462	NCBI Sequence Read Archive	SRP114822	http://identifiers.org/ncbi/insdc.sra:SRP114822	DNA sequence processing	AMMBI_A16S_zotus_table_Silvav132_datarelease_20032018.txt	figshare	doi:10.6084/m9.figshare.5808864.v3	https://doi.org/10.6084/m9.figshare.5808864.v3	Archaea
102.100.100/21998	DNA sequence generation	MiSeq	Illumina	A16S_ARVTL	102.100.100/21998_A16S_ARVTL	SRX3077467	NCBI Sequence Read Archive	SRP114822	http://identifiers.org/ncbi/insdc.sra:SRP114822	DNA sequence processing	AMMBI_A16S_zotus_table_Silvav132_datarelease_20032018.txt	figshare	doi:10.6084/m9.figshare.5808864.v3	https://doi.org/10.6084/m9.figshare.5808864.v3	Archaea
102.100.100/21999	DNA sequence generation	MiSeq	Illumina	A16S_ARVTL	102.100.100/21999_A16S_ARVTL	SRX3077474	NCBI Sequence Read Archive	SRP114822	http://identifiers.org/ncbi/insdc.sra:SRP114822	DNA sequence processing	AMMBI_A16S_zotus_table_Silvav132_datarelease_20032018.txt	figshare	doi:10.6084/m9.figshare.5808864.v3	https://doi.org/10.6084/m9.figshare.5808864.v3	Archaea
102.100.100/21999	DNA sequence generation	MiSeq	Illumina	A16S_ALEKW	102.100.100/21999_A16S_ALEKW	SRX3077473	NCBI Sequence Read Archive	SRP114822	http://identifiers.org/ncbi/insdc.sra:SRP114822	DNA sequence processing	AMMBI_A16S_zotus_table_Silvav132_datarelease_20032018.txt	figshare	doi:10.6084/m9.figshare.5808864.v3	https://doi.org/10.6084/m9.figshare.5808864.v3	Archaea
102.100.100/22000	DNA sequence generation	MiSeq	Illumina	A16S_ARVTL	102.100.100/22000_A16S_ARVTL	SRX3077302	NCBI Sequence Read Archive	SRP114822	http://identifiers.org/ncbi/insdc.sra:SRP114822	DNA sequence processing	AMMBI_A16S_zotus_table_Silvav132_datarelease_20032018.txt	figshare	doi:10.6084/m9.figshare.5808864.v3	https://doi.org/10.6084/m9.figshare.5808864.v3	Archaea
102.100.100/22000	DNA sequence generation	MiSeq	Illumina	A16S_ALEKW	102.100.100/22000_A16S_ALEKW	SRX3077299	NCBI Sequence Read Archive	SRP114822	http://identifiers.org/ncbi/insdc.sra:SRP114822	DNA sequence processing	AMMBI_A16S_zotus_table_Silvav132_datarelease_20032018.txt	figshare	doi:10.6084/m9.figshare.5808864.v3	https://doi.org/10.6084/m9.figshare.5808864.v3	Archaea
102.100.100/22001	DNA sequence generation	MiSeq	Illumina	A16S_ALEKW	102.100.100/22001_A16S_ALEKW	SRX3077305	NCBI Sequence Read Archive	SRP114822	http://identifiers.org/ncbi/insdc.sra:SRP114822	DNA sequence processing	AMMBI_A16S_zotus_table_Silvav132_datarelease_20032018.txt	figshare	doi:10.6084/m9.figshare.5808864.v3	https://doi.org/10.6084/m9.figshare.5808864.v3	Archaea
102.100.100/22001	DNA sequence generation	MiSeq	Illumina	A16S_ARVTL	102.100.100/22001_A16S_ARVTL	SRX3077298	NCBI Sequence Read Archive	SRP114822	http://identifiers.org/ncbi/insdc.sra:SRP114822	DNA sequence processing	AMMBI_A16S_zotus_table_Silvav132_datarelease_20032018.txt	figshare	doi:10.6084/m9.figshare.5808864.v3	https://doi.org/10.6084/m9.figshare.5808864.v3	Archaea
102.100.100/22002	DNA sequence generation	MiSeq	Illumina	A16S_ALEKW	102.100.100/22002_A16S_ALEKW	SRX3077424	NCBI Sequence Read Archive	SRP114822	http://identifiers.org/ncbi/insdc.sra:SRP114822	DNA sequence processing	AMMBI_A16S_zotus_table_Silvav132_datarelease_20032018.txt	figshare	doi:10.6084/m9.figshare.5808864.v3	https://doi.org/10.6084/m9.figshare.5808864.v3	Archaea
102.100.100/22002	DNA sequence generation	MiSeq	Illumina	A16S_ARVTL	102.100.100/22002_A16S_ARVTL	SRX3077719	NCBI Sequence Read Archive	SRP114822	http://identifiers.org/ncbi/insdc.sra:SRP114822	DNA sequence processing	AMMBI_A16S_zotus_table_Silvav132_datarelease_20032018.txt	figshare	doi:10.6084/m9.figshare.5808864.v3	https://doi.org/10.6084/m9.figshare.5808864.v3	Archaea
102.100.100/22003	DNA sequence generation	MiSeq	Illumina	A16S_ALEKW	102.100.100/22003_A16S_ALEKW	SRX3077714	NCBI Sequence Read Archive	SRP114822	http://identifiers.org/ncbi/insdc.sra:SRP114822	DNA sequence processing	AMMBI_A16S_zotus_table_Silvav132_datarelease_20032018.txt	figshare	doi:10.6084/m9.figshare.5808864.v3	https://doi.org/10.6084/m9.figshare.5808864.v3	Archaea
102.100.100/22003	DNA sequence generation	MiSeq	Illumina	A16S_ARVTL	102.100.100/22003_A16S_ARVTL	SRX3077715	NCBI Sequence Read Archive	SRP114822	http://identifiers.org/ncbi/insdc.sra:SRP114822	DNA sequence processing	AMMBI_A16S_zotus_table_Silvav132_datarelease_20032018.txt	figshare	doi:10.6084/m9.figshare.5808864.v3	https://doi.org/10.6084/m9.figshare.5808864.v3	Archaea
102.100.100/22004	DNA sequence generation	MiSeq	Illumina	A16S_ARVTL	102.100.100/22004_A16S_ARVTL	SRX3077603	NCBI Sequence Read Archive	SRP114822	http://identifiers.org/ncbi/insdc.sra:SRP114822	DNA sequence processing	AMMBI_A16S_zotus_table_Silvav132_datarelease_20032018.txt	figshare	doi:10.6084/m9.figshare.5808864.v3	https://doi.org/10.6084/m9.figshare.5808864.v3	Archaea
102.100.100/22004	DNA sequence generation	MiSeq	Illumina	A16S_ALEKW	102.100.100/22004_A16S_ALEKW	SRX3077604	NCBI Sequence Read Archive	SRP114822	http://identifiers.org/ncbi/insdc.sra:SRP114822	DNA sequence processing	AMMBI_A16S_zotus_table_Silvav132_datarelease_20032018.txt	figshare	doi:10.6084/m9.figshare.5808864.v3	https://doi.org/10.6084/m9.figshare.5808864.v3	Archaea
102.100.100/22005	DNA sequence generation	MiSeq	Illumina	A16S_ARVTL	102.100.100/22005_A16S_ARVTL	SRX3077607	NCBI Sequence Read Archive	SRP114822	http://identifiers.org/ncbi/insdc.sra:SRP114822	DNA sequence processing	AMMBI_A16S_zotus_table_Silvav132_datarelease_20032018.txt	figshare	doi:10.6084/m9.figshare.5808864.v3	https://doi.org/10.6084/m9.figshare.5808864.v3	Archaea
102.100.100/22005	DNA sequence generation	MiSeq	Illumina	A16S_ALEKW	102.100.100/22005_A16S_ALEKW	SRX3077608	NCBI Sequence Read Archive	SRP114822	http://identifiers.org/ncbi/insdc.sra:SRP114822	DNA sequence processing	AMMBI_A16S_zotus_table_Silvav132_datarelease_20032018.txt	figshare	doi:10.6084/m9.figshare.5808864.v3	https://doi.org/10.6084/m9.figshare.5808864.v3	Archaea
102.100.100/22006	DNA sequence generation	MiSeq	Illumina	A16S_ARVTL	102.100.100/22006_A16S_ARVTL	SRX3077611	NCBI Sequence Read Archive	SRP114822	http://identifiers.org/ncbi/insdc.sra:SRP114822	DNA sequence processing	AMMBI_A16S_zotus_table_Silvav132_datarelease_20032018.txt	figshare	doi:10.6084/m9.figshare.5808864.v3	https://doi.org/10.6084/m9.figshare.5808864.v3	Archaea
102.100.100/22006	DNA sequence generation	MiSeq	Illumina	A16S_ALEKW	102.100.100/22006_A16S_ALEKW	SRX3077612	NCBI Sequence Read Archive	SRP114822	http://identifiers.org/ncbi/insdc.sra:SRP114822	DNA sequence processing	AMMBI_A16S_zotus_table_Silvav132_datarelease_20032018.txt	figshare	doi:10.6084/m9.figshare.5808864.v3	https://doi.org/10.6084/m9.figshare.5808864.v3	Archaea
102.100.100/22007	DNA sequence generation	MiSeq	Illumina	A16S_ALEKW	102.100.100/22007_A16S_ALEKW	SRX3077389	NCBI Sequence Read Archive	SRP114822	http://identifiers.org/ncbi/insdc.sra:SRP114822	DNA sequence processing	AMMBI_A16S_zotus_table_Silvav132_datarelease_20032018.txt	figshare	doi:10.6084/m9.figshare.5808864.v3	https://doi.org/10.6084/m9.figshare.5808864.v3	Archaea
102.100.100/22007	DNA sequence generation	MiSeq	Illumina	A16S_ARVTL	102.100.100/22007_A16S_ARVTL	SRX3077390	NCBI Sequence Read Archive	SRP114822	http://identifiers.org/ncbi/insdc.sra:SRP114822	DNA sequence processing	AMMBI_A16S_zotus_table_Silvav132_datarelease_20032018.txt	figshare	doi:10.6084/m9.figshare.5808864.v3	https://doi.org/10.6084/m9.figshare.5808864.v3	Archaea
102.100.100/22008	DNA sequence generation	MiSeq	Illumina	A16S_ARVTL	102.100.100/22008_A16S_ARVTL	SRX3077394	NCBI Sequence Read Archive	SRP114822	http://identifiers.org/ncbi/insdc.sra:SRP114822	DNA sequence processing	AMMBI_A16S_zotus_table_Silvav132_datarelease_20032018.txt	figshare	doi:10.6084/m9.figshare.5808864.v3	https://doi.org/10.6084/m9.figshare.5808864.v3	Archaea
102.100.100/22008	DNA sequence generation	MiSeq	Illumina	A16S_ALEKW	102.100.100/22008_A16S_ALEKW	SRX3077393	NCBI Sequence Read Archive	SRP114822	http://identifiers.org/ncbi/insdc.sra:SRP114822	DNA sequence processing	AMMBI_A16S_zotus_table_Silvav132_datarelease_20032018.txt	figshare	doi:10.6084/m9.figshare.5808864.v3	https://doi.org/10.6084/m9.figshare.5808864.v3	Archaea
102.100.100/22009	DNA sequence generation	MiSeq	Illumina	A16S_ALEKW	102.100.100/22009_A16S_ALEKW	SRX3077734	NCBI Sequence Read Archive	SRP114822	http://identifiers.org/ncbi/insdc.sra:SRP114822	DNA sequence processing	AMMBI_A16S_zotus_table_Silvav132_datarelease_20032018.txt	figshare	doi:10.6084/m9.figshare.5808864.v3	https://doi.org/10.6084/m9.figshare.5808864.v3	Archaea
102.100.100/22009	DNA sequence generation	MiSeq	Illumina	A16S_ARVTL	102.100.100/22009_A16S_ARVTL	SRX3077737	NCBI Sequence Read Archive	SRP114822	http://identifiers.org/ncbi/insdc.sra:SRP114822	DNA sequence processing	AMMBI_A16S_zotus_table_Silvav132_datarelease_20032018.txt	figshare	doi:10.6084/m9.figshare.5808864.v3	https://doi.org/10.6084/m9.figshare.5808864.v3	Archaea
102.100.100/22010	DNA sequence generation	MiSeq	Illumina	A16S_ALEKW	102.100.100/22010_A16S_ALEKW	SRX3077739	NCBI Sequence Read Archive	SRP114822	http://identifiers.org/ncbi/insdc.sra:SRP114822	DNA sequence processing	AMMBI_A16S_zotus_table_Silvav132_datarelease_20032018.txt	figshare	doi:10.6084/m9.figshare.5808864.v3	https://doi.org/10.6084/m9.figshare.5808864.v3	Archaea
102.100.100/22010	DNA sequence generation	MiSeq	Illumina	A16S_ARVTL	102.100.100/22010_A16S_ARVTL	SRX3077738	NCBI Sequence Read Archive	SRP114822	http://identifiers.org/ncbi/insdc.sra:SRP114822	DNA sequence processing	AMMBI_A16S_zotus_table_Silvav132_datarelease_20032018.txt	figshare	doi:10.6084/m9.figshare.5808864.v3	https://doi.org/10.6084/m9.figshare.5808864.v3	Archaea
102.100.100/22011	DNA sequence generation	MiSeq	Illumina	A16S_ALEKW	102.100.100/22011_A16S_ALEKW	SRX3077552	NCBI Sequence Read Archive	SRP114822	http://identifiers.org/ncbi/insdc.sra:SRP114822	DNA sequence processing	AMMBI_A16S_zotus_table_Silvav132_datarelease_20032018.txt	figshare	doi:10.6084/m9.figshare.5808864.v3	https://doi.org/10.6084/m9.figshare.5808864.v3	Archaea
102.100.100/22011	DNA sequence generation	MiSeq	Illumina	A16S_ARVTL	102.100.100/22011_A16S_ARVTL	SRX3077555	NCBI Sequence Read Archive	SRP114822	http://identifiers.org/ncbi/insdc.sra:SRP114822	DNA sequence processing	AMMBI_A16S_zotus_table_Silvav132_datarelease_20032018.txt	figshare	doi:10.6084/m9.figshare.5808864.v3	https://doi.org/10.6084/m9.figshare.5808864.v3	Archaea
102.100.100/22012	DNA sequence generation	MiSeq	Illumina	A16S_ALEKW	102.100.100/22012_A16S_ALEKW	SRX3077548	NCBI Sequence Read Archive	SRP114822	http://identifiers.org/ncbi/insdc.sra:SRP114822	DNA sequence processing	AMMBI_A16S_zotus_table_Silvav132_datarelease_20032018.txt	figshare	doi:10.6084/m9.figshare.5808864.v3	https://doi.org/10.6084/m9.figshare.5808864.v3	Archaea
102.100.100/22012	DNA sequence generation	MiSeq	Illumina	A16S_ARVTL	102.100.100/22012_A16S_ARVTL	SRX3077551	NCBI Sequence Read Archive	SRP114822	http://identifiers.org/ncbi/insdc.sra:SRP114822	DNA sequence processing	AMMBI_A16S_zotus_table_Silvav132_datarelease_20032018.txt	figshare	doi:10.6084/m9.figshare.5808864.v3	https://doi.org/10.6084/m9.figshare.5808864.v3	Archaea
102.100.100/22013	DNA sequence generation	MiSeq	Illumina	A16S_ALEKW	102.100.100/22013_A16S_ALEKW	SRX3077667	NCBI Sequence Read Archive	SRP114822	http://identifiers.org/ncbi/insdc.sra:SRP114822	DNA sequence processing	AMMBI_A16S_zotus_table_Silvav132_datarelease_20032018.txt	figshare	doi:10.6084/m9.figshare.5808864.v3	https://doi.org/10.6084/m9.figshare.5808864.v3	Archaea
102.100.100/22013	DNA sequence generation	MiSeq	Illumina	A16S_ARVTL	102.100.100/22013_A16S_ARVTL	SRX3077668	NCBI Sequence Read Archive	SRP114822	http://identifiers.org/ncbi/insdc.sra:SRP114822	DNA sequence processing	AMMBI_A16S_zotus_table_Silvav132_datarelease_20032018.txt	figshare	doi:10.6084/m9.figshare.5808864.v3	https://doi.org/10.6084/m9.figshare.5808864.v3	Archaea
102.100.100/22014	DNA sequence generation	MiSeq	Illumina	A16S_ALEKW	102.100.100/22014_A16S_ALEKW	SRX3077663	NCBI Sequence Read Archive	SRP114822	http://identifiers.org/ncbi/insdc.sra:SRP114822	DNA sequence processing	AMMBI_A16S_zotus_table_Silvav132_datarelease_20032018.txt	figshare	doi:10.6084/m9.figshare.5808864.v3	https://doi.org/10.6084/m9.figshare.5808864.v3	Archaea
102.100.100/22014	DNA sequence generation	MiSeq	Illumina	A16S_ARVTL	102.100.100/22014_A16S_ARVTL	SRX3077664	NCBI Sequence Read Archive	SRP114822	http://identifiers.org/ncbi/insdc.sra:SRP114822	DNA sequence processing	AMMBI_A16S_zotus_table_Silvav132_datarelease_20032018.txt	figshare	doi:10.6084/m9.figshare.5808864.v3	https://doi.org/10.6084/m9.figshare.5808864.v3	Archaea
102.100.100/22015	DNA sequence generation	MiSeq	Illumina	A16S_ALEKW	102.100.100/22015_A16S_ALEKW	SRX3077671	NCBI Sequence Read Archive	SRP114822	http://identifiers.org/ncbi/insdc.sra:SRP114822	DNA sequence processing	AMMBI_A16S_zotus_table_Silvav132_datarelease_20032018.txt	figshare	doi:10.6084/m9.figshare.5808864.v3	https://doi.org/10.6084/m9.figshare.5808864.v3	Archaea
102.100.100/22015	DNA sequence generation	MiSeq	Illumina	A16S_ARVTL	102.100.100/22015_A16S_ARVTL	SRX3077672	NCBI Sequence Read Archive	SRP114822	http://identifiers.org/ncbi/insdc.sra:SRP114822	DNA sequence processing	AMMBI_A16S_zotus_table_Silvav132_datarelease_20032018.txt	figshare	doi:10.6084/m9.figshare.5808864.v3	https://doi.org/10.6084/m9.figshare.5808864.v3	Archaea
102.100.100/22016	DNA sequence generation	MiSeq	Illumina	A16S_ALEKW	102.100.100/22016_A16S_ALEKW	SRX3077310	NCBI Sequence Read Archive	SRP114822	http://identifiers.org/ncbi/insdc.sra:SRP114822	DNA sequence processing	AMMBI_A16S_zotus_table_Silvav132_datarelease_20032018.txt	figshare	doi:10.6084/m9.figshare.5808864.v3	https://doi.org/10.6084/m9.figshare.5808864.v3	Archaea
102.100.100/22016	DNA sequence generation	MiSeq	Illumina	A16S_ARVTL	102.100.100/22016_A16S_ARVTL	SRX3077309	NCBI Sequence Read Archive	SRP114822	http://identifiers.org/ncbi/insdc.sra:SRP114822	DNA sequence processing	AMMBI_A16S_zotus_table_Silvav132_datarelease_20032018.txt	figshare	doi:10.6084/m9.figshare.5808864.v3	https://doi.org/10.6084/m9.figshare.5808864.v3	Archaea
102.100.100/22017	DNA sequence generation	MiSeq	Illumina	A16S_ARVTL	102.100.100/22017_A16S_ARVTL	SRX3077313	NCBI Sequence Read Archive	SRP114822	http://identifiers.org/ncbi/insdc.sra:SRP114822	DNA sequence processing	AMMBI_A16S_zotus_table_Silvav132_datarelease_20032018.txt	figshare	doi:10.6084/m9.figshare.5808864.v3	https://doi.org/10.6084/m9.figshare.5808864.v3	Archaea
102.100.100/22017	DNA sequence generation	MiSeq	Illumina	A16S_ALEKW	102.100.100/22017_A16S_ALEKW	SRX3077314	NCBI Sequence Read Archive	SRP114822	http://identifiers.org/ncbi/insdc.sra:SRP114822	DNA sequence processing	AMMBI_A16S_zotus_table_Silvav132_datarelease_20032018.txt	figshare	doi:10.6084/m9.figshare.5808864.v3	https://doi.org/10.6084/m9.figshare.5808864.v3	Archaea
102.100.100/22018	DNA sequence generation	MiSeq	Illumina	A16S_ALEKW	102.100.100/22018_A16S_ALEKW	SRX3077481	NCBI Sequence Read Archive	SRP114822	http://identifiers.org/ncbi/insdc.sra:SRP114822	DNA sequence processing	AMMBI_A16S_zotus_table_Silvav132_datarelease_20032018.txt	figshare	doi:10.6084/m9.figshare.5808864.v3	https://doi.org/10.6084/m9.figshare.5808864.v3	Archaea
102.100.100/22018	DNA sequence generation	MiSeq	Illumina	A16S_ARVTL	102.100.100/22018_A16S_ARVTL	SRX3077475	NCBI Sequence Read Archive	SRP114822	http://identifiers.org/ncbi/insdc.sra:SRP114822	DNA sequence processing	AMMBI_A16S_zotus_table_Silvav132_datarelease_20032018.txt	figshare	doi:10.6084/m9.figshare.5808864.v3	https://doi.org/10.6084/m9.figshare.5808864.v3	Archaea
102.100.100/22019	DNA sequence generation	MiSeq	Illumina	A16S_ARVTL	102.100.100/22019_A16S_ARVTL	SRX3077470	NCBI Sequence Read Archive	SRP114822	http://identifiers.org/ncbi/insdc.sra:SRP114822	DNA sequence processing	AMMBI_A16S_zotus_table_Silvav132_datarelease_20032018.txt	figshare	doi:10.6084/m9.figshare.5808864.v3	https://doi.org/10.6084/m9.figshare.5808864.v3	Archaea
102.100.100/22019	DNA sequence generation	MiSeq	Illumina	A16S_ALEKW	102.100.100/22019_A16S_ALEKW	SRX3077469	NCBI Sequence Read Archive	SRP114822	http://identifiers.org/ncbi/insdc.sra:SRP114822	DNA sequence processing	AMMBI_A16S_zotus_table_Silvav132_datarelease_20032018.txt	figshare	doi:10.6084/m9.figshare.5808864.v3	https://doi.org/10.6084/m9.figshare.5808864.v3	Archaea
102.100.100/22020	DNA sequence generation	MiSeq	Illumina	A16S_ALEKW	102.100.100/22020_A16S_ALEKW	SRX3077621	NCBI Sequence Read Archive	SRP114822	http://identifiers.org/ncbi/insdc.sra:SRP114822	DNA sequence processing	AMMBI_A16S_zotus_table_Silvav132_datarelease_20032018.txt	figshare	doi:10.6084/m9.figshare.5808864.v3	https://doi.org/10.6084/m9.figshare.5808864.v3	Archaea
102.100.100/22020	DNA sequence generation	MiSeq	Illumina	A16S_ARVTL	102.100.100/22020_A16S_ARVTL	SRX3077614	NCBI Sequence Read Archive	SRP114822	http://identifiers.org/ncbi/insdc.sra:SRP114822	DNA sequence processing	AMMBI_A16S_zotus_table_Silvav132_datarelease_20032018.txt	figshare	doi:10.6084/m9.figshare.5808864.v3	https://doi.org/10.6084/m9.figshare.5808864.v3	Archaea
102.100.100/22021	DNA sequence generation	MiSeq	Illumina	A16S_ALEKW	102.100.100/22021_A16S_ALEKW	SRX3077616	NCBI Sequence Read Archive	SRP114822	http://identifiers.org/ncbi/insdc.sra:SRP114822	DNA sequence processing	AMMBI_A16S_zotus_table_Silvav132_datarelease_20032018.txt	figshare	doi:10.6084/m9.figshare.5808864.v3	https://doi.org/10.6084/m9.figshare.5808864.v3	Archaea
102.100.100/22021	DNA sequence generation	MiSeq	Illumina	A16S_ARVTL	102.100.100/22021_A16S_ARVTL	SRX3077615	NCBI Sequence Read Archive	SRP114822	http://identifiers.org/ncbi/insdc.sra:SRP114822	DNA sequence processing	AMMBI_A16S_zotus_table_Silvav132_datarelease_20032018.txt	figshare	doi:10.6084/m9.figshare.5808864.v3	https://doi.org/10.6084/m9.figshare.5808864.v3	Archaea
102.100.100/27000	DNA sequence generation	MiSeq	Illumina	A16S_AHWU6	102.100.100/27000_A16S_AHWU6	SRX3561642	NCBI Sequence Read Archive	SRP114822	http://identifiers.org/ncbi/insdc.sra:SRP114822	DNA sequence processing	AMMBI_A16S_zotus_table_Silvav132_datarelease_20032018.txt	figshare	doi:10.6084/m9.figshare.5808864.v3	https://doi.org/10.6084/m9.figshare.5808864.v3	Archaea
102.100.100/27001	DNA sequence generation	MiSeq	Illumina	A16S_AHWU6	102.100.100/27001_A16S_AHWU6	SRX3561640	NCBI Sequence Read Archive	SRP114822	http://identifiers.org/ncbi/insdc.sra:SRP114822	DNA sequence processing	AMMBI_A16S_zotus_table_Silvav132_datarelease_20032018.txt	figshare	doi:10.6084/m9.figshare.5808864.v3	https://doi.org/10.6084/m9.figshare.5808864.v3	Archaea
102.100.100/27002	DNA sequence generation	MiSeq	Illumina	A16S_AHWU6	102.100.100/27002_A16S_AHWU6	SRX3561646	NCBI Sequence Read Archive	SRP114822	http://identifiers.org/ncbi/insdc.sra:SRP114822	DNA sequence processing	AMMBI_A16S_zotus_table_Silvav132_datarelease_20032018.txt	figshare	doi:10.6084/m9.figshare.5808864.v3	https://doi.org/10.6084/m9.figshare.5808864.v3	Archaea
102.100.100/27003	DNA sequence generation	MiSeq	Illumina	A16S_AHWU6	102.100.100/27003_A16S_AHWU6	SRX3561644	NCBI Sequence Read Archive	SRP114822	http://identifiers.org/ncbi/insdc.sra:SRP114822	DNA sequence processing	AMMBI_A16S_zotus_table_Silvav132_datarelease_20032018.txt	figshare	doi:10.6084/m9.figshare.5808864.v3	https://doi.org/10.6084/m9.figshare.5808864.v3	Archaea
102.100.100/27004	DNA sequence generation	MiSeq	Illumina	A16S_AHWU6	102.100.100/27004_A16S_AHWU6	SRX3561648	NCBI Sequence Read Archive	SRP114822	http://identifiers.org/ncbi/insdc.sra:SRP114822	DNA sequence processing	AMMBI_A16S_zotus_table_Silvav132_datarelease_20032018.txt	figshare	doi:10.6084/m9.figshare.5808864.v3	https://doi.org/10.6084/m9.figshare.5808864.v3	Archaea
102.100.100/27005	DNA sequence generation	MiSeq	Illumina	A16S_AHWU6	102.100.100/27005_A16S_AHWU6	SRX3561493	NCBI Sequence Read Archive	SRP114822	http://identifiers.org/ncbi/insdc.sra:SRP114822	DNA sequence processing	AMMBI_A16S_zotus_table_Silvav132_datarelease_20032018.txt	figshare	doi:10.6084/m9.figshare.5808864.v3	https://doi.org/10.6084/m9.figshare.5808864.v3	Archaea
102.100.100/27006	DNA sequence generation	MiSeq	Illumina	A16S_AHWU6	102.100.100/27006_A16S_AHWU6	SRX3561491	NCBI Sequence Read Archive	SRP114822	http://identifiers.org/ncbi/insdc.sra:SRP114822	DNA sequence processing	AMMBI_A16S_zotus_table_Silvav132_datarelease_20032018.txt	figshare	doi:10.6084/m9.figshare.5808864.v3	https://doi.org/10.6084/m9.figshare.5808864.v3	Archaea
102.100.100/27007	DNA sequence generation	MiSeq	Illumina	A16S_AHWU6	102.100.100/27007_A16S_AHWU6	SRX3561489	NCBI Sequence Read Archive	SRP114822	http://identifiers.org/ncbi/insdc.sra:SRP114822	DNA sequence processing	AMMBI_A16S_zotus_table_Silvav132_datarelease_20032018.txt	figshare	doi:10.6084/m9.figshare.5808864.v3	https://doi.org/10.6084/m9.figshare.5808864.v3	Archaea
102.100.100/27008	DNA sequence generation	MiSeq	Illumina	A16S_AHWU6	102.100.100/27008_A16S_AHWU6	SRX3561487	NCBI Sequence Read Archive	SRP114822	http://identifiers.org/ncbi/insdc.sra:SRP114822	DNA sequence processing	AMMBI_A16S_zotus_table_Silvav132_datarelease_20032018.txt	figshare	doi:10.6084/m9.figshare.5808864.v3	https://doi.org/10.6084/m9.figshare.5808864.v3	Archaea
102.100.100/27009	DNA sequence generation	MiSeq	Illumina	A16S_AHWU6	102.100.100/27009_A16S_AHWU6	SRX3561495	NCBI Sequence Read Archive	SRP114822	http://identifiers.org/ncbi/insdc.sra:SRP114822	DNA sequence processing	AMMBI_A16S_zotus_table_Silvav132_datarelease_20032018.txt	figshare	doi:10.6084/m9.figshare.5808864.v3	https://doi.org/10.6084/m9.figshare.5808864.v3	Archaea
102.100.100/27010	DNA sequence generation	MiSeq	Illumina	A16S_AHWU6	102.100.100/27010_A16S_AHWU6	SRX3561857	NCBI Sequence Read Archive	SRP114822	http://identifiers.org/ncbi/insdc.sra:SRP114822	DNA sequence processing	AMMBI_A16S_zotus_table_Silvav132_datarelease_20032018.txt	figshare	doi:10.6084/m9.figshare.5808864.v3	https://doi.org/10.6084/m9.figshare.5808864.v3	Archaea
102.100.100/27011	DNA sequence generation	MiSeq	Illumina	A16S_AHWU6	102.100.100/27011_A16S_AHWU6	SRX3561855	NCBI Sequence Read Archive	SRP114822	http://identifiers.org/ncbi/insdc.sra:SRP114822	DNA sequence processing	AMMBI_A16S_zotus_table_Silvav132_datarelease_20032018.txt	figshare	doi:10.6084/m9.figshare.5808864.v3	https://doi.org/10.6084/m9.figshare.5808864.v3	Archaea
102.100.100/27012	DNA sequence generation	MiSeq	Illumina	A16S_AHWU6	102.100.100/27012_A16S_AHWU6	SRX3561861	NCBI Sequence Read Archive	SRP114822	http://identifiers.org/ncbi/insdc.sra:SRP114822	DNA sequence processing	AMMBI_A16S_zotus_table_Silvav132_datarelease_20032018.txt	figshare	doi:10.6084/m9.figshare.5808864.v3	https://doi.org/10.6084/m9.figshare.5808864.v3	Archaea
102.100.100/27013	DNA sequence generation	MiSeq	Illumina	A16S_AHWU6	102.100.100/27013_A16S_AHWU6	SRX3561859	NCBI Sequence Read Archive	SRP114822	http://identifiers.org/ncbi/insdc.sra:SRP114822	DNA sequence processing	AMMBI_A16S_zotus_table_Silvav132_datarelease_20032018.txt	figshare	doi:10.6084/m9.figshare.5808864.v3	https://doi.org/10.6084/m9.figshare.5808864.v3	Archaea
102.100.100/27014	DNA sequence generation	MiSeq	Illumina	A16S_AHWU6	102.100.100/27014_A16S_AHWU6	SRX3561853	NCBI Sequence Read Archive	SRP114822	http://identifiers.org/ncbi/insdc.sra:SRP114822	DNA sequence processing	AMMBI_A16S_zotus_table_Silvav132_datarelease_20032018.txt	figshare	doi:10.6084/m9.figshare.5808864.v3	https://doi.org/10.6084/m9.figshare.5808864.v3	Archaea
102.100.100/27015	DNA sequence generation	MiSeq	Illumina	A16S_AHWU6	102.100.100/27015_A16S_AHWU6	SRX3561709	NCBI Sequence Read Archive	SRP114822	http://identifiers.org/ncbi/insdc.sra:SRP114822	DNA sequence processing	AMMBI_A16S_zotus_table_Silvav132_datarelease_20032018.txt	figshare	doi:10.6084/m9.figshare.5808864.v3	https://doi.org/10.6084/m9.figshare.5808864.v3	Archaea
102.100.100/27016	DNA sequence generation	MiSeq	Illumina	A16S_AHWU6	102.100.100/27016_A16S_AHWU6	SRX3561711	NCBI Sequence Read Archive	SRP114822	http://identifiers.org/ncbi/insdc.sra:SRP114822	DNA sequence processing	AMMBI_A16S_zotus_table_Silvav132_datarelease_20032018.txt	figshare	doi:10.6084/m9.figshare.5808864.v3	https://doi.org/10.6084/m9.figshare.5808864.v3	Archaea
102.100.100/27017	DNA sequence generation	MiSeq	Illumina	A16S_AHWU6	102.100.100/27017_A16S_AHWU6	SRX3561713	NCBI Sequence Read Archive	SRP114822	http://identifiers.org/ncbi/insdc.sra:SRP114822	DNA sequence processing	AMMBI_A16S_zotus_table_Silvav132_datarelease_20032018.txt	figshare	doi:10.6084/m9.figshare.5808864.v3	https://doi.org/10.6084/m9.figshare.5808864.v3	Archaea
102.100.100/27018	DNA sequence generation	MiSeq	Illumina	A16S_AHWU6	102.100.100/27018_A16S_AHWU6	SRX3561715	NCBI Sequence Read Archive	SRP114822	http://identifiers.org/ncbi/insdc.sra:SRP114822	DNA sequence processing	AMMBI_A16S_zotus_table_Silvav132_datarelease_20032018.txt	figshare	doi:10.6084/m9.figshare.5808864.v3	https://doi.org/10.6084/m9.figshare.5808864.v3	Archaea
102.100.100/27019	DNA sequence generation	MiSeq	Illumina	A16S_AHWU6	102.100.100/27019_A16S_AHWU6	SRX3561707	NCBI Sequence Read Archive	SRP114822	http://identifiers.org/ncbi/insdc.sra:SRP114822	DNA sequence processing	AMMBI_A16S_zotus_table_Silvav132_datarelease_20032018.txt	figshare	doi:10.6084/m9.figshare.5808864.v3	https://doi.org/10.6084/m9.figshare.5808864.v3	Archaea
102.100.100/27020	DNA sequence generation	MiSeq	Illumina	A16S_AHWU6	102.100.100/27020_A16S_AHWU6	SRX3561556	NCBI Sequence Read Archive	SRP114822	http://identifiers.org/ncbi/insdc.sra:SRP114822	DNA sequence processing	AMMBI_A16S_zotus_table_Silvav132_datarelease_20032018.txt	figshare	doi:10.6084/m9.figshare.5808864.v3	https://doi.org/10.6084/m9.figshare.5808864.v3	Archaea
102.100.100/27021	DNA sequence generation	MiSeq	Illumina	A16S_AHWU6	102.100.100/27021_A16S_AHWU6	SRX3561558	NCBI Sequence Read Archive	SRP114822	http://identifiers.org/ncbi/insdc.sra:SRP114822	DNA sequence processing	AMMBI_A16S_zotus_table_Silvav132_datarelease_20032018.txt	figshare	doi:10.6084/m9.figshare.5808864.v3	https://doi.org/10.6084/m9.figshare.5808864.v3	Archaea
102.100.100/27022	DNA sequence generation	MiSeq	Illumina	A16S_AHWU6	102.100.100/27022_A16S_AHWU6	SRX3561552	NCBI Sequence Read Archive	SRP114822	http://identifiers.org/ncbi/insdc.sra:SRP114822	DNA sequence processing	AMMBI_A16S_zotus_table_Silvav132_datarelease_20032018.txt	figshare	doi:10.6084/m9.figshare.5808864.v3	https://doi.org/10.6084/m9.figshare.5808864.v3	Archaea
102.100.100/27023	DNA sequence generation	MiSeq	Illumina	A16S_AHWU6	102.100.100/27023_A16S_AHWU6	SRX3561554	NCBI Sequence Read Archive	SRP114822	http://identifiers.org/ncbi/insdc.sra:SRP114822	DNA sequence processing	AMMBI_A16S_zotus_table_Silvav132_datarelease_20032018.txt	figshare	doi:10.6084/m9.figshare.5808864.v3	https://doi.org/10.6084/m9.figshare.5808864.v3	Archaea
102.100.100/27024	DNA sequence generation	MiSeq	Illumina	A16S_AHWU6	102.100.100/27024_A16S_AHWU6	SRX3561549	NCBI Sequence Read Archive	SRP114822	http://identifiers.org/ncbi/insdc.sra:SRP114822	DNA sequence processing	AMMBI_A16S_zotus_table_Silvav132_datarelease_20032018.txt	figshare	doi:10.6084/m9.figshare.5808864.v3	https://doi.org/10.6084/m9.figshare.5808864.v3	Archaea
102.100.100/27025	DNA sequence generation	MiSeq	Illumina	A16S_AHWU6	102.100.100/27025_A16S_AHWU6	SRX3561584	NCBI Sequence Read Archive	SRP114822	http://identifiers.org/ncbi/insdc.sra:SRP114822	DNA sequence processing	AMMBI_A16S_zotus_table_Silvav132_datarelease_20032018.txt	figshare	doi:10.6084/m9.figshare.5808864.v3	https://doi.org/10.6084/m9.figshare.5808864.v3	Archaea
102.100.100/27026	DNA sequence generation	MiSeq	Illumina	A16S_AHWU6	102.100.100/27026_A16S_AHWU6	SRX3561582	NCBI Sequence Read Archive	SRP114822	http://identifiers.org/ncbi/insdc.sra:SRP114822	DNA sequence processing	AMMBI_A16S_zotus_table_Silvav132_datarelease_20032018.txt	figshare	doi:10.6084/m9.figshare.5808864.v3	https://doi.org/10.6084/m9.figshare.5808864.v3	Archaea
102.100.100/27027	DNA sequence generation	MiSeq	Illumina	A16S_AHWU6	102.100.100/27027_A16S_AHWU6	SRX3561851	NCBI Sequence Read Archive	SRP114822	http://identifiers.org/ncbi/insdc.sra:SRP114822	DNA sequence processing	AMMBI_A16S_zotus_table_Silvav132_datarelease_20032018.txt	figshare	doi:10.6084/m9.figshare.5808864.v3	https://doi.org/10.6084/m9.figshare.5808864.v3	Archaea
102.100.100/27028	DNA sequence generation	MiSeq	Illumina	A16S_AHWU6	102.100.100/27028_A16S_AHWU6	SRX3561586	NCBI Sequence Read Archive	SRP114822	http://identifiers.org/ncbi/insdc.sra:SRP114822	DNA sequence processing	AMMBI_A16S_zotus_table_Silvav132_datarelease_20032018.txt	figshare	doi:10.6084/m9.figshare.5808864.v3	https://doi.org/10.6084/m9.figshare.5808864.v3	Archaea
102.100.100/27029	DNA sequence generation	MiSeq	Illumina	A16S_AHWU6	102.100.100/27029_A16S_AHWU6	SRX3561605	NCBI Sequence Read Archive	SRP114822	http://identifiers.org/ncbi/insdc.sra:SRP114822	DNA sequence processing	AMMBI_A16S_zotus_table_Silvav132_datarelease_20032018.txt	figshare	doi:10.6084/m9.figshare.5808864.v3	https://doi.org/10.6084/m9.figshare.5808864.v3	Archaea
102.100.100/27030	DNA sequence generation	MiSeq	Illumina	A16S_AHWU6	102.100.100/27030_A16S_AHWU6	SRX3561767	NCBI Sequence Read Archive	SRP114822	http://identifiers.org/ncbi/insdc.sra:SRP114822	DNA sequence processing	AMMBI_A16S_zotus_table_Silvav132_datarelease_20032018.txt	figshare	doi:10.6084/m9.figshare.5808864.v3	https://doi.org/10.6084/m9.figshare.5808864.v3	Archaea
102.100.100/27031	DNA sequence generation	MiSeq	Illumina	A16S_AHWU6	102.100.100/27031_A16S_AHWU6	SRX3561765	NCBI Sequence Read Archive	SRP114822	http://identifiers.org/ncbi/insdc.sra:SRP114822	DNA sequence processing	AMMBI_A16S_zotus_table_Silvav132_datarelease_20032018.txt	figshare	doi:10.6084/m9.figshare.5808864.v3	https://doi.org/10.6084/m9.figshare.5808864.v3	Archaea
102.100.100/27032	DNA sequence generation	MiSeq	Illumina	A16S_AHWU6	102.100.100/27032_A16S_AHWU6	SRX3561763	NCBI Sequence Read Archive	SRP114822	http://identifiers.org/ncbi/insdc.sra:SRP114822	DNA sequence processing	AMMBI_A16S_zotus_table_Silvav132_datarelease_20032018.txt	figshare	doi:10.6084/m9.figshare.5808864.v3	https://doi.org/10.6084/m9.figshare.5808864.v3	Archaea
102.100.100/27033	DNA sequence generation	MiSeq	Illumina	A16S_AHWU6	102.100.100/27033_A16S_AHWU6	SRX3561761	NCBI Sequence Read Archive	SRP114822	http://identifiers.org/ncbi/insdc.sra:SRP114822	DNA sequence processing	AMMBI_A16S_zotus_table_Silvav132_datarelease_20032018.txt	figshare	doi:10.6084/m9.figshare.5808864.v3	https://doi.org/10.6084/m9.figshare.5808864.v3	Archaea
102.100.100/27034	DNA sequence generation	MiSeq	Illumina	A16S_AHWU6	102.100.100/27034_A16S_AHWU6	SRX3561779	NCBI Sequence Read Archive	SRP114822	http://identifiers.org/ncbi/insdc.sra:SRP114822	DNA sequence processing	AMMBI_A16S_zotus_table_Silvav132_datarelease_20032018.txt	figshare	doi:10.6084/m9.figshare.5808864.v3	https://doi.org/10.6084/m9.figshare.5808864.v3	Archaea
102.100.100/27035	DNA sequence generation	MiSeq	Illumina	A16S_AHWU6	102.100.100/27035_A16S_AHWU6	SRX3561615	NCBI Sequence Read Archive	SRP114822	http://identifiers.org/ncbi/insdc.sra:SRP114822	DNA sequence processing	AMMBI_A16S_zotus_table_Silvav132_datarelease_20032018.txt	figshare	doi:10.6084/m9.figshare.5808864.v3	https://doi.org/10.6084/m9.figshare.5808864.v3	Archaea
102.100.100/27036	DNA sequence generation	MiSeq	Illumina	A16S_AHWU6	102.100.100/27036_A16S_AHWU6	SRX3561617	NCBI Sequence Read Archive	SRP114822	http://identifiers.org/ncbi/insdc.sra:SRP114822	DNA sequence processing	AMMBI_A16S_zotus_table_Silvav132_datarelease_20032018.txt	figshare	doi:10.6084/m9.figshare.5808864.v3	https://doi.org/10.6084/m9.figshare.5808864.v3	Archaea
102.100.100/27037	DNA sequence generation	MiSeq	Illumina	A16S_AHWU6	102.100.100/27037_A16S_AHWU6	SRX3561962	NCBI Sequence Read Archive	SRP114822	http://identifiers.org/ncbi/insdc.sra:SRP114822	DNA sequence processing	AMMBI_A16S_zotus_table_Silvav132_datarelease_20032018.txt	figshare	doi:10.6084/m9.figshare.5808864.v3	https://doi.org/10.6084/m9.figshare.5808864.v3	Archaea
102.100.100/27038	DNA sequence generation	MiSeq	Illumina	A16S_AHWU6	102.100.100/27038_A16S_AHWU6	SRX3561613	NCBI Sequence Read Archive	SRP114822	http://identifiers.org/ncbi/insdc.sra:SRP114822	DNA sequence processing	AMMBI_A16S_zotus_table_Silvav132_datarelease_20032018.txt	figshare	doi:10.6084/m9.figshare.5808864.v3	https://doi.org/10.6084/m9.figshare.5808864.v3	Archaea
102.100.100/27039	DNA sequence generation	MiSeq	Illumina	A16S_AHWU6	102.100.100/27039_A16S_AHWU6	SRX3561910	NCBI Sequence Read Archive	SRP114822	http://identifiers.org/ncbi/insdc.sra:SRP114822	DNA sequence processing	AMMBI_A16S_zotus_table_Silvav132_datarelease_20032018.txt	figshare	doi:10.6084/m9.figshare.5808864.v3	https://doi.org/10.6084/m9.figshare.5808864.v3	Archaea
102.100.100/27040	DNA sequence generation	MiSeq	Illumina	A16S_AHWU6	102.100.100/27040_A16S_AHWU6	SRX3561548	NCBI Sequence Read Archive	SRP114822	http://identifiers.org/ncbi/insdc.sra:SRP114822	DNA sequence processing	AMMBI_A16S_zotus_table_Silvav132_datarelease_20032018.txt	figshare	doi:10.6084/m9.figshare.5808864.v3	https://doi.org/10.6084/m9.figshare.5808864.v3	Archaea
102.100.100/27041	DNA sequence generation	MiSeq	Illumina	A16S_AHWU6	102.100.100/27041_A16S_AHWU6	SRX3561691	NCBI Sequence Read Archive	SRP114822	http://identifiers.org/ncbi/insdc.sra:SRP114822	DNA sequence processing	AMMBI_A16S_zotus_table_Silvav132_datarelease_20032018.txt	figshare	doi:10.6084/m9.figshare.5808864.v3	https://doi.org/10.6084/m9.figshare.5808864.v3	Archaea
102.100.100/27042	DNA sequence generation	MiSeq	Illumina	A16S_AHWEH	102.100.100/27042_A16S_AHWEH	SRX3561561	NCBI Sequence Read Archive	SRP114822	http://identifiers.org/ncbi/insdc.sra:SRP114822	DNA sequence processing	AMMBI_A16S_zotus_table_Silvav132_datarelease_20032018.txt	figshare	doi:10.6084/m9.figshare.5808864.v3	https://doi.org/10.6084/m9.figshare.5808864.v3	Archaea
102.100.100/27043	DNA sequence generation	MiSeq	Illumina	A16S_AHWEH	102.100.100/27043_A16S_AHWEH	SRX3561563	NCBI Sequence Read Archive	SRP114822	http://identifiers.org/ncbi/insdc.sra:SRP114822	DNA sequence processing	AMMBI_A16S_zotus_table_Silvav132_datarelease_20032018.txt	figshare	doi:10.6084/m9.figshare.5808864.v3	https://doi.org/10.6084/m9.figshare.5808864.v3	Archaea
102.100.100/27044	DNA sequence generation	MiSeq	Illumina	A16S_AHWEH	102.100.100/27044_A16S_AHWEH	SRX3561535	NCBI Sequence Read Archive	SRP114822	http://identifiers.org/ncbi/insdc.sra:SRP114822	DNA sequence processing	AMMBI_A16S_zotus_table_Silvav132_datarelease_20032018.txt	figshare	doi:10.6084/m9.figshare.5808864.v3	https://doi.org/10.6084/m9.figshare.5808864.v3	Archaea
102.100.100/27045	DNA sequence generation	MiSeq	Illumina	A16S_AHWEH	102.100.100/27045_A16S_AHWEH	SRX3561744	NCBI Sequence Read Archive	SRP114822	http://identifiers.org/ncbi/insdc.sra:SRP114822	DNA sequence processing	AMMBI_A16S_zotus_table_Silvav132_datarelease_20032018.txt	figshare	doi:10.6084/m9.figshare.5808864.v3	https://doi.org/10.6084/m9.figshare.5808864.v3	Archaea
102.100.100/27046	DNA sequence generation	MiSeq	Illumina	A16S_AHWEH	102.100.100/27046_A16S_AHWEH	SRX3561650	NCBI Sequence Read Archive	SRP114822	http://identifiers.org/ncbi/insdc.sra:SRP114822	DNA sequence processing	AMMBI_A16S_zotus_table_Silvav132_datarelease_20032018.txt	figshare	doi:10.6084/m9.figshare.5808864.v3	https://doi.org/10.6084/m9.figshare.5808864.v3	Archaea
102.100.100/27047	DNA sequence generation	MiSeq	Illumina	A16S_AHWEH	102.100.100/27047_A16S_AHWEH	SRX3561740	NCBI Sequence Read Archive	SRP114822	http://identifiers.org/ncbi/insdc.sra:SRP114822	DNA sequence processing	AMMBI_A16S_zotus_table_Silvav132_datarelease_20032018.txt	figshare	doi:10.6084/m9.figshare.5808864.v3	https://doi.org/10.6084/m9.figshare.5808864.v3	Archaea
102.100.100/27048	DNA sequence generation	MiSeq	Illumina	A16S_AHWEH	102.100.100/27048_A16S_AHWEH	SRX3561738	NCBI Sequence Read Archive	SRP114822	http://identifiers.org/ncbi/insdc.sra:SRP114822	DNA sequence processing	AMMBI_A16S_zotus_table_Silvav132_datarelease_20032018.txt	figshare	doi:10.6084/m9.figshare.5808864.v3	https://doi.org/10.6084/m9.figshare.5808864.v3	Archaea
102.100.100/27049	DNA sequence generation	MiSeq	Illumina	A16S_AHWEH	102.100.100/27049_A16S_AHWEH	SRX3561824	NCBI Sequence Read Archive	SRP114822	http://identifiers.org/ncbi/insdc.sra:SRP114822	DNA sequence processing	AMMBI_A16S_zotus_table_Silvav132_datarelease_20032018.txt	figshare	doi:10.6084/m9.figshare.5808864.v3	https://doi.org/10.6084/m9.figshare.5808864.v3	Archaea
102.100.100/27050	DNA sequence generation	MiSeq	Illumina	A16S_AHWEH	102.100.100/27050_A16S_AHWEH	SRX3561696	NCBI Sequence Read Archive	SRP114822	http://identifiers.org/ncbi/insdc.sra:SRP114822	DNA sequence processing	AMMBI_A16S_zotus_table_Silvav132_datarelease_20032018.txt	figshare	doi:10.6084/m9.figshare.5808864.v3	https://doi.org/10.6084/m9.figshare.5808864.v3	Archaea
102.100.100/27051	DNA sequence generation	MiSeq	Illumina	A16S_AHWEH	102.100.100/27051_A16S_AHWEH	SRX3561698	NCBI Sequence Read Archive	SRP114822	http://identifiers.org/ncbi/insdc.sra:SRP114822	DNA sequence processing	AMMBI_A16S_zotus_table_Silvav132_datarelease_20032018.txt	figshare	doi:10.6084/m9.figshare.5808864.v3	https://doi.org/10.6084/m9.figshare.5808864.v3	Archaea
102.100.100/27052	DNA sequence generation	MiSeq	Illumina	A16S_AHWEH	102.100.100/27052_A16S_AHWEH	SRX3561700	NCBI Sequence Read Archive	SRP114822	http://identifiers.org/ncbi/insdc.sra:SRP114822	DNA sequence processing	AMMBI_A16S_zotus_table_Silvav132_datarelease_20032018.txt	figshare	doi:10.6084/m9.figshare.5808864.v3	https://doi.org/10.6084/m9.figshare.5808864.v3	Archaea
102.100.100/27053	DNA sequence generation	MiSeq	Illumina	A16S_AHWEH	102.100.100/27053_A16S_AHWEH	SRX3561702	NCBI Sequence Read Archive	SRP114822	http://identifiers.org/ncbi/insdc.sra:SRP114822	DNA sequence processing	AMMBI_A16S_zotus_table_Silvav132_datarelease_20032018.txt	figshare	doi:10.6084/m9.figshare.5808864.v3	https://doi.org/10.6084/m9.figshare.5808864.v3	Archaea
102.100.100/27054	DNA sequence generation	MiSeq	Illumina	A16S_AHWEH	102.100.100/27054_A16S_AHWEH	SRX3561704	NCBI Sequence Read Archive	SRP114822	http://identifiers.org/ncbi/insdc.sra:SRP114822	DNA sequence processing	AMMBI_A16S_zotus_table_Silvav132_datarelease_20032018.txt	figshare	doi:10.6084/m9.figshare.5808864.v3	https://doi.org/10.6084/m9.figshare.5808864.v3	Archaea
102.100.100/27055	DNA sequence generation	MiSeq	Illumina	A16S_AHWEH	102.100.100/27055_A16S_AHWEH	SRX3561850	NCBI Sequence Read Archive	SRP114822	http://identifiers.org/ncbi/insdc.sra:SRP114822	DNA sequence processing	AMMBI_A16S_zotus_table_Silvav132_datarelease_20032018.txt	figshare	doi:10.6084/m9.figshare.5808864.v3	https://doi.org/10.6084/m9.figshare.5808864.v3	Archaea
102.100.100/27056	DNA sequence generation	MiSeq	Illumina	A16S_AHWEH	102.100.100/27056_A16S_AHWEH	SRX3561848	NCBI Sequence Read Archive	SRP114822	http://identifiers.org/ncbi/insdc.sra:SRP114822	DNA sequence processing	AMMBI_A16S_zotus_table_Silvav132_datarelease_20032018.txt	figshare	doi:10.6084/m9.figshare.5808864.v3	https://doi.org/10.6084/m9.figshare.5808864.v3	Archaea
102.100.100/27057	DNA sequence generation	MiSeq	Illumina	A16S_AHWEH	102.100.100/27057_A16S_AHWEH	SRX3561846	NCBI Sequence Read Archive	SRP114822	http://identifiers.org/ncbi/insdc.sra:SRP114822	DNA sequence processing	AMMBI_A16S_zotus_table_Silvav132_datarelease_20032018.txt	figshare	doi:10.6084/m9.figshare.5808864.v3	https://doi.org/10.6084/m9.figshare.5808864.v3	Archaea
102.100.100/27058	DNA sequence generation	MiSeq	Illumina	A16S_AHWEH	102.100.100/27058_A16S_AHWEH	SRX3561844	NCBI Sequence Read Archive	SRP114822	http://identifiers.org/ncbi/insdc.sra:SRP114822	DNA sequence processing	AMMBI_A16S_zotus_table_Silvav132_datarelease_20032018.txt	figshare	doi:10.6084/m9.figshare.5808864.v3	https://doi.org/10.6084/m9.figshare.5808864.v3	Archaea
102.100.100/27059	DNA sequence generation	MiSeq	Illumina	A16S_AHWEH	102.100.100/27059_A16S_AHWEH	SRX3561842	NCBI Sequence Read Archive	SRP114822	http://identifiers.org/ncbi/insdc.sra:SRP114822	DNA sequence processing	AMMBI_A16S_zotus_table_Silvav132_datarelease_20032018.txt	figshare	doi:10.6084/m9.figshare.5808864.v3	https://doi.org/10.6084/m9.figshare.5808864.v3	Archaea
102.100.100/27060	DNA sequence generation	MiSeq	Illumina	A16S_AHWEH	102.100.100/27060_A16S_AHWEH	SRX3561917	NCBI Sequence Read Archive	SRP114822	http://identifiers.org/ncbi/insdc.sra:SRP114822	DNA sequence processing	AMMBI_A16S_zotus_table_Silvav132_datarelease_20032018.txt	figshare	doi:10.6084/m9.figshare.5808864.v3	https://doi.org/10.6084/m9.figshare.5808864.v3	Archaea
102.100.100/27061	DNA sequence generation	MiSeq	Illumina	A16S_AHWEH	102.100.100/27061_A16S_AHWEH	SRX3561915	NCBI Sequence Read Archive	SRP114822	http://identifiers.org/ncbi/insdc.sra:SRP114822	DNA sequence processing	AMMBI_A16S_zotus_table_Silvav132_datarelease_20032018.txt	figshare	doi:10.6084/m9.figshare.5808864.v3	https://doi.org/10.6084/m9.figshare.5808864.v3	Archaea
102.100.100/27062	DNA sequence generation	MiSeq	Illumina	A16S_AHWEH	102.100.100/27062_A16S_AHWEH	SRX3561913	NCBI Sequence Read Archive	SRP114822	http://identifiers.org/ncbi/insdc.sra:SRP114822	DNA sequence processing	AMMBI_A16S_zotus_table_Silvav132_datarelease_20032018.txt	figshare	doi:10.6084/m9.figshare.5808864.v3	https://doi.org/10.6084/m9.figshare.5808864.v3	Archaea
102.100.100/27063	DNA sequence generation	MiSeq	Illumina	A16S_AHWEH	102.100.100/27063_A16S_AHWEH	SRX3561911	NCBI Sequence Read Archive	SRP114822	http://identifiers.org/ncbi/insdc.sra:SRP114822	DNA sequence processing	AMMBI_A16S_zotus_table_Silvav132_datarelease_20032018.txt	figshare	doi:10.6084/m9.figshare.5808864.v3	https://doi.org/10.6084/m9.figshare.5808864.v3	Archaea
102.100.100/27064	DNA sequence generation	MiSeq	Illumina	A16S_AHWEH	102.100.100/27064_A16S_AHWEH	SRX3561919	NCBI Sequence Read Archive	SRP114822	http://identifiers.org/ncbi/insdc.sra:SRP114822	DNA sequence processing	AMMBI_A16S_zotus_table_Silvav132_datarelease_20032018.txt	figshare	doi:10.6084/m9.figshare.5808864.v3	https://doi.org/10.6084/m9.figshare.5808864.v3	Archaea
102.100.100/27065	DNA sequence generation	MiSeq	Illumina	A16S_AHWEH	102.100.100/27065_A16S_AHWEH	SRX3561543	NCBI Sequence Read Archive	SRP114822	http://identifiers.org/ncbi/insdc.sra:SRP114822	DNA sequence processing	AMMBI_A16S_zotus_table_Silvav132_datarelease_20032018.txt	figshare	doi:10.6084/m9.figshare.5808864.v3	https://doi.org/10.6084/m9.figshare.5808864.v3	Archaea
102.100.100/27066	DNA sequence generation	MiSeq	Illumina	A16S_AHWEH	102.100.100/27066_A16S_AHWEH	SRX3561545	NCBI Sequence Read Archive	SRP114822	http://identifiers.org/ncbi/insdc.sra:SRP114822	DNA sequence processing	AMMBI_A16S_zotus_table_Silvav132_datarelease_20032018.txt	figshare	doi:10.6084/m9.figshare.5808864.v3	https://doi.org/10.6084/m9.figshare.5808864.v3	Archaea
102.100.100/27067	DNA sequence generation	MiSeq	Illumina	A16S_AHWEH	102.100.100/27067_A16S_AHWEH	SRX3561539	NCBI Sequence Read Archive	SRP114822	http://identifiers.org/ncbi/insdc.sra:SRP114822	DNA sequence processing	AMMBI_A16S_zotus_table_Silvav132_datarelease_20032018.txt	figshare	doi:10.6084/m9.figshare.5808864.v3	https://doi.org/10.6084/m9.figshare.5808864.v3	Archaea
102.100.100/27068	DNA sequence generation	MiSeq	Illumina	A16S_AHWEH	102.100.100/27068_A16S_AHWEH	SRX3561534	NCBI Sequence Read Archive	SRP114822	http://identifiers.org/ncbi/insdc.sra:SRP114822	DNA sequence processing	AMMBI_A16S_zotus_table_Silvav132_datarelease_20032018.txt	figshare	doi:10.6084/m9.figshare.5808864.v3	https://doi.org/10.6084/m9.figshare.5808864.v3	Archaea
102.100.100/27069	DNA sequence generation	MiSeq	Illumina	A16S_AHWEH	102.100.100/27069_A16S_AHWEH	SRX3561547	NCBI Sequence Read Archive	SRP114822	http://identifiers.org/ncbi/insdc.sra:SRP114822	DNA sequence processing	AMMBI_A16S_zotus_table_Silvav132_datarelease_20032018.txt	figshare	doi:10.6084/m9.figshare.5808864.v3	https://doi.org/10.6084/m9.figshare.5808864.v3	Archaea
102.100.100/27070	DNA sequence generation	MiSeq	Illumina	A16S_AHWEH	102.100.100/27070_A16S_AHWEH	SRX3561773	NCBI Sequence Read Archive	SRP114822	http://identifiers.org/ncbi/insdc.sra:SRP114822	DNA sequence processing	AMMBI_A16S_zotus_table_Silvav132_datarelease_20032018.txt	figshare	doi:10.6084/m9.figshare.5808864.v3	https://doi.org/10.6084/m9.figshare.5808864.v3	Archaea
102.100.100/27071	DNA sequence generation	MiSeq	Illumina	A16S_AHWEH	102.100.100/27071_A16S_AHWEH	SRX3561775	NCBI Sequence Read Archive	SRP114822	http://identifiers.org/ncbi/insdc.sra:SRP114822	DNA sequence processing	AMMBI_A16S_zotus_table_Silvav132_datarelease_20032018.txt	figshare	doi:10.6084/m9.figshare.5808864.v3	https://doi.org/10.6084/m9.figshare.5808864.v3	Archaea
102.100.100/27072	DNA sequence generation	MiSeq	Illumina	A16S_AHWEH	102.100.100/27072_A16S_AHWEH	SRX3561769	NCBI Sequence Read Archive	SRP114822	http://identifiers.org/ncbi/insdc.sra:SRP114822	DNA sequence processing	AMMBI_A16S_zotus_table_Silvav132_datarelease_20032018.txt	figshare	doi:10.6084/m9.figshare.5808864.v3	https://doi.org/10.6084/m9.figshare.5808864.v3	Archaea
102.100.100/27073	DNA sequence generation	MiSeq	Illumina	A16S_AHWEH	102.100.100/27073_A16S_AHWEH	SRX3561771	NCBI Sequence Read Archive	SRP114822	http://identifiers.org/ncbi/insdc.sra:SRP114822	DNA sequence processing	AMMBI_A16S_zotus_table_Silvav132_datarelease_20032018.txt	figshare	doi:10.6084/m9.figshare.5808864.v3	https://doi.org/10.6084/m9.figshare.5808864.v3	Archaea
102.100.100/27074	DNA sequence generation	MiSeq	Illumina	A16S_AHWEH	102.100.100/27074_A16S_AHWEH	SRX3561777	NCBI Sequence Read Archive	SRP114822	http://identifiers.org/ncbi/insdc.sra:SRP114822	DNA sequence processing	AMMBI_A16S_zotus_table_Silvav132_datarelease_20032018.txt	figshare	doi:10.6084/m9.figshare.5808864.v3	https://doi.org/10.6084/m9.figshare.5808864.v3	Archaea
102.100.100/27075	DNA sequence generation	MiSeq	Illumina	A16S_AHWEH	102.100.100/27075_A16S_AHWEH	SRX3561902	NCBI Sequence Read Archive	SRP114822	http://identifiers.org/ncbi/insdc.sra:SRP114822	DNA sequence processing	AMMBI_A16S_zotus_table_Silvav132_datarelease_20032018.txt	figshare	doi:10.6084/m9.figshare.5808864.v3	https://doi.org/10.6084/m9.figshare.5808864.v3	Archaea
102.100.100/27076	DNA sequence generation	MiSeq	Illumina	A16S_AHWEH	102.100.100/27076_A16S_AHWEH	SRX3561900	NCBI Sequence Read Archive	SRP114822	http://identifiers.org/ncbi/insdc.sra:SRP114822	DNA sequence processing	AMMBI_A16S_zotus_table_Silvav132_datarelease_20032018.txt	figshare	doi:10.6084/m9.figshare.5808864.v3	https://doi.org/10.6084/m9.figshare.5808864.v3	Archaea
102.100.100/27077	DNA sequence generation	MiSeq	Illumina	A16S_AHYFU	102.100.100/27077_A16S_AHYFU	SRX3561906	NCBI Sequence Read Archive	SRP114822	http://identifiers.org/ncbi/insdc.sra:SRP114822	DNA sequence processing	AMMBI_A16S_zotus_table_Silvav132_datarelease_20032018.txt	figshare	doi:10.6084/m9.figshare.5808864.v3	https://doi.org/10.6084/m9.figshare.5808864.v3	Archaea
102.100.100/27078	DNA sequence generation	MiSeq	Illumina	A16S_AHYFU	102.100.100/27078_A16S_AHYFU	SRX3561904	NCBI Sequence Read Archive	SRP114822	http://identifiers.org/ncbi/insdc.sra:SRP114822	DNA sequence processing	AMMBI_A16S_zotus_table_Silvav132_datarelease_20032018.txt	figshare	doi:10.6084/m9.figshare.5808864.v3	https://doi.org/10.6084/m9.figshare.5808864.v3	Archaea
102.100.100/27079	DNA sequence generation	MiSeq	Illumina	A16S_AHYFU	102.100.100/27079_A16S_AHYFU	SRX3561908	NCBI Sequence Read Archive	SRP114822	http://identifiers.org/ncbi/insdc.sra:SRP114822	DNA sequence processing	AMMBI_A16S_zotus_table_Silvav132_datarelease_20032018.txt	figshare	doi:10.6084/m9.figshare.5808864.v3	https://doi.org/10.6084/m9.figshare.5808864.v3	Archaea
102.100.100/27080	DNA sequence generation	MiSeq	Illumina	A16S_AHYFU	102.100.100/27080_A16S_AHYFU	SRX3561480	NCBI Sequence Read Archive	SRP114822	http://identifiers.org/ncbi/insdc.sra:SRP114822	DNA sequence processing	AMMBI_A16S_zotus_table_Silvav132_datarelease_20032018.txt	figshare	doi:10.6084/m9.figshare.5808864.v3	https://doi.org/10.6084/m9.figshare.5808864.v3	Archaea
102.100.100/27081	DNA sequence generation	MiSeq	Illumina	A16S_AHYFU	102.100.100/27081_A16S_AHYFU	SRX3561478	NCBI Sequence Read Archive	SRP114822	http://identifiers.org/ncbi/insdc.sra:SRP114822	DNA sequence processing	AMMBI_A16S_zotus_table_Silvav132_datarelease_20032018.txt	figshare	doi:10.6084/m9.figshare.5808864.v3	https://doi.org/10.6084/m9.figshare.5808864.v3	Archaea
102.100.100/27082	DNA sequence generation	MiSeq	Illumina	A16S_AHYFU	102.100.100/27082_A16S_AHYFU	SRX3561484	NCBI Sequence Read Archive	SRP114822	http://identifiers.org/ncbi/insdc.sra:SRP114822	DNA sequence processing	AMMBI_A16S_zotus_table_Silvav132_datarelease_20032018.txt	figshare	doi:10.6084/m9.figshare.5808864.v3	https://doi.org/10.6084/m9.figshare.5808864.v3	Archaea
102.100.100/27083	DNA sequence generation	MiSeq	Illumina	A16S_AHYFU	102.100.100/27083_A16S_AHYFU	SRX3561482	NCBI Sequence Read Archive	SRP114822	http://identifiers.org/ncbi/insdc.sra:SRP114822	DNA sequence processing	AMMBI_A16S_zotus_table_Silvav132_datarelease_20032018.txt	figshare	doi:10.6084/m9.figshare.5808864.v3	https://doi.org/10.6084/m9.figshare.5808864.v3	Archaea
102.100.100/27084	DNA sequence generation	MiSeq	Illumina	A16S_AHYFU	102.100.100/27084_A16S_AHYFU	SRX3561472	NCBI Sequence Read Archive	SRP114822	http://identifiers.org/ncbi/insdc.sra:SRP114822	DNA sequence processing	AMMBI_A16S_zotus_table_Silvav132_datarelease_20032018.txt	figshare	doi:10.6084/m9.figshare.5808864.v3	https://doi.org/10.6084/m9.figshare.5808864.v3	Archaea
102.100.100/27085	DNA sequence generation	MiSeq	Illumina	A16S_AHYFU	102.100.100/27085_A16S_AHYFU	SRX3561619	NCBI Sequence Read Archive	SRP114822	http://identifiers.org/ncbi/insdc.sra:SRP114822	DNA sequence processing	AMMBI_A16S_zotus_table_Silvav132_datarelease_20032018.txt	figshare	doi:10.6084/m9.figshare.5808864.v3	https://doi.org/10.6084/m9.figshare.5808864.v3	Archaea
102.100.100/27086	DNA sequence generation	MiSeq	Illumina	A16S_AHYFU	102.100.100/27086_A16S_AHYFU	SRX3561621	NCBI Sequence Read Archive	SRP114822	http://identifiers.org/ncbi/insdc.sra:SRP114822	DNA sequence processing	AMMBI_A16S_zotus_table_Silvav132_datarelease_20032018.txt	figshare	doi:10.6084/m9.figshare.5808864.v3	https://doi.org/10.6084/m9.figshare.5808864.v3	Archaea
102.100.100/27087	DNA sequence generation	MiSeq	Illumina	A16S_AHYFU	102.100.100/27087_A16S_AHYFU	SRX3561623	NCBI Sequence Read Archive	SRP114822	http://identifiers.org/ncbi/insdc.sra:SRP114822	DNA sequence processing	AMMBI_A16S_zotus_table_Silvav132_datarelease_20032018.txt	figshare	doi:10.6084/m9.figshare.5808864.v3	https://doi.org/10.6084/m9.figshare.5808864.v3	Archaea
102.100.100/27088	DNA sequence generation	MiSeq	Illumina	A16S_AHYFU	102.100.100/27088_A16S_AHYFU	SRX3561625	NCBI Sequence Read Archive	SRP114822	http://identifiers.org/ncbi/insdc.sra:SRP114822	DNA sequence processing	AMMBI_A16S_zotus_table_Silvav132_datarelease_20032018.txt	figshare	doi:10.6084/m9.figshare.5808864.v3	https://doi.org/10.6084/m9.figshare.5808864.v3	Archaea
102.100.100/27089	DNA sequence generation	MiSeq	Illumina	A16S_AHYFU	102.100.100/27089_A16S_AHYFU	SRX3561611	NCBI Sequence Read Archive	SRP114822	http://identifiers.org/ncbi/insdc.sra:SRP114822	DNA sequence processing	AMMBI_A16S_zotus_table_Silvav132_datarelease_20032018.txt	figshare	doi:10.6084/m9.figshare.5808864.v3	https://doi.org/10.6084/m9.figshare.5808864.v3	Archaea
102.100.100/27090	DNA sequence generation	MiSeq	Illumina	A16S_AHYFU	102.100.100/27090_A16S_AHYFU	SRX3561690	NCBI Sequence Read Archive	SRP114822	http://identifiers.org/ncbi/insdc.sra:SRP114822	DNA sequence processing	AMMBI_A16S_zotus_table_Silvav132_datarelease_20032018.txt	figshare	doi:10.6084/m9.figshare.5808864.v3	https://doi.org/10.6084/m9.figshare.5808864.v3	Archaea
102.100.100/27091	DNA sequence generation	MiSeq	Illumina	A16S_AHYFU	102.100.100/27091_A16S_AHYFU	SRX3561575	NCBI Sequence Read Archive	SRP114822	http://identifiers.org/ncbi/insdc.sra:SRP114822	DNA sequence processing	AMMBI_A16S_zotus_table_Silvav132_datarelease_20032018.txt	figshare	doi:10.6084/m9.figshare.5808864.v3	https://doi.org/10.6084/m9.figshare.5808864.v3	Archaea
102.100.100/27092	DNA sequence generation	MiSeq	Illumina	A16S_AHYFU	102.100.100/27092_A16S_AHYFU	SRX3561577	NCBI Sequence Read Archive	SRP114822	http://identifiers.org/ncbi/insdc.sra:SRP114822	DNA sequence processing	AMMBI_A16S_zotus_table_Silvav132_datarelease_20032018.txt	figshare	doi:10.6084/m9.figshare.5808864.v3	https://doi.org/10.6084/m9.figshare.5808864.v3	Archaea
102.100.100/27093	DNA sequence generation	MiSeq	Illumina	A16S_AHYFU	102.100.100/27093_A16S_AHYFU	SRX3561579	NCBI Sequence Read Archive	SRP114822	http://identifiers.org/ncbi/insdc.sra:SRP114822	DNA sequence processing	AMMBI_A16S_zotus_table_Silvav132_datarelease_20032018.txt	figshare	doi:10.6084/m9.figshare.5808864.v3	https://doi.org/10.6084/m9.figshare.5808864.v3	Archaea
102.100.100/27094	DNA sequence generation	MiSeq	Illumina	A16S_AHYFU	102.100.100/27094_A16S_AHYFU	SRX3561678	NCBI Sequence Read Archive	SRP114822	http://identifiers.org/ncbi/insdc.sra:SRP114822	DNA sequence processing	AMMBI_A16S_zotus_table_Silvav132_datarelease_20032018.txt	figshare	doi:10.6084/m9.figshare.5808864.v3	https://doi.org/10.6084/m9.figshare.5808864.v3	Archaea
102.100.100/27095	DNA sequence generation	MiSeq	Illumina	A16S_AHYFU	102.100.100/27095_A16S_AHYFU	SRX3561733	NCBI Sequence Read Archive	SRP114822	http://identifiers.org/ncbi/insdc.sra:SRP114822	DNA sequence processing	AMMBI_A16S_zotus_table_Silvav132_datarelease_20032018.txt	figshare	doi:10.6084/m9.figshare.5808864.v3	https://doi.org/10.6084/m9.figshare.5808864.v3	Archaea
102.100.100/27096	DNA sequence generation	MiSeq	Illumina	A16S_AHYFU	102.100.100/27096_A16S_AHYFU	SRX3561731	NCBI Sequence Read Archive	SRP114822	http://identifiers.org/ncbi/insdc.sra:SRP114822	DNA sequence processing	AMMBI_A16S_zotus_table_Silvav132_datarelease_20032018.txt	figshare	doi:10.6084/m9.figshare.5808864.v3	https://doi.org/10.6084/m9.figshare.5808864.v3	Archaea
102.100.100/27097	DNA sequence generation	MiSeq	Illumina	A16S_AHYFU	102.100.100/27097_A16S_AHYFU	SRX3561729	NCBI Sequence Read Archive	SRP114822	http://identifiers.org/ncbi/insdc.sra:SRP114822	DNA sequence processing	AMMBI_A16S_zotus_table_Silvav132_datarelease_20032018.txt	figshare	doi:10.6084/m9.figshare.5808864.v3	https://doi.org/10.6084/m9.figshare.5808864.v3	Archaea
102.100.100/27098	DNA sequence generation	MiSeq	Illumina	A16S_AHYFU	102.100.100/27098_A16S_AHYFU	SRX3561727	NCBI Sequence Read Archive	SRP114822	http://identifiers.org/ncbi/insdc.sra:SRP114822	DNA sequence processing	AMMBI_A16S_zotus_table_Silvav132_datarelease_20032018.txt	figshare	doi:10.6084/m9.figshare.5808864.v3	https://doi.org/10.6084/m9.figshare.5808864.v3	Archaea
102.100.100/27099	DNA sequence generation	MiSeq	Illumina	A16S_AHYFU	102.100.100/27099_A16S_AHYFU	SRX3561736	NCBI Sequence Read Archive	SRP114822	http://identifiers.org/ncbi/insdc.sra:SRP114822	DNA sequence processing	AMMBI_A16S_zotus_table_Silvav132_datarelease_20032018.txt	figshare	doi:10.6084/m9.figshare.5808864.v3	https://doi.org/10.6084/m9.figshare.5808864.v3	Archaea
102.100.100/27100	DNA sequence generation	MiSeq	Illumina	A16S_AHYFU	102.100.100/27100_A16S_AHYFU	SRX3561868	NCBI Sequence Read Archive	SRP114822	http://identifiers.org/ncbi/insdc.sra:SRP114822	DNA sequence processing	AMMBI_A16S_zotus_table_Silvav132_datarelease_20032018.txt	figshare	doi:10.6084/m9.figshare.5808864.v3	https://doi.org/10.6084/m9.figshare.5808864.v3	Archaea
102.100.100/27101	DNA sequence generation	MiSeq	Illumina	A16S_AHYFU	102.100.100/27101_A16S_AHYFU	SRX3561866	NCBI Sequence Read Archive	SRP114822	http://identifiers.org/ncbi/insdc.sra:SRP114822	DNA sequence processing	AMMBI_A16S_zotus_table_Silvav132_datarelease_20032018.txt	figshare	doi:10.6084/m9.figshare.5808864.v3	https://doi.org/10.6084/m9.figshare.5808864.v3	Archaea
102.100.100/27102	DNA sequence generation	MiSeq	Illumina	A16S_AHYFU	102.100.100/27102_A16S_AHYFU	SRX3561872	NCBI Sequence Read Archive	SRP114822	http://identifiers.org/ncbi/insdc.sra:SRP114822	DNA sequence processing	AMMBI_A16S_zotus_table_Silvav132_datarelease_20032018.txt	figshare	doi:10.6084/m9.figshare.5808864.v3	https://doi.org/10.6084/m9.figshare.5808864.v3	Archaea
102.100.100/27103	DNA sequence generation	MiSeq	Illumina	A16S_AHYFU	102.100.100/27103_A16S_AHYFU	SRX3561870	NCBI Sequence Read Archive	SRP114822	http://identifiers.org/ncbi/insdc.sra:SRP114822	DNA sequence processing	AMMBI_A16S_zotus_table_Silvav132_datarelease_20032018.txt	figshare	doi:10.6084/m9.figshare.5808864.v3	https://doi.org/10.6084/m9.figshare.5808864.v3	Archaea
102.100.100/27104	DNA sequence generation	MiSeq	Illumina	A16S_AHYFU	102.100.100/27104_A16S_AHYFU	SRX3561864	NCBI Sequence Read Archive	SRP114822	http://identifiers.org/ncbi/insdc.sra:SRP114822	DNA sequence processing	AMMBI_A16S_zotus_table_Silvav132_datarelease_20032018.txt	figshare	doi:10.6084/m9.figshare.5808864.v3	https://doi.org/10.6084/m9.figshare.5808864.v3	Archaea
102.100.100/27105	DNA sequence generation	MiSeq	Illumina	A16S_AHYFU	102.100.100/27105_A16S_AHYFU	SRX3561722	NCBI Sequence Read Archive	SRP114822	http://identifiers.org/ncbi/insdc.sra:SRP114822	DNA sequence processing	AMMBI_A16S_zotus_table_Silvav132_datarelease_20032018.txt	figshare	doi:10.6084/m9.figshare.5808864.v3	https://doi.org/10.6084/m9.figshare.5808864.v3	Archaea
102.100.100/27106	DNA sequence generation	MiSeq	Illumina	A16S_AHYFU	102.100.100/27106_A16S_AHYFU	SRX3561724	NCBI Sequence Read Archive	SRP114822	http://identifiers.org/ncbi/insdc.sra:SRP114822	DNA sequence processing	AMMBI_A16S_zotus_table_Silvav132_datarelease_20032018.txt	figshare	doi:10.6084/m9.figshare.5808864.v3	https://doi.org/10.6084/m9.figshare.5808864.v3	Archaea
102.100.100/27107	DNA sequence generation	MiSeq	Illumina	A16S_AHYFU	102.100.100/27107_A16S_AHYFU	SRX3561718	NCBI Sequence Read Archive	SRP114822	http://identifiers.org/ncbi/insdc.sra:SRP114822	DNA sequence processing	AMMBI_A16S_zotus_table_Silvav132_datarelease_20032018.txt	figshare	doi:10.6084/m9.figshare.5808864.v3	https://doi.org/10.6084/m9.figshare.5808864.v3	Archaea
102.100.100/27108	DNA sequence generation	MiSeq	Illumina	A16S_AHYFU	102.100.100/27108_A16S_AHYFU	SRX3561720	NCBI Sequence Read Archive	SRP114822	http://identifiers.org/ncbi/insdc.sra:SRP114822	DNA sequence processing	AMMBI_A16S_zotus_table_Silvav132_datarelease_20032018.txt	figshare	doi:10.6084/m9.figshare.5808864.v3	https://doi.org/10.6084/m9.figshare.5808864.v3	Archaea
102.100.100/27109	DNA sequence generation	MiSeq	Illumina	A16S_AHYFU	102.100.100/27109_A16S_AHYFU	SRX3561716	NCBI Sequence Read Archive	SRP114822	http://identifiers.org/ncbi/insdc.sra:SRP114822	DNA sequence processing	AMMBI_A16S_zotus_table_Silvav132_datarelease_20032018.txt	figshare	doi:10.6084/m9.figshare.5808864.v3	https://doi.org/10.6084/m9.figshare.5808864.v3	Archaea
102.100.100/27110	DNA sequence generation	MiSeq	Illumina	A16S_AHYFU	102.100.100/27110_A16S_AHYFU	SRX3561566	NCBI Sequence Read Archive	SRP114822	http://identifiers.org/ncbi/insdc.sra:SRP114822	DNA sequence processing	AMMBI_A16S_zotus_table_Silvav132_datarelease_20032018.txt	figshare	doi:10.6084/m9.figshare.5808864.v3	https://doi.org/10.6084/m9.figshare.5808864.v3	Archaea
102.100.100/27111	DNA sequence generation	MiSeq	Illumina	A16S_AHYFU	102.100.100/27111_A16S_AHYFU	SRX3561568	NCBI Sequence Read Archive	SRP114822	http://identifiers.org/ncbi/insdc.sra:SRP114822	DNA sequence processing	AMMBI_A16S_zotus_table_Silvav132_datarelease_20032018.txt	figshare	doi:10.6084/m9.figshare.5808864.v3	https://doi.org/10.6084/m9.figshare.5808864.v3	Archaea
102.100.100/27112	DNA sequence generation	MiSeq	Illumina	A16S_AHYFU	102.100.100/27112_A16S_AHYFU	SRX3561570	NCBI Sequence Read Archive	SRP114822	http://identifiers.org/ncbi/insdc.sra:SRP114822	DNA sequence processing	AMMBI_A16S_zotus_table_Silvav132_datarelease_20032018.txt	figshare	doi:10.6084/m9.figshare.5808864.v3	https://doi.org/10.6084/m9.figshare.5808864.v3	Archaea
102.100.100/27113	DNA sequence generation	MiSeq	Illumina	A16S_AHYFU	102.100.100/27113_A16S_AHYFU	SRX3561572	NCBI Sequence Read Archive	SRP114822	http://identifiers.org/ncbi/insdc.sra:SRP114822	DNA sequence processing	AMMBI_A16S_zotus_table_Silvav132_datarelease_20032018.txt	figshare	doi:10.6084/m9.figshare.5808864.v3	https://doi.org/10.6084/m9.figshare.5808864.v3	Archaea
102.100.100/27114	DNA sequence generation	MiSeq	Illumina	A16S_AHYFU	102.100.100/27114_A16S_AHYFU	SRX3561574	NCBI Sequence Read Archive	SRP114822	http://identifiers.org/ncbi/insdc.sra:SRP114822	DNA sequence processing	AMMBI_A16S_zotus_table_Silvav132_datarelease_20032018.txt	figshare	doi:10.6084/m9.figshare.5808864.v3	https://doi.org/10.6084/m9.figshare.5808864.v3	Archaea
102.100.100/27115	DNA sequence generation	MiSeq	Illumina	A16S_AHYFU	102.100.100/27115_A16S_AHYFU	SRX3561937	NCBI Sequence Read Archive	SRP114822	http://identifiers.org/ncbi/insdc.sra:SRP114822	DNA sequence processing	AMMBI_A16S_zotus_table_Silvav132_datarelease_20032018.txt	figshare	doi:10.6084/m9.figshare.5808864.v3	https://doi.org/10.6084/m9.figshare.5808864.v3	Archaea
102.100.100/27116	DNA sequence generation	MiSeq	Illumina	A16S_AHYFU	102.100.100/27116_A16S_AHYFU	SRX3561935	NCBI Sequence Read Archive	SRP114822	http://identifiers.org/ncbi/insdc.sra:SRP114822	DNA sequence processing	AMMBI_A16S_zotus_table_Silvav132_datarelease_20032018.txt	figshare	doi:10.6084/m9.figshare.5808864.v3	https://doi.org/10.6084/m9.figshare.5808864.v3	Archaea
102.100.100/27117	DNA sequence generation	MiSeq	Illumina	A16S_AHYFU	102.100.100/27117_A16S_AHYFU	SRX3561941	NCBI Sequence Read Archive	SRP114822	http://identifiers.org/ncbi/insdc.sra:SRP114822	DNA sequence processing	AMMBI_A16S_zotus_table_Silvav132_datarelease_20032018.txt	figshare	doi:10.6084/m9.figshare.5808864.v3	https://doi.org/10.6084/m9.figshare.5808864.v3	Archaea
102.100.100/27118	DNA sequence generation	MiSeq	Illumina	A16S_AHYFU	102.100.100/27118_A16S_AHYFU	SRX3561939	NCBI Sequence Read Archive	SRP114822	http://identifiers.org/ncbi/insdc.sra:SRP114822	DNA sequence processing	AMMBI_A16S_zotus_table_Silvav132_datarelease_20032018.txt	figshare	doi:10.6084/m9.figshare.5808864.v3	https://doi.org/10.6084/m9.figshare.5808864.v3	Archaea
102.100.100/27119	DNA sequence generation	MiSeq	Illumina	A16S_AHYFU	102.100.100/27119_A16S_AHYFU	SRX3561943	NCBI Sequence Read Archive	SRP114822	http://identifiers.org/ncbi/insdc.sra:SRP114822	DNA sequence processing	AMMBI_A16S_zotus_table_Silvav132_datarelease_20032018.txt	figshare	doi:10.6084/m9.figshare.5808864.v3	https://doi.org/10.6084/m9.figshare.5808864.v3	Archaea
102.100.100/27120	DNA sequence generation	MiSeq	Illumina	A16S_AHYFU	102.100.100/27120_A16S_AHYFU	SRX3561818	NCBI Sequence Read Archive	SRP114822	http://identifiers.org/ncbi/insdc.sra:SRP114822	DNA sequence processing	AMMBI_A16S_zotus_table_Silvav132_datarelease_20032018.txt	figshare	doi:10.6084/m9.figshare.5808864.v3	https://doi.org/10.6084/m9.figshare.5808864.v3	Archaea
102.100.100/27121	DNA sequence generation	MiSeq	Illumina	A16S_AHYFU	102.100.100/27121_A16S_AHYFU	SRX3561816	NCBI Sequence Read Archive	SRP114822	http://identifiers.org/ncbi/insdc.sra:SRP114822	DNA sequence processing	AMMBI_A16S_zotus_table_Silvav132_datarelease_20032018.txt	figshare	doi:10.6084/m9.figshare.5808864.v3	https://doi.org/10.6084/m9.figshare.5808864.v3	Archaea
102.100.100/27122	DNA sequence generation	MiSeq	Illumina	A16S_AHYFU	102.100.100/27122_A16S_AHYFU	SRX3561814	NCBI Sequence Read Archive	SRP114822	http://identifiers.org/ncbi/insdc.sra:SRP114822	DNA sequence processing	AMMBI_A16S_zotus_table_Silvav132_datarelease_20032018.txt	figshare	doi:10.6084/m9.figshare.5808864.v3	https://doi.org/10.6084/m9.figshare.5808864.v3	Archaea
102.100.100/27123	DNA sequence generation	MiSeq	Illumina	A16S_AHYFU	102.100.100/27123_A16S_AHYFU	SRX3561812	NCBI Sequence Read Archive	SRP114822	http://identifiers.org/ncbi/insdc.sra:SRP114822	DNA sequence processing	AMMBI_A16S_zotus_table_Silvav132_datarelease_20032018.txt	figshare	doi:10.6084/m9.figshare.5808864.v3	https://doi.org/10.6084/m9.figshare.5808864.v3	Archaea
102.100.100/27124	DNA sequence generation	MiSeq	Illumina	A16S_AHYFU	102.100.100/27124_A16S_AHYFU	SRX3561821	NCBI Sequence Read Archive	SRP114822	http://identifiers.org/ncbi/insdc.sra:SRP114822	DNA sequence processing	AMMBI_A16S_zotus_table_Silvav132_datarelease_20032018.txt	figshare	doi:10.6084/m9.figshare.5808864.v3	https://doi.org/10.6084/m9.figshare.5808864.v3	Archaea
102.100.100/27125	DNA sequence generation	MiSeq	Illumina	A16S_AHYFU	102.100.100/27125_A16S_AHYFU	SRX3561649	NCBI Sequence Read Archive	SRP114822	http://identifiers.org/ncbi/insdc.sra:SRP114822	DNA sequence processing	AMMBI_A16S_zotus_table_Silvav132_datarelease_20032018.txt	figshare	doi:10.6084/m9.figshare.5808864.v3	https://doi.org/10.6084/m9.figshare.5808864.v3	Archaea
102.100.100/27126	DNA sequence generation	MiSeq	Illumina	A16S_AHYFU	102.100.100/27126_A16S_AHYFU	SRX3561672	NCBI Sequence Read Archive	SRP114822	http://identifiers.org/ncbi/insdc.sra:SRP114822	DNA sequence processing	AMMBI_A16S_zotus_table_Silvav132_datarelease_20032018.txt	figshare	doi:10.6084/m9.figshare.5808864.v3	https://doi.org/10.6084/m9.figshare.5808864.v3	Archaea
102.100.100/27127	DNA sequence generation	MiSeq	Illumina	A16S_AHYFU	102.100.100/27127_A16S_AHYFU	SRX3561674	NCBI Sequence Read Archive	SRP114822	http://identifiers.org/ncbi/insdc.sra:SRP114822	DNA sequence processing	AMMBI_A16S_zotus_table_Silvav132_datarelease_20032018.txt	figshare	doi:10.6084/m9.figshare.5808864.v3	https://doi.org/10.6084/m9.figshare.5808864.v3	Archaea
102.100.100/27128	DNA sequence generation	MiSeq	Illumina	A16S_AHYFU	102.100.100/27128_A16S_AHYFU	SRX3561676	NCBI Sequence Read Archive	SRP114822	http://identifiers.org/ncbi/insdc.sra:SRP114822	DNA sequence processing	AMMBI_A16S_zotus_table_Silvav132_datarelease_20032018.txt	figshare	doi:10.6084/m9.figshare.5808864.v3	https://doi.org/10.6084/m9.figshare.5808864.v3	Archaea
102.100.100/27129	DNA sequence generation	MiSeq	Illumina	A16S_AHYFU	102.100.100/27129_A16S_AHYFU	SRX3561662	NCBI Sequence Read Archive	SRP114822	http://identifiers.org/ncbi/insdc.sra:SRP114822	DNA sequence processing	AMMBI_A16S_zotus_table_Silvav132_datarelease_20032018.txt	figshare	doi:10.6084/m9.figshare.5808864.v3	https://doi.org/10.6084/m9.figshare.5808864.v3	Archaea
102.100.100/27130	DNA sequence generation	MiSeq	Illumina	A16S_AHYFU	102.100.100/27130_A16S_AHYFU	SRX3561519	NCBI Sequence Read Archive	SRP114822	http://identifiers.org/ncbi/insdc.sra:SRP114822	DNA sequence processing	AMMBI_A16S_zotus_table_Silvav132_datarelease_20032018.txt	figshare	doi:10.6084/m9.figshare.5808864.v3	https://doi.org/10.6084/m9.figshare.5808864.v3	Archaea
102.100.100/27131	DNA sequence generation	MiSeq	Illumina	A16S_AHYFU	102.100.100/27131_A16S_AHYFU	SRX3561521	NCBI Sequence Read Archive	SRP114822	http://identifiers.org/ncbi/insdc.sra:SRP114822	DNA sequence processing	AMMBI_A16S_zotus_table_Silvav132_datarelease_20032018.txt	figshare	doi:10.6084/m9.figshare.5808864.v3	https://doi.org/10.6084/m9.figshare.5808864.v3	Archaea
102.100.100/27132	DNA sequence generation	MiSeq	Illumina	A16S_AHYFU	102.100.100/27132_A16S_AHYFU	SRX3561515	NCBI Sequence Read Archive	SRP114822	http://identifiers.org/ncbi/insdc.sra:SRP114822	DNA sequence processing	AMMBI_A16S_zotus_table_Silvav132_datarelease_20032018.txt	figshare	doi:10.6084/m9.figshare.5808864.v3	https://doi.org/10.6084/m9.figshare.5808864.v3	Archaea
102.100.100/27133	DNA sequence generation	MiSeq	Illumina	A16S_AHYFU	102.100.100/27133_A16S_AHYFU	SRX3561517	NCBI Sequence Read Archive	SRP114822	http://identifiers.org/ncbi/insdc.sra:SRP114822	DNA sequence processing	AMMBI_A16S_zotus_table_Silvav132_datarelease_20032018.txt	figshare	doi:10.6084/m9.figshare.5808864.v3	https://doi.org/10.6084/m9.figshare.5808864.v3	Archaea
102.100.100/27134	DNA sequence generation	MiSeq	Illumina	A16S_AHYFU	102.100.100/27134_A16S_AHYFU	SRX3561511	NCBI Sequence Read Archive	SRP114822	http://identifiers.org/ncbi/insdc.sra:SRP114822	DNA sequence processing	AMMBI_A16S_zotus_table_Silvav132_datarelease_20032018.txt	figshare	doi:10.6084/m9.figshare.5808864.v3	https://doi.org/10.6084/m9.figshare.5808864.v3	Archaea
102.100.100/27135	DNA sequence generation	MiSeq	Illumina	A16S_AHYFU	102.100.100/27135_A16S_AHYFU	SRX3561897	NCBI Sequence Read Archive	SRP114822	http://identifiers.org/ncbi/insdc.sra:SRP114822	DNA sequence processing	AMMBI_A16S_zotus_table_Silvav132_datarelease_20032018.txt	figshare	doi:10.6084/m9.figshare.5808864.v3	https://doi.org/10.6084/m9.figshare.5808864.v3	Archaea
102.100.100/27136	DNA sequence generation	MiSeq	Illumina	A16S_AHYFU	102.100.100/27136_A16S_AHYFU	SRX3561895	NCBI Sequence Read Archive	SRP114822	http://identifiers.org/ncbi/insdc.sra:SRP114822	DNA sequence processing	AMMBI_A16S_zotus_table_Silvav132_datarelease_20032018.txt	figshare	doi:10.6084/m9.figshare.5808864.v3	https://doi.org/10.6084/m9.figshare.5808864.v3	Archaea
102.100.100/27137	DNA sequence generation	MiSeq	Illumina	A16S_AHYFU	102.100.100/27137_A16S_AHYFU	SRX3561964	NCBI Sequence Read Archive	SRP114822	http://identifiers.org/ncbi/insdc.sra:SRP114822	DNA sequence processing	AMMBI_A16S_zotus_table_Silvav132_datarelease_20032018.txt	figshare	doi:10.6084/m9.figshare.5808864.v3	https://doi.org/10.6084/m9.figshare.5808864.v3	Archaea
102.100.100/27138	DNA sequence generation	MiSeq	Illumina	A16S_AHYFU	102.100.100/27138_A16S_AHYFU	SRX3561891	NCBI Sequence Read Archive	SRP114822	http://identifiers.org/ncbi/insdc.sra:SRP114822	DNA sequence processing	AMMBI_A16S_zotus_table_Silvav132_datarelease_20032018.txt	figshare	doi:10.6084/m9.figshare.5808864.v3	https://doi.org/10.6084/m9.figshare.5808864.v3	Archaea
102.100.100/27139	DNA sequence generation	MiSeq	Illumina	A16S_AHYFU	102.100.100/27139_A16S_AHYFU	SRX3561889	NCBI Sequence Read Archive	SRP114822	http://identifiers.org/ncbi/insdc.sra:SRP114822	DNA sequence processing	AMMBI_A16S_zotus_table_Silvav132_datarelease_20032018.txt	figshare	doi:10.6084/m9.figshare.5808864.v3	https://doi.org/10.6084/m9.figshare.5808864.v3	Archaea
102.100.100/27140	DNA sequence generation	MiSeq	Illumina	A16S_AHYFU	102.100.100/27140_A16S_AHYFU	SRX3561541	NCBI Sequence Read Archive	SRP114822	http://identifiers.org/ncbi/insdc.sra:SRP114822	DNA sequence processing	AMMBI_A16S_zotus_table_Silvav132_datarelease_20032018.txt	figshare	doi:10.6084/m9.figshare.5808864.v3	https://doi.org/10.6084/m9.figshare.5808864.v3	Archaea
102.100.100/27141	DNA sequence generation	MiSeq	Illumina	A16S_AHYFU	102.100.100/27141_A16S_AHYFU	SRX3561471	NCBI Sequence Read Archive	SRP114822	http://identifiers.org/ncbi/insdc.sra:SRP114822	DNA sequence processing	AMMBI_A16S_zotus_table_Silvav132_datarelease_20032018.txt	figshare	doi:10.6084/m9.figshare.5808864.v3	https://doi.org/10.6084/m9.figshare.5808864.v3	Archaea
102.100.100/27142	DNA sequence generation	MiSeq	Illumina	A16S_AHYFU	102.100.100/27142_A16S_AHYFU	SRX3561477	NCBI Sequence Read Archive	SRP114822	http://identifiers.org/ncbi/insdc.sra:SRP114822	DNA sequence processing	AMMBI_A16S_zotus_table_Silvav132_datarelease_20032018.txt	figshare	doi:10.6084/m9.figshare.5808864.v3	https://doi.org/10.6084/m9.figshare.5808864.v3	Archaea
102.100.100/27143	DNA sequence generation	MiSeq	Illumina	A16S_AHYFU	102.100.100/27143_A16S_AHYFU	SRX3561475	NCBI Sequence Read Archive	SRP114822	http://identifiers.org/ncbi/insdc.sra:SRP114822	DNA sequence processing	AMMBI_A16S_zotus_table_Silvav132_datarelease_20032018.txt	figshare	doi:10.6084/m9.figshare.5808864.v3	https://doi.org/10.6084/m9.figshare.5808864.v3	Archaea
102.100.100/27144	DNA sequence generation	MiSeq	Illumina	A16S_AHYFU	102.100.100/27144_A16S_AHYFU	SRX3561560	NCBI Sequence Read Archive	SRP114822	http://identifiers.org/ncbi/insdc.sra:SRP114822	DNA sequence processing	AMMBI_A16S_zotus_table_Silvav132_datarelease_20032018.txt	figshare	doi:10.6084/m9.figshare.5808864.v3	https://doi.org/10.6084/m9.figshare.5808864.v3	Archaea
102.100.100/27145	DNA sequence generation	MiSeq	Illumina	A16S_AHYFU	102.100.100/27145_A16S_AHYFU	SRX3561839	NCBI Sequence Read Archive	SRP114822	http://identifiers.org/ncbi/insdc.sra:SRP114822	DNA sequence processing	AMMBI_A16S_zotus_table_Silvav132_datarelease_20032018.txt	figshare	doi:10.6084/m9.figshare.5808864.v3	https://doi.org/10.6084/m9.figshare.5808864.v3	Archaea
102.100.100/27146	DNA sequence generation	MiSeq	Illumina	A16S_AHYFU	102.100.100/27146_A16S_AHYFU	SRX3561893	NCBI Sequence Read Archive	SRP114822	http://identifiers.org/ncbi/insdc.sra:SRP114822	DNA sequence processing	AMMBI_A16S_zotus_table_Silvav132_datarelease_20032018.txt	figshare	doi:10.6084/m9.figshare.5808864.v3	https://doi.org/10.6084/m9.figshare.5808864.v3	Archaea
102.100.100/27147	DNA sequence generation	MiSeq	Illumina	A16S_AHYFU	102.100.100/27147_A16S_AHYFU	SRX3561835	NCBI Sequence Read Archive	SRP114822	http://identifiers.org/ncbi/insdc.sra:SRP114822	DNA sequence processing	AMMBI_A16S_zotus_table_Silvav132_datarelease_20032018.txt	figshare	doi:10.6084/m9.figshare.5808864.v3	https://doi.org/10.6084/m9.figshare.5808864.v3	Archaea
102.100.100/27148	DNA sequence generation	MiSeq	Illumina	A16S_AHYFU	102.100.100/27148_A16S_AHYFU	SRX3561837	NCBI Sequence Read Archive	SRP114822	http://identifiers.org/ncbi/insdc.sra:SRP114822	DNA sequence processing	AMMBI_A16S_zotus_table_Silvav132_datarelease_20032018.txt	figshare	doi:10.6084/m9.figshare.5808864.v3	https://doi.org/10.6084/m9.figshare.5808864.v3	Archaea
102.100.100/27149	DNA sequence generation	MiSeq	Illumina	A16S_AHYFU	102.100.100/27149_A16S_AHYFU	SRX3561741	NCBI Sequence Read Archive	SRP114822	http://identifiers.org/ncbi/insdc.sra:SRP114822	DNA sequence processing	AMMBI_A16S_zotus_table_Silvav132_datarelease_20032018.txt	figshare	doi:10.6084/m9.figshare.5808864.v3	https://doi.org/10.6084/m9.figshare.5808864.v3	Archaea
102.100.100/27150	DNA sequence generation	MiSeq	Illumina	A16S_AHYFU	102.100.100/27150_A16S_AHYFU	SRX3561508	NCBI Sequence Read Archive	SRP114822	http://identifiers.org/ncbi/insdc.sra:SRP114822	DNA sequence processing	AMMBI_A16S_zotus_table_Silvav132_datarelease_20032018.txt	figshare	doi:10.6084/m9.figshare.5808864.v3	https://doi.org/10.6084/m9.figshare.5808864.v3	Archaea
102.100.100/27151	DNA sequence generation	MiSeq	Illumina	A16S_AHYFU	102.100.100/27151_A16S_AHYFU	SRX3561506	NCBI Sequence Read Archive	SRP114822	http://identifiers.org/ncbi/insdc.sra:SRP114822	DNA sequence processing	AMMBI_A16S_zotus_table_Silvav132_datarelease_20032018.txt	figshare	doi:10.6084/m9.figshare.5808864.v3	https://doi.org/10.6084/m9.figshare.5808864.v3	Archaea
102.100.100/27152	DNA sequence generation	MiSeq	Illumina	A16S_AHYFU	102.100.100/27152_A16S_AHYFU	SRX3561512	NCBI Sequence Read Archive	SRP114822	http://identifiers.org/ncbi/insdc.sra:SRP114822	DNA sequence processing	AMMBI_A16S_zotus_table_Silvav132_datarelease_20032018.txt	figshare	doi:10.6084/m9.figshare.5808864.v3	https://doi.org/10.6084/m9.figshare.5808864.v3	Archaea
102.100.100/27153	DNA sequence generation	MiSeq	Illumina	A16S_AHYFU	102.100.100/27153_A16S_AHYFU	SRX3561532	NCBI Sequence Read Archive	SRP114822	http://identifiers.org/ncbi/insdc.sra:SRP114822	DNA sequence processing	AMMBI_A16S_zotus_table_Silvav132_datarelease_20032018.txt	figshare	doi:10.6084/m9.figshare.5808864.v3	https://doi.org/10.6084/m9.figshare.5808864.v3	Archaea
102.100.100/27154	DNA sequence generation	MiSeq	Illumina	A16S_AHYFU	102.100.100/27154_A16S_AHYFU	SRX3561822	NCBI Sequence Read Archive	SRP114822	http://identifiers.org/ncbi/insdc.sra:SRP114822	DNA sequence processing	AMMBI_A16S_zotus_table_Silvav132_datarelease_20032018.txt	figshare	doi:10.6084/m9.figshare.5808864.v3	https://doi.org/10.6084/m9.figshare.5808864.v3	Archaea
102.100.100/27155	DNA sequence generation	MiSeq	Illumina	A16S_AHYFU	102.100.100/27155_A16S_AHYFU	SRX3561663	NCBI Sequence Read Archive	SRP114822	http://identifiers.org/ncbi/insdc.sra:SRP114822	DNA sequence processing	AMMBI_A16S_zotus_table_Silvav132_datarelease_20032018.txt	figshare	doi:10.6084/m9.figshare.5808864.v3	https://doi.org/10.6084/m9.figshare.5808864.v3	Archaea
102.100.100/27156	DNA sequence generation	MiSeq	Illumina	A16S_AHYFU	102.100.100/27156_A16S_AHYFU	SRX3561665	NCBI Sequence Read Archive	SRP114822	http://identifiers.org/ncbi/insdc.sra:SRP114822	DNA sequence processing	AMMBI_A16S_zotus_table_Silvav132_datarelease_20032018.txt	figshare	doi:10.6084/m9.figshare.5808864.v3	https://doi.org/10.6084/m9.figshare.5808864.v3	Archaea
102.100.100/27157	DNA sequence generation	MiSeq	Illumina	A16S_AHYFU	102.100.100/27157_A16S_AHYFU	SRX3561667	NCBI Sequence Read Archive	SRP114822	http://identifiers.org/ncbi/insdc.sra:SRP114822	DNA sequence processing	AMMBI_A16S_zotus_table_Silvav132_datarelease_20032018.txt	figshare	doi:10.6084/m9.figshare.5808864.v3	https://doi.org/10.6084/m9.figshare.5808864.v3	Archaea
102.100.100/27158	DNA sequence generation	MiSeq	Illumina	A16S_AHYFU	102.100.100/27158_A16S_AHYFU	SRX3561669	NCBI Sequence Read Archive	SRP114822	http://identifiers.org/ncbi/insdc.sra:SRP114822	DNA sequence processing	AMMBI_A16S_zotus_table_Silvav132_datarelease_20032018.txt	figshare	doi:10.6084/m9.figshare.5808864.v3	https://doi.org/10.6084/m9.figshare.5808864.v3	Archaea
102.100.100/27159	DNA sequence generation	MiSeq	Illumina	A16S_AHG6G	102.100.100/27159_A16S_AHG6G	SRX3561671	NCBI Sequence Read Archive	SRP114822	http://identifiers.org/ncbi/insdc.sra:SRP114822	DNA sequence processing	AMMBI_A16S_zotus_table_Silvav132_datarelease_20032018.txt	figshare	doi:10.6084/m9.figshare.5808864.v3	https://doi.org/10.6084/m9.figshare.5808864.v3	Archaea
102.100.100/27160	DNA sequence generation	MiSeq	Illumina	A16S_AHG6G	102.100.100/27160_A16S_AHG6G	SRX3561807	NCBI Sequence Read Archive	SRP114822	http://identifiers.org/ncbi/insdc.sra:SRP114822	DNA sequence processing	AMMBI_A16S_zotus_table_Silvav132_datarelease_20032018.txt	figshare	doi:10.6084/m9.figshare.5808864.v3	https://doi.org/10.6084/m9.figshare.5808864.v3	Archaea
102.100.100/27161	DNA sequence generation	MiSeq	Illumina	A16S_AHG6G	102.100.100/27161_A16S_AHG6G	SRX3561809	NCBI Sequence Read Archive	SRP114822	http://identifiers.org/ncbi/insdc.sra:SRP114822	DNA sequence processing	AMMBI_A16S_zotus_table_Silvav132_datarelease_20032018.txt	figshare	doi:10.6084/m9.figshare.5808864.v3	https://doi.org/10.6084/m9.figshare.5808864.v3	Archaea
102.100.100/27162	DNA sequence generation	MiSeq	Illumina	A16S_AHG6G	102.100.100/27162_A16S_AHG6G	SRX3561803	NCBI Sequence Read Archive	SRP114822	http://identifiers.org/ncbi/insdc.sra:SRP114822	DNA sequence processing	AMMBI_A16S_zotus_table_Silvav132_datarelease_20032018.txt	figshare	doi:10.6084/m9.figshare.5808864.v3	https://doi.org/10.6084/m9.figshare.5808864.v3	Archaea
102.100.100/27163	DNA sequence generation	MiSeq	Illumina	A16S_AHG6G	102.100.100/27163_A16S_AHG6G	SRX3561805	NCBI Sequence Read Archive	SRP114822	http://identifiers.org/ncbi/insdc.sra:SRP114822	DNA sequence processing	AMMBI_A16S_zotus_table_Silvav132_datarelease_20032018.txt	figshare	doi:10.6084/m9.figshare.5808864.v3	https://doi.org/10.6084/m9.figshare.5808864.v3	Archaea
102.100.100/27164	DNA sequence generation	MiSeq	Illumina	A16S_AHG6G	102.100.100/27164_A16S_AHG6G	SRX3561799	NCBI Sequence Read Archive	SRP114822	http://identifiers.org/ncbi/insdc.sra:SRP114822	DNA sequence processing	AMMBI_A16S_zotus_table_Silvav132_datarelease_20032018.txt	figshare	doi:10.6084/m9.figshare.5808864.v3	https://doi.org/10.6084/m9.figshare.5808864.v3	Archaea
102.100.100/27165	DNA sequence generation	MiSeq	Illumina	A16S_AHG6G	102.100.100/27165_A16S_AHG6G	SRX3561930	NCBI Sequence Read Archive	SRP114822	http://identifiers.org/ncbi/insdc.sra:SRP114822	DNA sequence processing	AMMBI_A16S_zotus_table_Silvav132_datarelease_20032018.txt	figshare	doi:10.6084/m9.figshare.5808864.v3	https://doi.org/10.6084/m9.figshare.5808864.v3	Archaea
102.100.100/27166	DNA sequence generation	MiSeq	Illumina	A16S_AHG6G	102.100.100/27166_A16S_AHG6G	SRX3561928	NCBI Sequence Read Archive	SRP114822	http://identifiers.org/ncbi/insdc.sra:SRP114822	DNA sequence processing	AMMBI_A16S_zotus_table_Silvav132_datarelease_20032018.txt	figshare	doi:10.6084/m9.figshare.5808864.v3	https://doi.org/10.6084/m9.figshare.5808864.v3	Archaea
102.100.100/27167	DNA sequence generation	MiSeq	Illumina	A16S_AHG6G	102.100.100/27167_A16S_AHG6G	SRX3561934	NCBI Sequence Read Archive	SRP114822	http://identifiers.org/ncbi/insdc.sra:SRP114822	DNA sequence processing	AMMBI_A16S_zotus_table_Silvav132_datarelease_20032018.txt	figshare	doi:10.6084/m9.figshare.5808864.v3	https://doi.org/10.6084/m9.figshare.5808864.v3	Archaea
102.100.100/27168	DNA sequence generation	MiSeq	Illumina	A16S_AHG6G	102.100.100/27168_A16S_AHG6G	SRX3561932	NCBI Sequence Read Archive	SRP114822	http://identifiers.org/ncbi/insdc.sra:SRP114822	DNA sequence processing	AMMBI_A16S_zotus_table_Silvav132_datarelease_20032018.txt	figshare	doi:10.6084/m9.figshare.5808864.v3	https://doi.org/10.6084/m9.figshare.5808864.v3	Archaea
102.100.100/27169	DNA sequence generation	MiSeq	Illumina	A16S_AHG6G	102.100.100/27169_A16S_AHG6G	SRX3561925	NCBI Sequence Read Archive	SRP114822	http://identifiers.org/ncbi/insdc.sra:SRP114822	DNA sequence processing	AMMBI_A16S_zotus_table_Silvav132_datarelease_20032018.txt	figshare	doi:10.6084/m9.figshare.5808864.v3	https://doi.org/10.6084/m9.figshare.5808864.v3	Archaea
102.100.100/27170	DNA sequence generation	MiSeq	Illumina	A16S_AHG6G	102.100.100/27170_A16S_AHG6G	SRX3561960	NCBI Sequence Read Archive	SRP114822	http://identifiers.org/ncbi/insdc.sra:SRP114822	DNA sequence processing	AMMBI_A16S_zotus_table_Silvav132_datarelease_20032018.txt	figshare	doi:10.6084/m9.figshare.5808864.v3	https://doi.org/10.6084/m9.figshare.5808864.v3	Archaea
102.100.100/27171	DNA sequence generation	MiSeq	Illumina	A16S_AHG6G	102.100.100/27171_A16S_AHG6G	SRX3561958	NCBI Sequence Read Archive	SRP114822	http://identifiers.org/ncbi/insdc.sra:SRP114822	DNA sequence processing	AMMBI_A16S_zotus_table_Silvav132_datarelease_20032018.txt	figshare	doi:10.6084/m9.figshare.5808864.v3	https://doi.org/10.6084/m9.figshare.5808864.v3	Archaea
102.100.100/27172	DNA sequence generation	MiSeq	Illumina	A16S_AHG6G	102.100.100/27172_A16S_AHG6G	SRX3561956	NCBI Sequence Read Archive	SRP114822	http://identifiers.org/ncbi/insdc.sra:SRP114822	DNA sequence processing	AMMBI_A16S_zotus_table_Silvav132_datarelease_20032018.txt	figshare	doi:10.6084/m9.figshare.5808864.v3	https://doi.org/10.6084/m9.figshare.5808864.v3	Archaea
102.100.100/27173	DNA sequence generation	MiSeq	Illumina	A16S_AHG6G	102.100.100/27173_A16S_AHG6G	SRX3561954	NCBI Sequence Read Archive	SRP114822	http://identifiers.org/ncbi/insdc.sra:SRP114822	DNA sequence processing	AMMBI_A16S_zotus_table_Silvav132_datarelease_20032018.txt	figshare	doi:10.6084/m9.figshare.5808864.v3	https://doi.org/10.6084/m9.figshare.5808864.v3	Archaea
102.100.100/27174	DNA sequence generation	MiSeq	Illumina	A16S_AHG6G	102.100.100/27174_A16S_AHG6G	SRX3561952	NCBI Sequence Read Archive	SRP114822	http://identifiers.org/ncbi/insdc.sra:SRP114822	DNA sequence processing	AMMBI_A16S_zotus_table_Silvav132_datarelease_20032018.txt	figshare	doi:10.6084/m9.figshare.5808864.v3	https://doi.org/10.6084/m9.figshare.5808864.v3	Archaea
102.100.100/27175	DNA sequence generation	MiSeq	Illumina	A16S_AHG6G	102.100.100/27175_A16S_AHG6G	SRX3561600	NCBI Sequence Read Archive	SRP114822	http://identifiers.org/ncbi/insdc.sra:SRP114822	DNA sequence processing	AMMBI_A16S_zotus_table_Silvav132_datarelease_20032018.txt	figshare	doi:10.6084/m9.figshare.5808864.v3	https://doi.org/10.6084/m9.figshare.5808864.v3	Archaea
102.100.100/27176	DNA sequence generation	MiSeq	Illumina	A16S_AHG6G	102.100.100/27176_A16S_AHG6G	SRX3561602	NCBI Sequence Read Archive	SRP114822	http://identifiers.org/ncbi/insdc.sra:SRP114822	DNA sequence processing	AMMBI_A16S_zotus_table_Silvav132_datarelease_20032018.txt	figshare	doi:10.6084/m9.figshare.5808864.v3	https://doi.org/10.6084/m9.figshare.5808864.v3	Archaea
102.100.100/27177	DNA sequence generation	MiSeq	Illumina	A16S_AHG6G	102.100.100/27177_A16S_AHG6G	SRX3561596	NCBI Sequence Read Archive	SRP114822	http://identifiers.org/ncbi/insdc.sra:SRP114822	DNA sequence processing	AMMBI_A16S_zotus_table_Silvav132_datarelease_20032018.txt	figshare	doi:10.6084/m9.figshare.5808864.v3	https://doi.org/10.6084/m9.figshare.5808864.v3	Archaea
102.100.100/27178	DNA sequence generation	MiSeq	Illumina	A16S_AHG6G	102.100.100/27178_A16S_AHG6G	SRX3561598	NCBI Sequence Read Archive	SRP114822	http://identifiers.org/ncbi/insdc.sra:SRP114822	DNA sequence processing	AMMBI_A16S_zotus_table_Silvav132_datarelease_20032018.txt	figshare	doi:10.6084/m9.figshare.5808864.v3	https://doi.org/10.6084/m9.figshare.5808864.v3	Archaea
102.100.100/27179	DNA sequence generation	MiSeq	Illumina	A16S_AHG6G	102.100.100/27179_A16S_AHG6G	SRX3561592	NCBI Sequence Read Archive	SRP114822	http://identifiers.org/ncbi/insdc.sra:SRP114822	DNA sequence processing	AMMBI_A16S_zotus_table_Silvav132_datarelease_20032018.txt	figshare	doi:10.6084/m9.figshare.5808864.v3	https://doi.org/10.6084/m9.figshare.5808864.v3	Archaea
102.100.100/27180	DNA sequence generation	MiSeq	Illumina	A16S_AHG6G	102.100.100/27180_A16S_AHG6G	SRX3561753	NCBI Sequence Read Archive	SRP114822	http://identifiers.org/ncbi/insdc.sra:SRP114822	DNA sequence processing	AMMBI_A16S_zotus_table_Silvav132_datarelease_20032018.txt	figshare	doi:10.6084/m9.figshare.5808864.v3	https://doi.org/10.6084/m9.figshare.5808864.v3	Archaea
102.100.100/27181	DNA sequence generation	MiSeq	Illumina	A16S_AHG6G	102.100.100/27181_A16S_AHG6G	SRX3561755	NCBI Sequence Read Archive	SRP114822	http://identifiers.org/ncbi/insdc.sra:SRP114822	DNA sequence processing	AMMBI_A16S_zotus_table_Silvav132_datarelease_20032018.txt	figshare	doi:10.6084/m9.figshare.5808864.v3	https://doi.org/10.6084/m9.figshare.5808864.v3	Archaea
102.100.100/27182	DNA sequence generation	MiSeq	Illumina	A16S_AHG6G	102.100.100/27182_A16S_AHG6G	SRX3561757	NCBI Sequence Read Archive	SRP114822	http://identifiers.org/ncbi/insdc.sra:SRP114822	DNA sequence processing	AMMBI_A16S_zotus_table_Silvav132_datarelease_20032018.txt	figshare	doi:10.6084/m9.figshare.5808864.v3	https://doi.org/10.6084/m9.figshare.5808864.v3	Archaea
102.100.100/27183	DNA sequence generation	MiSeq	Illumina	A16S_AHG6G	102.100.100/27183_A16S_AHG6G	SRX3561759	NCBI Sequence Read Archive	SRP114822	http://identifiers.org/ncbi/insdc.sra:SRP114822	DNA sequence processing	AMMBI_A16S_zotus_table_Silvav132_datarelease_20032018.txt	figshare	doi:10.6084/m9.figshare.5808864.v3	https://doi.org/10.6084/m9.figshare.5808864.v3	Archaea
102.100.100/27184	DNA sequence generation	MiSeq	Illumina	A16S_AHG6G	102.100.100/27184_A16S_AHG6G	SRX3561745	NCBI Sequence Read Archive	SRP114822	http://identifiers.org/ncbi/insdc.sra:SRP114822	DNA sequence processing	AMMBI_A16S_zotus_table_Silvav132_datarelease_20032018.txt	figshare	doi:10.6084/m9.figshare.5808864.v3	https://doi.org/10.6084/m9.figshare.5808864.v3	Archaea
102.100.100/27185	DNA sequence generation	MiSeq	Illumina	A16S_AHWU6	102.100.100/27185_A16S_AHWU6	SRX3561957	NCBI Sequence Read Archive	SRP114822	http://identifiers.org/ncbi/insdc.sra:SRP114822	DNA sequence processing	AMMBI_A16S_zotus_table_Silvav132_datarelease_20032018.txt	figshare	doi:10.6084/m9.figshare.5808864.v3	https://doi.org/10.6084/m9.figshare.5808864.v3	Archaea
102.100.100/27186	DNA sequence generation	MiSeq	Illumina	A16S_AHWU6	102.100.100/27186_A16S_AHWU6	SRX3561888	NCBI Sequence Read Archive	SRP114822	http://identifiers.org/ncbi/insdc.sra:SRP114822	DNA sequence processing	AMMBI_A16S_zotus_table_Silvav132_datarelease_20032018.txt	figshare	doi:10.6084/m9.figshare.5808864.v3	https://doi.org/10.6084/m9.figshare.5808864.v3	Archaea
102.100.100/27187	DNA sequence generation	MiSeq	Illumina	A16S_AHWU6	102.100.100/27187_A16S_AHWU6	SRX3561886	NCBI Sequence Read Archive	SRP114822	http://identifiers.org/ncbi/insdc.sra:SRP114822	DNA sequence processing	AMMBI_A16S_zotus_table_Silvav132_datarelease_20032018.txt	figshare	doi:10.6084/m9.figshare.5808864.v3	https://doi.org/10.6084/m9.figshare.5808864.v3	Archaea
102.100.100/27188	DNA sequence generation	MiSeq	Illumina	A16S_AHWU6	102.100.100/27188_A16S_AHWU6	SRX3561884	NCBI Sequence Read Archive	SRP114822	http://identifiers.org/ncbi/insdc.sra:SRP114822	DNA sequence processing	AMMBI_A16S_zotus_table_Silvav132_datarelease_20032018.txt	figshare	doi:10.6084/m9.figshare.5808864.v3	https://doi.org/10.6084/m9.figshare.5808864.v3	Archaea
102.100.100/27189	DNA sequence generation	MiSeq	Illumina	A16S_AHWU6	102.100.100/27189_A16S_AHWU6	SRX3561467	NCBI Sequence Read Archive	SRP114822	http://identifiers.org/ncbi/insdc.sra:SRP114822	DNA sequence processing	AMMBI_A16S_zotus_table_Silvav132_datarelease_20032018.txt	figshare	doi:10.6084/m9.figshare.5808864.v3	https://doi.org/10.6084/m9.figshare.5808864.v3	Archaea
102.100.100/27190	DNA sequence generation	MiSeq	Illumina	A16S_AHWU6	102.100.100/27190_A16S_AHWU6	SRX3561633	NCBI Sequence Read Archive	SRP114822	http://identifiers.org/ncbi/insdc.sra:SRP114822	DNA sequence processing	AMMBI_A16S_zotus_table_Silvav132_datarelease_20032018.txt	figshare	doi:10.6084/m9.figshare.5808864.v3	https://doi.org/10.6084/m9.figshare.5808864.v3	Archaea
102.100.100/27191	DNA sequence generation	MiSeq	Illumina	A16S_AHWU6	102.100.100/27191_A16S_AHWU6	SRX3561631	NCBI Sequence Read Archive	SRP114822	http://identifiers.org/ncbi/insdc.sra:SRP114822	DNA sequence processing	AMMBI_A16S_zotus_table_Silvav132_datarelease_20032018.txt	figshare	doi:10.6084/m9.figshare.5808864.v3	https://doi.org/10.6084/m9.figshare.5808864.v3	Archaea
102.100.100/27192	DNA sequence generation	MiSeq	Illumina	A16S_AHWU6	102.100.100/27192_A16S_AHWU6	SRX3561637	NCBI Sequence Read Archive	SRP114822	http://identifiers.org/ncbi/insdc.sra:SRP114822	DNA sequence processing	AMMBI_A16S_zotus_table_Silvav132_datarelease_20032018.txt	figshare	doi:10.6084/m9.figshare.5808864.v3	https://doi.org/10.6084/m9.figshare.5808864.v3	Archaea
102.100.100/27193	DNA sequence generation	MiSeq	Illumina	A16S_AHWU6	102.100.100/27193_A16S_AHWU6	SRX3561635	NCBI Sequence Read Archive	SRP114822	http://identifiers.org/ncbi/insdc.sra:SRP114822	DNA sequence processing	AMMBI_A16S_zotus_table_Silvav132_datarelease_20032018.txt	figshare	doi:10.6084/m9.figshare.5808864.v3	https://doi.org/10.6084/m9.figshare.5808864.v3	Archaea
102.100.100/27194	DNA sequence generation	MiSeq	Illumina	A16S_AHWU6	102.100.100/27194_A16S_AHWU6	SRX3561628	NCBI Sequence Read Archive	SRP114822	http://identifiers.org/ncbi/insdc.sra:SRP114822	DNA sequence processing	AMMBI_A16S_zotus_table_Silvav132_datarelease_20032018.txt	figshare	doi:10.6084/m9.figshare.5808864.v3	https://doi.org/10.6084/m9.figshare.5808864.v3	Archaea
102.100.100/27195	DNA sequence generation	MiSeq	Illumina	A16S_AHWU6	102.100.100/27195_A16S_AHWU6	SRX3561788	NCBI Sequence Read Archive	SRP114822	http://identifiers.org/ncbi/insdc.sra:SRP114822	DNA sequence processing	AMMBI_A16S_zotus_table_Silvav132_datarelease_20032018.txt	figshare	doi:10.6084/m9.figshare.5808864.v3	https://doi.org/10.6084/m9.figshare.5808864.v3	Archaea
102.100.100/27196	DNA sequence generation	MiSeq	Illumina	A16S_AHWU6	102.100.100/27196_A16S_AHWU6	SRX3561790	NCBI Sequence Read Archive	SRP114822	http://identifiers.org/ncbi/insdc.sra:SRP114822	DNA sequence processing	AMMBI_A16S_zotus_table_Silvav132_datarelease_20032018.txt	figshare	doi:10.6084/m9.figshare.5808864.v3	https://doi.org/10.6084/m9.figshare.5808864.v3	Archaea
102.100.100/27197	DNA sequence generation	MiSeq	Illumina	A16S_AHWU6	102.100.100/27197_A16S_AHWU6	SRX3561792	NCBI Sequence Read Archive	SRP114822	http://identifiers.org/ncbi/insdc.sra:SRP114822	DNA sequence processing	AMMBI_A16S_zotus_table_Silvav132_datarelease_20032018.txt	figshare	doi:10.6084/m9.figshare.5808864.v3	https://doi.org/10.6084/m9.figshare.5808864.v3	Archaea
102.100.100/27198	DNA sequence generation	MiSeq	Illumina	A16S_AHWU6	102.100.100/27198_A16S_AHWU6	SRX3561794	NCBI Sequence Read Archive	SRP114822	http://identifiers.org/ncbi/insdc.sra:SRP114822	DNA sequence processing	AMMBI_A16S_zotus_table_Silvav132_datarelease_20032018.txt	figshare	doi:10.6084/m9.figshare.5808864.v3	https://doi.org/10.6084/m9.figshare.5808864.v3	Archaea
102.100.100/27199	DNA sequence generation	MiSeq	Illumina	A16S_AHWU6	102.100.100/27199_A16S_AHWU6	SRX3561785	NCBI Sequence Read Archive	SRP114822	http://identifiers.org/ncbi/insdc.sra:SRP114822	DNA sequence processing	AMMBI_A16S_zotus_table_Silvav132_datarelease_20032018.txt	figshare	doi:10.6084/m9.figshare.5808864.v3	https://doi.org/10.6084/m9.figshare.5808864.v3	Archaea
102.100.100/27200	DNA sequence generation	MiSeq	Illumina	A16S_AHWU6	102.100.100/27200_A16S_AHWU6	SRX3561687	NCBI Sequence Read Archive	SRP114822	http://identifiers.org/ncbi/insdc.sra:SRP114822	DNA sequence processing	AMMBI_A16S_zotus_table_Silvav132_datarelease_20032018.txt	figshare	doi:10.6084/m9.figshare.5808864.v3	https://doi.org/10.6084/m9.figshare.5808864.v3	Archaea
102.100.100/27201	DNA sequence generation	MiSeq	Illumina	A16S_AHWU6	102.100.100/27201_A16S_AHWU6	SRX3561689	NCBI Sequence Read Archive	SRP114822	http://identifiers.org/ncbi/insdc.sra:SRP114822	DNA sequence processing	AMMBI_A16S_zotus_table_Silvav132_datarelease_20032018.txt	figshare	doi:10.6084/m9.figshare.5808864.v3	https://doi.org/10.6084/m9.figshare.5808864.v3	Archaea
102.100.100/27202	DNA sequence generation	MiSeq	Illumina	A16S_AHWU6	102.100.100/27202_A16S_AHWU6	SRX3561683	NCBI Sequence Read Archive	SRP114822	http://identifiers.org/ncbi/insdc.sra:SRP114822	DNA sequence processing	AMMBI_A16S_zotus_table_Silvav132_datarelease_20032018.txt	figshare	doi:10.6084/m9.figshare.5808864.v3	https://doi.org/10.6084/m9.figshare.5808864.v3	Archaea
102.100.100/27203	DNA sequence generation	MiSeq	Illumina	A16S_AHWU6	102.100.100/27203_A16S_AHWU6	SRX3561685	NCBI Sequence Read Archive	SRP114822	http://identifiers.org/ncbi/insdc.sra:SRP114822	DNA sequence processing	AMMBI_A16S_zotus_table_Silvav132_datarelease_20032018.txt	figshare	doi:10.6084/m9.figshare.5808864.v3	https://doi.org/10.6084/m9.figshare.5808864.v3	Archaea
102.100.100/27204	DNA sequence generation	MiSeq	Illumina	A16S_AHWU6	102.100.100/27204_A16S_AHWU6	SRX3561681	NCBI Sequence Read Archive	SRP114822	http://identifiers.org/ncbi/insdc.sra:SRP114822	DNA sequence processing	AMMBI_A16S_zotus_table_Silvav132_datarelease_20032018.txt	figshare	doi:10.6084/m9.figshare.5808864.v3	https://doi.org/10.6084/m9.figshare.5808864.v3	Archaea
102.100.100/27205	DNA sequence generation	MiSeq	Illumina	A16S_AHWU6	102.100.100/27205_A16S_AHWU6	SRX3561530	NCBI Sequence Read Archive	SRP114822	http://identifiers.org/ncbi/insdc.sra:SRP114822	DNA sequence processing	AMMBI_A16S_zotus_table_Silvav132_datarelease_20032018.txt	figshare	doi:10.6084/m9.figshare.5808864.v3	https://doi.org/10.6084/m9.figshare.5808864.v3	Archaea
102.100.100/27206	DNA sequence generation	MiSeq	Illumina	A16S_AHWU6	102.100.100/27206_A16S_AHWU6	SRX3561528	NCBI Sequence Read Archive	SRP114822	http://identifiers.org/ncbi/insdc.sra:SRP114822	DNA sequence processing	AMMBI_A16S_zotus_table_Silvav132_datarelease_20032018.txt	figshare	doi:10.6084/m9.figshare.5808864.v3	https://doi.org/10.6084/m9.figshare.5808864.v3	Archaea
102.100.100/27207	DNA sequence generation	MiSeq	Illumina	A16S_AHWU6	102.100.100/27207_A16S_AHWU6	SRX3561526	NCBI Sequence Read Archive	SRP114822	http://identifiers.org/ncbi/insdc.sra:SRP114822	DNA sequence processing	AMMBI_A16S_zotus_table_Silvav132_datarelease_20032018.txt	figshare	doi:10.6084/m9.figshare.5808864.v3	https://doi.org/10.6084/m9.figshare.5808864.v3	Archaea
102.100.100/27208	DNA sequence generation	MiSeq	Illumina	A16S_AHWEH	102.100.100/27208_A16S_AHWEH	SRX3561524	NCBI Sequence Read Archive	SRP114822	http://identifiers.org/ncbi/insdc.sra:SRP114822	DNA sequence processing	AMMBI_A16S_zotus_table_Silvav132_datarelease_20032018.txt	figshare	doi:10.6084/m9.figshare.5808864.v3	https://doi.org/10.6084/m9.figshare.5808864.v3	Archaea
102.100.100/27209	DNA sequence generation	MiSeq	Illumina	A16S_AHWEH	102.100.100/27209_A16S_AHWEH	SRX3561522	NCBI Sequence Read Archive	SRP114822	http://identifiers.org/ncbi/insdc.sra:SRP114822	DNA sequence processing	AMMBI_A16S_zotus_table_Silvav132_datarelease_20032018.txt	figshare	doi:10.6084/m9.figshare.5808864.v3	https://doi.org/10.6084/m9.figshare.5808864.v3	Archaea
102.100.100/27210	DNA sequence generation	MiSeq	Illumina	A16S_AHWEH	102.100.100/27210_A16S_AHWEH	SRX3561922	NCBI Sequence Read Archive	SRP114822	http://identifiers.org/ncbi/insdc.sra:SRP114822	DNA sequence processing	AMMBI_A16S_zotus_table_Silvav132_datarelease_20032018.txt	figshare	doi:10.6084/m9.figshare.5808864.v3	https://doi.org/10.6084/m9.figshare.5808864.v3	Archaea
102.100.100/27211	DNA sequence generation	MiSeq	Illumina	A16S_AHWEH	102.100.100/27211_A16S_AHWEH	SRX3561626	NCBI Sequence Read Archive	SRP114822	http://identifiers.org/ncbi/insdc.sra:SRP114822	DNA sequence processing	AMMBI_A16S_zotus_table_Silvav132_datarelease_20032018.txt	figshare	doi:10.6084/m9.figshare.5808864.v3	https://doi.org/10.6084/m9.figshare.5808864.v3	Archaea
102.100.100/27212	DNA sequence generation	MiSeq	Illumina	A16S_AHWEH	102.100.100/27212_A16S_AHWEH	SRX3561949	NCBI Sequence Read Archive	SRP114822	http://identifiers.org/ncbi/insdc.sra:SRP114822	DNA sequence processing	AMMBI_A16S_zotus_table_Silvav132_datarelease_20032018.txt	figshare	doi:10.6084/m9.figshare.5808864.v3	https://doi.org/10.6084/m9.figshare.5808864.v3	Archaea
102.100.100/27213	DNA sequence generation	MiSeq	Illumina	A16S_AHWEH	102.100.100/27213_A16S_AHWEH	SRX3561947	NCBI Sequence Read Archive	SRP114822	http://identifiers.org/ncbi/insdc.sra:SRP114822	DNA sequence processing	AMMBI_A16S_zotus_table_Silvav132_datarelease_20032018.txt	figshare	doi:10.6084/m9.figshare.5808864.v3	https://doi.org/10.6084/m9.figshare.5808864.v3	Archaea
102.100.100/27214	DNA sequence generation	MiSeq	Illumina	A16S_AHWEH	102.100.100/27214_A16S_AHWEH	SRX3561695	NCBI Sequence Read Archive	SRP114822	http://identifiers.org/ncbi/insdc.sra:SRP114822	DNA sequence processing	AMMBI_A16S_zotus_table_Silvav132_datarelease_20032018.txt	figshare	doi:10.6084/m9.figshare.5808864.v3	https://doi.org/10.6084/m9.figshare.5808864.v3	Archaea
102.100.100/27215	DNA sequence generation	MiSeq	Illumina	A16S_AHWEH	102.100.100/27215_A16S_AHWEH	SRX3561827	NCBI Sequence Read Archive	SRP114822	http://identifiers.org/ncbi/insdc.sra:SRP114822	DNA sequence processing	AMMBI_A16S_zotus_table_Silvav132_datarelease_20032018.txt	figshare	doi:10.6084/m9.figshare.5808864.v3	https://doi.org/10.6084/m9.figshare.5808864.v3	Archaea
102.100.100/27216	DNA sequence generation	MiSeq	Illumina	A16S_AHWEH	102.100.100/27216_A16S_AHWEH	SRX3561829	NCBI Sequence Read Archive	SRP114822	http://identifiers.org/ncbi/insdc.sra:SRP114822	DNA sequence processing	AMMBI_A16S_zotus_table_Silvav132_datarelease_20032018.txt	figshare	doi:10.6084/m9.figshare.5808864.v3	https://doi.org/10.6084/m9.figshare.5808864.v3	Archaea
102.100.100/27217	DNA sequence generation	MiSeq	Illumina	A16S_AHWEH	102.100.100/27217_A16S_AHWEH	SRX3561831	NCBI Sequence Read Archive	SRP114822	http://identifiers.org/ncbi/insdc.sra:SRP114822	DNA sequence processing	AMMBI_A16S_zotus_table_Silvav132_datarelease_20032018.txt	figshare	doi:10.6084/m9.figshare.5808864.v3	https://doi.org/10.6084/m9.figshare.5808864.v3	Archaea
102.100.100/27218	DNA sequence generation	MiSeq	Illumina	A16S_AHWEH	102.100.100/27218_A16S_AHWEH	SRX3561833	NCBI Sequence Read Archive	SRP114822	http://identifiers.org/ncbi/insdc.sra:SRP114822	DNA sequence processing	AMMBI_A16S_zotus_table_Silvav132_datarelease_20032018.txt	figshare	doi:10.6084/m9.figshare.5808864.v3	https://doi.org/10.6084/m9.figshare.5808864.v3	Archaea
102.100.100/27219	DNA sequence generation	MiSeq	Illumina	A16S_AHWEH	102.100.100/27219_A16S_AHWEH	SRX3561825	NCBI Sequence Read Archive	SRP114822	http://identifiers.org/ncbi/insdc.sra:SRP114822	DNA sequence processing	AMMBI_A16S_zotus_table_Silvav132_datarelease_20032018.txt	figshare	doi:10.6084/m9.figshare.5808864.v3	https://doi.org/10.6084/m9.figshare.5808864.v3	Archaea
102.100.100/27220	DNA sequence generation	MiSeq	Illumina	A16S_AHWEH	102.100.100/27220_A16S_AHWEH	SRX3561606	NCBI Sequence Read Archive	SRP114822	http://identifiers.org/ncbi/insdc.sra:SRP114822	DNA sequence processing	AMMBI_A16S_zotus_table_Silvav132_datarelease_20032018.txt	figshare	doi:10.6084/m9.figshare.5808864.v3	https://doi.org/10.6084/m9.figshare.5808864.v3	Archaea
102.100.100/27221	DNA sequence generation	MiSeq	Illumina	A16S_AHWEH	102.100.100/27221_A16S_AHWEH	SRX3561748	NCBI Sequence Read Archive	SRP114822	http://identifiers.org/ncbi/insdc.sra:SRP114822	DNA sequence processing	AMMBI_A16S_zotus_table_Silvav132_datarelease_20032018.txt	figshare	doi:10.6084/m9.figshare.5808864.v3	https://doi.org/10.6084/m9.figshare.5808864.v3	Archaea
102.100.100/27222	DNA sequence generation	MiSeq	Illumina	A16S_AHWEH	102.100.100/27222_A16S_AHWEH	SRX3561750	NCBI Sequence Read Archive	SRP114822	http://identifiers.org/ncbi/insdc.sra:SRP114822	DNA sequence processing	AMMBI_A16S_zotus_table_Silvav132_datarelease_20032018.txt	figshare	doi:10.6084/m9.figshare.5808864.v3	https://doi.org/10.6084/m9.figshare.5808864.v3	Archaea
102.100.100/27223	DNA sequence generation	MiSeq	Illumina	A16S_AHWEH	102.100.100/27223_A16S_AHWEH	SRX3561752	NCBI Sequence Read Archive	SRP114822	http://identifiers.org/ncbi/insdc.sra:SRP114822	DNA sequence processing	AMMBI_A16S_zotus_table_Silvav132_datarelease_20032018.txt	figshare	doi:10.6084/m9.figshare.5808864.v3	https://doi.org/10.6084/m9.figshare.5808864.v3	Archaea
102.100.100/27224	DNA sequence generation	MiSeq	Illumina	A16S_AHWEH	102.100.100/27224_A16S_AHWEH	SRX3561609	NCBI Sequence Read Archive	SRP114822	http://identifiers.org/ncbi/insdc.sra:SRP114822	DNA sequence processing	AMMBI_A16S_zotus_table_Silvav132_datarelease_20032018.txt	figshare	doi:10.6084/m9.figshare.5808864.v3	https://doi.org/10.6084/m9.figshare.5808864.v3	Archaea
102.100.100/27225	DNA sequence generation	MiSeq	Illumina	A16S_AHWEH	102.100.100/27225_A16S_AHWEH	SRX3561589	NCBI Sequence Read Archive	SRP114822	http://identifiers.org/ncbi/insdc.sra:SRP114822	DNA sequence processing	AMMBI_A16S_zotus_table_Silvav132_datarelease_20032018.txt	figshare	doi:10.6084/m9.figshare.5808864.v3	https://doi.org/10.6084/m9.figshare.5808864.v3	Archaea
102.100.100/27226	DNA sequence generation	MiSeq	Illumina	A16S_AHWEH	102.100.100/27226_A16S_AHWEH	SRX3561587	NCBI Sequence Read Archive	SRP114822	http://identifiers.org/ncbi/insdc.sra:SRP114822	DNA sequence processing	AMMBI_A16S_zotus_table_Silvav132_datarelease_20032018.txt	figshare	doi:10.6084/m9.figshare.5808864.v3	https://doi.org/10.6084/m9.figshare.5808864.v3	Archaea
102.100.100/27227	DNA sequence generation	MiSeq	Illumina	A16S_AHWEH	102.100.100/27227_A16S_AHWEH	SRX3561593	NCBI Sequence Read Archive	SRP114822	http://identifiers.org/ncbi/insdc.sra:SRP114822	DNA sequence processing	AMMBI_A16S_zotus_table_Silvav132_datarelease_20032018.txt	figshare	doi:10.6084/m9.figshare.5808864.v3	https://doi.org/10.6084/m9.figshare.5808864.v3	Archaea
102.100.100/27228	DNA sequence generation	MiSeq	Illumina	A16S_AHWEH	102.100.100/27228_A16S_AHWEH	SRX3561781	NCBI Sequence Read Archive	SRP114822	http://identifiers.org/ncbi/insdc.sra:SRP114822	DNA sequence processing	AMMBI_A16S_zotus_table_Silvav132_datarelease_20032018.txt	figshare	doi:10.6084/m9.figshare.5808864.v3	https://doi.org/10.6084/m9.figshare.5808864.v3	Archaea
102.100.100/27229	DNA sequence generation	MiSeq	Illumina	A16S_AHWEH	102.100.100/27229_A16S_AHWEH	SRX3561783	NCBI Sequence Read Archive	SRP114822	http://identifiers.org/ncbi/insdc.sra:SRP114822	DNA sequence processing	AMMBI_A16S_zotus_table_Silvav132_datarelease_20032018.txt	figshare	doi:10.6084/m9.figshare.5808864.v3	https://doi.org/10.6084/m9.figshare.5808864.v3	Archaea
102.100.100/27230	DNA sequence generation	MiSeq	Illumina	A16S_AHWEH	102.100.100/27230_A16S_AHWEH	SRX3561501	NCBI Sequence Read Archive	SRP114822	http://identifiers.org/ncbi/insdc.sra:SRP114822	DNA sequence processing	AMMBI_A16S_zotus_table_Silvav132_datarelease_20032018.txt	figshare	doi:10.6084/m9.figshare.5808864.v3	https://doi.org/10.6084/m9.figshare.5808864.v3	Archaea
102.100.100/27231	DNA sequence generation	MiSeq	Illumina	A16S_AHWEH	102.100.100/27231_A16S_AHWEH	SRX3561499	NCBI Sequence Read Archive	SRP114822	http://identifiers.org/ncbi/insdc.sra:SRP114822	DNA sequence processing	AMMBI_A16S_zotus_table_Silvav132_datarelease_20032018.txt	figshare	doi:10.6084/m9.figshare.5808864.v3	https://doi.org/10.6084/m9.figshare.5808864.v3	Archaea
102.100.100/27232	DNA sequence generation	MiSeq	Illumina	A16S_AHWEH	102.100.100/27232_A16S_AHWEH	SRX3561505	NCBI Sequence Read Archive	SRP114822	http://identifiers.org/ncbi/insdc.sra:SRP114822	DNA sequence processing	AMMBI_A16S_zotus_table_Silvav132_datarelease_20032018.txt	figshare	doi:10.6084/m9.figshare.5808864.v3	https://doi.org/10.6084/m9.figshare.5808864.v3	Archaea
102.100.100/27233	DNA sequence generation	MiSeq	Illumina	A16S_AHWEH	102.100.100/27233_A16S_AHWEH	SRX3561503	NCBI Sequence Read Archive	SRP114822	http://identifiers.org/ncbi/insdc.sra:SRP114822	DNA sequence processing	AMMBI_A16S_zotus_table_Silvav132_datarelease_20032018.txt	figshare	doi:10.6084/m9.figshare.5808864.v3	https://doi.org/10.6084/m9.figshare.5808864.v3	Archaea
102.100.100/27234	DNA sequence generation	MiSeq	Illumina	A16S_AHWEH	102.100.100/27234_A16S_AHWEH	SRX3561497	NCBI Sequence Read Archive	SRP114822	http://identifiers.org/ncbi/insdc.sra:SRP114822	DNA sequence processing	AMMBI_A16S_zotus_table_Silvav132_datarelease_20032018.txt	figshare	doi:10.6084/m9.figshare.5808864.v3	https://doi.org/10.6084/m9.figshare.5808864.v3	Archaea
102.100.100/27235	DNA sequence generation	MiSeq	Illumina	A16S_AHWEH	102.100.100/27235_A16S_AHWEH	SRX3561879	NCBI Sequence Read Archive	SRP114822	http://identifiers.org/ncbi/insdc.sra:SRP114822	DNA sequence processing	AMMBI_A16S_zotus_table_Silvav132_datarelease_20032018.txt	figshare	doi:10.6084/m9.figshare.5808864.v3	https://doi.org/10.6084/m9.figshare.5808864.v3	Archaea
102.100.100/27236	DNA sequence generation	MiSeq	Illumina	A16S_AHWEH	102.100.100/27236_A16S_AHWEH	SRX3561881	NCBI Sequence Read Archive	SRP114822	http://identifiers.org/ncbi/insdc.sra:SRP114822	DNA sequence processing	AMMBI_A16S_zotus_table_Silvav132_datarelease_20032018.txt	figshare	doi:10.6084/m9.figshare.5808864.v3	https://doi.org/10.6084/m9.figshare.5808864.v3	Archaea
102.100.100/27237	DNA sequence generation	MiSeq	Illumina	A16S_AHWEH	102.100.100/27237_A16S_AHWEH	SRX3561875	NCBI Sequence Read Archive	SRP114822	http://identifiers.org/ncbi/insdc.sra:SRP114822	DNA sequence processing	AMMBI_A16S_zotus_table_Silvav132_datarelease_20032018.txt	figshare	doi:10.6084/m9.figshare.5808864.v3	https://doi.org/10.6084/m9.figshare.5808864.v3	Archaea
102.100.100/27238	DNA sequence generation	MiSeq	Illumina	A16S_AHWEH	102.100.100/27238_A16S_AHWEH	SRX3561877	NCBI Sequence Read Archive	SRP114822	http://identifiers.org/ncbi/insdc.sra:SRP114822	DNA sequence processing	AMMBI_A16S_zotus_table_Silvav132_datarelease_20032018.txt	figshare	doi:10.6084/m9.figshare.5808864.v3	https://doi.org/10.6084/m9.figshare.5808864.v3	Archaea
102.100.100/27239	DNA sequence generation	MiSeq	Illumina	A16S_AHWEH	102.100.100/27239_A16S_AHWEH	SRX3561873	NCBI Sequence Read Archive	SRP114822	http://identifiers.org/ncbi/insdc.sra:SRP114822	DNA sequence processing	AMMBI_A16S_zotus_table_Silvav132_datarelease_20032018.txt	figshare	doi:10.6084/m9.figshare.5808864.v3	https://doi.org/10.6084/m9.figshare.5808864.v3	Archaea
102.100.100/27240	DNA sequence generation	MiSeq	Illumina	A16S_AHWEH	102.100.100/27240_A16S_AHWEH	SRX3561965	NCBI Sequence Read Archive	SRP114822	http://identifiers.org/ncbi/insdc.sra:SRP114822	DNA sequence processing	AMMBI_A16S_zotus_table_Silvav132_datarelease_20032018.txt	figshare	doi:10.6084/m9.figshare.5808864.v3	https://doi.org/10.6084/m9.figshare.5808864.v3	Archaea
102.100.100/27241	DNA sequence generation	MiSeq	Illumina	A16S_AHWEH	102.100.100/27241_A16S_AHWEH	SRX3561802	NCBI Sequence Read Archive	SRP114822	http://identifiers.org/ncbi/insdc.sra:SRP114822	DNA sequence processing	AMMBI_A16S_zotus_table_Silvav132_datarelease_20032018.txt	figshare	doi:10.6084/m9.figshare.5808864.v3	https://doi.org/10.6084/m9.figshare.5808864.v3	Archaea
102.100.100/27242	DNA sequence generation	MiSeq	Illumina	A16S_AHWEH	102.100.100/27242_A16S_AHWEH	SRX3561796	NCBI Sequence Read Archive	SRP114822	http://identifiers.org/ncbi/insdc.sra:SRP114822	DNA sequence processing	AMMBI_A16S_zotus_table_Silvav132_datarelease_20032018.txt	figshare	doi:10.6084/m9.figshare.5808864.v3	https://doi.org/10.6084/m9.figshare.5808864.v3	Archaea
102.100.100/27243	DNA sequence generation	MiSeq	Illumina	A16S_AHWEH	102.100.100/27243_A16S_AHWEH	SRX3561798	NCBI Sequence Read Archive	SRP114822	http://identifiers.org/ncbi/insdc.sra:SRP114822	DNA sequence processing	AMMBI_A16S_zotus_table_Silvav132_datarelease_20032018.txt	figshare	doi:10.6084/m9.figshare.5808864.v3	https://doi.org/10.6084/m9.figshare.5808864.v3	Archaea
102.100.100/27244	DNA sequence generation	MiSeq	Illumina	A16S_AHWEH	102.100.100/27244_A16S_AHWEH	SRX3561469	NCBI Sequence Read Archive	SRP114822	http://identifiers.org/ncbi/insdc.sra:SRP114822	DNA sequence processing	AMMBI_A16S_zotus_table_Silvav132_datarelease_20032018.txt	figshare	doi:10.6084/m9.figshare.5808864.v3	https://doi.org/10.6084/m9.figshare.5808864.v3	Archaea
102.100.100/27245	DNA sequence generation	MiSeq	Illumina	A16S_AHG6G	102.100.100/27245_A16S_AHG6G	SRX3561658	NCBI Sequence Read Archive	SRP114822	http://identifiers.org/ncbi/insdc.sra:SRP114822	DNA sequence processing	AMMBI_A16S_zotus_table_Silvav132_datarelease_20032018.txt	figshare	doi:10.6084/m9.figshare.5808864.v3	https://doi.org/10.6084/m9.figshare.5808864.v3	Archaea
102.100.100/27246	DNA sequence generation	MiSeq	Illumina	A16S_AHG6G	102.100.100/27246_A16S_AHG6G	SRX3561656	NCBI Sequence Read Archive	SRP114822	http://identifiers.org/ncbi/insdc.sra:SRP114822	DNA sequence processing	AMMBI_A16S_zotus_table_Silvav132_datarelease_20032018.txt	figshare	doi:10.6084/m9.figshare.5808864.v3	https://doi.org/10.6084/m9.figshare.5808864.v3	Archaea
102.100.100/27247	DNA sequence generation	MiSeq	Illumina	A16S_AHG6G	102.100.100/27247_A16S_AHG6G	SRX3561654	NCBI Sequence Read Archive	SRP114822	http://identifiers.org/ncbi/insdc.sra:SRP114822	DNA sequence processing	AMMBI_A16S_zotus_table_Silvav132_datarelease_20032018.txt	figshare	doi:10.6084/m9.figshare.5808864.v3	https://doi.org/10.6084/m9.figshare.5808864.v3	Archaea
102.100.100/27248	DNA sequence generation	MiSeq	Illumina	A16S_AHG6G	102.100.100/27248_A16S_AHG6G	SRX3561652	NCBI Sequence Read Archive	SRP114822	http://identifiers.org/ncbi/insdc.sra:SRP114822	DNA sequence processing	AMMBI_A16S_zotus_table_Silvav132_datarelease_20032018.txt	figshare	doi:10.6084/m9.figshare.5808864.v3	https://doi.org/10.6084/m9.figshare.5808864.v3	Archaea
102.100.100/27249	DNA sequence generation	MiSeq	Illumina	A16S_AHG6G	102.100.100/27249_A16S_AHG6G	SRX3561660	NCBI Sequence Read Archive	SRP114822	http://identifiers.org/ncbi/insdc.sra:SRP114822	DNA sequence processing	AMMBI_A16S_zotus_table_Silvav132_datarelease_20032018.txt	figshare	doi:10.6084/m9.figshare.5808864.v3	https://doi.org/10.6084/m9.figshare.5808864.v3	Archaea
102.100.100/27250	DNA sequence generation	MiSeq	Illumina	A16S_AHG6G	102.100.100/27250_A16S_AHG6G	SRX3562173	NCBI Sequence Read Archive	SRP114822	http://identifiers.org/ncbi/insdc.sra:SRP114822	DNA sequence processing	AMMBI_A16S_zotus_table_Silvav132_datarelease_20032018.txt	figshare	doi:10.6084/m9.figshare.5808864.v3	https://doi.org/10.6084/m9.figshare.5808864.v3	Archaea
102.100.100/27251	DNA sequence generation	MiSeq	Illumina	A16S_AHG6G	102.100.100/27251_A16S_AHG6G	SRX3562175	NCBI Sequence Read Archive	SRP114822	http://identifiers.org/ncbi/insdc.sra:SRP114822	DNA sequence processing	AMMBI_A16S_zotus_table_Silvav132_datarelease_20032018.txt	figshare	doi:10.6084/m9.figshare.5808864.v3	https://doi.org/10.6084/m9.figshare.5808864.v3	Archaea
102.100.100/27252	DNA sequence generation	MiSeq	Illumina	A16S_AHG6G	102.100.100/27252_A16S_AHG6G	SRX3562169	NCBI Sequence Read Archive	SRP114822	http://identifiers.org/ncbi/insdc.sra:SRP114822	DNA sequence processing	AMMBI_A16S_zotus_table_Silvav132_datarelease_20032018.txt	figshare	doi:10.6084/m9.figshare.5808864.v3	https://doi.org/10.6084/m9.figshare.5808864.v3	Archaea
102.100.100/27253	DNA sequence generation	MiSeq	Illumina	A16S_AHG6G	102.100.100/27253_A16S_AHG6G	SRX3562171	NCBI Sequence Read Archive	SRP114822	http://identifiers.org/ncbi/insdc.sra:SRP114822	DNA sequence processing	AMMBI_A16S_zotus_table_Silvav132_datarelease_20032018.txt	figshare	doi:10.6084/m9.figshare.5808864.v3	https://doi.org/10.6084/m9.figshare.5808864.v3	Archaea
102.100.100/27254	DNA sequence generation	MiSeq	Illumina	A16S_AHG6G	102.100.100/27254_A16S_AHG6G	SRX3562167	NCBI Sequence Read Archive	SRP114822	http://identifiers.org/ncbi/insdc.sra:SRP114822	DNA sequence processing	AMMBI_A16S_zotus_table_Silvav132_datarelease_20032018.txt	figshare	doi:10.6084/m9.figshare.5808864.v3	https://doi.org/10.6084/m9.figshare.5808864.v3	Archaea
102.100.100/27255	DNA sequence generation	MiSeq	Illumina	A16S_AHG6G	102.100.100/27255_A16S_AHG6G	SRX3562289	NCBI Sequence Read Archive	SRP114822	http://identifiers.org/ncbi/insdc.sra:SRP114822	DNA sequence processing	AMMBI_A16S_zotus_table_Silvav132_datarelease_20032018.txt	figshare	doi:10.6084/m9.figshare.5808864.v3	https://doi.org/10.6084/m9.figshare.5808864.v3	Archaea
102.100.100/27256	DNA sequence generation	MiSeq	Illumina	A16S_AHG6G	102.100.100/27256_A16S_AHG6G	SRX3562291	NCBI Sequence Read Archive	SRP114822	http://identifiers.org/ncbi/insdc.sra:SRP114822	DNA sequence processing	AMMBI_A16S_zotus_table_Silvav132_datarelease_20032018.txt	figshare	doi:10.6084/m9.figshare.5808864.v3	https://doi.org/10.6084/m9.figshare.5808864.v3	Archaea
102.100.100/27257	DNA sequence generation	MiSeq	Illumina	A16S_AHG6G	102.100.100/27257_A16S_AHG6G	SRX3562285	NCBI Sequence Read Archive	SRP114822	http://identifiers.org/ncbi/insdc.sra:SRP114822	DNA sequence processing	AMMBI_A16S_zotus_table_Silvav132_datarelease_20032018.txt	figshare	doi:10.6084/m9.figshare.5808864.v3	https://doi.org/10.6084/m9.figshare.5808864.v3	Archaea
102.100.100/27258	DNA sequence generation	MiSeq	Illumina	A16S_AHG6G	102.100.100/27258_A16S_AHG6G	SRX3562287	NCBI Sequence Read Archive	SRP114822	http://identifiers.org/ncbi/insdc.sra:SRP114822	DNA sequence processing	AMMBI_A16S_zotus_table_Silvav132_datarelease_20032018.txt	figshare	doi:10.6084/m9.figshare.5808864.v3	https://doi.org/10.6084/m9.figshare.5808864.v3	Archaea
102.100.100/27259	DNA sequence generation	MiSeq	Illumina	A16S_AHG6G	102.100.100/27259_A16S_AHG6G	SRX3562283	NCBI Sequence Read Archive	SRP114822	http://identifiers.org/ncbi/insdc.sra:SRP114822	DNA sequence processing	AMMBI_A16S_zotus_table_Silvav132_datarelease_20032018.txt	figshare	doi:10.6084/m9.figshare.5808864.v3	https://doi.org/10.6084/m9.figshare.5808864.v3	Archaea
102.100.100/27260	DNA sequence generation	MiSeq	Illumina	A16S_AHG6G	102.100.100/27260_A16S_AHG6G	SRX3562190	NCBI Sequence Read Archive	SRP114822	http://identifiers.org/ncbi/insdc.sra:SRP114822	DNA sequence processing	AMMBI_A16S_zotus_table_Silvav132_datarelease_20032018.txt	figshare	doi:10.6084/m9.figshare.5808864.v3	https://doi.org/10.6084/m9.figshare.5808864.v3	Archaea
102.100.100/27261	DNA sequence generation	MiSeq	Illumina	A16S_AHG6G	102.100.100/27261_A16S_AHG6G	SRX3562192	NCBI Sequence Read Archive	SRP114822	http://identifiers.org/ncbi/insdc.sra:SRP114822	DNA sequence processing	AMMBI_A16S_zotus_table_Silvav132_datarelease_20032018.txt	figshare	doi:10.6084/m9.figshare.5808864.v3	https://doi.org/10.6084/m9.figshare.5808864.v3	Archaea
102.100.100/27262	DNA sequence generation	MiSeq	Illumina	A16S_AHG6G	102.100.100/27262_A16S_AHG6G	SRX3562186	NCBI Sequence Read Archive	SRP114822	http://identifiers.org/ncbi/insdc.sra:SRP114822	DNA sequence processing	AMMBI_A16S_zotus_table_Silvav132_datarelease_20032018.txt	figshare	doi:10.6084/m9.figshare.5808864.v3	https://doi.org/10.6084/m9.figshare.5808864.v3	Archaea
102.100.100/27263	DNA sequence generation	MiSeq	Illumina	A16S_AHG6G	102.100.100/27263_A16S_AHG6G	SRX3562188	NCBI Sequence Read Archive	SRP114822	http://identifiers.org/ncbi/insdc.sra:SRP114822	DNA sequence processing	AMMBI_A16S_zotus_table_Silvav132_datarelease_20032018.txt	figshare	doi:10.6084/m9.figshare.5808864.v3	https://doi.org/10.6084/m9.figshare.5808864.v3	Archaea
102.100.100/27264	DNA sequence generation	MiSeq	Illumina	A16S_AHG6G	102.100.100/27264_A16S_AHG6G	SRX3562194	NCBI Sequence Read Archive	SRP114822	http://identifiers.org/ncbi/insdc.sra:SRP114822	DNA sequence processing	AMMBI_A16S_zotus_table_Silvav132_datarelease_20032018.txt	figshare	doi:10.6084/m9.figshare.5808864.v3	https://doi.org/10.6084/m9.figshare.5808864.v3	Archaea
102.100.100/27265	DNA sequence generation	MiSeq	Illumina	A16S_AHG6G	102.100.100/27265_A16S_AHG6G	SRX3562065	NCBI Sequence Read Archive	SRP114822	http://identifiers.org/ncbi/insdc.sra:SRP114822	DNA sequence processing	AMMBI_A16S_zotus_table_Silvav132_datarelease_20032018.txt	figshare	doi:10.6084/m9.figshare.5808864.v3	https://doi.org/10.6084/m9.figshare.5808864.v3	Archaea
102.100.100/27266	DNA sequence generation	MiSeq	Illumina	A16S_AHG6G	102.100.100/27266_A16S_AHG6G	SRX3562063	NCBI Sequence Read Archive	SRP114822	http://identifiers.org/ncbi/insdc.sra:SRP114822	DNA sequence processing	AMMBI_A16S_zotus_table_Silvav132_datarelease_20032018.txt	figshare	doi:10.6084/m9.figshare.5808864.v3	https://doi.org/10.6084/m9.figshare.5808864.v3	Archaea
102.100.100/27267	DNA sequence generation	MiSeq	Illumina	A16S_AHG6G	102.100.100/27267_A16S_AHG6G	SRX3562069	NCBI Sequence Read Archive	SRP114822	http://identifiers.org/ncbi/insdc.sra:SRP114822	DNA sequence processing	AMMBI_A16S_zotus_table_Silvav132_datarelease_20032018.txt	figshare	doi:10.6084/m9.figshare.5808864.v3	https://doi.org/10.6084/m9.figshare.5808864.v3	Archaea
102.100.100/27268	DNA sequence generation	MiSeq	Illumina	A16S_AHG6G	102.100.100/27268_A16S_AHG6G	SRX3562067	NCBI Sequence Read Archive	SRP114822	http://identifiers.org/ncbi/insdc.sra:SRP114822	DNA sequence processing	AMMBI_A16S_zotus_table_Silvav132_datarelease_20032018.txt	figshare	doi:10.6084/m9.figshare.5808864.v3	https://doi.org/10.6084/m9.figshare.5808864.v3	Archaea
102.100.100/27269	DNA sequence generation	MiSeq	Illumina	A16S_AHG6G	102.100.100/27269_A16S_AHG6G	SRX3562061	NCBI Sequence Read Archive	SRP114822	http://identifiers.org/ncbi/insdc.sra:SRP114822	DNA sequence processing	AMMBI_A16S_zotus_table_Silvav132_datarelease_20032018.txt	figshare	doi:10.6084/m9.figshare.5808864.v3	https://doi.org/10.6084/m9.figshare.5808864.v3	Archaea
102.100.100/27270	DNA sequence generation	MiSeq	Illumina	A16S_AHG6G	102.100.100/27270_A16S_AHG6G	SRX3561978	NCBI Sequence Read Archive	SRP114822	http://identifiers.org/ncbi/insdc.sra:SRP114822	DNA sequence processing	AMMBI_A16S_zotus_table_Silvav132_datarelease_20032018.txt	figshare	doi:10.6084/m9.figshare.5808864.v3	https://doi.org/10.6084/m9.figshare.5808864.v3	Archaea
102.100.100/27271	DNA sequence generation	MiSeq	Illumina	A16S_AHG6G	102.100.100/27271_A16S_AHG6G	SRX3561976	NCBI Sequence Read Archive	SRP114822	http://identifiers.org/ncbi/insdc.sra:SRP114822	DNA sequence processing	AMMBI_A16S_zotus_table_Silvav132_datarelease_20032018.txt	figshare	doi:10.6084/m9.figshare.5808864.v3	https://doi.org/10.6084/m9.figshare.5808864.v3	Archaea
102.100.100/27272	DNA sequence generation	MiSeq	Illumina	A16S_AHG6G	102.100.100/27272_A16S_AHG6G	SRX3561982	NCBI Sequence Read Archive	SRP114822	http://identifiers.org/ncbi/insdc.sra:SRP114822	DNA sequence processing	AMMBI_A16S_zotus_table_Silvav132_datarelease_20032018.txt	figshare	doi:10.6084/m9.figshare.5808864.v3	https://doi.org/10.6084/m9.figshare.5808864.v3	Archaea
102.100.100/27273	DNA sequence generation	MiSeq	Illumina	A16S_AHG6G	102.100.100/27273_A16S_AHG6G	SRX3561980	NCBI Sequence Read Archive	SRP114822	http://identifiers.org/ncbi/insdc.sra:SRP114822	DNA sequence processing	AMMBI_A16S_zotus_table_Silvav132_datarelease_20032018.txt	figshare	doi:10.6084/m9.figshare.5808864.v3	https://doi.org/10.6084/m9.figshare.5808864.v3	Archaea
102.100.100/27274	DNA sequence generation	MiSeq	Illumina	A16S_AHG6G	102.100.100/27274_A16S_AHG6G	SRX3561984	NCBI Sequence Read Archive	SRP114822	http://identifiers.org/ncbi/insdc.sra:SRP114822	DNA sequence processing	AMMBI_A16S_zotus_table_Silvav132_datarelease_20032018.txt	figshare	doi:10.6084/m9.figshare.5808864.v3	https://doi.org/10.6084/m9.figshare.5808864.v3	Archaea
102.100.100/27275	DNA sequence generation	MiSeq	Illumina	A16S_AHG6G	102.100.100/27275_A16S_AHG6G	SRX3562343	NCBI Sequence Read Archive	SRP114822	http://identifiers.org/ncbi/insdc.sra:SRP114822	DNA sequence processing	AMMBI_A16S_zotus_table_Silvav132_datarelease_20032018.txt	figshare	doi:10.6084/m9.figshare.5808864.v3	https://doi.org/10.6084/m9.figshare.5808864.v3	Archaea
102.100.100/27276	DNA sequence generation	MiSeq	Illumina	A16S_AHG6G	102.100.100/27276_A16S_AHG6G	SRX3562345	NCBI Sequence Read Archive	SRP114822	http://identifiers.org/ncbi/insdc.sra:SRP114822	DNA sequence processing	AMMBI_A16S_zotus_table_Silvav132_datarelease_20032018.txt	figshare	doi:10.6084/m9.figshare.5808864.v3	https://doi.org/10.6084/m9.figshare.5808864.v3	Archaea
102.100.100/27277	DNA sequence generation	MiSeq	Illumina	A16S_AHG6G	102.100.100/27277_A16S_AHG6G	SRX3562347	NCBI Sequence Read Archive	SRP114822	http://identifiers.org/ncbi/insdc.sra:SRP114822	DNA sequence processing	AMMBI_A16S_zotus_table_Silvav132_datarelease_20032018.txt	figshare	doi:10.6084/m9.figshare.5808864.v3	https://doi.org/10.6084/m9.figshare.5808864.v3	Archaea
102.100.100/27278	DNA sequence generation	MiSeq	Illumina	A16S_AHG6G	102.100.100/27278_A16S_AHG6G	SRX3562349	NCBI Sequence Read Archive	SRP114822	http://identifiers.org/ncbi/insdc.sra:SRP114822	DNA sequence processing	AMMBI_A16S_zotus_table_Silvav132_datarelease_20032018.txt	figshare	doi:10.6084/m9.figshare.5808864.v3	https://doi.org/10.6084/m9.figshare.5808864.v3	Archaea
102.100.100/27279	DNA sequence generation	MiSeq	Illumina	A16S_AHG6G	102.100.100/27279_A16S_AHG6G	SRX3562351	NCBI Sequence Read Archive	SRP114822	http://identifiers.org/ncbi/insdc.sra:SRP114822	DNA sequence processing	AMMBI_A16S_zotus_table_Silvav132_datarelease_20032018.txt	figshare	doi:10.6084/m9.figshare.5808864.v3	https://doi.org/10.6084/m9.figshare.5808864.v3	Archaea
102.100.100/27280	DNA sequence generation	MiSeq	Illumina	A16S_AHG6G	102.100.100/27280_A16S_AHG6G	SRX3562264	NCBI Sequence Read Archive	SRP114822	http://identifiers.org/ncbi/insdc.sra:SRP114822	DNA sequence processing	AMMBI_A16S_zotus_table_Silvav132_datarelease_20032018.txt	figshare	doi:10.6084/m9.figshare.5808864.v3	https://doi.org/10.6084/m9.figshare.5808864.v3	Archaea
102.100.100/27281	DNA sequence generation	MiSeq	Illumina	A16S_AHG6G	102.100.100/27281_A16S_AHG6G	SRX3562266	NCBI Sequence Read Archive	SRP114822	http://identifiers.org/ncbi/insdc.sra:SRP114822	DNA sequence processing	AMMBI_A16S_zotus_table_Silvav132_datarelease_20032018.txt	figshare	doi:10.6084/m9.figshare.5808864.v3	https://doi.org/10.6084/m9.figshare.5808864.v3	Archaea
102.100.100/27282	DNA sequence generation	MiSeq	Illumina	A16S_AHG6G	102.100.100/27282_A16S_AHG6G	SRX3562268	NCBI Sequence Read Archive	SRP114822	http://identifiers.org/ncbi/insdc.sra:SRP114822	DNA sequence processing	AMMBI_A16S_zotus_table_Silvav132_datarelease_20032018.txt	figshare	doi:10.6084/m9.figshare.5808864.v3	https://doi.org/10.6084/m9.figshare.5808864.v3	Archaea
102.100.100/27283	DNA sequence generation	MiSeq	Illumina	A16S_AHG6G	102.100.100/27283_A16S_AHG6G	SRX3562270	NCBI Sequence Read Archive	SRP114822	http://identifiers.org/ncbi/insdc.sra:SRP114822	DNA sequence processing	AMMBI_A16S_zotus_table_Silvav132_datarelease_20032018.txt	figshare	doi:10.6084/m9.figshare.5808864.v3	https://doi.org/10.6084/m9.figshare.5808864.v3	Archaea
102.100.100/27284	DNA sequence generation	MiSeq	Illumina	A16S_AHG6G	102.100.100/27284_A16S_AHG6G	SRX3562262	NCBI Sequence Read Archive	SRP114822	http://identifiers.org/ncbi/insdc.sra:SRP114822	DNA sequence processing	AMMBI_A16S_zotus_table_Silvav132_datarelease_20032018.txt	figshare	doi:10.6084/m9.figshare.5808864.v3	https://doi.org/10.6084/m9.figshare.5808864.v3	Archaea
102.100.100/27285	DNA sequence generation	MiSeq	Illumina	A16S_AHG6G	102.100.100/27285_A16S_AHG6G	SRX3562119	NCBI Sequence Read Archive	SRP114822	http://identifiers.org/ncbi/insdc.sra:SRP114822	DNA sequence processing	AMMBI_A16S_zotus_table_Silvav132_datarelease_20032018.txt	figshare	doi:10.6084/m9.figshare.5808864.v3	https://doi.org/10.6084/m9.figshare.5808864.v3	Archaea
102.100.100/27286	DNA sequence generation	MiSeq	Illumina	A16S_AHG6G	102.100.100/27286_A16S_AHG6G	SRX3562117	NCBI Sequence Read Archive	SRP114822	http://identifiers.org/ncbi/insdc.sra:SRP114822	DNA sequence processing	AMMBI_A16S_zotus_table_Silvav132_datarelease_20032018.txt	figshare	doi:10.6084/m9.figshare.5808864.v3	https://doi.org/10.6084/m9.figshare.5808864.v3	Archaea
102.100.100/27287	DNA sequence generation	MiSeq	Illumina	A16S_AHG6G	102.100.100/27287_A16S_AHG6G	SRX3562115	NCBI Sequence Read Archive	SRP114822	http://identifiers.org/ncbi/insdc.sra:SRP114822	DNA sequence processing	AMMBI_A16S_zotus_table_Silvav132_datarelease_20032018.txt	figshare	doi:10.6084/m9.figshare.5808864.v3	https://doi.org/10.6084/m9.figshare.5808864.v3	Archaea
102.100.100/27288	DNA sequence generation	MiSeq	Illumina	A16S_AHG6G	102.100.100/27288_A16S_AHG6G	SRX3562113	NCBI Sequence Read Archive	SRP114822	http://identifiers.org/ncbi/insdc.sra:SRP114822	DNA sequence processing	AMMBI_A16S_zotus_table_Silvav132_datarelease_20032018.txt	figshare	doi:10.6084/m9.figshare.5808864.v3	https://doi.org/10.6084/m9.figshare.5808864.v3	Archaea
102.100.100/27289	DNA sequence generation	MiSeq	Illumina	A16S_AHG6G	102.100.100/27289_A16S_AHG6G	SRX3562111	NCBI Sequence Read Archive	SRP114822	http://identifiers.org/ncbi/insdc.sra:SRP114822	DNA sequence processing	AMMBI_A16S_zotus_table_Silvav132_datarelease_20032018.txt	figshare	doi:10.6084/m9.figshare.5808864.v3	https://doi.org/10.6084/m9.figshare.5808864.v3	Archaea
102.100.100/27290	DNA sequence generation	MiSeq	Illumina	A16S_AHG6G	102.100.100/27290_A16S_AHG6G	SRX3562044	NCBI Sequence Read Archive	SRP114822	http://identifiers.org/ncbi/insdc.sra:SRP114822	DNA sequence processing	AMMBI_A16S_zotus_table_Silvav132_datarelease_20032018.txt	figshare	doi:10.6084/m9.figshare.5808864.v3	https://doi.org/10.6084/m9.figshare.5808864.v3	Archaea
102.100.100/27291	DNA sequence generation	MiSeq	Illumina	A16S_AHG6G	102.100.100/27291_A16S_AHG6G	SRX3562042	NCBI Sequence Read Archive	SRP114822	http://identifiers.org/ncbi/insdc.sra:SRP114822	DNA sequence processing	AMMBI_A16S_zotus_table_Silvav132_datarelease_20032018.txt	figshare	doi:10.6084/m9.figshare.5808864.v3	https://doi.org/10.6084/m9.figshare.5808864.v3	Archaea
102.100.100/27292	DNA sequence generation	MiSeq	Illumina	A16S_AHG6G	102.100.100/27292_A16S_AHG6G	SRX3562040	NCBI Sequence Read Archive	SRP114822	http://identifiers.org/ncbi/insdc.sra:SRP114822	DNA sequence processing	AMMBI_A16S_zotus_table_Silvav132_datarelease_20032018.txt	figshare	doi:10.6084/m9.figshare.5808864.v3	https://doi.org/10.6084/m9.figshare.5808864.v3	Archaea
102.100.100/27293	DNA sequence generation	MiSeq	Illumina	A16S_AHG6G	102.100.100/27293_A16S_AHG6G	SRX3562038	NCBI Sequence Read Archive	SRP114822	http://identifiers.org/ncbi/insdc.sra:SRP114822	DNA sequence processing	AMMBI_A16S_zotus_table_Silvav132_datarelease_20032018.txt	figshare	doi:10.6084/m9.figshare.5808864.v3	https://doi.org/10.6084/m9.figshare.5808864.v3	Archaea
102.100.100/27294	DNA sequence generation	MiSeq	Illumina	A16S_AHG6G	102.100.100/27294_A16S_AHG6G	SRX3562046	NCBI Sequence Read Archive	SRP114822	http://identifiers.org/ncbi/insdc.sra:SRP114822	DNA sequence processing	AMMBI_A16S_zotus_table_Silvav132_datarelease_20032018.txt	figshare	doi:10.6084/m9.figshare.5808864.v3	https://doi.org/10.6084/m9.figshare.5808864.v3	Archaea
102.100.100/27295	DNA sequence generation	MiSeq	Illumina	A16S_AHG6G	102.100.100/27295_A16S_AHG6G	SRX3562426	NCBI Sequence Read Archive	SRP114822	http://identifiers.org/ncbi/insdc.sra:SRP114822	DNA sequence processing	AMMBI_A16S_zotus_table_Silvav132_datarelease_20032018.txt	figshare	doi:10.6084/m9.figshare.5808864.v3	https://doi.org/10.6084/m9.figshare.5808864.v3	Archaea
102.100.100/27296	DNA sequence generation	MiSeq	Illumina	A16S_AHG6G	102.100.100/27296_A16S_AHG6G	SRX3562428	NCBI Sequence Read Archive	SRP114822	http://identifiers.org/ncbi/insdc.sra:SRP114822	DNA sequence processing	AMMBI_A16S_zotus_table_Silvav132_datarelease_20032018.txt	figshare	doi:10.6084/m9.figshare.5808864.v3	https://doi.org/10.6084/m9.figshare.5808864.v3	Archaea
102.100.100/27297	DNA sequence generation	MiSeq	Illumina	A16S_AHG6G	102.100.100/27297_A16S_AHG6G	SRX3562422	NCBI Sequence Read Archive	SRP114822	http://identifiers.org/ncbi/insdc.sra:SRP114822	DNA sequence processing	AMMBI_A16S_zotus_table_Silvav132_datarelease_20032018.txt	figshare	doi:10.6084/m9.figshare.5808864.v3	https://doi.org/10.6084/m9.figshare.5808864.v3	Archaea
102.100.100/27298	DNA sequence generation	MiSeq	Illumina	A16S_AHG6G	102.100.100/27298_A16S_AHG6G	SRX3562424	NCBI Sequence Read Archive	SRP114822	http://identifiers.org/ncbi/insdc.sra:SRP114822	DNA sequence processing	AMMBI_A16S_zotus_table_Silvav132_datarelease_20032018.txt	figshare	doi:10.6084/m9.figshare.5808864.v3	https://doi.org/10.6084/m9.figshare.5808864.v3	Archaea
102.100.100/27299	DNA sequence generation	MiSeq	Illumina	A16S_AHG6G	102.100.100/27299_A16S_AHG6G	SRX3562430	NCBI Sequence Read Archive	SRP114822	http://identifiers.org/ncbi/insdc.sra:SRP114822	DNA sequence processing	AMMBI_A16S_zotus_table_Silvav132_datarelease_20032018.txt	figshare	doi:10.6084/m9.figshare.5808864.v3	https://doi.org/10.6084/m9.figshare.5808864.v3	Archaea
102.100.100/27300	DNA sequence generation	MiSeq	Illumina	A16S_AHG6G	102.100.100/27300_A16S_AHG6G	SRX3562408	NCBI Sequence Read Archive	SRP114822	http://identifiers.org/ncbi/insdc.sra:SRP114822	DNA sequence processing	AMMBI_A16S_zotus_table_Silvav132_datarelease_20032018.txt	figshare	doi:10.6084/m9.figshare.5808864.v3	https://doi.org/10.6084/m9.figshare.5808864.v3	Archaea
102.100.100/27301	DNA sequence generation	MiSeq	Illumina	A16S_AHG6G	102.100.100/27301_A16S_AHG6G	SRX3562406	NCBI Sequence Read Archive	SRP114822	http://identifiers.org/ncbi/insdc.sra:SRP114822	DNA sequence processing	AMMBI_A16S_zotus_table_Silvav132_datarelease_20032018.txt	figshare	doi:10.6084/m9.figshare.5808864.v3	https://doi.org/10.6084/m9.figshare.5808864.v3	Archaea
102.100.100/27302	DNA sequence generation	MiSeq	Illumina	A16S_AHG6G	102.100.100/27302_A16S_AHG6G	SRX3562404	NCBI Sequence Read Archive	SRP114822	http://identifiers.org/ncbi/insdc.sra:SRP114822	DNA sequence processing	AMMBI_A16S_zotus_table_Silvav132_datarelease_20032018.txt	figshare	doi:10.6084/m9.figshare.5808864.v3	https://doi.org/10.6084/m9.figshare.5808864.v3	Archaea
102.100.100/27303	DNA sequence generation	MiSeq	Illumina	A16S_AHG6G	102.100.100/27303_A16S_AHG6G	SRX3562402	NCBI Sequence Read Archive	SRP114822	http://identifiers.org/ncbi/insdc.sra:SRP114822	DNA sequence processing	AMMBI_A16S_zotus_table_Silvav132_datarelease_20032018.txt	figshare	doi:10.6084/m9.figshare.5808864.v3	https://doi.org/10.6084/m9.figshare.5808864.v3	Archaea
102.100.100/27304	DNA sequence generation	MiSeq	Illumina	A16S_AHG6G	102.100.100/27304_A16S_AHG6G	SRX3562400	NCBI Sequence Read Archive	SRP114822	http://identifiers.org/ncbi/insdc.sra:SRP114822	DNA sequence processing	AMMBI_A16S_zotus_table_Silvav132_datarelease_20032018.txt	figshare	doi:10.6084/m9.figshare.5808864.v3	https://doi.org/10.6084/m9.figshare.5808864.v3	Archaea
102.100.100/27305	DNA sequence generation	MiSeq	Illumina	A16S_AHG6G	102.100.100/27305_A16S_AHG6G	SRX3562033	NCBI Sequence Read Archive	SRP114822	http://identifiers.org/ncbi/insdc.sra:SRP114822	DNA sequence processing	AMMBI_A16S_zotus_table_Silvav132_datarelease_20032018.txt	figshare	doi:10.6084/m9.figshare.5808864.v3	https://doi.org/10.6084/m9.figshare.5808864.v3	Archaea
102.100.100/27306	DNA sequence generation	MiSeq	Illumina	A16S_AHG6G	102.100.100/27306_A16S_AHG6G	SRX3562035	NCBI Sequence Read Archive	SRP114822	http://identifiers.org/ncbi/insdc.sra:SRP114822	DNA sequence processing	AMMBI_A16S_zotus_table_Silvav132_datarelease_20032018.txt	figshare	doi:10.6084/m9.figshare.5808864.v3	https://doi.org/10.6084/m9.figshare.5808864.v3	Archaea
102.100.100/27307	DNA sequence generation	MiSeq	Illumina	A16S_AHG6G	102.100.100/27307_A16S_AHG6G	SRX3562029	NCBI Sequence Read Archive	SRP114822	http://identifiers.org/ncbi/insdc.sra:SRP114822	DNA sequence processing	AMMBI_A16S_zotus_table_Silvav132_datarelease_20032018.txt	figshare	doi:10.6084/m9.figshare.5808864.v3	https://doi.org/10.6084/m9.figshare.5808864.v3	Archaea
102.100.100/27308	DNA sequence generation	MiSeq	Illumina	A16S_AHG6G	102.100.100/27308_A16S_AHG6G	SRX3562031	NCBI Sequence Read Archive	SRP114822	http://identifiers.org/ncbi/insdc.sra:SRP114822	DNA sequence processing	AMMBI_A16S_zotus_table_Silvav132_datarelease_20032018.txt	figshare	doi:10.6084/m9.figshare.5808864.v3	https://doi.org/10.6084/m9.figshare.5808864.v3	Archaea
102.100.100/27309	DNA sequence generation	MiSeq	Illumina	A16S_AHG6G	102.100.100/27309_A16S_AHG6G	SRX3562027	NCBI Sequence Read Archive	SRP114822	http://identifiers.org/ncbi/insdc.sra:SRP114822	DNA sequence processing	AMMBI_A16S_zotus_table_Silvav132_datarelease_20032018.txt	figshare	doi:10.6084/m9.figshare.5808864.v3	https://doi.org/10.6084/m9.figshare.5808864.v3	Archaea
102.100.100/27310	DNA sequence generation	MiSeq	Illumina	A16S_AHG6G	102.100.100/27310_A16S_AHG6G	SRX3562178	NCBI Sequence Read Archive	SRP114822	http://identifiers.org/ncbi/insdc.sra:SRP114822	DNA sequence processing	AMMBI_A16S_zotus_table_Silvav132_datarelease_20032018.txt	figshare	doi:10.6084/m9.figshare.5808864.v3	https://doi.org/10.6084/m9.figshare.5808864.v3	Archaea
102.100.100/27311	DNA sequence generation	MiSeq	Illumina	A16S_AHG6G	102.100.100/27311_A16S_AHG6G	SRX3562180	NCBI Sequence Read Archive	SRP114822	http://identifiers.org/ncbi/insdc.sra:SRP114822	DNA sequence processing	AMMBI_A16S_zotus_table_Silvav132_datarelease_20032018.txt	figshare	doi:10.6084/m9.figshare.5808864.v3	https://doi.org/10.6084/m9.figshare.5808864.v3	Archaea
102.100.100/27312	DNA sequence generation	MiSeq	Illumina	A16S_AHG6G	102.100.100/27312_A16S_AHG6G	SRX3562182	NCBI Sequence Read Archive	SRP114822	http://identifiers.org/ncbi/insdc.sra:SRP114822	DNA sequence processing	AMMBI_A16S_zotus_table_Silvav132_datarelease_20032018.txt	figshare	doi:10.6084/m9.figshare.5808864.v3	https://doi.org/10.6084/m9.figshare.5808864.v3	Archaea
102.100.100/27313	DNA sequence generation	MiSeq	Illumina	A16S_AHYFF	102.100.100/27313_A16S_AHYFF	SRX3562184	NCBI Sequence Read Archive	SRP114822	http://identifiers.org/ncbi/insdc.sra:SRP114822	DNA sequence processing	AMMBI_A16S_zotus_table_Silvav132_datarelease_20032018.txt	figshare	doi:10.6084/m9.figshare.5808864.v3	https://doi.org/10.6084/m9.figshare.5808864.v3	Archaea
102.100.100/27314	DNA sequence generation	MiSeq	Illumina	A16S_AHYFF	102.100.100/27314_A16S_AHYFF	SRX3562176	NCBI Sequence Read Archive	SRP114822	http://identifiers.org/ncbi/insdc.sra:SRP114822	DNA sequence processing	AMMBI_A16S_zotus_table_Silvav132_datarelease_20032018.txt	figshare	doi:10.6084/m9.figshare.5808864.v3	https://doi.org/10.6084/m9.figshare.5808864.v3	Archaea
102.100.100/27315	DNA sequence generation	MiSeq	Illumina	A16S_AHYFF	102.100.100/27315_A16S_AHYFF	SRX3562327	NCBI Sequence Read Archive	SRP114822	http://identifiers.org/ncbi/insdc.sra:SRP114822	DNA sequence processing	AMMBI_A16S_zotus_table_Silvav132_datarelease_20032018.txt	figshare	doi:10.6084/m9.figshare.5808864.v3	https://doi.org/10.6084/m9.figshare.5808864.v3	Archaea
102.100.100/27316	DNA sequence generation	MiSeq	Illumina	A16S_AHYFF	102.100.100/27316_A16S_AHYFF	SRX3562325	NCBI Sequence Read Archive	SRP114822	http://identifiers.org/ncbi/insdc.sra:SRP114822	DNA sequence processing	AMMBI_A16S_zotus_table_Silvav132_datarelease_20032018.txt	figshare	doi:10.6084/m9.figshare.5808864.v3	https://doi.org/10.6084/m9.figshare.5808864.v3	Archaea
102.100.100/27317	DNA sequence generation	MiSeq	Illumina	A16S_AHYFF	102.100.100/27317_A16S_AHYFF	SRX3562323	NCBI Sequence Read Archive	SRP114822	http://identifiers.org/ncbi/insdc.sra:SRP114822	DNA sequence processing	AMMBI_A16S_zotus_table_Silvav132_datarelease_20032018.txt	figshare	doi:10.6084/m9.figshare.5808864.v3	https://doi.org/10.6084/m9.figshare.5808864.v3	Archaea
102.100.100/27318	DNA sequence generation	MiSeq	Illumina	A16S_AHYFF	102.100.100/27318_A16S_AHYFF	SRX3562321	NCBI Sequence Read Archive	SRP114822	http://identifiers.org/ncbi/insdc.sra:SRP114822	DNA sequence processing	AMMBI_A16S_zotus_table_Silvav132_datarelease_20032018.txt	figshare	doi:10.6084/m9.figshare.5808864.v3	https://doi.org/10.6084/m9.figshare.5808864.v3	Archaea
102.100.100/27319	DNA sequence generation	MiSeq	Illumina	A16S_AHYFF	102.100.100/27319_A16S_AHYFF	SRX3562330	NCBI Sequence Read Archive	SRP114822	http://identifiers.org/ncbi/insdc.sra:SRP114822	DNA sequence processing	AMMBI_A16S_zotus_table_Silvav132_datarelease_20032018.txt	figshare	doi:10.6084/m9.figshare.5808864.v3	https://doi.org/10.6084/m9.figshare.5808864.v3	Archaea
102.100.100/27320	DNA sequence generation	MiSeq	Illumina	A16S_AHYFF	102.100.100/27320_A16S_AHYFF	SRX3562454	NCBI Sequence Read Archive	SRP114822	http://identifiers.org/ncbi/insdc.sra:SRP114822	DNA sequence processing	AMMBI_A16S_zotus_table_Silvav132_datarelease_20032018.txt	figshare	doi:10.6084/m9.figshare.5808864.v3	https://doi.org/10.6084/m9.figshare.5808864.v3	Archaea
102.100.100/27321	DNA sequence generation	MiSeq	Illumina	A16S_AHYFF	102.100.100/27321_A16S_AHYFF	SRX3562452	NCBI Sequence Read Archive	SRP114822	http://identifiers.org/ncbi/insdc.sra:SRP114822	DNA sequence processing	AMMBI_A16S_zotus_table_Silvav132_datarelease_20032018.txt	figshare	doi:10.6084/m9.figshare.5808864.v3	https://doi.org/10.6084/m9.figshare.5808864.v3	Archaea
102.100.100/27322	DNA sequence generation	MiSeq	Illumina	A16S_AHYFF	102.100.100/27322_A16S_AHYFF	SRX3562458	NCBI Sequence Read Archive	SRP114822	http://identifiers.org/ncbi/insdc.sra:SRP114822	DNA sequence processing	AMMBI_A16S_zotus_table_Silvav132_datarelease_20032018.txt	figshare	doi:10.6084/m9.figshare.5808864.v3	https://doi.org/10.6084/m9.figshare.5808864.v3	Archaea
102.100.100/27323	DNA sequence generation	MiSeq	Illumina	A16S_AHYFF	102.100.100/27323_A16S_AHYFF	SRX3562456	NCBI Sequence Read Archive	SRP114822	http://identifiers.org/ncbi/insdc.sra:SRP114822	DNA sequence processing	AMMBI_A16S_zotus_table_Silvav132_datarelease_20032018.txt	figshare	doi:10.6084/m9.figshare.5808864.v3	https://doi.org/10.6084/m9.figshare.5808864.v3	Archaea
102.100.100/27324	DNA sequence generation	MiSeq	Illumina	A16S_AHYFF	102.100.100/27324_A16S_AHYFF	SRX3562460	NCBI Sequence Read Archive	SRP114822	http://identifiers.org/ncbi/insdc.sra:SRP114822	DNA sequence processing	AMMBI_A16S_zotus_table_Silvav132_datarelease_20032018.txt	figshare	doi:10.6084/m9.figshare.5808864.v3	https://doi.org/10.6084/m9.figshare.5808864.v3	Archaea
102.100.100/27325	DNA sequence generation	MiSeq	Illumina	A16S_AHYFF	102.100.100/27325_A16S_AHYFF	SRX3562091	NCBI Sequence Read Archive	SRP114822	http://identifiers.org/ncbi/insdc.sra:SRP114822	DNA sequence processing	AMMBI_A16S_zotus_table_Silvav132_datarelease_20032018.txt	figshare	doi:10.6084/m9.figshare.5808864.v3	https://doi.org/10.6084/m9.figshare.5808864.v3	Archaea
102.100.100/27326	DNA sequence generation	MiSeq	Illumina	A16S_AHYFF	102.100.100/27326_A16S_AHYFF	SRX3562093	NCBI Sequence Read Archive	SRP114822	http://identifiers.org/ncbi/insdc.sra:SRP114822	DNA sequence processing	AMMBI_A16S_zotus_table_Silvav132_datarelease_20032018.txt	figshare	doi:10.6084/m9.figshare.5808864.v3	https://doi.org/10.6084/m9.figshare.5808864.v3	Archaea
102.100.100/27327	DNA sequence generation	MiSeq	Illumina	A16S_AHYFF	102.100.100/27327_A16S_AHYFF	SRX3562095	NCBI Sequence Read Archive	SRP114822	http://identifiers.org/ncbi/insdc.sra:SRP114822	DNA sequence processing	AMMBI_A16S_zotus_table_Silvav132_datarelease_20032018.txt	figshare	doi:10.6084/m9.figshare.5808864.v3	https://doi.org/10.6084/m9.figshare.5808864.v3	Archaea
102.100.100/27328	DNA sequence generation	MiSeq	Illumina	A16S_AHYFF	102.100.100/27328_A16S_AHYFF	SRX3562097	NCBI Sequence Read Archive	SRP114822	http://identifiers.org/ncbi/insdc.sra:SRP114822	DNA sequence processing	AMMBI_A16S_zotus_table_Silvav132_datarelease_20032018.txt	figshare	doi:10.6084/m9.figshare.5808864.v3	https://doi.org/10.6084/m9.figshare.5808864.v3	Archaea
102.100.100/27329	DNA sequence generation	MiSeq	Illumina	A16S_AHYFF	102.100.100/27329_A16S_AHYFF	SRX3562099	NCBI Sequence Read Archive	SRP114822	http://identifiers.org/ncbi/insdc.sra:SRP114822	DNA sequence processing	AMMBI_A16S_zotus_table_Silvav132_datarelease_20032018.txt	figshare	doi:10.6084/m9.figshare.5808864.v3	https://doi.org/10.6084/m9.figshare.5808864.v3	Archaea
102.100.100/27330	DNA sequence generation	MiSeq	Illumina	A16S_AHYFF	102.100.100/27330_A16S_AHYFF	SRX3562238	NCBI Sequence Read Archive	SRP114822	http://identifiers.org/ncbi/insdc.sra:SRP114822	DNA sequence processing	AMMBI_A16S_zotus_table_Silvav132_datarelease_20032018.txt	figshare	doi:10.6084/m9.figshare.5808864.v3	https://doi.org/10.6084/m9.figshare.5808864.v3	Archaea
102.100.100/27331	DNA sequence generation	MiSeq	Illumina	A16S_AHYFF	102.100.100/27331_A16S_AHYFF	SRX3562240	NCBI Sequence Read Archive	SRP114822	http://identifiers.org/ncbi/insdc.sra:SRP114822	DNA sequence processing	AMMBI_A16S_zotus_table_Silvav132_datarelease_20032018.txt	figshare	doi:10.6084/m9.figshare.5808864.v3	https://doi.org/10.6084/m9.figshare.5808864.v3	Archaea
102.100.100/27332	DNA sequence generation	MiSeq	Illumina	A16S_AHYFF	102.100.100/27332_A16S_AHYFF	SRX3562234	NCBI Sequence Read Archive	SRP114822	http://identifiers.org/ncbi/insdc.sra:SRP114822	DNA sequence processing	AMMBI_A16S_zotus_table_Silvav132_datarelease_20032018.txt	figshare	doi:10.6084/m9.figshare.5808864.v3	https://doi.org/10.6084/m9.figshare.5808864.v3	Archaea
102.100.100/27333	DNA sequence generation	MiSeq	Illumina	A16S_AHYFF	102.100.100/27333_A16S_AHYFF	SRX3562236	NCBI Sequence Read Archive	SRP114822	http://identifiers.org/ncbi/insdc.sra:SRP114822	DNA sequence processing	AMMBI_A16S_zotus_table_Silvav132_datarelease_20032018.txt	figshare	doi:10.6084/m9.figshare.5808864.v3	https://doi.org/10.6084/m9.figshare.5808864.v3	Archaea
102.100.100/27334	DNA sequence generation	MiSeq	Illumina	A16S_AHYFF	102.100.100/27334_A16S_AHYFF	SRX3562232	NCBI Sequence Read Archive	SRP114822	http://identifiers.org/ncbi/insdc.sra:SRP114822	DNA sequence processing	AMMBI_A16S_zotus_table_Silvav132_datarelease_20032018.txt	figshare	doi:10.6084/m9.figshare.5808864.v3	https://doi.org/10.6084/m9.figshare.5808864.v3	Archaea
102.100.100/27335	DNA sequence generation	MiSeq	Illumina	A16S_AHYFF	102.100.100/27335_A16S_AHYFF	SRX3562383	NCBI Sequence Read Archive	SRP114822	http://identifiers.org/ncbi/insdc.sra:SRP114822	DNA sequence processing	AMMBI_A16S_zotus_table_Silvav132_datarelease_20032018.txt	figshare	doi:10.6084/m9.figshare.5808864.v3	https://doi.org/10.6084/m9.figshare.5808864.v3	Archaea
102.100.100/27336	DNA sequence generation	MiSeq	Illumina	A16S_AHYFF	102.100.100/27336_A16S_AHYFF	SRX3562381	NCBI Sequence Read Archive	SRP114822	http://identifiers.org/ncbi/insdc.sra:SRP114822	DNA sequence processing	AMMBI_A16S_zotus_table_Silvav132_datarelease_20032018.txt	figshare	doi:10.6084/m9.figshare.5808864.v3	https://doi.org/10.6084/m9.figshare.5808864.v3	Archaea
102.100.100/27337	DNA sequence generation	MiSeq	Illumina	A16S_AHYFF	102.100.100/27337_A16S_AHYFF	SRX3562387	NCBI Sequence Read Archive	SRP114822	http://identifiers.org/ncbi/insdc.sra:SRP114822	DNA sequence processing	AMMBI_A16S_zotus_table_Silvav132_datarelease_20032018.txt	figshare	doi:10.6084/m9.figshare.5808864.v3	https://doi.org/10.6084/m9.figshare.5808864.v3	Archaea
102.100.100/27338	DNA sequence generation	MiSeq	Illumina	A16S_AHYFF	102.100.100/27338_A16S_AHYFF	SRX3562385	NCBI Sequence Read Archive	SRP114822	http://identifiers.org/ncbi/insdc.sra:SRP114822	DNA sequence processing	AMMBI_A16S_zotus_table_Silvav132_datarelease_20032018.txt	figshare	doi:10.6084/m9.figshare.5808864.v3	https://doi.org/10.6084/m9.figshare.5808864.v3	Archaea
102.100.100/27339	DNA sequence generation	MiSeq	Illumina	A16S_AHYFF	102.100.100/27339_A16S_AHYFF	SRX3562379	NCBI Sequence Read Archive	SRP114822	http://identifiers.org/ncbi/insdc.sra:SRP114822	DNA sequence processing	AMMBI_A16S_zotus_table_Silvav132_datarelease_20032018.txt	figshare	doi:10.6084/m9.figshare.5808864.v3	https://doi.org/10.6084/m9.figshare.5808864.v3	Archaea
102.100.100/27340	DNA sequence generation	MiSeq	Illumina	A16S_AHYFF	102.100.100/27340_A16S_AHYFF	SRX3562012	NCBI Sequence Read Archive	SRP114822	http://identifiers.org/ncbi/insdc.sra:SRP114822	DNA sequence processing	AMMBI_A16S_zotus_table_Silvav132_datarelease_20032018.txt	figshare	doi:10.6084/m9.figshare.5808864.v3	https://doi.org/10.6084/m9.figshare.5808864.v3	Archaea
102.100.100/27341	DNA sequence generation	MiSeq	Illumina	A16S_AHYFF	102.100.100/27341_A16S_AHYFF	SRX3562010	NCBI Sequence Read Archive	SRP114822	http://identifiers.org/ncbi/insdc.sra:SRP114822	DNA sequence processing	AMMBI_A16S_zotus_table_Silvav132_datarelease_20032018.txt	figshare	doi:10.6084/m9.figshare.5808864.v3	https://doi.org/10.6084/m9.figshare.5808864.v3	Archaea
102.100.100/27342	DNA sequence generation	MiSeq	Illumina	A16S_AHYFF	102.100.100/27342_A16S_AHYFF	SRX3562008	NCBI Sequence Read Archive	SRP114822	http://identifiers.org/ncbi/insdc.sra:SRP114822	DNA sequence processing	AMMBI_A16S_zotus_table_Silvav132_datarelease_20032018.txt	figshare	doi:10.6084/m9.figshare.5808864.v3	https://doi.org/10.6084/m9.figshare.5808864.v3	Archaea
102.100.100/27343	DNA sequence generation	MiSeq	Illumina	A16S_AHYFF	102.100.100/27343_A16S_AHYFF	SRX3562006	NCBI Sequence Read Archive	SRP114822	http://identifiers.org/ncbi/insdc.sra:SRP114822	DNA sequence processing	AMMBI_A16S_zotus_table_Silvav132_datarelease_20032018.txt	figshare	doi:10.6084/m9.figshare.5808864.v3	https://doi.org/10.6084/m9.figshare.5808864.v3	Archaea
102.100.100/27344	DNA sequence generation	MiSeq	Illumina	A16S_AHYFF	102.100.100/27344_A16S_AHYFF	SRX3562014	NCBI Sequence Read Archive	SRP114822	http://identifiers.org/ncbi/insdc.sra:SRP114822	DNA sequence processing	AMMBI_A16S_zotus_table_Silvav132_datarelease_20032018.txt	figshare	doi:10.6084/m9.figshare.5808864.v3	https://doi.org/10.6084/m9.figshare.5808864.v3	Archaea
102.100.100/27345	DNA sequence generation	MiSeq	Illumina	A16S_AHYFF	102.100.100/27345_A16S_AHYFF	SRX3562145	NCBI Sequence Read Archive	SRP114822	http://identifiers.org/ncbi/insdc.sra:SRP114822	DNA sequence processing	AMMBI_A16S_zotus_table_Silvav132_datarelease_20032018.txt	figshare	doi:10.6084/m9.figshare.5808864.v3	https://doi.org/10.6084/m9.figshare.5808864.v3	Archaea
102.100.100/27346	DNA sequence generation	MiSeq	Illumina	A16S_AHYFF	102.100.100/27346_A16S_AHYFF	SRX3562147	NCBI Sequence Read Archive	SRP114822	http://identifiers.org/ncbi/insdc.sra:SRP114822	DNA sequence processing	AMMBI_A16S_zotus_table_Silvav132_datarelease_20032018.txt	figshare	doi:10.6084/m9.figshare.5808864.v3	https://doi.org/10.6084/m9.figshare.5808864.v3	Archaea
102.100.100/27347	DNA sequence generation	MiSeq	Illumina	A16S_AHYFF	102.100.100/27347_A16S_AHYFF	SRX3562141	NCBI Sequence Read Archive	SRP114822	http://identifiers.org/ncbi/insdc.sra:SRP114822	DNA sequence processing	AMMBI_A16S_zotus_table_Silvav132_datarelease_20032018.txt	figshare	doi:10.6084/m9.figshare.5808864.v3	https://doi.org/10.6084/m9.figshare.5808864.v3	Archaea
102.100.100/27348	DNA sequence generation	MiSeq	Illumina	A16S_AHYFF	102.100.100/27348_A16S_AHYFF	SRX3562143	NCBI Sequence Read Archive	SRP114822	http://identifiers.org/ncbi/insdc.sra:SRP114822	DNA sequence processing	AMMBI_A16S_zotus_table_Silvav132_datarelease_20032018.txt	figshare	doi:10.6084/m9.figshare.5808864.v3	https://doi.org/10.6084/m9.figshare.5808864.v3	Archaea
102.100.100/27349	DNA sequence generation	MiSeq	Illumina	A16S_AHYFF	102.100.100/27349_A16S_AHYFF	SRX3562149	NCBI Sequence Read Archive	SRP114822	http://identifiers.org/ncbi/insdc.sra:SRP114822	DNA sequence processing	AMMBI_A16S_zotus_table_Silvav132_datarelease_20032018.txt	figshare	doi:10.6084/m9.figshare.5808864.v3	https://doi.org/10.6084/m9.figshare.5808864.v3	Archaea
102.100.100/27350	DNA sequence generation	MiSeq	Illumina	A16S_AHYFF	102.100.100/27350_A16S_AHYFF	SRX3562436	NCBI Sequence Read Archive	SRP114822	http://identifiers.org/ncbi/insdc.sra:SRP114822	DNA sequence processing	AMMBI_A16S_zotus_table_Silvav132_datarelease_20032018.txt	figshare	doi:10.6084/m9.figshare.5808864.v3	https://doi.org/10.6084/m9.figshare.5808864.v3	Archaea
102.100.100/27351	DNA sequence generation	MiSeq	Illumina	A16S_AHYFF	102.100.100/27351_A16S_AHYFF	SRX3562438	NCBI Sequence Read Archive	SRP114822	http://identifiers.org/ncbi/insdc.sra:SRP114822	DNA sequence processing	AMMBI_A16S_zotus_table_Silvav132_datarelease_20032018.txt	figshare	doi:10.6084/m9.figshare.5808864.v3	https://doi.org/10.6084/m9.figshare.5808864.v3	Archaea
102.100.100/27352	DNA sequence generation	MiSeq	Illumina	A16S_AHYFF	102.100.100/27352_A16S_AHYFF	SRX3562432	NCBI Sequence Read Archive	SRP114822	http://identifiers.org/ncbi/insdc.sra:SRP114822	DNA sequence processing	AMMBI_A16S_zotus_table_Silvav132_datarelease_20032018.txt	figshare	doi:10.6084/m9.figshare.5808864.v3	https://doi.org/10.6084/m9.figshare.5808864.v3	Archaea
102.100.100/27353	DNA sequence generation	MiSeq	Illumina	A16S_AHYFF	102.100.100/27353_A16S_AHYFF	SRX3562434	NCBI Sequence Read Archive	SRP114822	http://identifiers.org/ncbi/insdc.sra:SRP114822	DNA sequence processing	AMMBI_A16S_zotus_table_Silvav132_datarelease_20032018.txt	figshare	doi:10.6084/m9.figshare.5808864.v3	https://doi.org/10.6084/m9.figshare.5808864.v3	Archaea
102.100.100/27354	DNA sequence generation	MiSeq	Illumina	A16S_AHYFF	102.100.100/27354_A16S_AHYFF	SRX3562440	NCBI Sequence Read Archive	SRP114822	http://identifiers.org/ncbi/insdc.sra:SRP114822	DNA sequence processing	AMMBI_A16S_zotus_table_Silvav132_datarelease_20032018.txt	figshare	doi:10.6084/m9.figshare.5808864.v3	https://doi.org/10.6084/m9.figshare.5808864.v3	Archaea
102.100.100/27355	DNA sequence generation	MiSeq	Illumina	A16S_AHYFF	102.100.100/27355_A16S_AHYFF	SRX3562278	NCBI Sequence Read Archive	SRP114822	http://identifiers.org/ncbi/insdc.sra:SRP114822	DNA sequence processing	AMMBI_A16S_zotus_table_Silvav132_datarelease_20032018.txt	figshare	doi:10.6084/m9.figshare.5808864.v3	https://doi.org/10.6084/m9.figshare.5808864.v3	Archaea
102.100.100/27356	DNA sequence generation	MiSeq	Illumina	A16S_AHYFF	102.100.100/27356_A16S_AHYFF	SRX3562276	NCBI Sequence Read Archive	SRP114822	http://identifiers.org/ncbi/insdc.sra:SRP114822	DNA sequence processing	AMMBI_A16S_zotus_table_Silvav132_datarelease_20032018.txt	figshare	doi:10.6084/m9.figshare.5808864.v3	https://doi.org/10.6084/m9.figshare.5808864.v3	Archaea
102.100.100/27357	DNA sequence generation	MiSeq	Illumina	A16S_AHYFF	102.100.100/27357_A16S_AHYFF	SRX3562274	NCBI Sequence Read Archive	SRP114822	http://identifiers.org/ncbi/insdc.sra:SRP114822	DNA sequence processing	AMMBI_A16S_zotus_table_Silvav132_datarelease_20032018.txt	figshare	doi:10.6084/m9.figshare.5808864.v3	https://doi.org/10.6084/m9.figshare.5808864.v3	Archaea
102.100.100/27358	DNA sequence generation	MiSeq	Illumina	A16S_AHYFF	102.100.100/27358_A16S_AHYFF	SRX3562272	NCBI Sequence Read Archive	SRP114822	http://identifiers.org/ncbi/insdc.sra:SRP114822	DNA sequence processing	AMMBI_A16S_zotus_table_Silvav132_datarelease_20032018.txt	figshare	doi:10.6084/m9.figshare.5808864.v3	https://doi.org/10.6084/m9.figshare.5808864.v3	Archaea
102.100.100/27359	DNA sequence generation	MiSeq	Illumina	A16S_AHYFF	102.100.100/27359_A16S_AHYFF	SRX3562280	NCBI Sequence Read Archive	SRP114822	http://identifiers.org/ncbi/insdc.sra:SRP114822	DNA sequence processing	AMMBI_A16S_zotus_table_Silvav132_datarelease_20032018.txt	figshare	doi:10.6084/m9.figshare.5808864.v3	https://doi.org/10.6084/m9.figshare.5808864.v3	Archaea
102.100.100/27360	DNA sequence generation	MiSeq	Illumina	A16S_AHYFF	102.100.100/27360_A16S_AHYFF	SRX3562231	NCBI Sequence Read Archive	SRP114822	http://identifiers.org/ncbi/insdc.sra:SRP114822	DNA sequence processing	AMMBI_A16S_zotus_table_Silvav132_datarelease_20032018.txt	figshare	doi:10.6084/m9.figshare.5808864.v3	https://doi.org/10.6084/m9.figshare.5808864.v3	Archaea
102.100.100/27361	DNA sequence generation	MiSeq	Illumina	A16S_AHYFF	102.100.100/27361_A16S_AHYFF	SRX3562465	NCBI Sequence Read Archive	SRP114822	http://identifiers.org/ncbi/insdc.sra:SRP114822	DNA sequence processing	AMMBI_A16S_zotus_table_Silvav132_datarelease_20032018.txt	figshare	doi:10.6084/m9.figshare.5808864.v3	https://doi.org/10.6084/m9.figshare.5808864.v3	Archaea
102.100.100/27362	DNA sequence generation	MiSeq	Illumina	A16S_AHYFF	102.100.100/27362_A16S_AHYFF	SRX3562227	NCBI Sequence Read Archive	SRP114822	http://identifiers.org/ncbi/insdc.sra:SRP114822	DNA sequence processing	AMMBI_A16S_zotus_table_Silvav132_datarelease_20032018.txt	figshare	doi:10.6084/m9.figshare.5808864.v3	https://doi.org/10.6084/m9.figshare.5808864.v3	Archaea
102.100.100/27363	DNA sequence generation	MiSeq	Illumina	A16S_AHYFF	102.100.100/27363_A16S_AHYFF	SRX3562225	NCBI Sequence Read Archive	SRP114822	http://identifiers.org/ncbi/insdc.sra:SRP114822	DNA sequence processing	AMMBI_A16S_zotus_table_Silvav132_datarelease_20032018.txt	figshare	doi:10.6084/m9.figshare.5808864.v3	https://doi.org/10.6084/m9.figshare.5808864.v3	Archaea
102.100.100/27364	DNA sequence generation	MiSeq	Illumina	A16S_AHYFF	102.100.100/27364_A16S_AHYFF	SRX3562463	NCBI Sequence Read Archive	SRP114822	http://identifiers.org/ncbi/insdc.sra:SRP114822	DNA sequence processing	AMMBI_A16S_zotus_table_Silvav132_datarelease_20032018.txt	figshare	doi:10.6084/m9.figshare.5808864.v3	https://doi.org/10.6084/m9.figshare.5808864.v3	Archaea
102.100.100/27365	DNA sequence generation	MiSeq	Illumina	A16S_AHYFF	102.100.100/27365_A16S_AHYFF	SRX3562050	NCBI Sequence Read Archive	SRP114822	http://identifiers.org/ncbi/insdc.sra:SRP114822	DNA sequence processing	AMMBI_A16S_zotus_table_Silvav132_datarelease_20032018.txt	figshare	doi:10.6084/m9.figshare.5808864.v3	https://doi.org/10.6084/m9.figshare.5808864.v3	Archaea
102.100.100/27366	DNA sequence generation	MiSeq	Illumina	A16S_AHYFF	102.100.100/27366_A16S_AHYFF	SRX3562052	NCBI Sequence Read Archive	SRP114822	http://identifiers.org/ncbi/insdc.sra:SRP114822	DNA sequence processing	AMMBI_A16S_zotus_table_Silvav132_datarelease_20032018.txt	figshare	doi:10.6084/m9.figshare.5808864.v3	https://doi.org/10.6084/m9.figshare.5808864.v3	Archaea
102.100.100/27367	DNA sequence generation	MiSeq	Illumina	A16S_AHYFF	102.100.100/27367_A16S_AHYFF	SRX3562054	NCBI Sequence Read Archive	SRP114822	http://identifiers.org/ncbi/insdc.sra:SRP114822	DNA sequence processing	AMMBI_A16S_zotus_table_Silvav132_datarelease_20032018.txt	figshare	doi:10.6084/m9.figshare.5808864.v3	https://doi.org/10.6084/m9.figshare.5808864.v3	Archaea
102.100.100/27368	DNA sequence generation	MiSeq	Illumina	A16S_AHYFF	102.100.100/27368_A16S_AHYFF	SRX3562056	NCBI Sequence Read Archive	SRP114822	http://identifiers.org/ncbi/insdc.sra:SRP114822	DNA sequence processing	AMMBI_A16S_zotus_table_Silvav132_datarelease_20032018.txt	figshare	doi:10.6084/m9.figshare.5808864.v3	https://doi.org/10.6084/m9.figshare.5808864.v3	Archaea
102.100.100/27369	DNA sequence generation	MiSeq	Illumina	A16S_AHYFF	102.100.100/27369_A16S_AHYFF	SRX3562058	NCBI Sequence Read Archive	SRP114822	http://identifiers.org/ncbi/insdc.sra:SRP114822	DNA sequence processing	AMMBI_A16S_zotus_table_Silvav132_datarelease_20032018.txt	figshare	doi:10.6084/m9.figshare.5808864.v3	https://doi.org/10.6084/m9.figshare.5808864.v3	Archaea
102.100.100/27370	DNA sequence generation	MiSeq	Illumina	A16S_AHYFF	102.100.100/27370_A16S_AHYFF	SRX3561999	NCBI Sequence Read Archive	SRP114822	http://identifiers.org/ncbi/insdc.sra:SRP114822	DNA sequence processing	AMMBI_A16S_zotus_table_Silvav132_datarelease_20032018.txt	figshare	doi:10.6084/m9.figshare.5808864.v3	https://doi.org/10.6084/m9.figshare.5808864.v3	Archaea
102.100.100/27371	DNA sequence generation	MiSeq	Illumina	A16S_AHYFF	102.100.100/27371_A16S_AHYFF	SRX3562001	NCBI Sequence Read Archive	SRP114822	http://identifiers.org/ncbi/insdc.sra:SRP114822	DNA sequence processing	AMMBI_A16S_zotus_table_Silvav132_datarelease_20032018.txt	figshare	doi:10.6084/m9.figshare.5808864.v3	https://doi.org/10.6084/m9.figshare.5808864.v3	Archaea
102.100.100/27372	DNA sequence generation	MiSeq	Illumina	A16S_AHYFF	102.100.100/27372_A16S_AHYFF	SRX3562003	NCBI Sequence Read Archive	SRP114822	http://identifiers.org/ncbi/insdc.sra:SRP114822	DNA sequence processing	AMMBI_A16S_zotus_table_Silvav132_datarelease_20032018.txt	figshare	doi:10.6084/m9.figshare.5808864.v3	https://doi.org/10.6084/m9.figshare.5808864.v3	Archaea
102.100.100/27373	DNA sequence generation	MiSeq	Illumina	A16S_AHYFF	102.100.100/27373_A16S_AHYFF	SRX3562005	NCBI Sequence Read Archive	SRP114822	http://identifiers.org/ncbi/insdc.sra:SRP114822	DNA sequence processing	AMMBI_A16S_zotus_table_Silvav132_datarelease_20032018.txt	figshare	doi:10.6084/m9.figshare.5808864.v3	https://doi.org/10.6084/m9.figshare.5808864.v3	Archaea
102.100.100/27374	DNA sequence generation	MiSeq	Illumina	A16S_AHYFF	102.100.100/27374_A16S_AHYFF	SRX3561997	NCBI Sequence Read Archive	SRP114822	http://identifiers.org/ncbi/insdc.sra:SRP114822	DNA sequence processing	AMMBI_A16S_zotus_table_Silvav132_datarelease_20032018.txt	figshare	doi:10.6084/m9.figshare.5808864.v3	https://doi.org/10.6084/m9.figshare.5808864.v3	Archaea
102.100.100/27375	DNA sequence generation	MiSeq	Illumina	A16S_AHYFF	102.100.100/27375_A16S_AHYFF	SRX3562372	NCBI Sequence Read Archive	SRP114822	http://identifiers.org/ncbi/insdc.sra:SRP114822	DNA sequence processing	AMMBI_A16S_zotus_table_Silvav132_datarelease_20032018.txt	figshare	doi:10.6084/m9.figshare.5808864.v3	https://doi.org/10.6084/m9.figshare.5808864.v3	Archaea
102.100.100/27376	DNA sequence generation	MiSeq	Illumina	A16S_AHYFF	102.100.100/27376_A16S_AHYFF	SRX3562370	NCBI Sequence Read Archive	SRP114822	http://identifiers.org/ncbi/insdc.sra:SRP114822	DNA sequence processing	AMMBI_A16S_zotus_table_Silvav132_datarelease_20032018.txt	figshare	doi:10.6084/m9.figshare.5808864.v3	https://doi.org/10.6084/m9.figshare.5808864.v3	Archaea
102.100.100/27377	DNA sequence generation	MiSeq	Illumina	A16S_AHWU6	102.100.100/27377_A16S_AHWU6	SRX3562376	NCBI Sequence Read Archive	SRP114822	http://identifiers.org/ncbi/insdc.sra:SRP114822	DNA sequence processing	AMMBI_A16S_zotus_table_Silvav132_datarelease_20032018.txt	figshare	doi:10.6084/m9.figshare.5808864.v3	https://doi.org/10.6084/m9.figshare.5808864.v3	Archaea
102.100.100/27378	DNA sequence generation	MiSeq	Illumina	A16S_AHWU6	102.100.100/27378_A16S_AHWU6	SRX3562374	NCBI Sequence Read Archive	SRP114822	http://identifiers.org/ncbi/insdc.sra:SRP114822	DNA sequence processing	AMMBI_A16S_zotus_table_Silvav132_datarelease_20032018.txt	figshare	doi:10.6084/m9.figshare.5808864.v3	https://doi.org/10.6084/m9.figshare.5808864.v3	Archaea
102.100.100/27379	DNA sequence generation	MiSeq	Illumina	A16S_AHWU6	102.100.100/27379_A16S_AHWU6	SRX3562364	NCBI Sequence Read Archive	SRP114822	http://identifiers.org/ncbi/insdc.sra:SRP114822	DNA sequence processing	AMMBI_A16S_zotus_table_Silvav132_datarelease_20032018.txt	figshare	doi:10.6084/m9.figshare.5808864.v3	https://doi.org/10.6084/m9.figshare.5808864.v3	Archaea
102.100.100/27380	DNA sequence generation	MiSeq	Illumina	A16S_AHWU6	102.100.100/27380_A16S_AHWU6	SRX3562295	NCBI Sequence Read Archive	SRP114822	http://identifiers.org/ncbi/insdc.sra:SRP114822	DNA sequence processing	AMMBI_A16S_zotus_table_Silvav132_datarelease_20032018.txt	figshare	doi:10.6084/m9.figshare.5808864.v3	https://doi.org/10.6084/m9.figshare.5808864.v3	Archaea
102.100.100/27381	DNA sequence generation	MiSeq	Illumina	A16S_AHWU6	102.100.100/27381_A16S_AHWU6	SRX3562293	NCBI Sequence Read Archive	SRP114822	http://identifiers.org/ncbi/insdc.sra:SRP114822	DNA sequence processing	AMMBI_A16S_zotus_table_Silvav132_datarelease_20032018.txt	figshare	doi:10.6084/m9.figshare.5808864.v3	https://doi.org/10.6084/m9.figshare.5808864.v3	Archaea
102.100.100/27382	DNA sequence generation	MiSeq	Illumina	A16S_AHWU6	102.100.100/27382_A16S_AHWU6	SRX3562299	NCBI Sequence Read Archive	SRP114822	http://identifiers.org/ncbi/insdc.sra:SRP114822	DNA sequence processing	AMMBI_A16S_zotus_table_Silvav132_datarelease_20032018.txt	figshare	doi:10.6084/m9.figshare.5808864.v3	https://doi.org/10.6084/m9.figshare.5808864.v3	Archaea
102.100.100/27383	DNA sequence generation	MiSeq	Illumina	A16S_AHYFF	102.100.100/27383_A16S_AHYFF	SRX3562297	NCBI Sequence Read Archive	SRP114822	http://identifiers.org/ncbi/insdc.sra:SRP114822	DNA sequence processing	AMMBI_A16S_zotus_table_Silvav132_datarelease_20032018.txt	figshare	doi:10.6084/m9.figshare.5808864.v3	https://doi.org/10.6084/m9.figshare.5808864.v3	Archaea
102.100.100/27384	DNA sequence generation	MiSeq	Illumina	A16S_AHYFF	102.100.100/27384_A16S_AHYFF	SRX3562301	NCBI Sequence Read Archive	SRP114822	http://identifiers.org/ncbi/insdc.sra:SRP114822	DNA sequence processing	AMMBI_A16S_zotus_table_Silvav132_datarelease_20032018.txt	figshare	doi:10.6084/m9.figshare.5808864.v3	https://doi.org/10.6084/m9.figshare.5808864.v3	Archaea
102.100.100/27385	DNA sequence generation	MiSeq	Illumina	A16S_AHYFF	102.100.100/27385_A16S_AHYFF	SRX3562134	NCBI Sequence Read Archive	SRP114822	http://identifiers.org/ncbi/insdc.sra:SRP114822	DNA sequence processing	AMMBI_A16S_zotus_table_Silvav132_datarelease_20032018.txt	figshare	doi:10.6084/m9.figshare.5808864.v3	https://doi.org/10.6084/m9.figshare.5808864.v3	Archaea
102.100.100/27386	DNA sequence generation	MiSeq	Illumina	A16S_AHYFF	102.100.100/27386_A16S_AHYFF	SRX3562136	NCBI Sequence Read Archive	SRP114822	http://identifiers.org/ncbi/insdc.sra:SRP114822	DNA sequence processing	AMMBI_A16S_zotus_table_Silvav132_datarelease_20032018.txt	figshare	doi:10.6084/m9.figshare.5808864.v3	https://doi.org/10.6084/m9.figshare.5808864.v3	Archaea
102.100.100/27387	DNA sequence generation	MiSeq	Illumina	A16S_AHYFF	102.100.100/27387_A16S_AHYFF	SRX3562130	NCBI Sequence Read Archive	SRP114822	http://identifiers.org/ncbi/insdc.sra:SRP114822	DNA sequence processing	AMMBI_A16S_zotus_table_Silvav132_datarelease_20032018.txt	figshare	doi:10.6084/m9.figshare.5808864.v3	https://doi.org/10.6084/m9.figshare.5808864.v3	Archaea
102.100.100/27388	DNA sequence generation	MiSeq	Illumina	A16S_AHYFF	102.100.100/27388_A16S_AHYFF	SRX3562132	NCBI Sequence Read Archive	SRP114822	http://identifiers.org/ncbi/insdc.sra:SRP114822	DNA sequence processing	AMMBI_A16S_zotus_table_Silvav132_datarelease_20032018.txt	figshare	doi:10.6084/m9.figshare.5808864.v3	https://doi.org/10.6084/m9.figshare.5808864.v3	Archaea
102.100.100/27389	DNA sequence generation	MiSeq	Illumina	A16S_AHWU6	102.100.100/27389_A16S_AHWU6	SRX3562138	NCBI Sequence Read Archive	SRP114822	http://identifiers.org/ncbi/insdc.sra:SRP114822	DNA sequence processing	AMMBI_A16S_zotus_table_Silvav132_datarelease_20032018.txt	figshare	doi:10.6084/m9.figshare.5808864.v3	https://doi.org/10.6084/m9.figshare.5808864.v3	Archaea
102.100.100/27390	DNA sequence generation	MiSeq	Illumina	A16S_AHWU6	102.100.100/27390_A16S_AHWU6	SRX3562315	NCBI Sequence Read Archive	SRP114822	http://identifiers.org/ncbi/insdc.sra:SRP114822	DNA sequence processing	AMMBI_A16S_zotus_table_Silvav132_datarelease_20032018.txt	figshare	doi:10.6084/m9.figshare.5808864.v3	https://doi.org/10.6084/m9.figshare.5808864.v3	Archaea
102.100.100/27391	DNA sequence generation	MiSeq	Illumina	A16S_AHWU6	102.100.100/27391_A16S_AHWU6	SRX3562317	NCBI Sequence Read Archive	SRP114822	http://identifiers.org/ncbi/insdc.sra:SRP114822	DNA sequence processing	AMMBI_A16S_zotus_table_Silvav132_datarelease_20032018.txt	figshare	doi:10.6084/m9.figshare.5808864.v3	https://doi.org/10.6084/m9.figshare.5808864.v3	Archaea
102.100.100/27392	DNA sequence generation	MiSeq	Illumina	A16S_AHWU6	102.100.100/27392_A16S_AHWU6	SRX3562311	NCBI Sequence Read Archive	SRP114822	http://identifiers.org/ncbi/insdc.sra:SRP114822	DNA sequence processing	AMMBI_A16S_zotus_table_Silvav132_datarelease_20032018.txt	figshare	doi:10.6084/m9.figshare.5808864.v3	https://doi.org/10.6084/m9.figshare.5808864.v3	Archaea
102.100.100/27393	DNA sequence generation	MiSeq	Illumina	A16S_AHWU6	102.100.100/27393_A16S_AHWU6	SRX3562410	NCBI Sequence Read Archive	SRP114822	http://identifiers.org/ncbi/insdc.sra:SRP114822	DNA sequence processing	AMMBI_A16S_zotus_table_Silvav132_datarelease_20032018.txt	figshare	doi:10.6084/m9.figshare.5808864.v3	https://doi.org/10.6084/m9.figshare.5808864.v3	Archaea
102.100.100/27394	DNA sequence generation	MiSeq	Illumina	A16S_AHWU6	102.100.100/27394_A16S_AHWU6	SRX3562399	NCBI Sequence Read Archive	SRP114822	http://identifiers.org/ncbi/insdc.sra:SRP114822	DNA sequence processing	AMMBI_A16S_zotus_table_Silvav132_datarelease_20032018.txt	figshare	doi:10.6084/m9.figshare.5808864.v3	https://doi.org/10.6084/m9.figshare.5808864.v3	Archaea
102.100.100/27395	DNA sequence generation	MiSeq	Illumina	A16S_AHWU6	102.100.100/27395_A16S_AHWU6	SRX3562048	NCBI Sequence Read Archive	SRP114822	http://identifiers.org/ncbi/insdc.sra:SRP114822	DNA sequence processing	AMMBI_A16S_zotus_table_Silvav132_datarelease_20032018.txt	figshare	doi:10.6084/m9.figshare.5808864.v3	https://doi.org/10.6084/m9.figshare.5808864.v3	Archaea
102.100.100/27396	DNA sequence generation	MiSeq	Illumina	A16S_AHWU6	102.100.100/27396_A16S_AHWU6	SRX3562162	NCBI Sequence Read Archive	SRP114822	http://identifiers.org/ncbi/insdc.sra:SRP114822	DNA sequence processing	AMMBI_A16S_zotus_table_Silvav132_datarelease_20032018.txt	figshare	doi:10.6084/m9.figshare.5808864.v3	https://doi.org/10.6084/m9.figshare.5808864.v3	Archaea
102.100.100/27397	DNA sequence generation	MiSeq	Illumina	A16S_AHWU6	102.100.100/27397_A16S_AHWU6	SRX3562160	NCBI Sequence Read Archive	SRP114822	http://identifiers.org/ncbi/insdc.sra:SRP114822	DNA sequence processing	AMMBI_A16S_zotus_table_Silvav132_datarelease_20032018.txt	figshare	doi:10.6084/m9.figshare.5808864.v3	https://doi.org/10.6084/m9.figshare.5808864.v3	Archaea
102.100.100/27398	DNA sequence generation	MiSeq	Illumina	A16S_AHWU6	102.100.100/27398_A16S_AHWU6	SRX3562158	NCBI Sequence Read Archive	SRP114822	http://identifiers.org/ncbi/insdc.sra:SRP114822	DNA sequence processing	AMMBI_A16S_zotus_table_Silvav132_datarelease_20032018.txt	figshare	doi:10.6084/m9.figshare.5808864.v3	https://doi.org/10.6084/m9.figshare.5808864.v3	Archaea
102.100.100/27399	DNA sequence generation	MiSeq	Illumina	A16S_AHWU6	102.100.100/27399_A16S_AHWU6	SRX3562036	NCBI Sequence Read Archive	SRP114822	http://identifiers.org/ncbi/insdc.sra:SRP114822	DNA sequence processing	AMMBI_A16S_zotus_table_Silvav132_datarelease_20032018.txt	figshare	doi:10.6084/m9.figshare.5808864.v3	https://doi.org/10.6084/m9.figshare.5808864.v3	Archaea
102.100.100/27400	DNA sequence generation	MiSeq	Illumina	A16S_AHWU6	102.100.100/27400_A16S_AHWU6	SRX3562086	NCBI Sequence Read Archive	SRP114822	http://identifiers.org/ncbi/insdc.sra:SRP114822	DNA sequence processing	AMMBI_A16S_zotus_table_Silvav132_datarelease_20032018.txt	figshare	doi:10.6084/m9.figshare.5808864.v3	https://doi.org/10.6084/m9.figshare.5808864.v3	Archaea
102.100.100/27401	DNA sequence generation	MiSeq	Illumina	A16S_AHWU6	102.100.100/27401_A16S_AHWU6	SRX3562088	NCBI Sequence Read Archive	SRP114822	http://identifiers.org/ncbi/insdc.sra:SRP114822	DNA sequence processing	AMMBI_A16S_zotus_table_Silvav132_datarelease_20032018.txt	figshare	doi:10.6084/m9.figshare.5808864.v3	https://doi.org/10.6084/m9.figshare.5808864.v3	Archaea
102.100.100/27402	DNA sequence generation	MiSeq	Illumina	A16S_AHWU6	102.100.100/27402_A16S_AHWU6	SRX3562082	NCBI Sequence Read Archive	SRP114822	http://identifiers.org/ncbi/insdc.sra:SRP114822	DNA sequence processing	AMMBI_A16S_zotus_table_Silvav132_datarelease_20032018.txt	figshare	doi:10.6084/m9.figshare.5808864.v3	https://doi.org/10.6084/m9.figshare.5808864.v3	Archaea
102.100.100/27403	DNA sequence generation	MiSeq	Illumina	A16S_AHWU6	102.100.100/27403_A16S_AHWU6	SRX3562084	NCBI Sequence Read Archive	SRP114822	http://identifiers.org/ncbi/insdc.sra:SRP114822	DNA sequence processing	AMMBI_A16S_zotus_table_Silvav132_datarelease_20032018.txt	figshare	doi:10.6084/m9.figshare.5808864.v3	https://doi.org/10.6084/m9.figshare.5808864.v3	Archaea
102.100.100/27404	DNA sequence generation	MiSeq	Illumina	A16S_AHWU6	102.100.100/27404_A16S_AHWU6	SRX3562080	NCBI Sequence Read Archive	SRP114822	http://identifiers.org/ncbi/insdc.sra:SRP114822	DNA sequence processing	AMMBI_A16S_zotus_table_Silvav132_datarelease_20032018.txt	figshare	doi:10.6084/m9.figshare.5808864.v3	https://doi.org/10.6084/m9.figshare.5808864.v3	Archaea
102.100.100/27405	DNA sequence generation	MiSeq	Illumina	A16S_AHWU6	102.100.100/27405_A16S_AHWU6	SRX3562211	NCBI Sequence Read Archive	SRP114822	http://identifiers.org/ncbi/insdc.sra:SRP114822	DNA sequence processing	AMMBI_A16S_zotus_table_Silvav132_datarelease_20032018.txt	figshare	doi:10.6084/m9.figshare.5808864.v3	https://doi.org/10.6084/m9.figshare.5808864.v3	Archaea
102.100.100/27406	DNA sequence generation	MiSeq	Illumina	A16S_AHWU6	102.100.100/27406_A16S_AHWU6	SRX3562209	NCBI Sequence Read Archive	SRP114822	http://identifiers.org/ncbi/insdc.sra:SRP114822	DNA sequence processing	AMMBI_A16S_zotus_table_Silvav132_datarelease_20032018.txt	figshare	doi:10.6084/m9.figshare.5808864.v3	https://doi.org/10.6084/m9.figshare.5808864.v3	Archaea
102.100.100/27407	DNA sequence generation	MiSeq	Illumina	A16S_AHWU6	102.100.100/27407_A16S_AHWU6	SRX3562215	NCBI Sequence Read Archive	SRP114822	http://identifiers.org/ncbi/insdc.sra:SRP114822	DNA sequence processing	AMMBI_A16S_zotus_table_Silvav132_datarelease_20032018.txt	figshare	doi:10.6084/m9.figshare.5808864.v3	https://doi.org/10.6084/m9.figshare.5808864.v3	Archaea
102.100.100/27408	DNA sequence generation	MiSeq	Illumina	A16S_AHWU6	102.100.100/27408_A16S_AHWU6	SRX3562213	NCBI Sequence Read Archive	SRP114822	http://identifiers.org/ncbi/insdc.sra:SRP114822	DNA sequence processing	AMMBI_A16S_zotus_table_Silvav132_datarelease_20032018.txt	figshare	doi:10.6084/m9.figshare.5808864.v3	https://doi.org/10.6084/m9.figshare.5808864.v3	Archaea
102.100.100/27409	DNA sequence generation	MiSeq	Illumina	A16S_AHWU6	102.100.100/27409_A16S_AHWU6	SRX3562207	NCBI Sequence Read Archive	SRP114822	http://identifiers.org/ncbi/insdc.sra:SRP114822	DNA sequence processing	AMMBI_A16S_zotus_table_Silvav132_datarelease_20032018.txt	figshare	doi:10.6084/m9.figshare.5808864.v3	https://doi.org/10.6084/m9.figshare.5808864.v3	Archaea
102.100.100/27410	DNA sequence generation	MiSeq	Illumina	A16S_AHWU6	102.100.100/27410_A16S_AHWU6	SRX3562304	NCBI Sequence Read Archive	SRP114822	http://identifiers.org/ncbi/insdc.sra:SRP114822	DNA sequence processing	AMMBI_A16S_zotus_table_Silvav132_datarelease_20032018.txt	figshare	doi:10.6084/m9.figshare.5808864.v3	https://doi.org/10.6084/m9.figshare.5808864.v3	Archaea
102.100.100/27411	DNA sequence generation	MiSeq	Illumina	A16S_AHWU6	102.100.100/27411_A16S_AHWU6	SRX3562302	NCBI Sequence Read Archive	SRP114822	http://identifiers.org/ncbi/insdc.sra:SRP114822	DNA sequence processing	AMMBI_A16S_zotus_table_Silvav132_datarelease_20032018.txt	figshare	doi:10.6084/m9.figshare.5808864.v3	https://doi.org/10.6084/m9.figshare.5808864.v3	Archaea
102.100.100/27412	DNA sequence generation	MiSeq	Illumina	A16S_AHWU6	102.100.100/27412_A16S_AHWU6	SRX3562308	NCBI Sequence Read Archive	SRP114822	http://identifiers.org/ncbi/insdc.sra:SRP114822	DNA sequence processing	AMMBI_A16S_zotus_table_Silvav132_datarelease_20032018.txt	figshare	doi:10.6084/m9.figshare.5808864.v3	https://doi.org/10.6084/m9.figshare.5808864.v3	Archaea
102.100.100/27413	DNA sequence generation	MiSeq	Illumina	A16S_AHWU6	102.100.100/27413_A16S_AHWU6	SRX3562306	NCBI Sequence Read Archive	SRP114822	http://identifiers.org/ncbi/insdc.sra:SRP114822	DNA sequence processing	AMMBI_A16S_zotus_table_Silvav132_datarelease_20032018.txt	figshare	doi:10.6084/m9.figshare.5808864.v3	https://doi.org/10.6084/m9.figshare.5808864.v3	Archaea
102.100.100/27414	DNA sequence generation	MiSeq	Illumina	A16S_AHWEH	102.100.100/27414_A16S_AHWEH	SRX3562312	NCBI Sequence Read Archive	SRP114822	http://identifiers.org/ncbi/insdc.sra:SRP114822	DNA sequence processing	AMMBI_A16S_zotus_table_Silvav132_datarelease_20032018.txt	figshare	doi:10.6084/m9.figshare.5808864.v3	https://doi.org/10.6084/m9.figshare.5808864.v3	Archaea
102.100.100/27415	DNA sequence generation	MiSeq	Illumina	A16S_AHWEH	102.100.100/27415_A16S_AHWEH	SRX3562443	NCBI Sequence Read Archive	SRP114822	http://identifiers.org/ncbi/insdc.sra:SRP114822	DNA sequence processing	AMMBI_A16S_zotus_table_Silvav132_datarelease_20032018.txt	figshare	doi:10.6084/m9.figshare.5808864.v3	https://doi.org/10.6084/m9.figshare.5808864.v3	Archaea
102.100.100/27416	DNA sequence generation	MiSeq	Illumina	A16S_AHWEH	102.100.100/27416_A16S_AHWEH	SRX3562445	NCBI Sequence Read Archive	SRP114822	http://identifiers.org/ncbi/insdc.sra:SRP114822	DNA sequence processing	AMMBI_A16S_zotus_table_Silvav132_datarelease_20032018.txt	figshare	doi:10.6084/m9.figshare.5808864.v3	https://doi.org/10.6084/m9.figshare.5808864.v3	Archaea
102.100.100/27417	DNA sequence generation	MiSeq	Illumina	A16S_AHWEH	102.100.100/27417_A16S_AHWEH	SRX3562447	NCBI Sequence Read Archive	SRP114822	http://identifiers.org/ncbi/insdc.sra:SRP114822	DNA sequence processing	AMMBI_A16S_zotus_table_Silvav132_datarelease_20032018.txt	figshare	doi:10.6084/m9.figshare.5808864.v3	https://doi.org/10.6084/m9.figshare.5808864.v3	Archaea
102.100.100/27418	DNA sequence generation	MiSeq	Illumina	A16S_AHWEH	102.100.100/27418_A16S_AHWEH	SRX3562449	NCBI Sequence Read Archive	SRP114822	http://identifiers.org/ncbi/insdc.sra:SRP114822	DNA sequence processing	AMMBI_A16S_zotus_table_Silvav132_datarelease_20032018.txt	figshare	doi:10.6084/m9.figshare.5808864.v3	https://doi.org/10.6084/m9.figshare.5808864.v3	Archaea
102.100.100/27419	DNA sequence generation	MiSeq	Illumina	A16S_AHWEH	102.100.100/27419_A16S_AHWEH	SRX3562451	NCBI Sequence Read Archive	SRP114822	http://identifiers.org/ncbi/insdc.sra:SRP114822	DNA sequence processing	AMMBI_A16S_zotus_table_Silvav132_datarelease_20032018.txt	figshare	doi:10.6084/m9.figshare.5808864.v3	https://doi.org/10.6084/m9.figshare.5808864.v3	Archaea
102.100.100/27420	DNA sequence generation	MiSeq	Illumina	A16S_AHYFF	102.100.100/27420_A16S_AHYFF	SRX3562018	NCBI Sequence Read Archive	SRP114822	http://identifiers.org/ncbi/insdc.sra:SRP114822	DNA sequence processing	AMMBI_A16S_zotus_table_Silvav132_datarelease_20032018.txt	figshare	doi:10.6084/m9.figshare.5808864.v3	https://doi.org/10.6084/m9.figshare.5808864.v3	Archaea
102.100.100/27421	DNA sequence generation	MiSeq	Illumina	A16S_AHYFF	102.100.100/27421_A16S_AHYFF	SRX3562020	NCBI Sequence Read Archive	SRP114822	http://identifiers.org/ncbi/insdc.sra:SRP114822	DNA sequence processing	AMMBI_A16S_zotus_table_Silvav132_datarelease_20032018.txt	figshare	doi:10.6084/m9.figshare.5808864.v3	https://doi.org/10.6084/m9.figshare.5808864.v3	Archaea
102.100.100/27422	DNA sequence generation	MiSeq	Illumina	A16S_AHYFF	102.100.100/27422_A16S_AHYFF	SRX3562022	NCBI Sequence Read Archive	SRP114822	http://identifiers.org/ncbi/insdc.sra:SRP114822	DNA sequence processing	AMMBI_A16S_zotus_table_Silvav132_datarelease_20032018.txt	figshare	doi:10.6084/m9.figshare.5808864.v3	https://doi.org/10.6084/m9.figshare.5808864.v3	Archaea
102.100.100/27423	DNA sequence generation	MiSeq	Illumina	A16S_AHYFF	102.100.100/27423_A16S_AHYFF	SRX3562024	NCBI Sequence Read Archive	SRP114822	http://identifiers.org/ncbi/insdc.sra:SRP114822	DNA sequence processing	AMMBI_A16S_zotus_table_Silvav132_datarelease_20032018.txt	figshare	doi:10.6084/m9.figshare.5808864.v3	https://doi.org/10.6084/m9.figshare.5808864.v3	Archaea
102.100.100/27424	DNA sequence generation	MiSeq	Illumina	A16S_AHYFF	102.100.100/27424_A16S_AHYFF	SRX3562016	NCBI Sequence Read Archive	SRP114822	http://identifiers.org/ncbi/insdc.sra:SRP114822	DNA sequence processing	AMMBI_A16S_zotus_table_Silvav132_datarelease_20032018.txt	figshare	doi:10.6084/m9.figshare.5808864.v3	https://doi.org/10.6084/m9.figshare.5808864.v3	Archaea
102.100.100/27425	DNA sequence generation	MiSeq	Illumina	A16S_AHYFF	102.100.100/27425_A16S_AHYFF	SRX3562037	NCBI Sequence Read Archive	SRP114822	http://identifiers.org/ncbi/insdc.sra:SRP114822	DNA sequence processing	AMMBI_A16S_zotus_table_Silvav132_datarelease_20032018.txt	figshare	doi:10.6084/m9.figshare.5808864.v3	https://doi.org/10.6084/m9.figshare.5808864.v3	Archaea
102.100.100/27426	DNA sequence generation	MiSeq	Illumina	A16S_AHWEH	102.100.100/27426_A16S_AHWEH	SRX3562155	NCBI Sequence Read Archive	SRP114822	http://identifiers.org/ncbi/insdc.sra:SRP114822	DNA sequence processing	AMMBI_A16S_zotus_table_Silvav132_datarelease_20032018.txt	figshare	doi:10.6084/m9.figshare.5808864.v3	https://doi.org/10.6084/m9.figshare.5808864.v3	Archaea
102.100.100/27427	DNA sequence generation	MiSeq	Illumina	A16S_AHWEH	102.100.100/27427_A16S_AHWEH	SRX3562153	NCBI Sequence Read Archive	SRP114822	http://identifiers.org/ncbi/insdc.sra:SRP114822	DNA sequence processing	AMMBI_A16S_zotus_table_Silvav132_datarelease_20032018.txt	figshare	doi:10.6084/m9.figshare.5808864.v3	https://doi.org/10.6084/m9.figshare.5808864.v3	Archaea
102.100.100/27428	DNA sequence generation	MiSeq	Illumina	A16S_AHWEH	102.100.100/27428_A16S_AHWEH	SRX3562151	NCBI Sequence Read Archive	SRP114822	http://identifiers.org/ncbi/insdc.sra:SRP114822	DNA sequence processing	AMMBI_A16S_zotus_table_Silvav132_datarelease_20032018.txt	figshare	doi:10.6084/m9.figshare.5808864.v3	https://doi.org/10.6084/m9.figshare.5808864.v3	Archaea
102.100.100/27429	DNA sequence generation	MiSeq	Illumina	A16S_AHWEH	102.100.100/27429_A16S_AHWEH	SRX3562049	NCBI Sequence Read Archive	SRP114822	http://identifiers.org/ncbi/insdc.sra:SRP114822	DNA sequence processing	AMMBI_A16S_zotus_table_Silvav132_datarelease_20032018.txt	figshare	doi:10.6084/m9.figshare.5808864.v3	https://doi.org/10.6084/m9.figshare.5808864.v3	Archaea
102.100.100/27430	DNA sequence generation	MiSeq	Illumina	A16S_AHWEH	102.100.100/27430_A16S_AHWEH	SRX3562250	NCBI Sequence Read Archive	SRP114822	http://identifiers.org/ncbi/insdc.sra:SRP114822	DNA sequence processing	AMMBI_A16S_zotus_table_Silvav132_datarelease_20032018.txt	figshare	doi:10.6084/m9.figshare.5808864.v3	https://doi.org/10.6084/m9.figshare.5808864.v3	Archaea
102.100.100/27431	DNA sequence generation	MiSeq	Illumina	A16S_AHWEH	102.100.100/27431_A16S_AHWEH	SRX3562248	NCBI Sequence Read Archive	SRP114822	http://identifiers.org/ncbi/insdc.sra:SRP114822	DNA sequence processing	AMMBI_A16S_zotus_table_Silvav132_datarelease_20032018.txt	figshare	doi:10.6084/m9.figshare.5808864.v3	https://doi.org/10.6084/m9.figshare.5808864.v3	Archaea
102.100.100/27432	DNA sequence generation	MiSeq	Illumina	A16S_AHWEH	102.100.100/27432_A16S_AHWEH	SRX3562246	NCBI Sequence Read Archive	SRP114822	http://identifiers.org/ncbi/insdc.sra:SRP114822	DNA sequence processing	AMMBI_A16S_zotus_table_Silvav132_datarelease_20032018.txt	figshare	doi:10.6084/m9.figshare.5808864.v3	https://doi.org/10.6084/m9.figshare.5808864.v3	Archaea
102.100.100/27433	DNA sequence generation	MiSeq	Illumina	A16S_AHWEH	102.100.100/27433_A16S_AHWEH	SRX3562244	NCBI Sequence Read Archive	SRP114822	http://identifiers.org/ncbi/insdc.sra:SRP114822	DNA sequence processing	AMMBI_A16S_zotus_table_Silvav132_datarelease_20032018.txt	figshare	doi:10.6084/m9.figshare.5808864.v3	https://doi.org/10.6084/m9.figshare.5808864.v3	Archaea
102.100.100/27434	DNA sequence generation	MiSeq	Illumina	A16S_AHWEH	102.100.100/27434_A16S_AHWEH	SRX3562242	NCBI Sequence Read Archive	SRP114822	http://identifiers.org/ncbi/insdc.sra:SRP114822	DNA sequence processing	AMMBI_A16S_zotus_table_Silvav132_datarelease_20032018.txt	figshare	doi:10.6084/m9.figshare.5808864.v3	https://doi.org/10.6084/m9.figshare.5808864.v3	Archaea
102.100.100/27435	DNA sequence generation	MiSeq	Illumina	A16S_AHWEH	102.100.100/27435_A16S_AHWEH	SRX3562395	NCBI Sequence Read Archive	SRP114822	http://identifiers.org/ncbi/insdc.sra:SRP114822	DNA sequence processing	AMMBI_A16S_zotus_table_Silvav132_datarelease_20032018.txt	figshare	doi:10.6084/m9.figshare.5808864.v3	https://doi.org/10.6084/m9.figshare.5808864.v3	Archaea
102.100.100/27436	DNA sequence generation	MiSeq	Illumina	A16S_AHWEH	102.100.100/27436_A16S_AHWEH	SRX3562397	NCBI Sequence Read Archive	SRP114822	http://identifiers.org/ncbi/insdc.sra:SRP114822	DNA sequence processing	AMMBI_A16S_zotus_table_Silvav132_datarelease_20032018.txt	figshare	doi:10.6084/m9.figshare.5808864.v3	https://doi.org/10.6084/m9.figshare.5808864.v3	Archaea
102.100.100/27437	DNA sequence generation	MiSeq	Illumina	A16S_AHWEH	102.100.100/27437_A16S_AHWEH	SRX3562391	NCBI Sequence Read Archive	SRP114822	http://identifiers.org/ncbi/insdc.sra:SRP114822	DNA sequence processing	AMMBI_A16S_zotus_table_Silvav132_datarelease_20032018.txt	figshare	doi:10.6084/m9.figshare.5808864.v3	https://doi.org/10.6084/m9.figshare.5808864.v3	Archaea
102.100.100/27438	DNA sequence generation	MiSeq	Illumina	A16S_AHWEH	102.100.100/27438_A16S_AHWEH	SRX3562393	NCBI Sequence Read Archive	SRP114822	http://identifiers.org/ncbi/insdc.sra:SRP114822	DNA sequence processing	AMMBI_A16S_zotus_table_Silvav132_datarelease_20032018.txt	figshare	doi:10.6084/m9.figshare.5808864.v3	https://doi.org/10.6084/m9.figshare.5808864.v3	Archaea
102.100.100/27439	DNA sequence generation	MiSeq	Illumina	A16S_AHWEH	102.100.100/27439_A16S_AHWEH	SRX3562389	NCBI Sequence Read Archive	SRP114822	http://identifiers.org/ncbi/insdc.sra:SRP114822	DNA sequence processing	AMMBI_A16S_zotus_table_Silvav132_datarelease_20032018.txt	figshare	doi:10.6084/m9.figshare.5808864.v3	https://doi.org/10.6084/m9.figshare.5808864.v3	Archaea
102.100.100/27440	DNA sequence generation	MiSeq	Illumina	A16S_AHWEH	102.100.100/27440_A16S_AHWEH	SRX3562220	NCBI Sequence Read Archive	SRP114822	http://identifiers.org/ncbi/insdc.sra:SRP114822	DNA sequence processing	AMMBI_A16S_zotus_table_Silvav132_datarelease_20032018.txt	figshare	doi:10.6084/m9.figshare.5808864.v3	https://doi.org/10.6084/m9.figshare.5808864.v3	Archaea
102.100.100/27441	DNA sequence generation	MiSeq	Illumina	A16S_AHWEH	102.100.100/27441_A16S_AHWEH	SRX3562222	NCBI Sequence Read Archive	SRP114822	http://identifiers.org/ncbi/insdc.sra:SRP114822	DNA sequence processing	AMMBI_A16S_zotus_table_Silvav132_datarelease_20032018.txt	figshare	doi:10.6084/m9.figshare.5808864.v3	https://doi.org/10.6084/m9.figshare.5808864.v3	Archaea
102.100.100/27442	DNA sequence generation	MiSeq	Illumina	A16S_AHWEH	102.100.100/27442_A16S_AHWEH	SRX3562216	NCBI Sequence Read Archive	SRP114822	http://identifiers.org/ncbi/insdc.sra:SRP114822	DNA sequence processing	AMMBI_A16S_zotus_table_Silvav132_datarelease_20032018.txt	figshare	doi:10.6084/m9.figshare.5808864.v3	https://doi.org/10.6084/m9.figshare.5808864.v3	Archaea
102.100.100/27443	DNA sequence generation	MiSeq	Illumina	A16S_AHWEH	102.100.100/27443_A16S_AHWEH	SRX3562218	NCBI Sequence Read Archive	SRP114822	http://identifiers.org/ncbi/insdc.sra:SRP114822	DNA sequence processing	AMMBI_A16S_zotus_table_Silvav132_datarelease_20032018.txt	figshare	doi:10.6084/m9.figshare.5808864.v3	https://doi.org/10.6084/m9.figshare.5808864.v3	Archaea
102.100.100/27444	DNA sequence generation	MiSeq	Illumina	A16S_AHYFF	102.100.100/27444_A16S_AHYFF	SRX3562228	NCBI Sequence Read Archive	SRP114822	http://identifiers.org/ncbi/insdc.sra:SRP114822	DNA sequence processing	AMMBI_A16S_zotus_table_Silvav132_datarelease_20032018.txt	figshare	doi:10.6084/m9.figshare.5808864.v3	https://doi.org/10.6084/m9.figshare.5808864.v3	Archaea
102.100.100/27445	DNA sequence generation	MiSeq	Illumina	A16S_AHYFF	102.100.100/27445_A16S_AHYFF	SRX3562319	NCBI Sequence Read Archive	SRP114822	http://identifiers.org/ncbi/insdc.sra:SRP114822	DNA sequence processing	AMMBI_A16S_zotus_table_Silvav132_datarelease_20032018.txt	figshare	doi:10.6084/m9.figshare.5808864.v3	https://doi.org/10.6084/m9.figshare.5808864.v3	Archaea
102.100.100/27446	DNA sequence generation	MiSeq	Illumina	A16S_AHYFF	102.100.100/27446_A16S_AHYFF	SRX3562363	NCBI Sequence Read Archive	SRP114822	http://identifiers.org/ncbi/insdc.sra:SRP114822	DNA sequence processing	AMMBI_A16S_zotus_table_Silvav132_datarelease_20032018.txt	figshare	doi:10.6084/m9.figshare.5808864.v3	https://doi.org/10.6084/m9.figshare.5808864.v3	Archaea
102.100.100/27447	DNA sequence generation	MiSeq	Illumina	A16S_AHYFF	102.100.100/27447_A16S_AHYFF	SRX3562369	NCBI Sequence Read Archive	SRP114822	http://identifiers.org/ncbi/insdc.sra:SRP114822	DNA sequence processing	AMMBI_A16S_zotus_table_Silvav132_datarelease_20032018.txt	figshare	doi:10.6084/m9.figshare.5808864.v3	https://doi.org/10.6084/m9.figshare.5808864.v3	Archaea
102.100.100/27448	DNA sequence generation	MiSeq	Illumina	A16S_AHYFF	102.100.100/27448_A16S_AHYFF	SRX3562367	NCBI Sequence Read Archive	SRP114822	http://identifiers.org/ncbi/insdc.sra:SRP114822	DNA sequence processing	AMMBI_A16S_zotus_table_Silvav132_datarelease_20032018.txt	figshare	doi:10.6084/m9.figshare.5808864.v3	https://doi.org/10.6084/m9.figshare.5808864.v3	Archaea
102.100.100/27449	DNA sequence generation	MiSeq	Illumina	A16S_AHYFF	102.100.100/27449_A16S_AHYFF	SRX3562331	NCBI Sequence Read Archive	SRP114822	http://identifiers.org/ncbi/insdc.sra:SRP114822	DNA sequence processing	AMMBI_A16S_zotus_table_Silvav132_datarelease_20032018.txt	figshare	doi:10.6084/m9.figshare.5808864.v3	https://doi.org/10.6084/m9.figshare.5808864.v3	Archaea
102.100.100/27450	DNA sequence generation	MiSeq	Illumina	A16S_AHYFF	102.100.100/27450_A16S_AHYFF	SRX3562123	NCBI Sequence Read Archive	SRP114822	http://identifiers.org/ncbi/insdc.sra:SRP114822	DNA sequence processing	AMMBI_A16S_zotus_table_Silvav132_datarelease_20032018.txt	figshare	doi:10.6084/m9.figshare.5808864.v3	https://doi.org/10.6084/m9.figshare.5808864.v3	Archaea
102.100.100/27451	DNA sequence generation	MiSeq	Illumina	A16S_AHYFF	102.100.100/27451_A16S_AHYFF	SRX3562121	NCBI Sequence Read Archive	SRP114822	http://identifiers.org/ncbi/insdc.sra:SRP114822	DNA sequence processing	AMMBI_A16S_zotus_table_Silvav132_datarelease_20032018.txt	figshare	doi:10.6084/m9.figshare.5808864.v3	https://doi.org/10.6084/m9.figshare.5808864.v3	Archaea
102.100.100/27452	DNA sequence generation	MiSeq	Illumina	A16S_AHYFF	102.100.100/27452_A16S_AHYFF	SRX3562127	NCBI Sequence Read Archive	SRP114822	http://identifiers.org/ncbi/insdc.sra:SRP114822	DNA sequence processing	AMMBI_A16S_zotus_table_Silvav132_datarelease_20032018.txt	figshare	doi:10.6084/m9.figshare.5808864.v3	https://doi.org/10.6084/m9.figshare.5808864.v3	Archaea
102.100.100/27453	DNA sequence generation	MiSeq	Illumina	A16S_AHYFF	102.100.100/27453_A16S_AHYFF	SRX3562125	NCBI Sequence Read Archive	SRP114822	http://identifiers.org/ncbi/insdc.sra:SRP114822	DNA sequence processing	AMMBI_A16S_zotus_table_Silvav132_datarelease_20032018.txt	figshare	doi:10.6084/m9.figshare.5808864.v3	https://doi.org/10.6084/m9.figshare.5808864.v3	Archaea
102.100.100/27454	DNA sequence generation	MiSeq	Illumina	A16S_AHYFF	102.100.100/27454_A16S_AHYFF	SRX3562129	NCBI Sequence Read Archive	SRP114822	http://identifiers.org/ncbi/insdc.sra:SRP114822	DNA sequence processing	AMMBI_A16S_zotus_table_Silvav132_datarelease_20032018.txt	figshare	doi:10.6084/m9.figshare.5808864.v3	https://doi.org/10.6084/m9.figshare.5808864.v3	Archaea
102.100.100/27455	DNA sequence generation	MiSeq	Illumina	A16S_AHYFF	102.100.100/27455_A16S_AHYFF	SRX3561990	NCBI Sequence Read Archive	SRP114822	http://identifiers.org/ncbi/insdc.sra:SRP114822	DNA sequence processing	AMMBI_A16S_zotus_table_Silvav132_datarelease_20032018.txt	figshare	doi:10.6084/m9.figshare.5808864.v3	https://doi.org/10.6084/m9.figshare.5808864.v3	Archaea
102.100.100/27456	DNA sequence generation	MiSeq	Illumina	A16S_AHYFF	102.100.100/27456_A16S_AHYFF	SRX3561992	NCBI Sequence Read Archive	SRP114822	http://identifiers.org/ncbi/insdc.sra:SRP114822	DNA sequence processing	AMMBI_A16S_zotus_table_Silvav132_datarelease_20032018.txt	figshare	doi:10.6084/m9.figshare.5808864.v3	https://doi.org/10.6084/m9.figshare.5808864.v3	Archaea
102.100.100/27457	DNA sequence generation	MiSeq	Illumina	A16S_AHYFF	102.100.100/27457_A16S_AHYFF	SRX3561986	NCBI Sequence Read Archive	SRP114822	http://identifiers.org/ncbi/insdc.sra:SRP114822	DNA sequence processing	AMMBI_A16S_zotus_table_Silvav132_datarelease_20032018.txt	figshare	doi:10.6084/m9.figshare.5808864.v3	https://doi.org/10.6084/m9.figshare.5808864.v3	Archaea
102.100.100/27458	DNA sequence generation	MiSeq	Illumina	A16S_AHYFF	102.100.100/27458_A16S_AHYFF	SRX3561988	NCBI Sequence Read Archive	SRP114822	http://identifiers.org/ncbi/insdc.sra:SRP114822	DNA sequence processing	AMMBI_A16S_zotus_table_Silvav132_datarelease_20032018.txt	figshare	doi:10.6084/m9.figshare.5808864.v3	https://doi.org/10.6084/m9.figshare.5808864.v3	Archaea
102.100.100/27459	DNA sequence generation	MiSeq	Illumina	A16S_AHYFF	102.100.100/27459_A16S_AHYFF	SRX3561994	NCBI Sequence Read Archive	SRP114822	http://identifiers.org/ncbi/insdc.sra:SRP114822	DNA sequence processing	AMMBI_A16S_zotus_table_Silvav132_datarelease_20032018.txt	figshare	doi:10.6084/m9.figshare.5808864.v3	https://doi.org/10.6084/m9.figshare.5808864.v3	Archaea
102.100.100/27460	DNA sequence generation	MiSeq	Illumina	A16S_AHYFF	102.100.100/27460_A16S_AHYFF	SRX3562355	NCBI Sequence Read Archive	SRP114822	http://identifiers.org/ncbi/insdc.sra:SRP114822	DNA sequence processing	AMMBI_A16S_zotus_table_Silvav132_datarelease_20032018.txt	figshare	doi:10.6084/m9.figshare.5808864.v3	https://doi.org/10.6084/m9.figshare.5808864.v3	Archaea
102.100.100/27461	DNA sequence generation	MiSeq	Illumina	A16S_AHYFF	102.100.100/27461_A16S_AHYFF	SRX3562357	NCBI Sequence Read Archive	SRP114822	http://identifiers.org/ncbi/insdc.sra:SRP114822	DNA sequence processing	AMMBI_A16S_zotus_table_Silvav132_datarelease_20032018.txt	figshare	doi:10.6084/m9.figshare.5808864.v3	https://doi.org/10.6084/m9.figshare.5808864.v3	Archaea
102.100.100/27462	DNA sequence generation	MiSeq	Illumina	A16S_AHFLA	102.100.100/27462_A16S_AHFLA	SRX3562359	NCBI Sequence Read Archive	SRP114822	http://identifiers.org/ncbi/insdc.sra:SRP114822	DNA sequence processing	AMMBI_A16S_zotus_table_Silvav132_datarelease_20032018.txt	figshare	doi:10.6084/m9.figshare.5808864.v3	https://doi.org/10.6084/m9.figshare.5808864.v3	Archaea
102.100.100/27463	DNA sequence generation	MiSeq	Illumina	A16S_AHFLA	102.100.100/27463_A16S_AHFLA	SRX3562361	NCBI Sequence Read Archive	SRP114822	http://identifiers.org/ncbi/insdc.sra:SRP114822	DNA sequence processing	AMMBI_A16S_zotus_table_Silvav132_datarelease_20032018.txt	figshare	doi:10.6084/m9.figshare.5808864.v3	https://doi.org/10.6084/m9.figshare.5808864.v3	Archaea
102.100.100/27464	DNA sequence generation	MiSeq	Illumina	A16S_AHFLA	102.100.100/27464_A16S_AHFLA	SRX3562353	NCBI Sequence Read Archive	SRP114822	http://identifiers.org/ncbi/insdc.sra:SRP114822	DNA sequence processing	AMMBI_A16S_zotus_table_Silvav132_datarelease_20032018.txt	figshare	doi:10.6084/m9.figshare.5808864.v3	https://doi.org/10.6084/m9.figshare.5808864.v3	Archaea
102.100.100/27465	DNA sequence generation	MiSeq	Illumina	A16S_AHFLA	102.100.100/27465_A16S_AHFLA	SRX3562200	NCBI Sequence Read Archive	SRP114822	http://identifiers.org/ncbi/insdc.sra:SRP114822	DNA sequence processing	AMMBI_A16S_zotus_table_Silvav132_datarelease_20032018.txt	figshare	doi:10.6084/m9.figshare.5808864.v3	https://doi.org/10.6084/m9.figshare.5808864.v3	Archaea
102.100.100/27466	DNA sequence generation	MiSeq	Illumina	A16S_AHFLA	102.100.100/27466_A16S_AHFLA	SRX3562198	NCBI Sequence Read Archive	SRP114822	http://identifiers.org/ncbi/insdc.sra:SRP114822	DNA sequence processing	AMMBI_A16S_zotus_table_Silvav132_datarelease_20032018.txt	figshare	doi:10.6084/m9.figshare.5808864.v3	https://doi.org/10.6084/m9.figshare.5808864.v3	Archaea
102.100.100/27467	DNA sequence generation	MiSeq	Illumina	A16S_AHFLA	102.100.100/27467_A16S_AHFLA	SRX3562204	NCBI Sequence Read Archive	SRP114822	http://identifiers.org/ncbi/insdc.sra:SRP114822	DNA sequence processing	AMMBI_A16S_zotus_table_Silvav132_datarelease_20032018.txt	figshare	doi:10.6084/m9.figshare.5808864.v3	https://doi.org/10.6084/m9.figshare.5808864.v3	Archaea
102.100.100/27468	DNA sequence generation	MiSeq	Illumina	A16S_AHFLA	102.100.100/27468_A16S_AHFLA	SRX3562202	NCBI Sequence Read Archive	SRP114822	http://identifiers.org/ncbi/insdc.sra:SRP114822	DNA sequence processing	AMMBI_A16S_zotus_table_Silvav132_datarelease_20032018.txt	figshare	doi:10.6084/m9.figshare.5808864.v3	https://doi.org/10.6084/m9.figshare.5808864.v3	Archaea
102.100.100/27469	DNA sequence generation	MiSeq	Illumina	A16S_AHFLA	102.100.100/27469_A16S_AHFLA	SRX3562196	NCBI Sequence Read Archive	SRP114822	http://identifiers.org/ncbi/insdc.sra:SRP114822	DNA sequence processing	AMMBI_A16S_zotus_table_Silvav132_datarelease_20032018.txt	figshare	doi:10.6084/m9.figshare.5808864.v3	https://doi.org/10.6084/m9.figshare.5808864.v3	Archaea
102.100.100/27470	DNA sequence generation	MiSeq	Illumina	A16S_AHFLA	102.100.100/27470_A16S_AHFLA	SRX3562079	NCBI Sequence Read Archive	SRP114822	http://identifiers.org/ncbi/insdc.sra:SRP114822	DNA sequence processing	AMMBI_A16S_zotus_table_Silvav132_datarelease_20032018.txt	figshare	doi:10.6084/m9.figshare.5808864.v3	https://doi.org/10.6084/m9.figshare.5808864.v3	Archaea
102.100.100/27471	DNA sequence generation	MiSeq	Illumina	A16S_AHFLA	102.100.100/27471_A16S_AHFLA	SRX3562077	NCBI Sequence Read Archive	SRP114822	http://identifiers.org/ncbi/insdc.sra:SRP114822	DNA sequence processing	AMMBI_A16S_zotus_table_Silvav132_datarelease_20032018.txt	figshare	doi:10.6084/m9.figshare.5808864.v3	https://doi.org/10.6084/m9.figshare.5808864.v3	Archaea
102.100.100/27472	DNA sequence generation	MiSeq	Illumina	A16S_AHFLA	102.100.100/27472_A16S_AHFLA	SRX3562075	NCBI Sequence Read Archive	SRP114822	http://identifiers.org/ncbi/insdc.sra:SRP114822	DNA sequence processing	AMMBI_A16S_zotus_table_Silvav132_datarelease_20032018.txt	figshare	doi:10.6084/m9.figshare.5808864.v3	https://doi.org/10.6084/m9.figshare.5808864.v3	Archaea
102.100.100/27473	DNA sequence generation	MiSeq	Illumina	A16S_AHFLA	102.100.100/27473_A16S_AHFLA	SRX3562073	NCBI Sequence Read Archive	SRP114822	http://identifiers.org/ncbi/insdc.sra:SRP114822	DNA sequence processing	AMMBI_A16S_zotus_table_Silvav132_datarelease_20032018.txt	figshare	doi:10.6084/m9.figshare.5808864.v3	https://doi.org/10.6084/m9.figshare.5808864.v3	Archaea
102.100.100/27474	DNA sequence generation	MiSeq	Illumina	A16S_AHFLA	102.100.100/27474_A16S_AHFLA	SRX3562071	NCBI Sequence Read Archive	SRP114822	http://identifiers.org/ncbi/insdc.sra:SRP114822	DNA sequence processing	AMMBI_A16S_zotus_table_Silvav132_datarelease_20032018.txt	figshare	doi:10.6084/m9.figshare.5808864.v3	https://doi.org/10.6084/m9.figshare.5808864.v3	Archaea
102.100.100/27475	DNA sequence generation	MiSeq	Illumina	A16S_AHFLA	102.100.100/27475_A16S_AHFLA	SRX3562411	NCBI Sequence Read Archive	SRP114822	http://identifiers.org/ncbi/insdc.sra:SRP114822	DNA sequence processing	AMMBI_A16S_zotus_table_Silvav132_datarelease_20032018.txt	figshare	doi:10.6084/m9.figshare.5808864.v3	https://doi.org/10.6084/m9.figshare.5808864.v3	Archaea
102.100.100/27476	DNA sequence generation	MiSeq	Illumina	A16S_AHFLA	102.100.100/27476_A16S_AHFLA	SRX3562413	NCBI Sequence Read Archive	SRP114822	http://identifiers.org/ncbi/insdc.sra:SRP114822	DNA sequence processing	AMMBI_A16S_zotus_table_Silvav132_datarelease_20032018.txt	figshare	doi:10.6084/m9.figshare.5808864.v3	https://doi.org/10.6084/m9.figshare.5808864.v3	Archaea
102.100.100/27477	DNA sequence generation	MiSeq	Illumina	A16S_AHFLA	102.100.100/27477_A16S_AHFLA	SRX3562415	NCBI Sequence Read Archive	SRP114822	http://identifiers.org/ncbi/insdc.sra:SRP114822	DNA sequence processing	AMMBI_A16S_zotus_table_Silvav132_datarelease_20032018.txt	figshare	doi:10.6084/m9.figshare.5808864.v3	https://doi.org/10.6084/m9.figshare.5808864.v3	Archaea
102.100.100/27478	DNA sequence generation	MiSeq	Illumina	A16S_AHFLA	102.100.100/27478_A16S_AHFLA	SRX3562417	NCBI Sequence Read Archive	SRP114822	http://identifiers.org/ncbi/insdc.sra:SRP114822	DNA sequence processing	AMMBI_A16S_zotus_table_Silvav132_datarelease_20032018.txt	figshare	doi:10.6084/m9.figshare.5808864.v3	https://doi.org/10.6084/m9.figshare.5808864.v3	Archaea
102.100.100/27479	DNA sequence generation	MiSeq	Illumina	A16S_AHFLA	102.100.100/27479_A16S_AHFLA	SRX3562419	NCBI Sequence Read Archive	SRP114822	http://identifiers.org/ncbi/insdc.sra:SRP114822	DNA sequence processing	AMMBI_A16S_zotus_table_Silvav132_datarelease_20032018.txt	figshare	doi:10.6084/m9.figshare.5808864.v3	https://doi.org/10.6084/m9.figshare.5808864.v3	Archaea
102.100.100/27480	DNA sequence generation	MiSeq	Illumina	A16S_AHFLA	102.100.100/27480_A16S_AHFLA	SRX3562257	NCBI Sequence Read Archive	SRP114822	http://identifiers.org/ncbi/insdc.sra:SRP114822	DNA sequence processing	AMMBI_A16S_zotus_table_Silvav132_datarelease_20032018.txt	figshare	doi:10.6084/m9.figshare.5808864.v3	https://doi.org/10.6084/m9.figshare.5808864.v3	Archaea
102.100.100/27481	DNA sequence generation	MiSeq	Illumina	A16S_AHFLA	102.100.100/27481_A16S_AHFLA	SRX3562259	NCBI Sequence Read Archive	SRP114822	http://identifiers.org/ncbi/insdc.sra:SRP114822	DNA sequence processing	AMMBI_A16S_zotus_table_Silvav132_datarelease_20032018.txt	figshare	doi:10.6084/m9.figshare.5808864.v3	https://doi.org/10.6084/m9.figshare.5808864.v3	Archaea
102.100.100/27482	DNA sequence generation	MiSeq	Illumina	A16S_AHFLA	102.100.100/27482_A16S_AHFLA	SRX3562253	NCBI Sequence Read Archive	SRP114822	http://identifiers.org/ncbi/insdc.sra:SRP114822	DNA sequence processing	AMMBI_A16S_zotus_table_Silvav132_datarelease_20032018.txt	figshare	doi:10.6084/m9.figshare.5808864.v3	https://doi.org/10.6084/m9.figshare.5808864.v3	Archaea
102.100.100/27483	DNA sequence generation	MiSeq	Illumina	A16S_AHFLA	102.100.100/27483_A16S_AHFLA	SRX3562255	NCBI Sequence Read Archive	SRP114822	http://identifiers.org/ncbi/insdc.sra:SRP114822	DNA sequence processing	AMMBI_A16S_zotus_table_Silvav132_datarelease_20032018.txt	figshare	doi:10.6084/m9.figshare.5808864.v3	https://doi.org/10.6084/m9.figshare.5808864.v3	Archaea
102.100.100/27484	DNA sequence generation	MiSeq	Illumina	A16S_AHFLA	102.100.100/27484_A16S_AHFLA	SRX3562261	NCBI Sequence Read Archive	SRP114822	http://identifiers.org/ncbi/insdc.sra:SRP114822	DNA sequence processing	AMMBI_A16S_zotus_table_Silvav132_datarelease_20032018.txt	figshare	doi:10.6084/m9.figshare.5808864.v3	https://doi.org/10.6084/m9.figshare.5808864.v3	Archaea
102.100.100/27485	DNA sequence generation	MiSeq	Illumina	A16S_AHFLA	102.100.100/27485_A16S_AHFLA	SRX3562106	NCBI Sequence Read Archive	SRP114822	http://identifiers.org/ncbi/insdc.sra:SRP114822	DNA sequence processing	AMMBI_A16S_zotus_table_Silvav132_datarelease_20032018.txt	figshare	doi:10.6084/m9.figshare.5808864.v3	https://doi.org/10.6084/m9.figshare.5808864.v3	Archaea
102.100.100/27486	DNA sequence generation	MiSeq	Illumina	A16S_AHFLA	102.100.100/27486_A16S_AHFLA	SRX3562104	NCBI Sequence Read Archive	SRP114822	http://identifiers.org/ncbi/insdc.sra:SRP114822	DNA sequence processing	AMMBI_A16S_zotus_table_Silvav132_datarelease_20032018.txt	figshare	doi:10.6084/m9.figshare.5808864.v3	https://doi.org/10.6084/m9.figshare.5808864.v3	Archaea
102.100.100/27487	DNA sequence generation	MiSeq	Illumina	A16S_AHFLA	102.100.100/27487_A16S_AHFLA	SRX3562102	NCBI Sequence Read Archive	SRP114822	http://identifiers.org/ncbi/insdc.sra:SRP114822	DNA sequence processing	AMMBI_A16S_zotus_table_Silvav132_datarelease_20032018.txt	figshare	doi:10.6084/m9.figshare.5808864.v3	https://doi.org/10.6084/m9.figshare.5808864.v3	Archaea
102.100.100/27488	DNA sequence generation	MiSeq	Illumina	A16S_AHFLA	102.100.100/27488_A16S_AHFLA	SRX3562100	NCBI Sequence Read Archive	SRP114822	http://identifiers.org/ncbi/insdc.sra:SRP114822	DNA sequence processing	AMMBI_A16S_zotus_table_Silvav132_datarelease_20032018.txt	figshare	doi:10.6084/m9.figshare.5808864.v3	https://doi.org/10.6084/m9.figshare.5808864.v3	Archaea
102.100.100/27489	DNA sequence generation	MiSeq	Illumina	A16S_AHFLA	102.100.100/27489_A16S_AHFLA	SRX3562108	NCBI Sequence Read Archive	SRP114822	http://identifiers.org/ncbi/insdc.sra:SRP114822	DNA sequence processing	AMMBI_A16S_zotus_table_Silvav132_datarelease_20032018.txt	figshare	doi:10.6084/m9.figshare.5808864.v3	https://doi.org/10.6084/m9.figshare.5808864.v3	Archaea
102.100.100/27490	DNA sequence generation	MiSeq	Illumina	A16S_AHFLA	102.100.100/27490_A16S_AHFLA	SRX3561971	NCBI Sequence Read Archive	SRP114822	http://identifiers.org/ncbi/insdc.sra:SRP114822	DNA sequence processing	AMMBI_A16S_zotus_table_Silvav132_datarelease_20032018.txt	figshare	doi:10.6084/m9.figshare.5808864.v3	https://doi.org/10.6084/m9.figshare.5808864.v3	Archaea
102.100.100/27491	DNA sequence generation	MiSeq	Illumina	A16S_AHFLA	102.100.100/27491_A16S_AHFLA	SRX3561969	NCBI Sequence Read Archive	SRP114822	http://identifiers.org/ncbi/insdc.sra:SRP114822	DNA sequence processing	AMMBI_A16S_zotus_table_Silvav132_datarelease_20032018.txt	figshare	doi:10.6084/m9.figshare.5808864.v3	https://doi.org/10.6084/m9.figshare.5808864.v3	Archaea
102.100.100/27492	DNA sequence generation	MiSeq	Illumina	A16S_AHFLA	102.100.100/27492_A16S_AHFLA	SRX3561975	NCBI Sequence Read Archive	SRP114822	http://identifiers.org/ncbi/insdc.sra:SRP114822	DNA sequence processing	AMMBI_A16S_zotus_table_Silvav132_datarelease_20032018.txt	figshare	doi:10.6084/m9.figshare.5808864.v3	https://doi.org/10.6084/m9.figshare.5808864.v3	Archaea
102.100.100/27493	DNA sequence generation	MiSeq	Illumina	A16S_AHFLA	102.100.100/27493_A16S_AHFLA	SRX3561973	NCBI Sequence Read Archive	SRP114822	http://identifiers.org/ncbi/insdc.sra:SRP114822	DNA sequence processing	AMMBI_A16S_zotus_table_Silvav132_datarelease_20032018.txt	figshare	doi:10.6084/m9.figshare.5808864.v3	https://doi.org/10.6084/m9.figshare.5808864.v3	Archaea
102.100.100/27494	DNA sequence generation	MiSeq	Illumina	A16S_AHFLA	102.100.100/27494_A16S_AHFLA	SRX3561967	NCBI Sequence Read Archive	SRP114822	http://identifiers.org/ncbi/insdc.sra:SRP114822	DNA sequence processing	AMMBI_A16S_zotus_table_Silvav132_datarelease_20032018.txt	figshare	doi:10.6084/m9.figshare.5808864.v3	https://doi.org/10.6084/m9.figshare.5808864.v3	Archaea
102.100.100/27495	DNA sequence generation	MiSeq	Illumina	A16S_AHFLA	102.100.100/27495_A16S_AHFLA	SRX3562338	NCBI Sequence Read Archive	SRP114822	http://identifiers.org/ncbi/insdc.sra:SRP114822	DNA sequence processing	AMMBI_A16S_zotus_table_Silvav132_datarelease_20032018.txt	figshare	doi:10.6084/m9.figshare.5808864.v3	https://doi.org/10.6084/m9.figshare.5808864.v3	Archaea
102.100.100/27496	DNA sequence generation	MiSeq	Illumina	A16S_AHFLA	102.100.100/27496_A16S_AHFLA	SRX3562340	NCBI Sequence Read Archive	SRP114822	http://identifiers.org/ncbi/insdc.sra:SRP114822	DNA sequence processing	AMMBI_A16S_zotus_table_Silvav132_datarelease_20032018.txt	figshare	doi:10.6084/m9.figshare.5808864.v3	https://doi.org/10.6084/m9.figshare.5808864.v3	Archaea
102.100.100/27497	DNA sequence generation	MiSeq	Illumina	A16S_AHFLA	102.100.100/27497_A16S_AHFLA	SRX3562334	NCBI Sequence Read Archive	SRP114822	http://identifiers.org/ncbi/insdc.sra:SRP114822	DNA sequence processing	AMMBI_A16S_zotus_table_Silvav132_datarelease_20032018.txt	figshare	doi:10.6084/m9.figshare.5808864.v3	https://doi.org/10.6084/m9.figshare.5808864.v3	Archaea
102.100.100/27498	DNA sequence generation	MiSeq	Illumina	A16S_AHFLA	102.100.100/27498_A16S_AHFLA	SRX3562336	NCBI Sequence Read Archive	SRP114822	http://identifiers.org/ncbi/insdc.sra:SRP114822	DNA sequence processing	AMMBI_A16S_zotus_table_Silvav132_datarelease_20032018.txt	figshare	doi:10.6084/m9.figshare.5808864.v3	https://doi.org/10.6084/m9.figshare.5808864.v3	Archaea
102.100.100/27499	DNA sequence generation	MiSeq	Illumina	A16S_AHFLA	102.100.100/27499_A16S_AHFLA	SRX3562332	NCBI Sequence Read Archive	SRP114822	http://identifiers.org/ncbi/insdc.sra:SRP114822	DNA sequence processing	AMMBI_A16S_zotus_table_Silvav132_datarelease_20032018.txt	figshare	doi:10.6084/m9.figshare.5808864.v3	https://doi.org/10.6084/m9.figshare.5808864.v3	Archaea
102.100.100/27500	DNA sequence generation	MiSeq	Illumina	A16S_AHFLA	102.100.100/27500_A16S_AHFLA	SRX3561445	NCBI Sequence Read Archive	SRP114822	http://identifiers.org/ncbi/insdc.sra:SRP114822	DNA sequence processing	AMMBI_A16S_zotus_table_Silvav132_datarelease_20032018.txt	figshare	doi:10.6084/m9.figshare.5808864.v3	https://doi.org/10.6084/m9.figshare.5808864.v3	Archaea
102.100.100/27501	DNA sequence generation	MiSeq	Illumina	A16S_AHFLA	102.100.100/27501_A16S_AHFLA	SRX3561137	NCBI Sequence Read Archive	SRP114822	http://identifiers.org/ncbi/insdc.sra:SRP114822	DNA sequence processing	AMMBI_A16S_zotus_table_Silvav132_datarelease_20032018.txt	figshare	doi:10.6084/m9.figshare.5808864.v3	https://doi.org/10.6084/m9.figshare.5808864.v3	Archaea
102.100.100/27502	DNA sequence generation	MiSeq	Illumina	A16S_AHFLA	102.100.100/27502_A16S_AHFLA	SRX3561139	NCBI Sequence Read Archive	SRP114822	http://identifiers.org/ncbi/insdc.sra:SRP114822	DNA sequence processing	AMMBI_A16S_zotus_table_Silvav132_datarelease_20032018.txt	figshare	doi:10.6084/m9.figshare.5808864.v3	https://doi.org/10.6084/m9.figshare.5808864.v3	Archaea
102.100.100/27503	DNA sequence generation	MiSeq	Illumina	A16S_AHFLA	102.100.100/27503_A16S_AHFLA	SRX3561110	NCBI Sequence Read Archive	SRP114822	http://identifiers.org/ncbi/insdc.sra:SRP114822	DNA sequence processing	AMMBI_A16S_zotus_table_Silvav132_datarelease_20032018.txt	figshare	doi:10.6084/m9.figshare.5808864.v3	https://doi.org/10.6084/m9.figshare.5808864.v3	Archaea
102.100.100/27504	DNA sequence generation	MiSeq	Illumina	A16S_AHFLA	102.100.100/27504_A16S_AHFLA	SRX3561112	NCBI Sequence Read Archive	SRP114822	http://identifiers.org/ncbi/insdc.sra:SRP114822	DNA sequence processing	AMMBI_A16S_zotus_table_Silvav132_datarelease_20032018.txt	figshare	doi:10.6084/m9.figshare.5808864.v3	https://doi.org/10.6084/m9.figshare.5808864.v3	Archaea
102.100.100/27505	DNA sequence generation	MiSeq	Illumina	A16S_AHFLA	102.100.100/27505_A16S_AHFLA	SRX3561297	NCBI Sequence Read Archive	SRP114822	http://identifiers.org/ncbi/insdc.sra:SRP114822	DNA sequence processing	AMMBI_A16S_zotus_table_Silvav132_datarelease_20032018.txt	figshare	doi:10.6084/m9.figshare.5808864.v3	https://doi.org/10.6084/m9.figshare.5808864.v3	Archaea
102.100.100/27506	DNA sequence generation	MiSeq	Illumina	A16S_AHFLA	102.100.100/27506_A16S_AHFLA	SRX3561295	NCBI Sequence Read Archive	SRP114822	http://identifiers.org/ncbi/insdc.sra:SRP114822	DNA sequence processing	AMMBI_A16S_zotus_table_Silvav132_datarelease_20032018.txt	figshare	doi:10.6084/m9.figshare.5808864.v3	https://doi.org/10.6084/m9.figshare.5808864.v3	Archaea
102.100.100/27507	DNA sequence generation	MiSeq	Illumina	A16S_AHFLA	102.100.100/27507_A16S_AHFLA	SRX3561301	NCBI Sequence Read Archive	SRP114822	http://identifiers.org/ncbi/insdc.sra:SRP114822	DNA sequence processing	AMMBI_A16S_zotus_table_Silvav132_datarelease_20032018.txt	figshare	doi:10.6084/m9.figshare.5808864.v3	https://doi.org/10.6084/m9.figshare.5808864.v3	Archaea
102.100.100/27508	DNA sequence generation	MiSeq	Illumina	A16S_AHFLA	102.100.100/27508_A16S_AHFLA	SRX3561299	NCBI Sequence Read Archive	SRP114822	http://identifiers.org/ncbi/insdc.sra:SRP114822	DNA sequence processing	AMMBI_A16S_zotus_table_Silvav132_datarelease_20032018.txt	figshare	doi:10.6084/m9.figshare.5808864.v3	https://doi.org/10.6084/m9.figshare.5808864.v3	Archaea
102.100.100/27509	DNA sequence generation	MiSeq	Illumina	A16S_AHFLA	102.100.100/27509_A16S_AHFLA	SRX3561293	NCBI Sequence Read Archive	SRP114822	http://identifiers.org/ncbi/insdc.sra:SRP114822	DNA sequence processing	AMMBI_A16S_zotus_table_Silvav132_datarelease_20032018.txt	figshare	doi:10.6084/m9.figshare.5808864.v3	https://doi.org/10.6084/m9.figshare.5808864.v3	Archaea
102.100.100/27510	DNA sequence generation	MiSeq	Illumina	A16S_AHFLA	102.100.100/27510_A16S_AHFLA	SRX3561429	NCBI Sequence Read Archive	SRP114822	http://identifiers.org/ncbi/insdc.sra:SRP114822	DNA sequence processing	AMMBI_A16S_zotus_table_Silvav132_datarelease_20032018.txt	figshare	doi:10.6084/m9.figshare.5808864.v3	https://doi.org/10.6084/m9.figshare.5808864.v3	Archaea
102.100.100/27511	DNA sequence generation	MiSeq	Illumina	A16S_AHFLA	102.100.100/27511_A16S_AHFLA	SRX3561427	NCBI Sequence Read Archive	SRP114822	http://identifiers.org/ncbi/insdc.sra:SRP114822	DNA sequence processing	AMMBI_A16S_zotus_table_Silvav132_datarelease_20032018.txt	figshare	doi:10.6084/m9.figshare.5808864.v3	https://doi.org/10.6084/m9.figshare.5808864.v3	Archaea
102.100.100/27512	DNA sequence generation	MiSeq	Illumina	A16S_AHFLA	102.100.100/27512_A16S_AHFLA	SRX3561425	NCBI Sequence Read Archive	SRP114822	http://identifiers.org/ncbi/insdc.sra:SRP114822	DNA sequence processing	AMMBI_A16S_zotus_table_Silvav132_datarelease_20032018.txt	figshare	doi:10.6084/m9.figshare.5808864.v3	https://doi.org/10.6084/m9.figshare.5808864.v3	Archaea
102.100.100/27513	DNA sequence generation	MiSeq	Illumina	A16S_AHFLA	102.100.100/27513_A16S_AHFLA	SRX3561423	NCBI Sequence Read Archive	SRP114822	http://identifiers.org/ncbi/insdc.sra:SRP114822	DNA sequence processing	AMMBI_A16S_zotus_table_Silvav132_datarelease_20032018.txt	figshare	doi:10.6084/m9.figshare.5808864.v3	https://doi.org/10.6084/m9.figshare.5808864.v3	Archaea
102.100.100/27514	DNA sequence generation	MiSeq	Illumina	A16S_AHFLA	102.100.100/27514_A16S_AHFLA	SRX3561431	NCBI Sequence Read Archive	SRP114822	http://identifiers.org/ncbi/insdc.sra:SRP114822	DNA sequence processing	AMMBI_A16S_zotus_table_Silvav132_datarelease_20032018.txt	figshare	doi:10.6084/m9.figshare.5808864.v3	https://doi.org/10.6084/m9.figshare.5808864.v3	Archaea
102.100.100/27515	DNA sequence generation	MiSeq	Illumina	A16S_AHFLA	102.100.100/27515_A16S_AHFLA	SRX3561151	NCBI Sequence Read Archive	SRP114822	http://identifiers.org/ncbi/insdc.sra:SRP114822	DNA sequence processing	AMMBI_A16S_zotus_table_Silvav132_datarelease_20032018.txt	figshare	doi:10.6084/m9.figshare.5808864.v3	https://doi.org/10.6084/m9.figshare.5808864.v3	Archaea
102.100.100/27516	DNA sequence generation	MiSeq	Illumina	A16S_AHFLA	102.100.100/27516_A16S_AHFLA	SRX3561153	NCBI Sequence Read Archive	SRP114822	http://identifiers.org/ncbi/insdc.sra:SRP114822	DNA sequence processing	AMMBI_A16S_zotus_table_Silvav132_datarelease_20032018.txt	figshare	doi:10.6084/m9.figshare.5808864.v3	https://doi.org/10.6084/m9.figshare.5808864.v3	Archaea
102.100.100/27517	DNA sequence generation	MiSeq	Illumina	A16S_AHFLA	102.100.100/27517_A16S_AHFLA	SRX3561155	NCBI Sequence Read Archive	SRP114822	http://identifiers.org/ncbi/insdc.sra:SRP114822	DNA sequence processing	AMMBI_A16S_zotus_table_Silvav132_datarelease_20032018.txt	figshare	doi:10.6084/m9.figshare.5808864.v3	https://doi.org/10.6084/m9.figshare.5808864.v3	Archaea
102.100.100/27518	DNA sequence generation	MiSeq	Illumina	A16S_AHFLA	102.100.100/27518_A16S_AHFLA	SRX3561157	NCBI Sequence Read Archive	SRP114822	http://identifiers.org/ncbi/insdc.sra:SRP114822	DNA sequence processing	AMMBI_A16S_zotus_table_Silvav132_datarelease_20032018.txt	figshare	doi:10.6084/m9.figshare.5808864.v3	https://doi.org/10.6084/m9.figshare.5808864.v3	Archaea
102.100.100/27519	DNA sequence generation	MiSeq	Illumina	A16S_AHFLA	102.100.100/27519_A16S_AHFLA	SRX3561159	NCBI Sequence Read Archive	SRP114822	http://identifiers.org/ncbi/insdc.sra:SRP114822	DNA sequence processing	AMMBI_A16S_zotus_table_Silvav132_datarelease_20032018.txt	figshare	doi:10.6084/m9.figshare.5808864.v3	https://doi.org/10.6084/m9.figshare.5808864.v3	Archaea
102.100.100/27520	DNA sequence generation	MiSeq	Illumina	A16S_AHFLA	102.100.100/27520_A16S_AHFLA	SRX3561166	NCBI Sequence Read Archive	SRP114822	http://identifiers.org/ncbi/insdc.sra:SRP114822	DNA sequence processing	AMMBI_A16S_zotus_table_Silvav132_datarelease_20032018.txt	figshare	doi:10.6084/m9.figshare.5808864.v3	https://doi.org/10.6084/m9.figshare.5808864.v3	Archaea
102.100.100/27521	DNA sequence generation	MiSeq	Illumina	A16S_AHFLA	102.100.100/27521_A16S_AHFLA	SRX3561168	NCBI Sequence Read Archive	SRP114822	http://identifiers.org/ncbi/insdc.sra:SRP114822	DNA sequence processing	AMMBI_A16S_zotus_table_Silvav132_datarelease_20032018.txt	figshare	doi:10.6084/m9.figshare.5808864.v3	https://doi.org/10.6084/m9.figshare.5808864.v3	Archaea
102.100.100/27522	DNA sequence generation	MiSeq	Illumina	A16S_AHFLA	102.100.100/27522_A16S_AHFLA	SRX3561162	NCBI Sequence Read Archive	SRP114822	http://identifiers.org/ncbi/insdc.sra:SRP114822	DNA sequence processing	AMMBI_A16S_zotus_table_Silvav132_datarelease_20032018.txt	figshare	doi:10.6084/m9.figshare.5808864.v3	https://doi.org/10.6084/m9.figshare.5808864.v3	Archaea
102.100.100/27523	DNA sequence generation	MiSeq	Illumina	A16S_AHFLA	102.100.100/27523_A16S_AHFLA	SRX3561164	NCBI Sequence Read Archive	SRP114822	http://identifiers.org/ncbi/insdc.sra:SRP114822	DNA sequence processing	AMMBI_A16S_zotus_table_Silvav132_datarelease_20032018.txt	figshare	doi:10.6084/m9.figshare.5808864.v3	https://doi.org/10.6084/m9.figshare.5808864.v3	Archaea
102.100.100/27524	DNA sequence generation	MiSeq	Illumina	A16S_AHFLA	102.100.100/27524_A16S_AHFLA	SRX3561170	NCBI Sequence Read Archive	SRP114822	http://identifiers.org/ncbi/insdc.sra:SRP114822	DNA sequence processing	AMMBI_A16S_zotus_table_Silvav132_datarelease_20032018.txt	figshare	doi:10.6084/m9.figshare.5808864.v3	https://doi.org/10.6084/m9.figshare.5808864.v3	Archaea
102.100.100/27525	DNA sequence generation	MiSeq	Illumina	A16S_AHFLA	102.100.100/27525_A16S_AHFLA	SRX3561263	NCBI Sequence Read Archive	SRP114822	http://identifiers.org/ncbi/insdc.sra:SRP114822	DNA sequence processing	AMMBI_A16S_zotus_table_Silvav132_datarelease_20032018.txt	figshare	doi:10.6084/m9.figshare.5808864.v3	https://doi.org/10.6084/m9.figshare.5808864.v3	Archaea
102.100.100/27526	DNA sequence generation	MiSeq	Illumina	A16S_AHFLA	102.100.100/27526_A16S_AHFLA	SRX3561261	NCBI Sequence Read Archive	SRP114822	http://identifiers.org/ncbi/insdc.sra:SRP114822	DNA sequence processing	AMMBI_A16S_zotus_table_Silvav132_datarelease_20032018.txt	figshare	doi:10.6084/m9.figshare.5808864.v3	https://doi.org/10.6084/m9.figshare.5808864.v3	Archaea
102.100.100/27527	DNA sequence generation	MiSeq	Illumina	A16S_AHFLA	102.100.100/27527_A16S_AHFLA	SRX3561259	NCBI Sequence Read Archive	SRP114822	http://identifiers.org/ncbi/insdc.sra:SRP114822	DNA sequence processing	AMMBI_A16S_zotus_table_Silvav132_datarelease_20032018.txt	figshare	doi:10.6084/m9.figshare.5808864.v3	https://doi.org/10.6084/m9.figshare.5808864.v3	Archaea
102.100.100/27528	DNA sequence generation	MiSeq	Illumina	A16S_AHFLA	102.100.100/27528_A16S_AHFLA	SRX3561257	NCBI Sequence Read Archive	SRP114822	http://identifiers.org/ncbi/insdc.sra:SRP114822	DNA sequence processing	AMMBI_A16S_zotus_table_Silvav132_datarelease_20032018.txt	figshare	doi:10.6084/m9.figshare.5808864.v3	https://doi.org/10.6084/m9.figshare.5808864.v3	Archaea
102.100.100/27529	DNA sequence generation	MiSeq	Illumina	A16S_AHFLA	102.100.100/27529_A16S_AHFLA	SRX3561265	NCBI Sequence Read Archive	SRP114822	http://identifiers.org/ncbi/insdc.sra:SRP114822	DNA sequence processing	AMMBI_A16S_zotus_table_Silvav132_datarelease_20032018.txt	figshare	doi:10.6084/m9.figshare.5808864.v3	https://doi.org/10.6084/m9.figshare.5808864.v3	Archaea
102.100.100/27530	DNA sequence generation	MiSeq	Illumina	A16S_AHFLA	102.100.100/27530_A16S_AHFLA	SRX3561364	NCBI Sequence Read Archive	SRP114822	http://identifiers.org/ncbi/insdc.sra:SRP114822	DNA sequence processing	AMMBI_A16S_zotus_table_Silvav132_datarelease_20032018.txt	figshare	doi:10.6084/m9.figshare.5808864.v3	https://doi.org/10.6084/m9.figshare.5808864.v3	Archaea
102.100.100/27531	DNA sequence generation	MiSeq	Illumina	A16S_AHFLA	102.100.100/27531_A16S_AHFLA	SRX3561362	NCBI Sequence Read Archive	SRP114822	http://identifiers.org/ncbi/insdc.sra:SRP114822	DNA sequence processing	AMMBI_A16S_zotus_table_Silvav132_datarelease_20032018.txt	figshare	doi:10.6084/m9.figshare.5808864.v3	https://doi.org/10.6084/m9.figshare.5808864.v3	Archaea
102.100.100/27532	DNA sequence generation	MiSeq	Illumina	A16S_AHFLA	102.100.100/27532_A16S_AHFLA	SRX3561368	NCBI Sequence Read Archive	SRP114822	http://identifiers.org/ncbi/insdc.sra:SRP114822	DNA sequence processing	AMMBI_A16S_zotus_table_Silvav132_datarelease_20032018.txt	figshare	doi:10.6084/m9.figshare.5808864.v3	https://doi.org/10.6084/m9.figshare.5808864.v3	Archaea
102.100.100/27533	DNA sequence generation	MiSeq	Illumina	A16S_AHFLA	102.100.100/27533_A16S_AHFLA	SRX3561366	NCBI Sequence Read Archive	SRP114822	http://identifiers.org/ncbi/insdc.sra:SRP114822	DNA sequence processing	AMMBI_A16S_zotus_table_Silvav132_datarelease_20032018.txt	figshare	doi:10.6084/m9.figshare.5808864.v3	https://doi.org/10.6084/m9.figshare.5808864.v3	Archaea
102.100.100/27534	DNA sequence generation	MiSeq	Illumina	A16S_AHFLA	102.100.100/27534_A16S_AHFLA	SRX3561370	NCBI Sequence Read Archive	SRP114822	http://identifiers.org/ncbi/insdc.sra:SRP114822	DNA sequence processing	AMMBI_A16S_zotus_table_Silvav132_datarelease_20032018.txt	figshare	doi:10.6084/m9.figshare.5808864.v3	https://doi.org/10.6084/m9.figshare.5808864.v3	Archaea
102.100.100/27535	DNA sequence generation	MiSeq	Illumina	A16S_AHFLA	102.100.100/27535_A16S_AHFLA	SRX3561104	NCBI Sequence Read Archive	SRP114822	http://identifiers.org/ncbi/insdc.sra:SRP114822	DNA sequence processing	AMMBI_A16S_zotus_table_Silvav132_datarelease_20032018.txt	figshare	doi:10.6084/m9.figshare.5808864.v3	https://doi.org/10.6084/m9.figshare.5808864.v3	Archaea
102.100.100/27536	DNA sequence generation	MiSeq	Illumina	A16S_AHFLA	102.100.100/27536_A16S_AHFLA	SRX3561106	NCBI Sequence Read Archive	SRP114822	http://identifiers.org/ncbi/insdc.sra:SRP114822	DNA sequence processing	AMMBI_A16S_zotus_table_Silvav132_datarelease_20032018.txt	figshare	doi:10.6084/m9.figshare.5808864.v3	https://doi.org/10.6084/m9.figshare.5808864.v3	Archaea
102.100.100/27537	DNA sequence generation	MiSeq	Illumina	A16S_AHFLA	102.100.100/27537_A16S_AHFLA	SRX3561100	NCBI Sequence Read Archive	SRP114822	http://identifiers.org/ncbi/insdc.sra:SRP114822	DNA sequence processing	AMMBI_A16S_zotus_table_Silvav132_datarelease_20032018.txt	figshare	doi:10.6084/m9.figshare.5808864.v3	https://doi.org/10.6084/m9.figshare.5808864.v3	Archaea
102.100.100/27538	DNA sequence generation	MiSeq	Illumina	A16S_AHFLA	102.100.100/27538_A16S_AHFLA	SRX3561102	NCBI Sequence Read Archive	SRP114822	http://identifiers.org/ncbi/insdc.sra:SRP114822	DNA sequence processing	AMMBI_A16S_zotus_table_Silvav132_datarelease_20032018.txt	figshare	doi:10.6084/m9.figshare.5808864.v3	https://doi.org/10.6084/m9.figshare.5808864.v3	Archaea
102.100.100/27539	DNA sequence generation	MiSeq	Illumina	A16S_AHFLA	102.100.100/27539_A16S_AHFLA	SRX3561098	NCBI Sequence Read Archive	SRP114822	http://identifiers.org/ncbi/insdc.sra:SRP114822	DNA sequence processing	AMMBI_A16S_zotus_table_Silvav132_datarelease_20032018.txt	figshare	doi:10.6084/m9.figshare.5808864.v3	https://doi.org/10.6084/m9.figshare.5808864.v3	Archaea
102.100.100/27540	DNA sequence generation	MiSeq	Illumina	A16S_AHFLA	102.100.100/27540_A16S_AHFLA	SRX3561079	NCBI Sequence Read Archive	SRP114822	http://identifiers.org/ncbi/insdc.sra:SRP114822	DNA sequence processing	AMMBI_A16S_zotus_table_Silvav132_datarelease_20032018.txt	figshare	doi:10.6084/m9.figshare.5808864.v3	https://doi.org/10.6084/m9.figshare.5808864.v3	Archaea
102.100.100/27541	DNA sequence generation	MiSeq	Illumina	A16S_AHFLA	102.100.100/27541_A16S_AHFLA	SRX3561081	NCBI Sequence Read Archive	SRP114822	http://identifiers.org/ncbi/insdc.sra:SRP114822	DNA sequence processing	AMMBI_A16S_zotus_table_Silvav132_datarelease_20032018.txt	figshare	doi:10.6084/m9.figshare.5808864.v3	https://doi.org/10.6084/m9.figshare.5808864.v3	Archaea
102.100.100/27542	DNA sequence generation	MiSeq	Illumina	A16S_AHFLA	102.100.100/27542_A16S_AHFLA	SRX3561083	NCBI Sequence Read Archive	SRP114822	http://identifiers.org/ncbi/insdc.sra:SRP114822	DNA sequence processing	AMMBI_A16S_zotus_table_Silvav132_datarelease_20032018.txt	figshare	doi:10.6084/m9.figshare.5808864.v3	https://doi.org/10.6084/m9.figshare.5808864.v3	Archaea
102.100.100/27543	DNA sequence generation	MiSeq	Illumina	A16S_AHFLA	102.100.100/27543_A16S_AHFLA	SRX3561085	NCBI Sequence Read Archive	SRP114822	http://identifiers.org/ncbi/insdc.sra:SRP114822	DNA sequence processing	AMMBI_A16S_zotus_table_Silvav132_datarelease_20032018.txt	figshare	doi:10.6084/m9.figshare.5808864.v3	https://doi.org/10.6084/m9.figshare.5808864.v3	Archaea
102.100.100/27544	DNA sequence generation	MiSeq	Illumina	A16S_AHFLA	102.100.100/27544_A16S_AHFLA	SRX3561087	NCBI Sequence Read Archive	SRP114822	http://identifiers.org/ncbi/insdc.sra:SRP114822	DNA sequence processing	AMMBI_A16S_zotus_table_Silvav132_datarelease_20032018.txt	figshare	doi:10.6084/m9.figshare.5808864.v3	https://doi.org/10.6084/m9.figshare.5808864.v3	Archaea
102.100.100/27545	DNA sequence generation	MiSeq	Illumina	A16S_AHFLA	102.100.100/27545_A16S_AHFLA	SRX3561193	NCBI Sequence Read Archive	SRP114822	http://identifiers.org/ncbi/insdc.sra:SRP114822	DNA sequence processing	AMMBI_A16S_zotus_table_Silvav132_datarelease_20032018.txt	figshare	doi:10.6084/m9.figshare.5808864.v3	https://doi.org/10.6084/m9.figshare.5808864.v3	Archaea
102.100.100/27546	DNA sequence generation	MiSeq	Illumina	A16S_AHFLA	102.100.100/27546_A16S_AHFLA	SRX3561191	NCBI Sequence Read Archive	SRP114822	http://identifiers.org/ncbi/insdc.sra:SRP114822	DNA sequence processing	AMMBI_A16S_zotus_table_Silvav132_datarelease_20032018.txt	figshare	doi:10.6084/m9.figshare.5808864.v3	https://doi.org/10.6084/m9.figshare.5808864.v3	Archaea
102.100.100/27547	DNA sequence generation	MiSeq	Illumina	A16S_AHFLA	102.100.100/27547_A16S_AHFLA	SRX3561197	NCBI Sequence Read Archive	SRP114822	http://identifiers.org/ncbi/insdc.sra:SRP114822	DNA sequence processing	AMMBI_A16S_zotus_table_Silvav132_datarelease_20032018.txt	figshare	doi:10.6084/m9.figshare.5808864.v3	https://doi.org/10.6084/m9.figshare.5808864.v3	Archaea
102.100.100/27548	DNA sequence generation	MiSeq	Illumina	A16S_AHFLA	102.100.100/27548_A16S_AHFLA	SRX3561195	NCBI Sequence Read Archive	SRP114822	http://identifiers.org/ncbi/insdc.sra:SRP114822	DNA sequence processing	AMMBI_A16S_zotus_table_Silvav132_datarelease_20032018.txt	figshare	doi:10.6084/m9.figshare.5808864.v3	https://doi.org/10.6084/m9.figshare.5808864.v3	Archaea
102.100.100/27549	DNA sequence generation	MiSeq	Illumina	A16S_AHFLA	102.100.100/27549_A16S_AHFLA	SRX3561199	NCBI Sequence Read Archive	SRP114822	http://identifiers.org/ncbi/insdc.sra:SRP114822	DNA sequence processing	AMMBI_A16S_zotus_table_Silvav132_datarelease_20032018.txt	figshare	doi:10.6084/m9.figshare.5808864.v3	https://doi.org/10.6084/m9.figshare.5808864.v3	Archaea
102.100.100/27550	DNA sequence generation	MiSeq	Illumina	A16S_AHFLA	102.100.100/27550_A16S_AHFLA	SRX3561328	NCBI Sequence Read Archive	SRP114822	http://identifiers.org/ncbi/insdc.sra:SRP114822	DNA sequence processing	AMMBI_A16S_zotus_table_Silvav132_datarelease_20032018.txt	figshare	doi:10.6084/m9.figshare.5808864.v3	https://doi.org/10.6084/m9.figshare.5808864.v3	Archaea
102.100.100/27551	DNA sequence generation	MiSeq	Illumina	A16S_AHFLA	102.100.100/27551_A16S_AHFLA	SRX3561326	NCBI Sequence Read Archive	SRP114822	http://identifiers.org/ncbi/insdc.sra:SRP114822	DNA sequence processing	AMMBI_A16S_zotus_table_Silvav132_datarelease_20032018.txt	figshare	doi:10.6084/m9.figshare.5808864.v3	https://doi.org/10.6084/m9.figshare.5808864.v3	Archaea
102.100.100/34115	DNA sequence generation	MiSeq	Illumina	A16S_ATN3N	102.100.100/34115_A16S_ATN3N	SRX3077724	NCBI Sequence Read Archive	SRP114822	http://identifiers.org/ncbi/insdc.sra:SRP114822	DNA sequence processing	AMMBI_A16S_zotus_table_Silvav132_datarelease_20032018.txt	figshare	doi:10.6084/m9.figshare.5808864.v3	https://doi.org/10.6084/m9.figshare.5808864.v3	Archaea
102.100.100/34116	DNA sequence generation	MiSeq	Illumina	A16S_AW0LC	102.100.100/34116_A16S_AW0LC	SRX3077729	NCBI Sequence Read Archive	SRP114822	http://identifiers.org/ncbi/insdc.sra:SRP114822	DNA sequence processing	AMMBI_A16S_zotus_table_Silvav132_datarelease_20032018.txt	figshare	doi:10.6084/m9.figshare.5808864.v3	https://doi.org/10.6084/m9.figshare.5808864.v3	Archaea
102.100.100/34117	DNA sequence generation	MiSeq	Illumina	A16S_AW0LC	102.100.100/34117_A16S_AW0LC	SRX3077730	NCBI Sequence Read Archive	SRP114822	http://identifiers.org/ncbi/insdc.sra:SRP114822	DNA sequence processing	AMMBI_A16S_zotus_table_Silvav132_datarelease_20032018.txt	figshare	doi:10.6084/m9.figshare.5808864.v3	https://doi.org/10.6084/m9.figshare.5808864.v3	Archaea
102.100.100/34118	DNA sequence generation	MiSeq	Illumina	A16S_AW0LC	102.100.100/34118_A16S_AW0LC	SRX3077371	NCBI Sequence Read Archive	SRP114822	http://identifiers.org/ncbi/insdc.sra:SRP114822	DNA sequence processing	AMMBI_A16S_zotus_table_Silvav132_datarelease_20032018.txt	figshare	doi:10.6084/m9.figshare.5808864.v3	https://doi.org/10.6084/m9.figshare.5808864.v3	Archaea
102.100.100/34119	DNA sequence generation	MiSeq	Illumina	A16S_AW0LC	102.100.100/34119_A16S_AW0LC	SRX3077374	NCBI Sequence Read Archive	SRP114822	http://identifiers.org/ncbi/insdc.sra:SRP114822	DNA sequence processing	AMMBI_A16S_zotus_table_Silvav132_datarelease_20032018.txt	figshare	doi:10.6084/m9.figshare.5808864.v3	https://doi.org/10.6084/m9.figshare.5808864.v3	Archaea
102.100.100/34120	DNA sequence generation	MiSeq	Illumina	A16S_ATN3N	102.100.100/34120_A16S_ATN3N	SRX3077370	NCBI Sequence Read Archive	SRP114822	http://identifiers.org/ncbi/insdc.sra:SRP114822	DNA sequence processing	AMMBI_A16S_zotus_table_Silvav132_datarelease_20032018.txt	figshare	doi:10.6084/m9.figshare.5808864.v3	https://doi.org/10.6084/m9.figshare.5808864.v3	Archaea
102.100.100/34121	DNA sequence generation	MiSeq	Illumina	A16S_ATN3N	102.100.100/34121_A16S_ATN3N	SRX3077530	NCBI Sequence Read Archive	SRP114822	http://identifiers.org/ncbi/insdc.sra:SRP114822	DNA sequence processing	AMMBI_A16S_zotus_table_Silvav132_datarelease_20032018.txt	figshare	doi:10.6084/m9.figshare.5808864.v3	https://doi.org/10.6084/m9.figshare.5808864.v3	Archaea
102.100.100/34122	DNA sequence generation	MiSeq	Illumina	A16S_AW0LC	102.100.100/34122_A16S_AW0LC	SRX3077535	NCBI Sequence Read Archive	SRP114822	http://identifiers.org/ncbi/insdc.sra:SRP114822	DNA sequence processing	AMMBI_A16S_zotus_table_Silvav132_datarelease_20032018.txt	figshare	doi:10.6084/m9.figshare.5808864.v3	https://doi.org/10.6084/m9.figshare.5808864.v3	Archaea
102.100.100/34123	DNA sequence generation	MiSeq	Illumina	A16S_AW0LC	102.100.100/34123_A16S_AW0LC	SRX3077532	NCBI Sequence Read Archive	SRP114822	http://identifiers.org/ncbi/insdc.sra:SRP114822	DNA sequence processing	AMMBI_A16S_zotus_table_Silvav132_datarelease_20032018.txt	figshare	doi:10.6084/m9.figshare.5808864.v3	https://doi.org/10.6084/m9.figshare.5808864.v3	Archaea
102.100.100/34124	DNA sequence generation	MiSeq	Illumina	A16S_AW0LC	102.100.100/34124_A16S_AW0LC	SRX3077419	NCBI Sequence Read Archive	SRP114822	http://identifiers.org/ncbi/insdc.sra:SRP114822	DNA sequence processing	AMMBI_A16S_zotus_table_Silvav132_datarelease_20032018.txt	figshare	doi:10.6084/m9.figshare.5808864.v3	https://doi.org/10.6084/m9.figshare.5808864.v3	Archaea
102.100.100/34125	DNA sequence generation	MiSeq	Illumina	A16S_AW0LC	102.100.100/34125_A16S_AW0LC	SRX3077418	NCBI Sequence Read Archive	SRP114822	http://identifiers.org/ncbi/insdc.sra:SRP114822	DNA sequence processing	AMMBI_A16S_zotus_table_Silvav132_datarelease_20032018.txt	figshare	doi:10.6084/m9.figshare.5808864.v3	https://doi.org/10.6084/m9.figshare.5808864.v3	Archaea
102.100.100/34126	DNA sequence generation	MiSeq	Illumina	A16S_ATN3N	102.100.100/34126_A16S_ATN3N	SRX3077414	NCBI Sequence Read Archive	SRP114822	http://identifiers.org/ncbi/insdc.sra:SRP114822	DNA sequence processing	AMMBI_A16S_zotus_table_Silvav132_datarelease_20032018.txt	figshare	doi:10.6084/m9.figshare.5808864.v3	https://doi.org/10.6084/m9.figshare.5808864.v3	Archaea
102.100.100/34127	DNA sequence generation	MiSeq	Illumina	A16S_ATN3N	102.100.100/34127_A16S_ATN3N	SRX3077579	NCBI Sequence Read Archive	SRP114822	http://identifiers.org/ncbi/insdc.sra:SRP114822	DNA sequence processing	AMMBI_A16S_zotus_table_Silvav132_datarelease_20032018.txt	figshare	doi:10.6084/m9.figshare.5808864.v3	https://doi.org/10.6084/m9.figshare.5808864.v3	Archaea
102.100.100/34128	DNA sequence generation	MiSeq	Illumina	A16S_AW0LC	102.100.100/34128_A16S_AW0LC	SRX3077576	NCBI Sequence Read Archive	SRP114822	http://identifiers.org/ncbi/insdc.sra:SRP114822	DNA sequence processing	AMMBI_A16S_zotus_table_Silvav132_datarelease_20032018.txt	figshare	doi:10.6084/m9.figshare.5808864.v3	https://doi.org/10.6084/m9.figshare.5808864.v3	Archaea
102.100.100/34129	DNA sequence generation	MiSeq	Illumina	A16S_AW0LC	102.100.100/34129_A16S_AW0LC	SRX3077577	NCBI Sequence Read Archive	SRP114822	http://identifiers.org/ncbi/insdc.sra:SRP114822	DNA sequence processing	AMMBI_A16S_zotus_table_Silvav132_datarelease_20032018.txt	figshare	doi:10.6084/m9.figshare.5808864.v3	https://doi.org/10.6084/m9.figshare.5808864.v3	Archaea
102.100.100/34130	DNA sequence generation	MiSeq	Illumina	A16S_AW0LC	102.100.100/34130_A16S_AW0LC	SRX3076467	NCBI Sequence Read Archive	SRP114822	http://identifiers.org/ncbi/insdc.sra:SRP114822	DNA sequence processing	AMMBI_A16S_zotus_table_Silvav132_datarelease_20032018.txt	figshare	doi:10.6084/m9.figshare.5808864.v3	https://doi.org/10.6084/m9.figshare.5808864.v3	Archaea
102.100.100/34131	DNA sequence generation	MiSeq	Illumina	A16S_AW0LC	102.100.100/34131_A16S_AW0LC	SRX3076464	NCBI Sequence Read Archive	SRP114822	http://identifiers.org/ncbi/insdc.sra:SRP114822	DNA sequence processing	AMMBI_A16S_zotus_table_Silvav132_datarelease_20032018.txt	figshare	doi:10.6084/m9.figshare.5808864.v3	https://doi.org/10.6084/m9.figshare.5808864.v3	Archaea
102.100.100/34132	DNA sequence generation	MiSeq	Illumina	A16S_ATN3N	102.100.100/34132_A16S_ATN3N	SRX3076470	NCBI Sequence Read Archive	SRP114822	http://identifiers.org/ncbi/insdc.sra:SRP114822	DNA sequence processing	AMMBI_A16S_zotus_table_Silvav132_datarelease_20032018.txt	figshare	doi:10.6084/m9.figshare.5808864.v3	https://doi.org/10.6084/m9.figshare.5808864.v3	Archaea
102.100.100/34133	DNA sequence generation	MiSeq	Illumina	A16S_ATN3N	102.100.100/34133_A16S_ATN3N	SRX3076482	NCBI Sequence Read Archive	SRP114822	http://identifiers.org/ncbi/insdc.sra:SRP114822	DNA sequence processing	AMMBI_A16S_zotus_table_Silvav132_datarelease_20032018.txt	figshare	doi:10.6084/m9.figshare.5808864.v3	https://doi.org/10.6084/m9.figshare.5808864.v3	Archaea
102.100.100/34134	DNA sequence generation	MiSeq	Illumina	A16S_AW0LC	102.100.100/34134_A16S_AW0LC	SRX3076487	NCBI Sequence Read Archive	SRP114822	http://identifiers.org/ncbi/insdc.sra:SRP114822	DNA sequence processing	AMMBI_A16S_zotus_table_Silvav132_datarelease_20032018.txt	figshare	doi:10.6084/m9.figshare.5808864.v3	https://doi.org/10.6084/m9.figshare.5808864.v3	Archaea
102.100.100/34135	DNA sequence generation	MiSeq	Illumina	A16S_AW0LC	102.100.100/34135_A16S_AW0LC	SRX3076490	NCBI Sequence Read Archive	SRP114822	http://identifiers.org/ncbi/insdc.sra:SRP114822	DNA sequence processing	AMMBI_A16S_zotus_table_Silvav132_datarelease_20032018.txt	figshare	doi:10.6084/m9.figshare.5808864.v3	https://doi.org/10.6084/m9.figshare.5808864.v3	Archaea
102.100.100/34136	DNA sequence generation	MiSeq	Illumina	A16S_AW0LC	102.100.100/34136_A16S_AW0LC	SRX3076340	NCBI Sequence Read Archive	SRP114822	http://identifiers.org/ncbi/insdc.sra:SRP114822	DNA sequence processing	AMMBI_A16S_zotus_table_Silvav132_datarelease_20032018.txt	figshare	doi:10.6084/m9.figshare.5808864.v3	https://doi.org/10.6084/m9.figshare.5808864.v3	Archaea
102.100.100/34137	DNA sequence generation	MiSeq	Illumina	A16S_AW0LC	102.100.100/34137_A16S_AW0LC	SRX3076335	NCBI Sequence Read Archive	SRP114822	http://identifiers.org/ncbi/insdc.sra:SRP114822	DNA sequence processing	AMMBI_A16S_zotus_table_Silvav132_datarelease_20032018.txt	figshare	doi:10.6084/m9.figshare.5808864.v3	https://doi.org/10.6084/m9.figshare.5808864.v3	Archaea
102.100.100/34138	DNA sequence generation	MiSeq	Illumina	A16S_ATN3N	102.100.100/34138_A16S_ATN3N	SRX3076341	NCBI Sequence Read Archive	SRP114822	http://identifiers.org/ncbi/insdc.sra:SRP114822	DNA sequence processing	AMMBI_A16S_zotus_table_Silvav132_datarelease_20032018.txt	figshare	doi:10.6084/m9.figshare.5808864.v3	https://doi.org/10.6084/m9.figshare.5808864.v3	Archaea
102.100.100/34139	DNA sequence generation	MiSeq	Illumina	A16S_ATN3N	102.100.100/34139_A16S_ATN3N	SRX3076700	NCBI Sequence Read Archive	SRP114822	http://identifiers.org/ncbi/insdc.sra:SRP114822	DNA sequence processing	AMMBI_A16S_zotus_table_Silvav132_datarelease_20032018.txt	figshare	doi:10.6084/m9.figshare.5808864.v3	https://doi.org/10.6084/m9.figshare.5808864.v3	Archaea
102.100.100/34140	DNA sequence generation	MiSeq	Illumina	A16S_ATN3N	102.100.100/34140_A16S_ATN3N	SRX3076693	NCBI Sequence Read Archive	SRP114822	http://identifiers.org/ncbi/insdc.sra:SRP114822	DNA sequence processing	AMMBI_A16S_zotus_table_Silvav132_datarelease_20032018.txt	figshare	doi:10.6084/m9.figshare.5808864.v3	https://doi.org/10.6084/m9.figshare.5808864.v3	Archaea
102.100.100/34141	DNA sequence generation	MiSeq	Illumina	A16S_ATN3N	102.100.100/34141_A16S_ATN3N	SRX3076702	NCBI Sequence Read Archive	SRP114822	http://identifiers.org/ncbi/insdc.sra:SRP114822	DNA sequence processing	AMMBI_A16S_zotus_table_Silvav132_datarelease_20032018.txt	figshare	doi:10.6084/m9.figshare.5808864.v3	https://doi.org/10.6084/m9.figshare.5808864.v3	Archaea
102.100.100/34142	DNA sequence generation	MiSeq	Illumina	A16S_ATN3N	102.100.100/34142_A16S_ATN3N	SRX3076673	NCBI Sequence Read Archive	SRP114822	http://identifiers.org/ncbi/insdc.sra:SRP114822	DNA sequence processing	AMMBI_A16S_zotus_table_Silvav132_datarelease_20032018.txt	figshare	doi:10.6084/m9.figshare.5808864.v3	https://doi.org/10.6084/m9.figshare.5808864.v3	Archaea
102.100.100/34143	DNA sequence generation	MiSeq	Illumina	A16S_ATN3N	102.100.100/34143_A16S_ATN3N	SRX3076676	NCBI Sequence Read Archive	SRP114822	http://identifiers.org/ncbi/insdc.sra:SRP114822	DNA sequence processing	AMMBI_A16S_zotus_table_Silvav132_datarelease_20032018.txt	figshare	doi:10.6084/m9.figshare.5808864.v3	https://doi.org/10.6084/m9.figshare.5808864.v3	Archaea
102.100.100/34144	DNA sequence generation	MiSeq	Illumina	A16S_ATN3N	102.100.100/34144_A16S_ATN3N	SRX3076680	NCBI Sequence Read Archive	SRP114822	http://identifiers.org/ncbi/insdc.sra:SRP114822	DNA sequence processing	AMMBI_A16S_zotus_table_Silvav132_datarelease_20032018.txt	figshare	doi:10.6084/m9.figshare.5808864.v3	https://doi.org/10.6084/m9.figshare.5808864.v3	Archaea
102.100.100/34145	DNA sequence generation	MiSeq	Illumina	A16S_ATN3N	102.100.100/34145_A16S_ATN3N	SRX3076384	NCBI Sequence Read Archive	SRP114822	http://identifiers.org/ncbi/insdc.sra:SRP114822	DNA sequence processing	AMMBI_A16S_zotus_table_Silvav132_datarelease_20032018.txt	figshare	doi:10.6084/m9.figshare.5808864.v3	https://doi.org/10.6084/m9.figshare.5808864.v3	Archaea
102.100.100/34146	DNA sequence generation	MiSeq	Illumina	A16S_ATN3N	102.100.100/34146_A16S_ATN3N	SRX3076553	NCBI Sequence Read Archive	SRP114822	http://identifiers.org/ncbi/insdc.sra:SRP114822	DNA sequence processing	AMMBI_A16S_zotus_table_Silvav132_datarelease_20032018.txt	figshare	doi:10.6084/m9.figshare.5808864.v3	https://doi.org/10.6084/m9.figshare.5808864.v3	Archaea
102.100.100/34147	DNA sequence generation	MiSeq	Illumina	A16S_ATN3N	102.100.100/34147_A16S_ATN3N	SRX3076561	NCBI Sequence Read Archive	SRP114822	http://identifiers.org/ncbi/insdc.sra:SRP114822	DNA sequence processing	AMMBI_A16S_zotus_table_Silvav132_datarelease_20032018.txt	figshare	doi:10.6084/m9.figshare.5808864.v3	https://doi.org/10.6084/m9.figshare.5808864.v3	Archaea
102.100.100/34148	DNA sequence generation	MiSeq	Illumina	A16S_ATN3N	102.100.100/34148_A16S_ATN3N	SRX3076398	NCBI Sequence Read Archive	SRP114822	http://identifiers.org/ncbi/insdc.sra:SRP114822	DNA sequence processing	AMMBI_A16S_zotus_table_Silvav132_datarelease_20032018.txt	figshare	doi:10.6084/m9.figshare.5808864.v3	https://doi.org/10.6084/m9.figshare.5808864.v3	Archaea
102.100.100/34149	DNA sequence generation	MiSeq	Illumina	A16S_ATN3N	102.100.100/34149_A16S_ATN3N	SRX3076401	NCBI Sequence Read Archive	SRP114822	http://identifiers.org/ncbi/insdc.sra:SRP114822	DNA sequence processing	AMMBI_A16S_zotus_table_Silvav132_datarelease_20032018.txt	figshare	doi:10.6084/m9.figshare.5808864.v3	https://doi.org/10.6084/m9.figshare.5808864.v3	Archaea
102.100.100/34150	DNA sequence generation	MiSeq	Illumina	A16S_ATN3N	102.100.100/34150_A16S_ATN3N	SRX3076393	NCBI Sequence Read Archive	SRP114822	http://identifiers.org/ncbi/insdc.sra:SRP114822	DNA sequence processing	AMMBI_A16S_zotus_table_Silvav132_datarelease_20032018.txt	figshare	doi:10.6084/m9.figshare.5808864.v3	https://doi.org/10.6084/m9.figshare.5808864.v3	Archaea
102.100.100/34151	DNA sequence generation	MiSeq	Illumina	A16S_ATN3N	102.100.100/34151_A16S_ATN3N	SRX3076756	NCBI Sequence Read Archive	SRP114822	http://identifiers.org/ncbi/insdc.sra:SRP114822	DNA sequence processing	AMMBI_A16S_zotus_table_Silvav132_datarelease_20032018.txt	figshare	doi:10.6084/m9.figshare.5808864.v3	https://doi.org/10.6084/m9.figshare.5808864.v3	Archaea
102.100.100/34152	DNA sequence generation	MiSeq	Illumina	A16S_AW0LC	102.100.100/34152_A16S_AW0LC	SRX3076757	NCBI Sequence Read Archive	SRP114822	http://identifiers.org/ncbi/insdc.sra:SRP114822	DNA sequence processing	AMMBI_A16S_zotus_table_Silvav132_datarelease_20032018.txt	figshare	doi:10.6084/m9.figshare.5808864.v3	https://doi.org/10.6084/m9.figshare.5808864.v3	Archaea
102.100.100/34153	DNA sequence generation	MiSeq	Illumina	A16S_AW0LC	102.100.100/34153_A16S_AW0LC	SRX3076752	NCBI Sequence Read Archive	SRP114822	http://identifiers.org/ncbi/insdc.sra:SRP114822	DNA sequence processing	AMMBI_A16S_zotus_table_Silvav132_datarelease_20032018.txt	figshare	doi:10.6084/m9.figshare.5808864.v3	https://doi.org/10.6084/m9.figshare.5808864.v3	Archaea
102.100.100/34154	DNA sequence generation	MiSeq	Illumina	A16S_AW0LC	102.100.100/34154_A16S_AW0LC	SRX3076516	NCBI Sequence Read Archive	SRP114822	http://identifiers.org/ncbi/insdc.sra:SRP114822	DNA sequence processing	AMMBI_A16S_zotus_table_Silvav132_datarelease_20032018.txt	figshare	doi:10.6084/m9.figshare.5808864.v3	https://doi.org/10.6084/m9.figshare.5808864.v3	Archaea
102.100.100/34155	DNA sequence generation	MiSeq	Illumina	A16S_AW0LC	102.100.100/34155_A16S_AW0LC	SRX3076511	NCBI Sequence Read Archive	SRP114822	http://identifiers.org/ncbi/insdc.sra:SRP114822	DNA sequence processing	AMMBI_A16S_zotus_table_Silvav132_datarelease_20032018.txt	figshare	doi:10.6084/m9.figshare.5808864.v3	https://doi.org/10.6084/m9.figshare.5808864.v3	Archaea
102.100.100/34156	DNA sequence generation	MiSeq	Illumina	A16S_ATN3N	102.100.100/34156_A16S_ATN3N	SRX3076663	NCBI Sequence Read Archive	SRP114822	http://identifiers.org/ncbi/insdc.sra:SRP114822	DNA sequence processing	AMMBI_A16S_zotus_table_Silvav132_datarelease_20032018.txt	figshare	doi:10.6084/m9.figshare.5808864.v3	https://doi.org/10.6084/m9.figshare.5808864.v3	Archaea
102.100.100/34157	DNA sequence generation	MiSeq	Illumina	A16S_ATN3N	102.100.100/34157_A16S_ATN3N	SRX3076311	NCBI Sequence Read Archive	SRP114822	http://identifiers.org/ncbi/insdc.sra:SRP114822	DNA sequence processing	AMMBI_A16S_zotus_table_Silvav132_datarelease_20032018.txt	figshare	doi:10.6084/m9.figshare.5808864.v3	https://doi.org/10.6084/m9.figshare.5808864.v3	Archaea
102.100.100/34158	DNA sequence generation	MiSeq	Illumina	A16S_AW0LC	102.100.100/34158_A16S_AW0LC	SRX3076316	NCBI Sequence Read Archive	SRP114822	http://identifiers.org/ncbi/insdc.sra:SRP114822	DNA sequence processing	AMMBI_A16S_zotus_table_Silvav132_datarelease_20032018.txt	figshare	doi:10.6084/m9.figshare.5808864.v3	https://doi.org/10.6084/m9.figshare.5808864.v3	Archaea
102.100.100/34159	DNA sequence generation	MiSeq	Illumina	A16S_AW0LC	102.100.100/34159_A16S_AW0LC	SRX3076360	NCBI Sequence Read Archive	SRP114822	http://identifiers.org/ncbi/insdc.sra:SRP114822	DNA sequence processing	AMMBI_A16S_zotus_table_Silvav132_datarelease_20032018.txt	figshare	doi:10.6084/m9.figshare.5808864.v3	https://doi.org/10.6084/m9.figshare.5808864.v3	Archaea
102.100.100/34160	DNA sequence generation	MiSeq	Illumina	A16S_AW0LC	102.100.100/34160_A16S_AW0LC	SRX3076618	NCBI Sequence Read Archive	SRP114822	http://identifiers.org/ncbi/insdc.sra:SRP114822	DNA sequence processing	AMMBI_A16S_zotus_table_Silvav132_datarelease_20032018.txt	figshare	doi:10.6084/m9.figshare.5808864.v3	https://doi.org/10.6084/m9.figshare.5808864.v3	Archaea
102.100.100/34161	DNA sequence generation	MiSeq	Illumina	A16S_AW0LC	102.100.100/34161_A16S_AW0LC	SRX3076613	NCBI Sequence Read Archive	SRP114822	http://identifiers.org/ncbi/insdc.sra:SRP114822	DNA sequence processing	AMMBI_A16S_zotus_table_Silvav132_datarelease_20032018.txt	figshare	doi:10.6084/m9.figshare.5808864.v3	https://doi.org/10.6084/m9.figshare.5808864.v3	Archaea
102.100.100/34162	DNA sequence generation	MiSeq	Illumina	A16S_ATN3N	102.100.100/34162_A16S_ATN3N	SRX3076621	NCBI Sequence Read Archive	SRP114822	http://identifiers.org/ncbi/insdc.sra:SRP114822	DNA sequence processing	AMMBI_A16S_zotus_table_Silvav132_datarelease_20032018.txt	figshare	doi:10.6084/m9.figshare.5808864.v3	https://doi.org/10.6084/m9.figshare.5808864.v3	Archaea
102.100.100/34163	DNA sequence generation	MiSeq	Illumina	A16S_ATN3N	102.100.100/34163_A16S_ATN3N	SRX3076762	NCBI Sequence Read Archive	SRP114822	http://identifiers.org/ncbi/insdc.sra:SRP114822	DNA sequence processing	AMMBI_A16S_zotus_table_Silvav132_datarelease_20032018.txt	figshare	doi:10.6084/m9.figshare.5808864.v3	https://doi.org/10.6084/m9.figshare.5808864.v3	Archaea
102.100.100/34164	DNA sequence generation	MiSeq	Illumina	A16S_AW0LC	102.100.100/34164_A16S_AW0LC	SRX3076767	NCBI Sequence Read Archive	SRP114822	http://identifiers.org/ncbi/insdc.sra:SRP114822	DNA sequence processing	AMMBI_A16S_zotus_table_Silvav132_datarelease_20032018.txt	figshare	doi:10.6084/m9.figshare.5808864.v3	https://doi.org/10.6084/m9.figshare.5808864.v3	Archaea
102.100.100/34165	DNA sequence generation	MiSeq	Illumina	A16S_AW0LC	102.100.100/34165_A16S_AW0LC	SRX3076770	NCBI Sequence Read Archive	SRP114822	http://identifiers.org/ncbi/insdc.sra:SRP114822	DNA sequence processing	AMMBI_A16S_zotus_table_Silvav132_datarelease_20032018.txt	figshare	doi:10.6084/m9.figshare.5808864.v3	https://doi.org/10.6084/m9.figshare.5808864.v3	Archaea
102.100.100/34166	DNA sequence generation	MiSeq	Illumina	A16S_AW0LC	102.100.100/34166_A16S_AW0LC	SRX3076730	NCBI Sequence Read Archive	SRP114822	http://identifiers.org/ncbi/insdc.sra:SRP114822	DNA sequence processing	AMMBI_A16S_zotus_table_Silvav132_datarelease_20032018.txt	figshare	doi:10.6084/m9.figshare.5808864.v3	https://doi.org/10.6084/m9.figshare.5808864.v3	Archaea
102.100.100/34167	DNA sequence generation	MiSeq	Illumina	A16S_AW0LC	102.100.100/34167_A16S_AW0LC	SRX3076357	NCBI Sequence Read Archive	SRP114822	http://identifiers.org/ncbi/insdc.sra:SRP114822	DNA sequence processing	AMMBI_A16S_zotus_table_Silvav132_datarelease_20032018.txt	figshare	doi:10.6084/m9.figshare.5808864.v3	https://doi.org/10.6084/m9.figshare.5808864.v3	Archaea
102.100.100/34168	DNA sequence generation	MiSeq	Illumina	A16S_ATN3N	102.100.100/34168_A16S_ATN3N	SRX3076692	NCBI Sequence Read Archive	SRP114822	http://identifiers.org/ncbi/insdc.sra:SRP114822	DNA sequence processing	AMMBI_A16S_zotus_table_Silvav132_datarelease_20032018.txt	figshare	doi:10.6084/m9.figshare.5808864.v3	https://doi.org/10.6084/m9.figshare.5808864.v3	Archaea
102.100.100/34169	DNA sequence generation	MiSeq	Illumina	A16S_ATN3N	102.100.100/34169_A16S_ATN3N	SRX3076496	NCBI Sequence Read Archive	SRP114822	http://identifiers.org/ncbi/insdc.sra:SRP114822	DNA sequence processing	AMMBI_A16S_zotus_table_Silvav132_datarelease_20032018.txt	figshare	doi:10.6084/m9.figshare.5808864.v3	https://doi.org/10.6084/m9.figshare.5808864.v3	Archaea
102.100.100/34170	DNA sequence generation	MiSeq	Illumina	A16S_ATN3N	102.100.100/34170_A16S_ATN3N	SRX3076497	NCBI Sequence Read Archive	SRP114822	http://identifiers.org/ncbi/insdc.sra:SRP114822	DNA sequence processing	AMMBI_A16S_zotus_table_Silvav132_datarelease_20032018.txt	figshare	doi:10.6084/m9.figshare.5808864.v3	https://doi.org/10.6084/m9.figshare.5808864.v3	Archaea
102.100.100/34171	DNA sequence generation	MiSeq	Illumina	A16S_ATN3N	102.100.100/34171_A16S_ATN3N	SRX3076492	NCBI Sequence Read Archive	SRP114822	http://identifiers.org/ncbi/insdc.sra:SRP114822	DNA sequence processing	AMMBI_A16S_zotus_table_Silvav132_datarelease_20032018.txt	figshare	doi:10.6084/m9.figshare.5808864.v3	https://doi.org/10.6084/m9.figshare.5808864.v3	Archaea
102.100.100/34172	DNA sequence generation	MiSeq	Illumina	A16S_ATN3N	102.100.100/34172_A16S_ATN3N	SRX3076583	NCBI Sequence Read Archive	SRP114822	http://identifiers.org/ncbi/insdc.sra:SRP114822	DNA sequence processing	AMMBI_A16S_zotus_table_Silvav132_datarelease_20032018.txt	figshare	doi:10.6084/m9.figshare.5808864.v3	https://doi.org/10.6084/m9.figshare.5808864.v3	Archaea
102.100.100/34173	DNA sequence generation	MiSeq	Illumina	A16S_ATN3N	102.100.100/34173_A16S_ATN3N	SRX3076586	NCBI Sequence Read Archive	SRP114822	http://identifiers.org/ncbi/insdc.sra:SRP114822	DNA sequence processing	AMMBI_A16S_zotus_table_Silvav132_datarelease_20032018.txt	figshare	doi:10.6084/m9.figshare.5808864.v3	https://doi.org/10.6084/m9.figshare.5808864.v3	Archaea
102.100.100/34174	DNA sequence generation	MiSeq	Illumina	A16S_ATN3N	102.100.100/34174_A16S_ATN3N	SRX3076590	NCBI Sequence Read Archive	SRP114822	http://identifiers.org/ncbi/insdc.sra:SRP114822	DNA sequence processing	AMMBI_A16S_zotus_table_Silvav132_datarelease_20032018.txt	figshare	doi:10.6084/m9.figshare.5808864.v3	https://doi.org/10.6084/m9.figshare.5808864.v3	Archaea
102.100.100/34175	DNA sequence generation	MiSeq	Illumina	A16S_ATN3N	102.100.100/34175_A16S_ATN3N	SRX3076716	NCBI Sequence Read Archive	SRP114822	http://identifiers.org/ncbi/insdc.sra:SRP114822	DNA sequence processing	AMMBI_A16S_zotus_table_Silvav132_datarelease_20032018.txt	figshare	doi:10.6084/m9.figshare.5808864.v3	https://doi.org/10.6084/m9.figshare.5808864.v3	Archaea
102.100.100/34176	DNA sequence generation	MiSeq	Illumina	A16S_AW0LC	102.100.100/34176_A16S_AW0LC	SRX3076713	NCBI Sequence Read Archive	SRP114822	http://identifiers.org/ncbi/insdc.sra:SRP114822	DNA sequence processing	AMMBI_A16S_zotus_table_Silvav132_datarelease_20032018.txt	figshare	doi:10.6084/m9.figshare.5808864.v3	https://doi.org/10.6084/m9.figshare.5808864.v3	Archaea
102.100.100/34177	DNA sequence generation	MiSeq	Illumina	A16S_AW0LC	102.100.100/34177_A16S_AW0LC	SRX3076710	NCBI Sequence Read Archive	SRP114822	http://identifiers.org/ncbi/insdc.sra:SRP114822	DNA sequence processing	AMMBI_A16S_zotus_table_Silvav132_datarelease_20032018.txt	figshare	doi:10.6084/m9.figshare.5808864.v3	https://doi.org/10.6084/m9.figshare.5808864.v3	Archaea
[truncated: 118 more rows]
