# Supplementary material for: Systematic, continental scale temporal monitoring of marine pelagic microbiota by the Australian Marine Microbial Biodiversity Initiative
Source: Sci Data. 2018 Jul 17;5:180130. doi: 10.1038/sdata.2018.130 (PMC6049030; doi:10.1038/sdata.2018.130)
Supplement: Supplementary file 1 [file sdata2018130-isa1.zip › a_assay_eukaryotic.txt]

Sample Name	Protocol REF	Parameter Value[instrument]	Parameter Value[manufacturer]	Parameter Value[library name]	Assay Name	Raw Data File	Comment[Data Repository]	Comment[Data Record Accession]	Comment[Data Record URI]	Protocol REF	Derived Data File	Comment[Data Repository]	Comment[Data Record Accession]	Comment[Data Record URI]	Factor Value[domain]
102.100.100/21644	DNA sequence generation	MiSeq	Illumina	18S_AGGNB_TATCAGGTGTGC	102.100.100/21644_18S_AGGNB_TATCAGGTGTGC	SRX3079656	NCBI Sequence Read Archive	SRP114822	http://identifiers.org/ncbi/insdc.sra:SRP114822	DNA sequence processing	AMMBI_18Sv4_zotus_table_Silvav132_PR2_datarelease_20032018.txt	figshare	doi:10.6084/m9.figshare.5808864.v3	https://doi.org/10.6084/m9.figshare.5808864.v3	Eukaryota
102.100.100/21644	DNA sequence generation	MiSeq	Illumina	18S_AGGNB_GAAGAAGCGGTA	102.100.100/21644_18S_AGGNB_GAAGAAGCGGTA	SRX3079659	NCBI Sequence Read Archive	SRP114822	http://identifiers.org/ncbi/insdc.sra:SRP114822	DNA sequence processing	AMMBI_18Sv4_zotus_table_Silvav132_PR2_datarelease_20032018.txt	figshare	doi:10.6084/m9.figshare.5808864.v3	https://doi.org/10.6084/m9.figshare.5808864.v3	Eukaryota
102.100.100/21645	DNA sequence generation	MiSeq	Illumina	18S_AGGNB_TGTAATTGTCGC	102.100.100/21645_18S_AGGNB_TGTAATTGTCGC	SRX3079664	NCBI Sequence Read Archive	SRP114822	http://identifiers.org/ncbi/insdc.sra:SRP114822	DNA sequence processing	AMMBI_18Sv4_zotus_table_Silvav132_PR2_datarelease_20032018.txt	figshare	doi:10.6084/m9.figshare.5808864.v3	https://doi.org/10.6084/m9.figshare.5808864.v3	Eukaryota
102.100.100/21645	DNA sequence generation	MiSeq	Illumina	18S_AGGNB_TGTTATCGCACA	102.100.100/21645_18S_AGGNB_TGTTATCGCACA	SRX3079665	NCBI Sequence Read Archive	SRP114822	http://identifiers.org/ncbi/insdc.sra:SRP114822	DNA sequence processing	AMMBI_18Sv4_zotus_table_Silvav132_PR2_datarelease_20032018.txt	figshare	doi:10.6084/m9.figshare.5808864.v3	https://doi.org/10.6084/m9.figshare.5808864.v3	Eukaryota
102.100.100/21646	DNA sequence generation	MiSeq	Illumina	18S_AGGNB_AATGGAGCATGA	102.100.100/21646_18S_AGGNB_AATGGAGCATGA	SRX3079734	NCBI Sequence Read Archive	SRP114822	http://identifiers.org/ncbi/insdc.sra:SRP114822	DNA sequence processing	AMMBI_18Sv4_zotus_table_Silvav132_PR2_datarelease_20032018.txt	figshare	doi:10.6084/m9.figshare.5808864.v3	https://doi.org/10.6084/m9.figshare.5808864.v3	Eukaryota
102.100.100/21646	DNA sequence generation	MiSeq	Illumina	18S_AGGNB_TCGTCGATAATC	102.100.100/21646_18S_AGGNB_TCGTCGATAATC	SRX3079737	NCBI Sequence Read Archive	SRP114822	http://identifiers.org/ncbi/insdc.sra:SRP114822	DNA sequence processing	AMMBI_18Sv4_zotus_table_Silvav132_PR2_datarelease_20032018.txt	figshare	doi:10.6084/m9.figshare.5808864.v3	https://doi.org/10.6084/m9.figshare.5808864.v3	Eukaryota
102.100.100/21647	DNA sequence generation	MiSeq	Illumina	18S_AGGNB_ATTGGGCTAGGC	102.100.100/21647_18S_AGGNB_ATTGGGCTAGGC	SRX3079635	NCBI Sequence Read Archive	SRP114822	http://identifiers.org/ncbi/insdc.sra:SRP114822	DNA sequence processing	AMMBI_18Sv4_zotus_table_Silvav132_PR2_datarelease_20032018.txt	figshare	doi:10.6084/m9.figshare.5808864.v3	https://doi.org/10.6084/m9.figshare.5808864.v3	Eukaryota
102.100.100/21647	DNA sequence generation	MiSeq	Illumina	18S_AGGNB_AGCTTGACAGCT	102.100.100/21647_18S_AGGNB_AGCTTGACAGCT	SRX3079636	NCBI Sequence Read Archive	SRP114822	http://identifiers.org/ncbi/insdc.sra:SRP114822	DNA sequence processing	AMMBI_18Sv4_zotus_table_Silvav132_PR2_datarelease_20032018.txt	figshare	doi:10.6084/m9.figshare.5808864.v3	https://doi.org/10.6084/m9.figshare.5808864.v3	Eukaryota
102.100.100/21648	DNA sequence generation	MiSeq	Illumina	18S_AGGNB_ACCACATACATC	102.100.100/21648_18S_AGGNB_ACCACATACATC	SRX3079506	NCBI Sequence Read Archive	SRP114822	http://identifiers.org/ncbi/insdc.sra:SRP114822	DNA sequence processing	AMMBI_18Sv4_zotus_table_Silvav132_PR2_datarelease_20032018.txt	figshare	doi:10.6084/m9.figshare.5808864.v3	https://doi.org/10.6084/m9.figshare.5808864.v3	Eukaryota
102.100.100/21648	DNA sequence generation	MiSeq	Illumina	18S_AGGNB_TCTGTTGCTCTC	102.100.100/21648_18S_AGGNB_TCTGTTGCTCTC	SRX3079642	NCBI Sequence Read Archive	SRP114822	http://identifiers.org/ncbi/insdc.sra:SRP114822	DNA sequence processing	AMMBI_18Sv4_zotus_table_Silvav132_PR2_datarelease_20032018.txt	figshare	doi:10.6084/m9.figshare.5808864.v3	https://doi.org/10.6084/m9.figshare.5808864.v3	Eukaryota
102.100.100/21649	DNA sequence generation	MiSeq	Illumina	18S_AGGNB_AGTTCCCGAGTA	102.100.100/21649_18S_AGGNB_AGTTCCCGAGTA	SRX3079499	NCBI Sequence Read Archive	SRP114822	http://identifiers.org/ncbi/insdc.sra:SRP114822	DNA sequence processing	AMMBI_18Sv4_zotus_table_Silvav132_PR2_datarelease_20032018.txt	figshare	doi:10.6084/m9.figshare.5808864.v3	https://doi.org/10.6084/m9.figshare.5808864.v3	Eukaryota
102.100.100/21649	DNA sequence generation	MiSeq	Illumina	18S_AGGNB_AACACAAGGAGT	102.100.100/21649_18S_AGGNB_AACACAAGGAGT	SRX3079500	NCBI Sequence Read Archive	SRP114822	http://identifiers.org/ncbi/insdc.sra:SRP114822	DNA sequence processing	AMMBI_18Sv4_zotus_table_Silvav132_PR2_datarelease_20032018.txt	figshare	doi:10.6084/m9.figshare.5808864.v3	https://doi.org/10.6084/m9.figshare.5808864.v3	Eukaryota
102.100.100/21650	DNA sequence generation	MiSeq	Illumina	18S_AGGNB_AGCCTAAGCACG	102.100.100/21650_18S_AGGNB_AGCCTAAGCACG	SRX3079511	NCBI Sequence Read Archive	SRP114822	http://identifiers.org/ncbi/insdc.sra:SRP114822	DNA sequence processing	AMMBI_18Sv4_zotus_table_Silvav132_PR2_datarelease_20032018.txt	figshare	doi:10.6084/m9.figshare.5808864.v3	https://doi.org/10.6084/m9.figshare.5808864.v3	Eukaryota
102.100.100/21650	DNA sequence generation	MiSeq	Illumina	18S_AGGNB_AATGTCCGTGAC	102.100.100/21650_18S_AGGNB_AATGTCCGTGAC	SRX3079514	NCBI Sequence Read Archive	SRP114822	http://identifiers.org/ncbi/insdc.sra:SRP114822	DNA sequence processing	AMMBI_18Sv4_zotus_table_Silvav132_PR2_datarelease_20032018.txt	figshare	doi:10.6084/m9.figshare.5808864.v3	https://doi.org/10.6084/m9.figshare.5808864.v3	Eukaryota
102.100.100/21651	DNA sequence generation	MiSeq	Illumina	18S_AGGNB_TACTTCGCTCGC	102.100.100/21651_18S_AGGNB_TACTTCGCTCGC	SRX3079601	NCBI Sequence Read Archive	SRP114822	http://identifiers.org/ncbi/insdc.sra:SRP114822	DNA sequence processing	AMMBI_18Sv4_zotus_table_Silvav132_PR2_datarelease_20032018.txt	figshare	doi:10.6084/m9.figshare.5808864.v3	https://doi.org/10.6084/m9.figshare.5808864.v3	Eukaryota
102.100.100/21651	DNA sequence generation	MiSeq	Illumina	18S_AGGNB_ATACCTTCGGTA	102.100.100/21651_18S_AGGNB_ATACCTTCGGTA	SRX3079602	NCBI Sequence Read Archive	SRP114822	http://identifiers.org/ncbi/insdc.sra:SRP114822	DNA sequence processing	AMMBI_18Sv4_zotus_table_Silvav132_PR2_datarelease_20032018.txt	figshare	doi:10.6084/m9.figshare.5808864.v3	https://doi.org/10.6084/m9.figshare.5808864.v3	Eukaryota
102.100.100/21652	DNA sequence generation	MiSeq	Illumina	18S_AGGNB_GCTTCGGTAGAT	102.100.100/21652_18S_AGGNB_GCTTCGGTAGAT	SRX3079599	NCBI Sequence Read Archive	SRP114822	http://identifiers.org/ncbi/insdc.sra:SRP114822	DNA sequence processing	AMMBI_18Sv4_zotus_table_Silvav132_PR2_datarelease_20032018.txt	figshare	doi:10.6084/m9.figshare.5808864.v3	https://doi.org/10.6084/m9.figshare.5808864.v3	Eukaryota
102.100.100/21652	DNA sequence generation	MiSeq	Illumina	18S_AGGNB_GAATGATGAGTG	102.100.100/21652_18S_AGGNB_GAATGATGAGTG	SRX3079693	NCBI Sequence Read Archive	SRP114822	http://identifiers.org/ncbi/insdc.sra:SRP114822	DNA sequence processing	AMMBI_18Sv4_zotus_table_Silvav132_PR2_datarelease_20032018.txt	figshare	doi:10.6084/m9.figshare.5808864.v3	https://doi.org/10.6084/m9.figshare.5808864.v3	Eukaryota
102.100.100/21653	DNA sequence generation	MiSeq	Illumina	18S_AGGNB_CTTACACCAAGT	102.100.100/21653_18S_AGGNB_CTTACACCAAGT	SRX3079569	NCBI Sequence Read Archive	SRP114822	http://identifiers.org/ncbi/insdc.sra:SRP114822	DNA sequence processing	AMMBI_18Sv4_zotus_table_Silvav132_PR2_datarelease_20032018.txt	figshare	doi:10.6084/m9.figshare.5808864.v3	https://doi.org/10.6084/m9.figshare.5808864.v3	Eukaryota
102.100.100/21653	DNA sequence generation	MiSeq	Illumina	18S_AGGNB_CGTCCGAAATAC	102.100.100/21653_18S_AGGNB_CGTCCGAAATAC	SRX3079570	NCBI Sequence Read Archive	SRP114822	http://identifiers.org/ncbi/insdc.sra:SRP114822	DNA sequence processing	AMMBI_18Sv4_zotus_table_Silvav132_PR2_datarelease_20032018.txt	figshare	doi:10.6084/m9.figshare.5808864.v3	https://doi.org/10.6084/m9.figshare.5808864.v3	Eukaryota
102.100.100/21654	DNA sequence generation	MiSeq	Illumina	18S_AGGNB_GCAGGATAGATA	102.100.100/21654_18S_AGGNB_GCAGGATAGATA	SRX3079643	NCBI Sequence Read Archive	SRP114822	http://identifiers.org/ncbi/insdc.sra:SRP114822	DNA sequence processing	AMMBI_18Sv4_zotus_table_Silvav132_PR2_datarelease_20032018.txt	figshare	doi:10.6084/m9.figshare.5808864.v3	https://doi.org/10.6084/m9.figshare.5808864.v3	Eukaryota
102.100.100/21654	DNA sequence generation	MiSeq	Illumina	18S_AGGNB_TGACCTCCAAGA	102.100.100/21654_18S_AGGNB_TGACCTCCAAGA	SRX3079655	NCBI Sequence Read Archive	SRP114822	http://identifiers.org/ncbi/insdc.sra:SRP114822	DNA sequence processing	AMMBI_18Sv4_zotus_table_Silvav132_PR2_datarelease_20032018.txt	figshare	doi:10.6084/m9.figshare.5808864.v3	https://doi.org/10.6084/m9.figshare.5808864.v3	Eukaryota
102.100.100/21655	DNA sequence generation	MiSeq	Illumina	18S_AGGNB_ACAAGGAGGTGA	102.100.100/21655_18S_AGGNB_ACAAGGAGGTGA	SRX3079714	NCBI Sequence Read Archive	SRP114822	http://identifiers.org/ncbi/insdc.sra:SRP114822	DNA sequence processing	AMMBI_18Sv4_zotus_table_Silvav132_PR2_datarelease_20032018.txt	figshare	doi:10.6084/m9.figshare.5808864.v3	https://doi.org/10.6084/m9.figshare.5808864.v3	Eukaryota
102.100.100/21655	DNA sequence generation	MiSeq	Illumina	18S_AGGNB_GACTCTTGGCAA	102.100.100/21655_18S_AGGNB_GACTCTTGGCAA	SRX3079727	NCBI Sequence Read Archive	SRP114822	http://identifiers.org/ncbi/insdc.sra:SRP114822	DNA sequence processing	AMMBI_18Sv4_zotus_table_Silvav132_PR2_datarelease_20032018.txt	figshare	doi:10.6084/m9.figshare.5808864.v3	https://doi.org/10.6084/m9.figshare.5808864.v3	Eukaryota
102.100.100/21814	DNA sequence generation	MiSeq	Illumina	18S_APG8A	102.100.100/21814_18S_APG8A	SRX3079344	NCBI Sequence Read Archive	SRP114822	http://identifiers.org/ncbi/insdc.sra:SRP114822	DNA sequence processing	AMMBI_18Sv4_zotus_table_Silvav132_PR2_datarelease_20032018.txt	figshare	doi:10.6084/m9.figshare.5808864.v3	https://doi.org/10.6084/m9.figshare.5808864.v3	Eukaryota
102.100.100/21815	DNA sequence generation	MiSeq	Illumina	18S_APG8A	102.100.100/21815_18S_APG8A	SRX3079352	NCBI Sequence Read Archive	SRP114822	http://identifiers.org/ncbi/insdc.sra:SRP114822	DNA sequence processing	AMMBI_18Sv4_zotus_table_Silvav132_PR2_datarelease_20032018.txt	figshare	doi:10.6084/m9.figshare.5808864.v3	https://doi.org/10.6084/m9.figshare.5808864.v3	Eukaryota
102.100.100/21816	DNA sequence generation	MiSeq	Illumina	18S_APG8A	102.100.100/21816_18S_APG8A	SRX3079709	NCBI Sequence Read Archive	SRP114822	http://identifiers.org/ncbi/insdc.sra:SRP114822	DNA sequence processing	AMMBI_18Sv4_zotus_table_Silvav132_PR2_datarelease_20032018.txt	figshare	doi:10.6084/m9.figshare.5808864.v3	https://doi.org/10.6084/m9.figshare.5808864.v3	Eukaryota
102.100.100/21817	DNA sequence generation	MiSeq	Illumina	18S_APG8A	102.100.100/21817_18S_APG8A	SRX3079713	NCBI Sequence Read Archive	SRP114822	http://identifiers.org/ncbi/insdc.sra:SRP114822	DNA sequence processing	AMMBI_18Sv4_zotus_table_Silvav132_PR2_datarelease_20032018.txt	figshare	doi:10.6084/m9.figshare.5808864.v3	https://doi.org/10.6084/m9.figshare.5808864.v3	Eukaryota
102.100.100/21818	DNA sequence generation	MiSeq	Illumina	18S_APG8A	102.100.100/21818_18S_APG8A	SRX3079549	NCBI Sequence Read Archive	SRP114822	http://identifiers.org/ncbi/insdc.sra:SRP114822	DNA sequence processing	AMMBI_18Sv4_zotus_table_Silvav132_PR2_datarelease_20032018.txt	figshare	doi:10.6084/m9.figshare.5808864.v3	https://doi.org/10.6084/m9.figshare.5808864.v3	Eukaryota
102.100.100/21819	DNA sequence generation	MiSeq	Illumina	18S_APG8A	102.100.100/21819_18S_APG8A	SRX3079553	NCBI Sequence Read Archive	SRP114822	http://identifiers.org/ncbi/insdc.sra:SRP114822	DNA sequence processing	AMMBI_18Sv4_zotus_table_Silvav132_PR2_datarelease_20032018.txt	figshare	doi:10.6084/m9.figshare.5808864.v3	https://doi.org/10.6084/m9.figshare.5808864.v3	Eukaryota
102.100.100/21820	DNA sequence generation	MiSeq	Illumina	18S_APG8A	102.100.100/21820_18S_APG8A	SRX3079545	NCBI Sequence Read Archive	SRP114822	http://identifiers.org/ncbi/insdc.sra:SRP114822	DNA sequence processing	AMMBI_18Sv4_zotus_table_Silvav132_PR2_datarelease_20032018.txt	figshare	doi:10.6084/m9.figshare.5808864.v3	https://doi.org/10.6084/m9.figshare.5808864.v3	Eukaryota
102.100.100/21821	DNA sequence generation	MiSeq	Illumina	18S_APG8A	102.100.100/21821_18S_APG8A	SRX3079311	NCBI Sequence Read Archive	SRP114822	http://identifiers.org/ncbi/insdc.sra:SRP114822	DNA sequence processing	AMMBI_18Sv4_zotus_table_Silvav132_PR2_datarelease_20032018.txt	figshare	doi:10.6084/m9.figshare.5808864.v3	https://doi.org/10.6084/m9.figshare.5808864.v3	Eukaryota
102.100.100/21822	DNA sequence generation	MiSeq	Illumina	18S_APG8A	102.100.100/21822_18S_APG8A	SRX3079307	NCBI Sequence Read Archive	SRP114822	http://identifiers.org/ncbi/insdc.sra:SRP114822	DNA sequence processing	AMMBI_18Sv4_zotus_table_Silvav132_PR2_datarelease_20032018.txt	figshare	doi:10.6084/m9.figshare.5808864.v3	https://doi.org/10.6084/m9.figshare.5808864.v3	Eukaryota
102.100.100/21823	DNA sequence generation	MiSeq	Illumina	18S_APG8A	102.100.100/21823_18S_APG8A	SRX3079668	NCBI Sequence Read Archive	SRP114822	http://identifiers.org/ncbi/insdc.sra:SRP114822	DNA sequence processing	AMMBI_18Sv4_zotus_table_Silvav132_PR2_datarelease_20032018.txt	figshare	doi:10.6084/m9.figshare.5808864.v3	https://doi.org/10.6084/m9.figshare.5808864.v3	Eukaryota
102.100.100/21824	DNA sequence generation	MiSeq	Illumina	18S_APG8A	102.100.100/21824_18S_APG8A	SRX3079672	NCBI Sequence Read Archive	SRP114822	http://identifiers.org/ncbi/insdc.sra:SRP114822	DNA sequence processing	AMMBI_18Sv4_zotus_table_Silvav132_PR2_datarelease_20032018.txt	figshare	doi:10.6084/m9.figshare.5808864.v3	https://doi.org/10.6084/m9.figshare.5808864.v3	Eukaryota
102.100.100/21825	DNA sequence generation	MiSeq	Illumina	18S_APG8A	102.100.100/21825_18S_APG8A	SRX3077990	NCBI Sequence Read Archive	SRP114822	http://identifiers.org/ncbi/insdc.sra:SRP114822	DNA sequence processing	AMMBI_18Sv4_zotus_table_Silvav132_PR2_datarelease_20032018.txt	figshare	doi:10.6084/m9.figshare.5808864.v3	https://doi.org/10.6084/m9.figshare.5808864.v3	Eukaryota
102.100.100/21826	DNA sequence generation	MiSeq	Illumina	18S_APG8A	102.100.100/21826_18S_APG8A	SRX3077994	NCBI Sequence Read Archive	SRP114822	http://identifiers.org/ncbi/insdc.sra:SRP114822	DNA sequence processing	AMMBI_18Sv4_zotus_table_Silvav132_PR2_datarelease_20032018.txt	figshare	doi:10.6084/m9.figshare.5808864.v3	https://doi.org/10.6084/m9.figshare.5808864.v3	Eukaryota
102.100.100/21827	DNA sequence generation	MiSeq	Illumina	18S_APG8A	102.100.100/21827_18S_APG8A	SRX3077851	NCBI Sequence Read Archive	SRP114822	http://identifiers.org/ncbi/insdc.sra:SRP114822	DNA sequence processing	AMMBI_18Sv4_zotus_table_Silvav132_PR2_datarelease_20032018.txt	figshare	doi:10.6084/m9.figshare.5808864.v3	https://doi.org/10.6084/m9.figshare.5808864.v3	Eukaryota
102.100.100/21828	DNA sequence generation	MiSeq	Illumina	18S_APG8A	102.100.100/21828_18S_APG8A	SRX3077889	NCBI Sequence Read Archive	SRP114822	http://identifiers.org/ncbi/insdc.sra:SRP114822	DNA sequence processing	AMMBI_18Sv4_zotus_table_Silvav132_PR2_datarelease_20032018.txt	figshare	doi:10.6084/m9.figshare.5808864.v3	https://doi.org/10.6084/m9.figshare.5808864.v3	Eukaryota
102.100.100/21829	DNA sequence generation	MiSeq	Illumina	18S_APG8A	102.100.100/21829_18S_APG8A	SRX3077999	NCBI Sequence Read Archive	SRP114822	http://identifiers.org/ncbi/insdc.sra:SRP114822	DNA sequence processing	AMMBI_18Sv4_zotus_table_Silvav132_PR2_datarelease_20032018.txt	figshare	doi:10.6084/m9.figshare.5808864.v3	https://doi.org/10.6084/m9.figshare.5808864.v3	Eukaryota
102.100.100/21830	DNA sequence generation	MiSeq	Illumina	18S_APG8A	102.100.100/21830_18S_APG8A	SRX3077792	NCBI Sequence Read Archive	SRP114822	http://identifiers.org/ncbi/insdc.sra:SRP114822	DNA sequence processing	AMMBI_18Sv4_zotus_table_Silvav132_PR2_datarelease_20032018.txt	figshare	doi:10.6084/m9.figshare.5808864.v3	https://doi.org/10.6084/m9.figshare.5808864.v3	Eukaryota
102.100.100/21831	DNA sequence generation	MiSeq	Illumina	18S_APG8A	102.100.100/21831_18S_APG8A	SRX3077796	NCBI Sequence Read Archive	SRP114822	http://identifiers.org/ncbi/insdc.sra:SRP114822	DNA sequence processing	AMMBI_18Sv4_zotus_table_Silvav132_PR2_datarelease_20032018.txt	figshare	doi:10.6084/m9.figshare.5808864.v3	https://doi.org/10.6084/m9.figshare.5808864.v3	Eukaryota
102.100.100/21832	DNA sequence generation	MiSeq	Illumina	18S_APG8A	102.100.100/21832_18S_APG8A	SRX3077800	NCBI Sequence Read Archive	SRP114822	http://identifiers.org/ncbi/insdc.sra:SRP114822	DNA sequence processing	AMMBI_18Sv4_zotus_table_Silvav132_PR2_datarelease_20032018.txt	figshare	doi:10.6084/m9.figshare.5808864.v3	https://doi.org/10.6084/m9.figshare.5808864.v3	Eukaryota
102.100.100/21833	DNA sequence generation	MiSeq	Illumina	18S_APG8A	102.100.100/21833_18S_APG8A	SRX3078170	NCBI Sequence Read Archive	SRP114822	http://identifiers.org/ncbi/insdc.sra:SRP114822	DNA sequence processing	AMMBI_18Sv4_zotus_table_Silvav132_PR2_datarelease_20032018.txt	figshare	doi:10.6084/m9.figshare.5808864.v3	https://doi.org/10.6084/m9.figshare.5808864.v3	Eukaryota
102.100.100/21834	DNA sequence generation	MiSeq	Illumina	18S_APG8A	102.100.100/21834_18S_APG8A	SRX3078166	NCBI Sequence Read Archive	SRP114822	http://identifiers.org/ncbi/insdc.sra:SRP114822	DNA sequence processing	AMMBI_18Sv4_zotus_table_Silvav132_PR2_datarelease_20032018.txt	figshare	doi:10.6084/m9.figshare.5808864.v3	https://doi.org/10.6084/m9.figshare.5808864.v3	Eukaryota
102.100.100/21835	DNA sequence generation	MiSeq	Illumina	18S_APG8A	102.100.100/21835_18S_APG8A	SRX3077973	NCBI Sequence Read Archive	SRP114822	http://identifiers.org/ncbi/insdc.sra:SRP114822	DNA sequence processing	AMMBI_18Sv4_zotus_table_Silvav132_PR2_datarelease_20032018.txt	figshare	doi:10.6084/m9.figshare.5808864.v3	https://doi.org/10.6084/m9.figshare.5808864.v3	Eukaryota
102.100.100/21836	DNA sequence generation	MiSeq	Illumina	18S_APG8A	102.100.100/21836_18S_APG8A	SRX3077969	NCBI Sequence Read Archive	SRP114822	http://identifiers.org/ncbi/insdc.sra:SRP114822	DNA sequence processing	AMMBI_18Sv4_zotus_table_Silvav132_PR2_datarelease_20032018.txt	figshare	doi:10.6084/m9.figshare.5808864.v3	https://doi.org/10.6084/m9.figshare.5808864.v3	Eukaryota
102.100.100/21837	DNA sequence generation	MiSeq	Illumina	18S_APG8A	102.100.100/21837_18S_APG8A	SRX3077983	NCBI Sequence Read Archive	SRP114822	http://identifiers.org/ncbi/insdc.sra:SRP114822	DNA sequence processing	AMMBI_18Sv4_zotus_table_Silvav132_PR2_datarelease_20032018.txt	figshare	doi:10.6084/m9.figshare.5808864.v3	https://doi.org/10.6084/m9.figshare.5808864.v3	Eukaryota
102.100.100/21838	DNA sequence generation	MiSeq	Illumina	18S_APG8A	102.100.100/21838_18S_APG8A	SRX3077829	NCBI Sequence Read Archive	SRP114822	http://identifiers.org/ncbi/insdc.sra:SRP114822	DNA sequence processing	AMMBI_18Sv4_zotus_table_Silvav132_PR2_datarelease_20032018.txt	figshare	doi:10.6084/m9.figshare.5808864.v3	https://doi.org/10.6084/m9.figshare.5808864.v3	Eukaryota
102.100.100/21839	DNA sequence generation	MiSeq	Illumina	18S_APG8A	102.100.100/21839_18S_APG8A	SRX3078134	NCBI Sequence Read Archive	SRP114822	http://identifiers.org/ncbi/insdc.sra:SRP114822	DNA sequence processing	AMMBI_18Sv4_zotus_table_Silvav132_PR2_datarelease_20032018.txt	figshare	doi:10.6084/m9.figshare.5808864.v3	https://doi.org/10.6084/m9.figshare.5808864.v3	Eukaryota
102.100.100/21840	DNA sequence generation	MiSeq	Illumina	18S_APG8A	102.100.100/21840_18S_APG8A	SRX3078147	NCBI Sequence Read Archive	SRP114822	http://identifiers.org/ncbi/insdc.sra:SRP114822	DNA sequence processing	AMMBI_18Sv4_zotus_table_Silvav132_PR2_datarelease_20032018.txt	figshare	doi:10.6084/m9.figshare.5808864.v3	https://doi.org/10.6084/m9.figshare.5808864.v3	Eukaryota
102.100.100/21841	DNA sequence generation	MiSeq	Illumina	18S_APG8A	102.100.100/21841_18S_APG8A	SRX3078251	NCBI Sequence Read Archive	SRP114822	http://identifiers.org/ncbi/insdc.sra:SRP114822	DNA sequence processing	AMMBI_18Sv4_zotus_table_Silvav132_PR2_datarelease_20032018.txt	figshare	doi:10.6084/m9.figshare.5808864.v3	https://doi.org/10.6084/m9.figshare.5808864.v3	Eukaryota
102.100.100/21842	DNA sequence generation	MiSeq	Illumina	18S_APG8A	102.100.100/21842_18S_APG8A	SRX3078249	NCBI Sequence Read Archive	SRP114822	http://identifiers.org/ncbi/insdc.sra:SRP114822	DNA sequence processing	AMMBI_18Sv4_zotus_table_Silvav132_PR2_datarelease_20032018.txt	figshare	doi:10.6084/m9.figshare.5808864.v3	https://doi.org/10.6084/m9.figshare.5808864.v3	Eukaryota
102.100.100/21843	DNA sequence generation	MiSeq	Illumina	18S_APG8A	102.100.100/21843_18S_APG8A	SRX3078114	NCBI Sequence Read Archive	SRP114822	http://identifiers.org/ncbi/insdc.sra:SRP114822	DNA sequence processing	AMMBI_18Sv4_zotus_table_Silvav132_PR2_datarelease_20032018.txt	figshare	doi:10.6084/m9.figshare.5808864.v3	https://doi.org/10.6084/m9.figshare.5808864.v3	Eukaryota
102.100.100/21844	DNA sequence generation	MiSeq	Illumina	18S_APG8A	102.100.100/21844_18S_APG8A	SRX3078118	NCBI Sequence Read Archive	SRP114822	http://identifiers.org/ncbi/insdc.sra:SRP114822	DNA sequence processing	AMMBI_18Sv4_zotus_table_Silvav132_PR2_datarelease_20032018.txt	figshare	doi:10.6084/m9.figshare.5808864.v3	https://doi.org/10.6084/m9.figshare.5808864.v3	Eukaryota
102.100.100/21845	DNA sequence generation	MiSeq	Illumina	18S_APG8A	102.100.100/21845_18S_APG8A	SRX3077864	NCBI Sequence Read Archive	SRP114822	http://identifiers.org/ncbi/insdc.sra:SRP114822	DNA sequence processing	AMMBI_18Sv4_zotus_table_Silvav132_PR2_datarelease_20032018.txt	figshare	doi:10.6084/m9.figshare.5808864.v3	https://doi.org/10.6084/m9.figshare.5808864.v3	Eukaryota
102.100.100/21846	DNA sequence generation	MiSeq	Illumina	18S_APG8A	102.100.100/21846_18S_APG8A	SRX3077868	NCBI Sequence Read Archive	SRP114822	http://identifiers.org/ncbi/insdc.sra:SRP114822	DNA sequence processing	AMMBI_18Sv4_zotus_table_Silvav132_PR2_datarelease_20032018.txt	figshare	doi:10.6084/m9.figshare.5808864.v3	https://doi.org/10.6084/m9.figshare.5808864.v3	Eukaryota
102.100.100/21847	DNA sequence generation	MiSeq	Illumina	18S_APG8A	102.100.100/21847_18S_APG8A	SRX3077870	NCBI Sequence Read Archive	SRP114822	http://identifiers.org/ncbi/insdc.sra:SRP114822	DNA sequence processing	AMMBI_18Sv4_zotus_table_Silvav132_PR2_datarelease_20032018.txt	figshare	doi:10.6084/m9.figshare.5808864.v3	https://doi.org/10.6084/m9.figshare.5808864.v3	Eukaryota
102.100.100/21848	DNA sequence generation	MiSeq	Illumina	18S_APG8A	102.100.100/21848_18S_APG8A	SRX3078225	NCBI Sequence Read Archive	SRP114822	http://identifiers.org/ncbi/insdc.sra:SRP114822	DNA sequence processing	AMMBI_18Sv4_zotus_table_Silvav132_PR2_datarelease_20032018.txt	figshare	doi:10.6084/m9.figshare.5808864.v3	https://doi.org/10.6084/m9.figshare.5808864.v3	Eukaryota
102.100.100/21849	DNA sequence generation	MiSeq	Illumina	18S_APG8A	102.100.100/21849_18S_APG8A	SRX3078229	NCBI Sequence Read Archive	SRP114822	http://identifiers.org/ncbi/insdc.sra:SRP114822	DNA sequence processing	AMMBI_18Sv4_zotus_table_Silvav132_PR2_datarelease_20032018.txt	figshare	doi:10.6084/m9.figshare.5808864.v3	https://doi.org/10.6084/m9.figshare.5808864.v3	Eukaryota
102.100.100/21850	DNA sequence generation	MiSeq	Illumina	18S_APG8A	102.100.100/21850_18S_APG8A	SRX3078187	NCBI Sequence Read Archive	SRP114822	http://identifiers.org/ncbi/insdc.sra:SRP114822	DNA sequence processing	AMMBI_18Sv4_zotus_table_Silvav132_PR2_datarelease_20032018.txt	figshare	doi:10.6084/m9.figshare.5808864.v3	https://doi.org/10.6084/m9.figshare.5808864.v3	Eukaryota
102.100.100/21851	DNA sequence generation	MiSeq	Illumina	18S_APG8A	102.100.100/21851_18S_APG8A	SRX3078191	NCBI Sequence Read Archive	SRP114822	http://identifiers.org/ncbi/insdc.sra:SRP114822	DNA sequence processing	AMMBI_18Sv4_zotus_table_Silvav132_PR2_datarelease_20032018.txt	figshare	doi:10.6084/m9.figshare.5808864.v3	https://doi.org/10.6084/m9.figshare.5808864.v3	Eukaryota
102.100.100/21852	DNA sequence generation	MiSeq	Illumina	18S_APG8A	102.100.100/21852_18S_APG8A	SRX3078193	NCBI Sequence Read Archive	SRP114822	http://identifiers.org/ncbi/insdc.sra:SRP114822	DNA sequence processing	AMMBI_18Sv4_zotus_table_Silvav132_PR2_datarelease_20032018.txt	figshare	doi:10.6084/m9.figshare.5808864.v3	https://doi.org/10.6084/m9.figshare.5808864.v3	Eukaryota
102.100.100/21853	DNA sequence generation	MiSeq	Illumina	18S_APG8A	102.100.100/21853_18S_APG8A	SRX3077815	NCBI Sequence Read Archive	SRP114822	http://identifiers.org/ncbi/insdc.sra:SRP114822	DNA sequence processing	AMMBI_18Sv4_zotus_table_Silvav132_PR2_datarelease_20032018.txt	figshare	doi:10.6084/m9.figshare.5808864.v3	https://doi.org/10.6084/m9.figshare.5808864.v3	Eukaryota
102.100.100/21854	DNA sequence generation	MiSeq	Illumina	18S_APG8A	102.100.100/21854_18S_APG8A	SRX3077819	NCBI Sequence Read Archive	SRP114822	http://identifiers.org/ncbi/insdc.sra:SRP114822	DNA sequence processing	AMMBI_18Sv4_zotus_table_Silvav132_PR2_datarelease_20032018.txt	figshare	doi:10.6084/m9.figshare.5808864.v3	https://doi.org/10.6084/m9.figshare.5808864.v3	Eukaryota
102.100.100/21855	DNA sequence generation	MiSeq	Illumina	18S_APG8A	102.100.100/21855_18S_APG8A	SRX3077961	NCBI Sequence Read Archive	SRP114822	http://identifiers.org/ncbi/insdc.sra:SRP114822	DNA sequence processing	AMMBI_18Sv4_zotus_table_Silvav132_PR2_datarelease_20032018.txt	figshare	doi:10.6084/m9.figshare.5808864.v3	https://doi.org/10.6084/m9.figshare.5808864.v3	Eukaryota
102.100.100/21856	DNA sequence generation	MiSeq	Illumina	18S_APG8A	102.100.100/21856_18S_APG8A	SRX3077957	NCBI Sequence Read Archive	SRP114822	http://identifiers.org/ncbi/insdc.sra:SRP114822	DNA sequence processing	AMMBI_18Sv4_zotus_table_Silvav132_PR2_datarelease_20032018.txt	figshare	doi:10.6084/m9.figshare.5808864.v3	https://doi.org/10.6084/m9.figshare.5808864.v3	Eukaryota
102.100.100/21857	DNA sequence generation	MiSeq	Illumina	18S_APG8A	102.100.100/21857_18S_APG8A	SRX3077955	NCBI Sequence Read Archive	SRP114822	http://identifiers.org/ncbi/insdc.sra:SRP114822	DNA sequence processing	AMMBI_18Sv4_zotus_table_Silvav132_PR2_datarelease_20032018.txt	figshare	doi:10.6084/m9.figshare.5808864.v3	https://doi.org/10.6084/m9.figshare.5808864.v3	Eukaryota
102.100.100/21858	DNA sequence generation	MiSeq	Illumina	18S_APG8A	102.100.100/21858_18S_APG8A	SRX3078104	NCBI Sequence Read Archive	SRP114822	http://identifiers.org/ncbi/insdc.sra:SRP114822	DNA sequence processing	AMMBI_18Sv4_zotus_table_Silvav132_PR2_datarelease_20032018.txt	figshare	doi:10.6084/m9.figshare.5808864.v3	https://doi.org/10.6084/m9.figshare.5808864.v3	Eukaryota
102.100.100/21859	DNA sequence generation	MiSeq	Illumina	18S_APG8A	102.100.100/21859_18S_APG8A	SRX3078108	NCBI Sequence Read Archive	SRP114822	http://identifiers.org/ncbi/insdc.sra:SRP114822	DNA sequence processing	AMMBI_18Sv4_zotus_table_Silvav132_PR2_datarelease_20032018.txt	figshare	doi:10.6084/m9.figshare.5808864.v3	https://doi.org/10.6084/m9.figshare.5808864.v3	Eukaryota
102.100.100/21860	DNA sequence generation	MiSeq	Illumina	18S_APG8A	102.100.100/21860_18S_APG8A	SRX3078131	NCBI Sequence Read Archive	SRP114822	http://identifiers.org/ncbi/insdc.sra:SRP114822	DNA sequence processing	AMMBI_18Sv4_zotus_table_Silvav132_PR2_datarelease_20032018.txt	figshare	doi:10.6084/m9.figshare.5808864.v3	https://doi.org/10.6084/m9.figshare.5808864.v3	Eukaryota
102.100.100/21861	DNA sequence generation	MiSeq	Illumina	18S_APG8A	102.100.100/21861_18S_APG8A	SRX3078127	NCBI Sequence Read Archive	SRP114822	http://identifiers.org/ncbi/insdc.sra:SRP114822	DNA sequence processing	AMMBI_18Sv4_zotus_table_Silvav132_PR2_datarelease_20032018.txt	figshare	doi:10.6084/m9.figshare.5808864.v3	https://doi.org/10.6084/m9.figshare.5808864.v3	Eukaryota
102.100.100/21862	DNA sequence generation	MiSeq	Illumina	18S_APK6N	102.100.100/21862_18S_APK6N	SRX3078124	NCBI Sequence Read Archive	SRP114822	http://identifiers.org/ncbi/insdc.sra:SRP114822	DNA sequence processing	AMMBI_18Sv4_zotus_table_Silvav132_PR2_datarelease_20032018.txt	figshare	doi:10.6084/m9.figshare.5808864.v3	https://doi.org/10.6084/m9.figshare.5808864.v3	Eukaryota
102.100.100/21863	DNA sequence generation	MiSeq	Illumina	18S_APK6N	102.100.100/21863_18S_APK6N	SRX3078263	NCBI Sequence Read Archive	SRP114822	http://identifiers.org/ncbi/insdc.sra:SRP114822	DNA sequence processing	AMMBI_18Sv4_zotus_table_Silvav132_PR2_datarelease_20032018.txt	figshare	doi:10.6084/m9.figshare.5808864.v3	https://doi.org/10.6084/m9.figshare.5808864.v3	Eukaryota
102.100.100/21864	DNA sequence generation	MiSeq	Illumina	18S_APK6N	102.100.100/21864_18S_APK6N	SRX3078260	NCBI Sequence Read Archive	SRP114822	http://identifiers.org/ncbi/insdc.sra:SRP114822	DNA sequence processing	AMMBI_18Sv4_zotus_table_Silvav132_PR2_datarelease_20032018.txt	figshare	doi:10.6084/m9.figshare.5808864.v3	https://doi.org/10.6084/m9.figshare.5808864.v3	Eukaryota
102.100.100/21865	DNA sequence generation	MiSeq	Illumina	18S_APK6N	102.100.100/21865_18S_APK6N	SRX3077900	NCBI Sequence Read Archive	SRP114822	http://identifiers.org/ncbi/insdc.sra:SRP114822	DNA sequence processing	AMMBI_18Sv4_zotus_table_Silvav132_PR2_datarelease_20032018.txt	figshare	doi:10.6084/m9.figshare.5808864.v3	https://doi.org/10.6084/m9.figshare.5808864.v3	Eukaryota
102.100.100/21866	DNA sequence generation	MiSeq	Illumina	18S_APK6N	102.100.100/21866_18S_APK6N	SRX3077895	NCBI Sequence Read Archive	SRP114822	http://identifiers.org/ncbi/insdc.sra:SRP114822	DNA sequence processing	AMMBI_18Sv4_zotus_table_Silvav132_PR2_datarelease_20032018.txt	figshare	doi:10.6084/m9.figshare.5808864.v3	https://doi.org/10.6084/m9.figshare.5808864.v3	Eukaryota
102.100.100/21867	DNA sequence generation	MiSeq	Illumina	18S_APK6N	102.100.100/21867_18S_APK6N	SRX3078045	NCBI Sequence Read Archive	SRP114822	http://identifiers.org/ncbi/insdc.sra:SRP114822	DNA sequence processing	AMMBI_18Sv4_zotus_table_Silvav132_PR2_datarelease_20032018.txt	figshare	doi:10.6084/m9.figshare.5808864.v3	https://doi.org/10.6084/m9.figshare.5808864.v3	Eukaryota
102.100.100/21868	DNA sequence generation	MiSeq	Illumina	18S_APK6N	102.100.100/21868_18S_APK6N	SRX3077833	NCBI Sequence Read Archive	SRP114822	http://identifiers.org/ncbi/insdc.sra:SRP114822	DNA sequence processing	AMMBI_18Sv4_zotus_table_Silvav132_PR2_datarelease_20032018.txt	figshare	doi:10.6084/m9.figshare.5808864.v3	https://doi.org/10.6084/m9.figshare.5808864.v3	Eukaryota
102.100.100/21869	DNA sequence generation	MiSeq	Illumina	18S_APK6N	102.100.100/21869_18S_APK6N	SRX3077834	NCBI Sequence Read Archive	SRP114822	http://identifiers.org/ncbi/insdc.sra:SRP114822	DNA sequence processing	AMMBI_18Sv4_zotus_table_Silvav132_PR2_datarelease_20032018.txt	figshare	doi:10.6084/m9.figshare.5808864.v3	https://doi.org/10.6084/m9.figshare.5808864.v3	Eukaryota
102.100.100/21870	DNA sequence generation	MiSeq	Illumina	18S_APK6N	102.100.100/21870_18S_APK6N	SRX3077975	NCBI Sequence Read Archive	SRP114822	http://identifiers.org/ncbi/insdc.sra:SRP114822	DNA sequence processing	AMMBI_18Sv4_zotus_table_Silvav132_PR2_datarelease_20032018.txt	figshare	doi:10.6084/m9.figshare.5808864.v3	https://doi.org/10.6084/m9.figshare.5808864.v3	Eukaryota
102.100.100/21871	DNA sequence generation	MiSeq	Illumina	18S_APK6N	102.100.100/21871_18S_APK6N	SRX3077982	NCBI Sequence Read Archive	SRP114822	http://identifiers.org/ncbi/insdc.sra:SRP114822	DNA sequence processing	AMMBI_18Sv4_zotus_table_Silvav132_PR2_datarelease_20032018.txt	figshare	doi:10.6084/m9.figshare.5808864.v3	https://doi.org/10.6084/m9.figshare.5808864.v3	Eukaryota
102.100.100/21872	DNA sequence generation	MiSeq	Illumina	18S_APK6N	102.100.100/21872_18S_APK6N	SRX3078214	NCBI Sequence Read Archive	SRP114822	http://identifiers.org/ncbi/insdc.sra:SRP114822	DNA sequence processing	AMMBI_18Sv4_zotus_table_Silvav132_PR2_datarelease_20032018.txt	figshare	doi:10.6084/m9.figshare.5808864.v3	https://doi.org/10.6084/m9.figshare.5808864.v3	Eukaryota
102.100.100/21873	DNA sequence generation	MiSeq	Illumina	18S_APK6N	102.100.100/21873_18S_APK6N	SRX3078220	NCBI Sequence Read Archive	SRP114822	http://identifiers.org/ncbi/insdc.sra:SRP114822	DNA sequence processing	AMMBI_18Sv4_zotus_table_Silvav132_PR2_datarelease_20032018.txt	figshare	doi:10.6084/m9.figshare.5808864.v3	https://doi.org/10.6084/m9.figshare.5808864.v3	Eukaryota
102.100.100/21874	DNA sequence generation	MiSeq	Illumina	18S_APK6N	102.100.100/21874_18S_APK6N	SRX3078094	NCBI Sequence Read Archive	SRP114822	http://identifiers.org/ncbi/insdc.sra:SRP114822	DNA sequence processing	AMMBI_18Sv4_zotus_table_Silvav132_PR2_datarelease_20032018.txt	figshare	doi:10.6084/m9.figshare.5808864.v3	https://doi.org/10.6084/m9.figshare.5808864.v3	Eukaryota
102.100.100/21875	DNA sequence generation	MiSeq	Illumina	18S_APK6N	102.100.100/21875_18S_APK6N	SRX3078196	NCBI Sequence Read Archive	SRP114822	http://identifiers.org/ncbi/insdc.sra:SRP114822	DNA sequence processing	AMMBI_18Sv4_zotus_table_Silvav132_PR2_datarelease_20032018.txt	figshare	doi:10.6084/m9.figshare.5808864.v3	https://doi.org/10.6084/m9.figshare.5808864.v3	Eukaryota
102.100.100/21876	DNA sequence generation	MiSeq	Illumina	18S_APK6N	102.100.100/21876_18S_APK6N	SRX3078013	NCBI Sequence Read Archive	SRP114822	http://identifiers.org/ncbi/insdc.sra:SRP114822	DNA sequence processing	AMMBI_18Sv4_zotus_table_Silvav132_PR2_datarelease_20032018.txt	figshare	doi:10.6084/m9.figshare.5808864.v3	https://doi.org/10.6084/m9.figshare.5808864.v3	Eukaryota
102.100.100/21877	DNA sequence generation	MiSeq	Illumina	18S_APK6N	102.100.100/21877_18S_APK6N	SRX3078022	NCBI Sequence Read Archive	SRP114822	http://identifiers.org/ncbi/insdc.sra:SRP114822	DNA sequence processing	AMMBI_18Sv4_zotus_table_Silvav132_PR2_datarelease_20032018.txt	figshare	doi:10.6084/m9.figshare.5808864.v3	https://doi.org/10.6084/m9.figshare.5808864.v3	Eukaryota
102.100.100/21878	DNA sequence generation	MiSeq	Illumina	18S_APK6N	102.100.100/21878_18S_APK6N	SRX3077859	NCBI Sequence Read Archive	SRP114822	http://identifiers.org/ncbi/insdc.sra:SRP114822	DNA sequence processing	AMMBI_18Sv4_zotus_table_Silvav132_PR2_datarelease_20032018.txt	figshare	doi:10.6084/m9.figshare.5808864.v3	https://doi.org/10.6084/m9.figshare.5808864.v3	Eukaryota
102.100.100/21879	DNA sequence generation	MiSeq	Illumina	18S_APK6N	102.100.100/21879_18S_APK6N	SRX3077861	NCBI Sequence Read Archive	SRP114822	http://identifiers.org/ncbi/insdc.sra:SRP114822	DNA sequence processing	AMMBI_18Sv4_zotus_table_Silvav132_PR2_datarelease_20032018.txt	figshare	doi:10.6084/m9.figshare.5808864.v3	https://doi.org/10.6084/m9.figshare.5808864.v3	Eukaryota
102.100.100/21880	DNA sequence generation	MiSeq	Illumina	18S_APK6N	102.100.100/21880_18S_APK6N	SRX3078139	NCBI Sequence Read Archive	SRP114822	http://identifiers.org/ncbi/insdc.sra:SRP114822	DNA sequence processing	AMMBI_18Sv4_zotus_table_Silvav132_PR2_datarelease_20032018.txt	figshare	doi:10.6084/m9.figshare.5808864.v3	https://doi.org/10.6084/m9.figshare.5808864.v3	Eukaryota
102.100.100/21881	DNA sequence generation	MiSeq	Illumina	18S_APK6N	102.100.100/21881_18S_APK6N	SRX3078009	NCBI Sequence Read Archive	SRP114822	http://identifiers.org/ncbi/insdc.sra:SRP114822	DNA sequence processing	AMMBI_18Sv4_zotus_table_Silvav132_PR2_datarelease_20032018.txt	figshare	doi:10.6084/m9.figshare.5808864.v3	https://doi.org/10.6084/m9.figshare.5808864.v3	Eukaryota
102.100.100/21882	DNA sequence generation	MiSeq	Illumina	18S_APK6N	102.100.100/21882_18S_APK6N	SRX3078006	NCBI Sequence Read Archive	SRP114822	http://identifiers.org/ncbi/insdc.sra:SRP114822	DNA sequence processing	AMMBI_18Sv4_zotus_table_Silvav132_PR2_datarelease_20032018.txt	figshare	doi:10.6084/m9.figshare.5808864.v3	https://doi.org/10.6084/m9.figshare.5808864.v3	Eukaryota
102.100.100/21883	DNA sequence generation	MiSeq	Illumina	18S_APK6N	102.100.100/21883_18S_APK6N	SRX3077954	NCBI Sequence Read Archive	SRP114822	http://identifiers.org/ncbi/insdc.sra:SRP114822	DNA sequence processing	AMMBI_18Sv4_zotus_table_Silvav132_PR2_datarelease_20032018.txt	figshare	doi:10.6084/m9.figshare.5808864.v3	https://doi.org/10.6084/m9.figshare.5808864.v3	Eukaryota
102.100.100/21884	DNA sequence generation	MiSeq	Illumina	18S_APK6N	102.100.100/21884_18S_APK6N	SRX3077949	NCBI Sequence Read Archive	SRP114822	http://identifiers.org/ncbi/insdc.sra:SRP114822	DNA sequence processing	AMMBI_18Sv4_zotus_table_Silvav132_PR2_datarelease_20032018.txt	figshare	doi:10.6084/m9.figshare.5808864.v3	https://doi.org/10.6084/m9.figshare.5808864.v3	Eukaryota
102.100.100/21885	DNA sequence generation	MiSeq	Illumina	18S_APK6N	102.100.100/21885_18S_APK6N	SRX3077773	NCBI Sequence Read Archive	SRP114822	http://identifiers.org/ncbi/insdc.sra:SRP114822	DNA sequence processing	AMMBI_18Sv4_zotus_table_Silvav132_PR2_datarelease_20032018.txt	figshare	doi:10.6084/m9.figshare.5808864.v3	https://doi.org/10.6084/m9.figshare.5808864.v3	Eukaryota
102.100.100/21886	DNA sequence generation	MiSeq	Illumina	18S_APK6N	102.100.100/21886_18S_APK6N	SRX3077779	NCBI Sequence Read Archive	SRP114822	http://identifiers.org/ncbi/insdc.sra:SRP114822	DNA sequence processing	AMMBI_18Sv4_zotus_table_Silvav132_PR2_datarelease_20032018.txt	figshare	doi:10.6084/m9.figshare.5808864.v3	https://doi.org/10.6084/m9.figshare.5808864.v3	Eukaryota
102.100.100/21887	DNA sequence generation	MiSeq	Illumina	18S_APK6N	102.100.100/21887_18S_APK6N	SRX3078078	NCBI Sequence Read Archive	SRP114822	http://identifiers.org/ncbi/insdc.sra:SRP114822	DNA sequence processing	AMMBI_18Sv4_zotus_table_Silvav132_PR2_datarelease_20032018.txt	figshare	doi:10.6084/m9.figshare.5808864.v3	https://doi.org/10.6084/m9.figshare.5808864.v3	Eukaryota
102.100.100/21888	DNA sequence generation	MiSeq	Illumina	18S_APK6N	102.100.100/21888_18S_APK6N	SRX3078081	NCBI Sequence Read Archive	SRP114822	http://identifiers.org/ncbi/insdc.sra:SRP114822	DNA sequence processing	AMMBI_18Sv4_zotus_table_Silvav132_PR2_datarelease_20032018.txt	figshare	doi:10.6084/m9.figshare.5808864.v3	https://doi.org/10.6084/m9.figshare.5808864.v3	Eukaryota
102.100.100/21889	DNA sequence generation	MiSeq	Illumina	18S_APK6N	102.100.100/21889_18S_APK6N	SRX3077926	NCBI Sequence Read Archive	SRP114822	http://identifiers.org/ncbi/insdc.sra:SRP114822	DNA sequence processing	AMMBI_18Sv4_zotus_table_Silvav132_PR2_datarelease_20032018.txt	figshare	doi:10.6084/m9.figshare.5808864.v3	https://doi.org/10.6084/m9.figshare.5808864.v3	Eukaryota
102.100.100/21890	DNA sequence generation	MiSeq	Illumina	18S_APK6N	102.100.100/21890_18S_APK6N	SRX3077931	NCBI Sequence Read Archive	SRP114822	http://identifiers.org/ncbi/insdc.sra:SRP114822	DNA sequence processing	AMMBI_18Sv4_zotus_table_Silvav132_PR2_datarelease_20032018.txt	figshare	doi:10.6084/m9.figshare.5808864.v3	https://doi.org/10.6084/m9.figshare.5808864.v3	Eukaryota
102.100.100/21891	DNA sequence generation	MiSeq	Illumina	18S_APK6N	102.100.100/21891_18S_APK6N	SRX3077844	NCBI Sequence Read Archive	SRP114822	http://identifiers.org/ncbi/insdc.sra:SRP114822	DNA sequence processing	AMMBI_18Sv4_zotus_table_Silvav132_PR2_datarelease_20032018.txt	figshare	doi:10.6084/m9.figshare.5808864.v3	https://doi.org/10.6084/m9.figshare.5808864.v3	Eukaryota
102.100.100/21892	DNA sequence generation	MiSeq	Illumina	18S_APK6N	102.100.100/21892_18S_APK6N	SRX3077850	NCBI Sequence Read Archive	SRP114822	http://identifiers.org/ncbi/insdc.sra:SRP114822	DNA sequence processing	AMMBI_18Sv4_zotus_table_Silvav132_PR2_datarelease_20032018.txt	figshare	doi:10.6084/m9.figshare.5808864.v3	https://doi.org/10.6084/m9.figshare.5808864.v3	Eukaryota
102.100.100/21893	DNA sequence generation	MiSeq	Illumina	18S_APK6N	102.100.100/21893_18S_APK6N	SRX3078038	NCBI Sequence Read Archive	SRP114822	http://identifiers.org/ncbi/insdc.sra:SRP114822	DNA sequence processing	AMMBI_18Sv4_zotus_table_Silvav132_PR2_datarelease_20032018.txt	figshare	doi:10.6084/m9.figshare.5808864.v3	https://doi.org/10.6084/m9.figshare.5808864.v3	Eukaryota
102.100.100/21894	DNA sequence generation	MiSeq	Illumina	18S_APK6N	102.100.100/21894_18S_APK6N	SRX3078033	NCBI Sequence Read Archive	SRP114822	http://identifiers.org/ncbi/insdc.sra:SRP114822	DNA sequence processing	AMMBI_18Sv4_zotus_table_Silvav132_PR2_datarelease_20032018.txt	figshare	doi:10.6084/m9.figshare.5808864.v3	https://doi.org/10.6084/m9.figshare.5808864.v3	Eukaryota
102.100.100/21895	DNA sequence generation	MiSeq	Illumina	18S_APK6N	102.100.100/21895_18S_APK6N	SRX3078065	NCBI Sequence Read Archive	SRP114822	http://identifiers.org/ncbi/insdc.sra:SRP114822	DNA sequence processing	AMMBI_18Sv4_zotus_table_Silvav132_PR2_datarelease_20032018.txt	figshare	doi:10.6084/m9.figshare.5808864.v3	https://doi.org/10.6084/m9.figshare.5808864.v3	Eukaryota
102.100.100/21896	DNA sequence generation	MiSeq	Illumina	18S_APK6N	102.100.100/21896_18S_APK6N	SRX3078074	NCBI Sequence Read Archive	SRP114822	http://identifiers.org/ncbi/insdc.sra:SRP114822	DNA sequence processing	AMMBI_18Sv4_zotus_table_Silvav132_PR2_datarelease_20032018.txt	figshare	doi:10.6084/m9.figshare.5808864.v3	https://doi.org/10.6084/m9.figshare.5808864.v3	Eukaryota
102.100.100/21897	DNA sequence generation	MiSeq	Illumina	18S_APK6N	102.100.100/21897_18S_APK6N	SRX3078198	NCBI Sequence Read Archive	SRP114822	http://identifiers.org/ncbi/insdc.sra:SRP114822	DNA sequence processing	AMMBI_18Sv4_zotus_table_Silvav132_PR2_datarelease_20032018.txt	figshare	doi:10.6084/m9.figshare.5808864.v3	https://doi.org/10.6084/m9.figshare.5808864.v3	Eukaryota
102.100.100/21898	DNA sequence generation	MiSeq	Illumina	18S_APK6N	102.100.100/21898_18S_APK6N	SRX3077944	NCBI Sequence Read Archive	SRP114822	http://identifiers.org/ncbi/insdc.sra:SRP114822	DNA sequence processing	AMMBI_18Sv4_zotus_table_Silvav132_PR2_datarelease_20032018.txt	figshare	doi:10.6084/m9.figshare.5808864.v3	https://doi.org/10.6084/m9.figshare.5808864.v3	Eukaryota
102.100.100/21899	DNA sequence generation	MiSeq	Illumina	18S_APK6N	102.100.100/21899_18S_APK6N	SRX3077941	NCBI Sequence Read Archive	SRP114822	http://identifiers.org/ncbi/insdc.sra:SRP114822	DNA sequence processing	AMMBI_18Sv4_zotus_table_Silvav132_PR2_datarelease_20032018.txt	figshare	doi:10.6084/m9.figshare.5808864.v3	https://doi.org/10.6084/m9.figshare.5808864.v3	Eukaryota
102.100.100/21900	DNA sequence generation	MiSeq	Illumina	18S_APK6N	102.100.100/21900_18S_APK6N	SRX3078087	NCBI Sequence Read Archive	SRP114822	http://identifiers.org/ncbi/insdc.sra:SRP114822	DNA sequence processing	AMMBI_18Sv4_zotus_table_Silvav132_PR2_datarelease_20032018.txt	figshare	doi:10.6084/m9.figshare.5808864.v3	https://doi.org/10.6084/m9.figshare.5808864.v3	Eukaryota
102.100.100/21901	DNA sequence generation	MiSeq	Illumina	18S_APK6N	102.100.100/21901_18S_APK6N	SRX3078090	NCBI Sequence Read Archive	SRP114822	http://identifiers.org/ncbi/insdc.sra:SRP114822	DNA sequence processing	AMMBI_18Sv4_zotus_table_Silvav132_PR2_datarelease_20032018.txt	figshare	doi:10.6084/m9.figshare.5808864.v3	https://doi.org/10.6084/m9.figshare.5808864.v3	Eukaryota
102.100.100/21902	DNA sequence generation	MiSeq	Illumina	18S_APK6N	102.100.100/21902_18S_APK6N	SRX3078180	NCBI Sequence Read Archive	SRP114822	http://identifiers.org/ncbi/insdc.sra:SRP114822	DNA sequence processing	AMMBI_18Sv4_zotus_table_Silvav132_PR2_datarelease_20032018.txt	figshare	doi:10.6084/m9.figshare.5808864.v3	https://doi.org/10.6084/m9.figshare.5808864.v3	Eukaryota
102.100.100/21903	DNA sequence generation	MiSeq	Illumina	18S_APK6N	102.100.100/21903_18S_APK6N	SRX3078182	NCBI Sequence Read Archive	SRP114822	http://identifiers.org/ncbi/insdc.sra:SRP114822	DNA sequence processing	AMMBI_18Sv4_zotus_table_Silvav132_PR2_datarelease_20032018.txt	figshare	doi:10.6084/m9.figshare.5808864.v3	https://doi.org/10.6084/m9.figshare.5808864.v3	Eukaryota
102.100.100/21904	DNA sequence generation	MiSeq	Illumina	18S_APK6N	102.100.100/21904_18S_APK6N	SRX3077806	NCBI Sequence Read Archive	SRP114822	http://identifiers.org/ncbi/insdc.sra:SRP114822	DNA sequence processing	AMMBI_18Sv4_zotus_table_Silvav132_PR2_datarelease_20032018.txt	figshare	doi:10.6084/m9.figshare.5808864.v3	https://doi.org/10.6084/m9.figshare.5808864.v3	Eukaryota
102.100.100/21905	DNA sequence generation	MiSeq	Illumina	18S_APK6N	102.100.100/21905_18S_APK6N	SRX3077803	NCBI Sequence Read Archive	SRP114822	http://identifiers.org/ncbi/insdc.sra:SRP114822	DNA sequence processing	AMMBI_18Sv4_zotus_table_Silvav132_PR2_datarelease_20032018.txt	figshare	doi:10.6084/m9.figshare.5808864.v3	https://doi.org/10.6084/m9.figshare.5808864.v3	Eukaryota
102.100.100/21906	DNA sequence generation	MiSeq	Illumina	18S_APK6N	102.100.100/21906_18S_APK6N	SRX3078244	NCBI Sequence Read Archive	SRP114822	http://identifiers.org/ncbi/insdc.sra:SRP114822	DNA sequence processing	AMMBI_18Sv4_zotus_table_Silvav132_PR2_datarelease_20032018.txt	figshare	doi:10.6084/m9.figshare.5808864.v3	https://doi.org/10.6084/m9.figshare.5808864.v3	Eukaryota
102.100.100/21907	DNA sequence generation	MiSeq	Illumina	18S_APK6N	102.100.100/21907_18S_APK6N	SRX3078233	NCBI Sequence Read Archive	SRP114822	http://identifiers.org/ncbi/insdc.sra:SRP114822	DNA sequence processing	AMMBI_18Sv4_zotus_table_Silvav132_PR2_datarelease_20032018.txt	figshare	doi:10.6084/m9.figshare.5808864.v3	https://doi.org/10.6084/m9.figshare.5808864.v3	Eukaryota
102.100.100/21908	DNA sequence generation	MiSeq	Illumina	18S_APK6N	102.100.100/21908_18S_APK6N	SRX3077876	NCBI Sequence Read Archive	SRP114822	http://identifiers.org/ncbi/insdc.sra:SRP114822	DNA sequence processing	AMMBI_18Sv4_zotus_table_Silvav132_PR2_datarelease_20032018.txt	figshare	doi:10.6084/m9.figshare.5808864.v3	https://doi.org/10.6084/m9.figshare.5808864.v3	Eukaryota
102.100.100/21909	DNA sequence generation	MiSeq	Illumina	18S_APK6N	102.100.100/21909_18S_APK6N	SRX3077882	NCBI Sequence Read Archive	SRP114822	http://identifiers.org/ncbi/insdc.sra:SRP114822	DNA sequence processing	AMMBI_18Sv4_zotus_table_Silvav132_PR2_datarelease_20032018.txt	figshare	doi:10.6084/m9.figshare.5808864.v3	https://doi.org/10.6084/m9.figshare.5808864.v3	Eukaryota
102.100.100/21910	DNA sequence generation	MiSeq	Illumina	18S_APK6N	102.100.100/21910_18S_APK6N	SRX3078159	NCBI Sequence Read Archive	SRP114822	http://identifiers.org/ncbi/insdc.sra:SRP114822	DNA sequence processing	AMMBI_18Sv4_zotus_table_Silvav132_PR2_datarelease_20032018.txt	figshare	doi:10.6084/m9.figshare.5808864.v3	https://doi.org/10.6084/m9.figshare.5808864.v3	Eukaryota
102.100.100/21911	DNA sequence generation	MiSeq	Illumina	18S_APK6N	102.100.100/21911_18S_APK6N	SRX3078023	NCBI Sequence Read Archive	SRP114822	http://identifiers.org/ncbi/insdc.sra:SRP114822	DNA sequence processing	AMMBI_18Sv4_zotus_table_Silvav132_PR2_datarelease_20032018.txt	figshare	doi:10.6084/m9.figshare.5808864.v3	https://doi.org/10.6084/m9.figshare.5808864.v3	Eukaryota
102.100.100/21912	DNA sequence generation	MiSeq	Illumina	18S_APK6N	102.100.100/21912_18S_APK6N	SRX3078028	NCBI Sequence Read Archive	SRP114822	http://identifiers.org/ncbi/insdc.sra:SRP114822	DNA sequence processing	AMMBI_18Sv4_zotus_table_Silvav132_PR2_datarelease_20032018.txt	figshare	doi:10.6084/m9.figshare.5808864.v3	https://doi.org/10.6084/m9.figshare.5808864.v3	Eukaryota
102.100.100/21913	DNA sequence generation	MiSeq	Illumina	18S_APK6N	102.100.100/21913_18S_APK6N	SRX3078259	NCBI Sequence Read Archive	SRP114822	http://identifiers.org/ncbi/insdc.sra:SRP114822	DNA sequence processing	AMMBI_18Sv4_zotus_table_Silvav132_PR2_datarelease_20032018.txt	figshare	doi:10.6084/m9.figshare.5808864.v3	https://doi.org/10.6084/m9.figshare.5808864.v3	Eukaryota
102.100.100/21914	DNA sequence generation	MiSeq	Illumina	18S_APK6N	102.100.100/21914_18S_APK6N	SRX3077936	NCBI Sequence Read Archive	SRP114822	http://identifiers.org/ncbi/insdc.sra:SRP114822	DNA sequence processing	AMMBI_18Sv4_zotus_table_Silvav132_PR2_datarelease_20032018.txt	figshare	doi:10.6084/m9.figshare.5808864.v3	https://doi.org/10.6084/m9.figshare.5808864.v3	Eukaryota
102.100.100/21915	DNA sequence generation	MiSeq	Illumina	18S_APK6N	102.100.100/21915_18S_APK6N	SRX3078240	NCBI Sequence Read Archive	SRP114822	http://identifiers.org/ncbi/insdc.sra:SRP114822	DNA sequence processing	AMMBI_18Sv4_zotus_table_Silvav132_PR2_datarelease_20032018.txt	figshare	doi:10.6084/m9.figshare.5808864.v3	https://doi.org/10.6084/m9.figshare.5808864.v3	Eukaryota
102.100.100/21916	DNA sequence generation	MiSeq	Illumina	18S_APK6N	102.100.100/21916_18S_APK6N	SRX3078112	NCBI Sequence Read Archive	SRP114822	http://identifiers.org/ncbi/insdc.sra:SRP114822	DNA sequence processing	AMMBI_18Sv4_zotus_table_Silvav132_PR2_datarelease_20032018.txt	figshare	doi:10.6084/m9.figshare.5808864.v3	https://doi.org/10.6084/m9.figshare.5808864.v3	Eukaryota
102.100.100/21917	DNA sequence generation	MiSeq	Illumina	18S_APK6N	102.100.100/21917_18S_APK6N	SRX3077987	NCBI Sequence Read Archive	SRP114822	http://identifiers.org/ncbi/insdc.sra:SRP114822	DNA sequence processing	AMMBI_18Sv4_zotus_table_Silvav132_PR2_datarelease_20032018.txt	figshare	doi:10.6084/m9.figshare.5808864.v3	https://doi.org/10.6084/m9.figshare.5808864.v3	Eukaryota
102.100.100/21918	DNA sequence generation	MiSeq	Illumina	18S_APK6N	102.100.100/21918_18S_APK6N	SRX3077998	NCBI Sequence Read Archive	SRP114822	http://identifiers.org/ncbi/insdc.sra:SRP114822	DNA sequence processing	AMMBI_18Sv4_zotus_table_Silvav132_PR2_datarelease_20032018.txt	figshare	doi:10.6084/m9.figshare.5808864.v3	https://doi.org/10.6084/m9.figshare.5808864.v3	Eukaryota
102.100.100/21919	DNA sequence generation	MiSeq	Illumina	18S_APK6N	102.100.100/21919_18S_APK6N	SRX3078153	NCBI Sequence Read Archive	SRP114822	http://identifiers.org/ncbi/insdc.sra:SRP114822	DNA sequence processing	AMMBI_18Sv4_zotus_table_Silvav132_PR2_datarelease_20032018.txt	figshare	doi:10.6084/m9.figshare.5808864.v3	https://doi.org/10.6084/m9.figshare.5808864.v3	Eukaryota
102.100.100/21920	DNA sequence generation	MiSeq	Illumina	18S_APK6N	102.100.100/21920_18S_APK6N	SRX3078150	NCBI Sequence Read Archive	SRP114822	http://identifiers.org/ncbi/insdc.sra:SRP114822	DNA sequence processing	AMMBI_18Sv4_zotus_table_Silvav132_PR2_datarelease_20032018.txt	figshare	doi:10.6084/m9.figshare.5808864.v3	https://doi.org/10.6084/m9.figshare.5808864.v3	Eukaryota
102.100.100/21921	DNA sequence generation	MiSeq	Illumina	18S_APK6N	102.100.100/21921_18S_APK6N	SRX3077920	NCBI Sequence Read Archive	SRP114822	http://identifiers.org/ncbi/insdc.sra:SRP114822	DNA sequence processing	AMMBI_18Sv4_zotus_table_Silvav132_PR2_datarelease_20032018.txt	figshare	doi:10.6084/m9.figshare.5808864.v3	https://doi.org/10.6084/m9.figshare.5808864.v3	Eukaryota
102.100.100/21922	DNA sequence generation	MiSeq	Illumina	18S_APK6N	102.100.100/21922_18S_APK6N	SRX3077915	NCBI Sequence Read Archive	SRP114822	http://identifiers.org/ncbi/insdc.sra:SRP114822	DNA sequence processing	AMMBI_18Sv4_zotus_table_Silvav132_PR2_datarelease_20032018.txt	figshare	doi:10.6084/m9.figshare.5808864.v3	https://doi.org/10.6084/m9.figshare.5808864.v3	Eukaryota
102.100.100/21923	DNA sequence generation	MiSeq	Illumina	18S_APK6N	102.100.100/21923_18S_APK6N	SRX3077790	NCBI Sequence Read Archive	SRP114822	http://identifiers.org/ncbi/insdc.sra:SRP114822	DNA sequence processing	AMMBI_18Sv4_zotus_table_Silvav132_PR2_datarelease_20032018.txt	figshare	doi:10.6084/m9.figshare.5808864.v3	https://doi.org/10.6084/m9.figshare.5808864.v3	Eukaryota
102.100.100/21924	DNA sequence generation	MiSeq	Illumina	18S_APK6N	102.100.100/21924_18S_APK6N	SRX3077783	NCBI Sequence Read Archive	SRP114822	http://identifiers.org/ncbi/insdc.sra:SRP114822	DNA sequence processing	AMMBI_18Sv4_zotus_table_Silvav132_PR2_datarelease_20032018.txt	figshare	doi:10.6084/m9.figshare.5808864.v3	https://doi.org/10.6084/m9.figshare.5808864.v3	Eukaryota
102.100.100/21925	DNA sequence generation	MiSeq	Illumina	18S_APK6N	102.100.100/21925_18S_APK6N	SRX3078056	NCBI Sequence Read Archive	SRP114822	http://identifiers.org/ncbi/insdc.sra:SRP114822	DNA sequence processing	AMMBI_18Sv4_zotus_table_Silvav132_PR2_datarelease_20032018.txt	figshare	doi:10.6084/m9.figshare.5808864.v3	https://doi.org/10.6084/m9.figshare.5808864.v3	Eukaryota
102.100.100/21926	DNA sequence generation	MiSeq	Illumina	18S_APK6N	102.100.100/21926_18S_APK6N	SRX3078061	NCBI Sequence Read Archive	SRP114822	http://identifiers.org/ncbi/insdc.sra:SRP114822	DNA sequence processing	AMMBI_18Sv4_zotus_table_Silvav132_PR2_datarelease_20032018.txt	figshare	doi:10.6084/m9.figshare.5808864.v3	https://doi.org/10.6084/m9.figshare.5808864.v3	Eukaryota
102.100.100/21927	DNA sequence generation	MiSeq	Illumina	18S_APK6N	102.100.100/21927_18S_APK6N	SRX3077911	NCBI Sequence Read Archive	SRP114822	http://identifiers.org/ncbi/insdc.sra:SRP114822	DNA sequence processing	AMMBI_18Sv4_zotus_table_Silvav132_PR2_datarelease_20032018.txt	figshare	doi:10.6084/m9.figshare.5808864.v3	https://doi.org/10.6084/m9.figshare.5808864.v3	Eukaryota
102.100.100/21928	DNA sequence generation	MiSeq	Illumina	18S_APK6N	102.100.100/21928_18S_APK6N	SRX3077483	NCBI Sequence Read Archive	SRP114822	http://identifiers.org/ncbi/insdc.sra:SRP114822	DNA sequence processing	AMMBI_18Sv4_zotus_table_Silvav132_PR2_datarelease_20032018.txt	figshare	doi:10.6084/m9.figshare.5808864.v3	https://doi.org/10.6084/m9.figshare.5808864.v3	Eukaryota
102.100.100/21929	DNA sequence generation	MiSeq	Illumina	18S_APK6N	102.100.100/21929_18S_APK6N	SRX3077488	NCBI Sequence Read Archive	SRP114822	http://identifiers.org/ncbi/insdc.sra:SRP114822	DNA sequence processing	AMMBI_18Sv4_zotus_table_Silvav132_PR2_datarelease_20032018.txt	figshare	doi:10.6084/m9.figshare.5808864.v3	https://doi.org/10.6084/m9.figshare.5808864.v3	Eukaryota
102.100.100/21930	DNA sequence generation	MiSeq	Illumina	18S_APK6N	102.100.100/21930_18S_APK6N	SRX3077700	NCBI Sequence Read Archive	SRP114822	http://identifiers.org/ncbi/insdc.sra:SRP114822	DNA sequence processing	AMMBI_18Sv4_zotus_table_Silvav132_PR2_datarelease_20032018.txt	figshare	doi:10.6084/m9.figshare.5808864.v3	https://doi.org/10.6084/m9.figshare.5808864.v3	Eukaryota
102.100.100/21931	DNA sequence generation	MiSeq	Illumina	18S_APK6N	102.100.100/21931_18S_APK6N	SRX3077701	NCBI Sequence Read Archive	SRP114822	http://identifiers.org/ncbi/insdc.sra:SRP114822	DNA sequence processing	AMMBI_18Sv4_zotus_table_Silvav132_PR2_datarelease_20032018.txt	figshare	doi:10.6084/m9.figshare.5808864.v3	https://doi.org/10.6084/m9.figshare.5808864.v3	Eukaryota
102.100.100/21932	DNA sequence generation	MiSeq	Illumina	18S_APK6N	102.100.100/21932_18S_APK6N	SRX3077347	NCBI Sequence Read Archive	SRP114822	http://identifiers.org/ncbi/insdc.sra:SRP114822	DNA sequence processing	AMMBI_18Sv4_zotus_table_Silvav132_PR2_datarelease_20032018.txt	figshare	doi:10.6084/m9.figshare.5808864.v3	https://doi.org/10.6084/m9.figshare.5808864.v3	Eukaryota
102.100.100/21933	DNA sequence generation	MiSeq	Illumina	18S_APK6N	102.100.100/21933_18S_APK6N	SRX3077341	NCBI Sequence Read Archive	SRP114822	http://identifiers.org/ncbi/insdc.sra:SRP114822	DNA sequence processing	AMMBI_18Sv4_zotus_table_Silvav132_PR2_datarelease_20032018.txt	figshare	doi:10.6084/m9.figshare.5808864.v3	https://doi.org/10.6084/m9.figshare.5808864.v3	Eukaryota
102.100.100/21934	DNA sequence generation	MiSeq	Illumina	18S_APK6N	102.100.100/21934_18S_APK6N	SRX3077511	NCBI Sequence Read Archive	SRP114822	http://identifiers.org/ncbi/insdc.sra:SRP114822	DNA sequence processing	AMMBI_18Sv4_zotus_table_Silvav132_PR2_datarelease_20032018.txt	figshare	doi:10.6084/m9.figshare.5808864.v3	https://doi.org/10.6084/m9.figshare.5808864.v3	Eukaryota
102.100.100/21935	DNA sequence generation	MiSeq	Illumina	18S_APK6N	102.100.100/21935_18S_APK6N	SRX3077516	NCBI Sequence Read Archive	SRP114822	http://identifiers.org/ncbi/insdc.sra:SRP114822	DNA sequence processing	AMMBI_18Sv4_zotus_table_Silvav132_PR2_datarelease_20032018.txt	figshare	doi:10.6084/m9.figshare.5808864.v3	https://doi.org/10.6084/m9.figshare.5808864.v3	Eukaryota
102.100.100/21936	DNA sequence generation	MiSeq	Illumina	18S_APK6N	102.100.100/21936_18S_APK6N	SRX3077504	NCBI Sequence Read Archive	SRP114822	http://identifiers.org/ncbi/insdc.sra:SRP114822	DNA sequence processing	AMMBI_18Sv4_zotus_table_Silvav132_PR2_datarelease_20032018.txt	figshare	doi:10.6084/m9.figshare.5808864.v3	https://doi.org/10.6084/m9.figshare.5808864.v3	Eukaryota
102.100.100/21937	DNA sequence generation	MiSeq	Illumina	18S_APK6N	102.100.100/21937_18S_APK6N	SRX3077507	NCBI Sequence Read Archive	SRP114822	http://identifiers.org/ncbi/insdc.sra:SRP114822	DNA sequence processing	AMMBI_18Sv4_zotus_table_Silvav132_PR2_datarelease_20032018.txt	figshare	doi:10.6084/m9.figshare.5808864.v3	https://doi.org/10.6084/m9.figshare.5808864.v3	Eukaryota
102.100.100/21938	DNA sequence generation	MiSeq	Illumina	18S_APK6N	102.100.100/21938_18S_APK6N	SRX3077638	NCBI Sequence Read Archive	SRP114822	http://identifiers.org/ncbi/insdc.sra:SRP114822	DNA sequence processing	AMMBI_18Sv4_zotus_table_Silvav132_PR2_datarelease_20032018.txt	figshare	doi:10.6084/m9.figshare.5808864.v3	https://doi.org/10.6084/m9.figshare.5808864.v3	Eukaryota
102.100.100/21939	DNA sequence generation	MiSeq	Illumina	18S_APK6N	102.100.100/21939_18S_APK6N	SRX3077642	NCBI Sequence Read Archive	SRP114822	http://identifiers.org/ncbi/insdc.sra:SRP114822	DNA sequence processing	AMMBI_18Sv4_zotus_table_Silvav132_PR2_datarelease_20032018.txt	figshare	doi:10.6084/m9.figshare.5808864.v3	https://doi.org/10.6084/m9.figshare.5808864.v3	Eukaryota
102.100.100/21940	DNA sequence generation	MiSeq	Illumina	18S_APK6N	102.100.100/21940_18S_APK6N	SRX3077766	NCBI Sequence Read Archive	SRP114822	http://identifiers.org/ncbi/insdc.sra:SRP114822	DNA sequence processing	AMMBI_18Sv4_zotus_table_Silvav132_PR2_datarelease_20032018.txt	figshare	doi:10.6084/m9.figshare.5808864.v3	https://doi.org/10.6084/m9.figshare.5808864.v3	Eukaryota
102.100.100/21941	DNA sequence generation	MiSeq	Illumina	18S_APK6N	102.100.100/21941_18S_APK6N	SRX3077441	NCBI Sequence Read Archive	SRP114822	http://identifiers.org/ncbi/insdc.sra:SRP114822	DNA sequence processing	AMMBI_18Sv4_zotus_table_Silvav132_PR2_datarelease_20032018.txt	figshare	doi:10.6084/m9.figshare.5808864.v3	https://doi.org/10.6084/m9.figshare.5808864.v3	Eukaryota
102.100.100/21942	DNA sequence generation	MiSeq	Illumina	18S_APK6N	102.100.100/21942_18S_APK6N	SRX3077438	NCBI Sequence Read Archive	SRP114822	http://identifiers.org/ncbi/insdc.sra:SRP114822	DNA sequence processing	AMMBI_18Sv4_zotus_table_Silvav132_PR2_datarelease_20032018.txt	figshare	doi:10.6084/m9.figshare.5808864.v3	https://doi.org/10.6084/m9.figshare.5808864.v3	Eukaryota
102.100.100/21943	DNA sequence generation	MiSeq	Illumina	18S_APK6N	102.100.100/21943_18S_APK6N	SRX3077426	NCBI Sequence Read Archive	SRP114822	http://identifiers.org/ncbi/insdc.sra:SRP114822	DNA sequence processing	AMMBI_18Sv4_zotus_table_Silvav132_PR2_datarelease_20032018.txt	figshare	doi:10.6084/m9.figshare.5808864.v3	https://doi.org/10.6084/m9.figshare.5808864.v3	Eukaryota
102.100.100/21944	DNA sequence generation	MiSeq	Illumina	18S_APK6N	102.100.100/21944_18S_APK6N	SRX3077429	NCBI Sequence Read Archive	SRP114822	http://identifiers.org/ncbi/insdc.sra:SRP114822	DNA sequence processing	AMMBI_18Sv4_zotus_table_Silvav132_PR2_datarelease_20032018.txt	figshare	doi:10.6084/m9.figshare.5808864.v3	https://doi.org/10.6084/m9.figshare.5808864.v3	Eukaryota
102.100.100/21945	DNA sequence generation	MiSeq	Illumina	18S_APK6N	102.100.100/21945_18S_APK6N	SRX3077586	NCBI Sequence Read Archive	SRP114822	http://identifiers.org/ncbi/insdc.sra:SRP114822	DNA sequence processing	AMMBI_18Sv4_zotus_table_Silvav132_PR2_datarelease_20032018.txt	figshare	doi:10.6084/m9.figshare.5808864.v3	https://doi.org/10.6084/m9.figshare.5808864.v3	Eukaryota
102.100.100/21946	DNA sequence generation	MiSeq	Illumina	18S_APK6N	102.100.100/21946_18S_APK6N	SRX3077588	NCBI Sequence Read Archive	SRP114822	http://identifiers.org/ncbi/insdc.sra:SRP114822	DNA sequence processing	AMMBI_18Sv4_zotus_table_Silvav132_PR2_datarelease_20032018.txt	figshare	doi:10.6084/m9.figshare.5808864.v3	https://doi.org/10.6084/m9.figshare.5808864.v3	Eukaryota
102.100.100/21947	DNA sequence generation	MiSeq	Illumina	18S_APK6N	102.100.100/21947_18S_APK6N	SRX3077320	NCBI Sequence Read Archive	SRP114822	http://identifiers.org/ncbi/insdc.sra:SRP114822	DNA sequence processing	AMMBI_18Sv4_zotus_table_Silvav132_PR2_datarelease_20032018.txt	figshare	doi:10.6084/m9.figshare.5808864.v3	https://doi.org/10.6084/m9.figshare.5808864.v3	Eukaryota
102.100.100/21948	DNA sequence generation	MiSeq	Illumina	18S_APK6N	102.100.100/21948_18S_APK6N	SRX3077323	NCBI Sequence Read Archive	SRP114822	http://identifiers.org/ncbi/insdc.sra:SRP114822	DNA sequence processing	AMMBI_18Sv4_zotus_table_Silvav132_PR2_datarelease_20032018.txt	figshare	doi:10.6084/m9.figshare.5808864.v3	https://doi.org/10.6084/m9.figshare.5808864.v3	Eukaryota
102.100.100/21949	DNA sequence generation	MiSeq	Illumina	18S_APK6N	102.100.100/21949_18S_APK6N	SRX3077681	NCBI Sequence Read Archive	SRP114822	http://identifiers.org/ncbi/insdc.sra:SRP114822	DNA sequence processing	AMMBI_18Sv4_zotus_table_Silvav132_PR2_datarelease_20032018.txt	figshare	doi:10.6084/m9.figshare.5808864.v3	https://doi.org/10.6084/m9.figshare.5808864.v3	Eukaryota
102.100.100/21950	DNA sequence generation	MiSeq	Illumina	18S_APK6N	102.100.100/21950_18S_APK6N	SRX3077678	NCBI Sequence Read Archive	SRP114822	http://identifiers.org/ncbi/insdc.sra:SRP114822	DNA sequence processing	AMMBI_18Sv4_zotus_table_Silvav132_PR2_datarelease_20032018.txt	figshare	doi:10.6084/m9.figshare.5808864.v3	https://doi.org/10.6084/m9.figshare.5808864.v3	Eukaryota
102.100.100/21951	DNA sequence generation	MiSeq	Illumina	18S_APK6N	102.100.100/21951_18S_APK6N	SRX3077560	NCBI Sequence Read Archive	SRP114822	http://identifiers.org/ncbi/insdc.sra:SRP114822	DNA sequence processing	AMMBI_18Sv4_zotus_table_Silvav132_PR2_datarelease_20032018.txt	figshare	doi:10.6084/m9.figshare.5808864.v3	https://doi.org/10.6084/m9.figshare.5808864.v3	Eukaryota
102.100.100/21952	DNA sequence generation	MiSeq	Illumina	18S_APK6N	102.100.100/21952_18S_APK6N	SRX3077566	NCBI Sequence Read Archive	SRP114822	http://identifiers.org/ncbi/insdc.sra:SRP114822	DNA sequence processing	AMMBI_18Sv4_zotus_table_Silvav132_PR2_datarelease_20032018.txt	figshare	doi:10.6084/m9.figshare.5808864.v3	https://doi.org/10.6084/m9.figshare.5808864.v3	Eukaryota
102.100.100/21953	DNA sequence generation	MiSeq	Illumina	18S_APK6N	102.100.100/21953_18S_APK6N	SRX3077407	NCBI Sequence Read Archive	SRP114822	http://identifiers.org/ncbi/insdc.sra:SRP114822	DNA sequence processing	AMMBI_18Sv4_zotus_table_Silvav132_PR2_datarelease_20032018.txt	figshare	doi:10.6084/m9.figshare.5808864.v3	https://doi.org/10.6084/m9.figshare.5808864.v3	Eukaryota
102.100.100/21954	DNA sequence generation	MiSeq	Illumina	18S_APK6N	102.100.100/21954_18S_APK6N	SRX3077410	NCBI Sequence Read Archive	SRP114822	http://identifiers.org/ncbi/insdc.sra:SRP114822	DNA sequence processing	AMMBI_18Sv4_zotus_table_Silvav132_PR2_datarelease_20032018.txt	figshare	doi:10.6084/m9.figshare.5808864.v3	https://doi.org/10.6084/m9.figshare.5808864.v3	Eukaryota
102.100.100/21955	DNA sequence generation	MiSeq	Illumina	18S_APK6N	102.100.100/21955_18S_APK6N	SRX3077751	NCBI Sequence Read Archive	SRP114822	http://identifiers.org/ncbi/insdc.sra:SRP114822	DNA sequence processing	AMMBI_18Sv4_zotus_table_Silvav132_PR2_datarelease_20032018.txt	figshare	doi:10.6084/m9.figshare.5808864.v3	https://doi.org/10.6084/m9.figshare.5808864.v3	Eukaryota
102.100.100/21956	DNA sequence generation	MiSeq	Illumina	18S_APK6N	102.100.100/21956_18S_APK6N	SRX3077757	NCBI Sequence Read Archive	SRP114822	http://identifiers.org/ncbi/insdc.sra:SRP114822	DNA sequence processing	AMMBI_18Sv4_zotus_table_Silvav132_PR2_datarelease_20032018.txt	figshare	doi:10.6084/m9.figshare.5808864.v3	https://doi.org/10.6084/m9.figshare.5808864.v3	Eukaryota
102.100.100/21957	DNA sequence generation	MiSeq	Illumina	18S_APK6N	102.100.100/21957_18S_APK6N	SRX3077630	NCBI Sequence Read Archive	SRP114822	http://identifiers.org/ncbi/insdc.sra:SRP114822	DNA sequence processing	AMMBI_18Sv4_zotus_table_Silvav132_PR2_datarelease_20032018.txt	figshare	doi:10.6084/m9.figshare.5808864.v3	https://doi.org/10.6084/m9.figshare.5808864.v3	Eukaryota
102.100.100/21958	DNA sequence generation	MiSeq	Illumina	18S_APK6N	102.100.100/21958_18S_APK6N	SRX3077494	NCBI Sequence Read Archive	SRP114822	http://identifiers.org/ncbi/insdc.sra:SRP114822	DNA sequence processing	AMMBI_18Sv4_zotus_table_Silvav132_PR2_datarelease_20032018.txt	figshare	doi:10.6084/m9.figshare.5808864.v3	https://doi.org/10.6084/m9.figshare.5808864.v3	Eukaryota
102.100.100/21959	DNA sequence generation	MiSeq	Illumina	18S_APK6N	102.100.100/21959_18S_APK6N	SRX3077493	NCBI Sequence Read Archive	SRP114822	http://identifiers.org/ncbi/insdc.sra:SRP114822	DNA sequence processing	AMMBI_18Sv4_zotus_table_Silvav132_PR2_datarelease_20032018.txt	figshare	doi:10.6084/m9.figshare.5808864.v3	https://doi.org/10.6084/m9.figshare.5808864.v3	Eukaryota
102.100.100/21960	DNA sequence generation	MiSeq	Illumina	18S_APK6N	102.100.100/21960_18S_APK6N	SRX3077338	NCBI Sequence Read Archive	SRP114822	http://identifiers.org/ncbi/insdc.sra:SRP114822	DNA sequence processing	AMMBI_18Sv4_zotus_table_Silvav132_PR2_datarelease_20032018.txt	figshare	doi:10.6084/m9.figshare.5808864.v3	https://doi.org/10.6084/m9.figshare.5808864.v3	Eukaryota
102.100.100/21961	DNA sequence generation	MiSeq	Illumina	18S_APK6N	102.100.100/21961_18S_APK6N	SRX3077331	NCBI Sequence Read Archive	SRP114822	http://identifiers.org/ncbi/insdc.sra:SRP114822	DNA sequence processing	AMMBI_18Sv4_zotus_table_Silvav132_PR2_datarelease_20032018.txt	figshare	doi:10.6084/m9.figshare.5808864.v3	https://doi.org/10.6084/m9.figshare.5808864.v3	Eukaryota
102.100.100/21962	DNA sequence generation	MiSeq	Illumina	18S_APK6N	102.100.100/21962_18S_APK6N	SRX3077718	NCBI Sequence Read Archive	SRP114822	http://identifiers.org/ncbi/insdc.sra:SRP114822	DNA sequence processing	AMMBI_18Sv4_zotus_table_Silvav132_PR2_datarelease_20032018.txt	figshare	doi:10.6084/m9.figshare.5808864.v3	https://doi.org/10.6084/m9.figshare.5808864.v3	Eukaryota
102.100.100/21963	DNA sequence generation	MiSeq	Illumina	18S_APK6N	102.100.100/21963_18S_APK6N	SRX3077449	NCBI Sequence Read Archive	SRP114822	http://identifiers.org/ncbi/insdc.sra:SRP114822	DNA sequence processing	AMMBI_18Sv4_zotus_table_Silvav132_PR2_datarelease_20032018.txt	figshare	doi:10.6084/m9.figshare.5808864.v3	https://doi.org/10.6084/m9.figshare.5808864.v3	Eukaryota
102.100.100/21964	DNA sequence generation	MiSeq	Illumina	18S_APK6N	102.100.100/21964_18S_APK6N	SRX3077288	NCBI Sequence Read Archive	SRP114822	http://identifiers.org/ncbi/insdc.sra:SRP114822	DNA sequence processing	AMMBI_18Sv4_zotus_table_Silvav132_PR2_datarelease_20032018.txt	figshare	doi:10.6084/m9.figshare.5808864.v3	https://doi.org/10.6084/m9.figshare.5808864.v3	Eukaryota
102.100.100/21965	DNA sequence generation	MiSeq	Illumina	18S_APK6N	102.100.100/21965_18S_APK6N	SRX3077294	NCBI Sequence Read Archive	SRP114822	http://identifiers.org/ncbi/insdc.sra:SRP114822	DNA sequence processing	AMMBI_18Sv4_zotus_table_Silvav132_PR2_datarelease_20032018.txt	figshare	doi:10.6084/m9.figshare.5808864.v3	https://doi.org/10.6084/m9.figshare.5808864.v3	Eukaryota
102.100.100/21966	DNA sequence generation	MiSeq	Illumina	18S_APG8A	102.100.100/21966_18S_APG8A	SRX3077658	NCBI Sequence Read Archive	SRP114822	http://identifiers.org/ncbi/insdc.sra:SRP114822	DNA sequence processing	AMMBI_18Sv4_zotus_table_Silvav132_PR2_datarelease_20032018.txt	figshare	doi:10.6084/m9.figshare.5808864.v3	https://doi.org/10.6084/m9.figshare.5808864.v3	Eukaryota
102.100.100/21967	DNA sequence generation	MiSeq	Illumina	18S_APG8A	102.100.100/21967_18S_APG8A	SRX3077296	NCBI Sequence Read Archive	SRP114822	http://identifiers.org/ncbi/insdc.sra:SRP114822	DNA sequence processing	AMMBI_18Sv4_zotus_table_Silvav132_PR2_datarelease_20032018.txt	figshare	doi:10.6084/m9.figshare.5808864.v3	https://doi.org/10.6084/m9.figshare.5808864.v3	Eukaryota
102.100.100/21968	DNA sequence generation	MiSeq	Illumina	18S_APG8A	102.100.100/21968_18S_APG8A	SRX3077292	NCBI Sequence Read Archive	SRP114822	http://identifiers.org/ncbi/insdc.sra:SRP114822	DNA sequence processing	AMMBI_18Sv4_zotus_table_Silvav132_PR2_datarelease_20032018.txt	figshare	doi:10.6084/m9.figshare.5808864.v3	https://doi.org/10.6084/m9.figshare.5808864.v3	Eukaryota
102.100.100/21969	DNA sequence generation	MiSeq	Illumina	18S_APG8A	102.100.100/21969_18S_APG8A	SRX3077392	NCBI Sequence Read Archive	SRP114822	http://identifiers.org/ncbi/insdc.sra:SRP114822	DNA sequence processing	AMMBI_18Sv4_zotus_table_Silvav132_PR2_datarelease_20032018.txt	figshare	doi:10.6084/m9.figshare.5808864.v3	https://doi.org/10.6084/m9.figshare.5808864.v3	Eukaryota
102.100.100/21970	DNA sequence generation	MiSeq	Illumina	18S_APG8A	102.100.100/21970_18S_APG8A	SRX3077379	NCBI Sequence Read Archive	SRP114822	http://identifiers.org/ncbi/insdc.sra:SRP114822	DNA sequence processing	AMMBI_18Sv4_zotus_table_Silvav132_PR2_datarelease_20032018.txt	figshare	doi:10.6084/m9.figshare.5808864.v3	https://doi.org/10.6084/m9.figshare.5808864.v3	Eukaryota
102.100.100/21971	DNA sequence generation	MiSeq	Illumina	18S_APG8A	102.100.100/21971_18S_APG8A	SRX3077385	NCBI Sequence Read Archive	SRP114822	http://identifiers.org/ncbi/insdc.sra:SRP114822	DNA sequence processing	AMMBI_18Sv4_zotus_table_Silvav132_PR2_datarelease_20032018.txt	figshare	doi:10.6084/m9.figshare.5808864.v3	https://doi.org/10.6084/m9.figshare.5808864.v3	Eukaryota
102.100.100/21972	DNA sequence generation	MiSeq	Illumina	18S_APG8A	102.100.100/21972_18S_APG8A	SRX3077545	NCBI Sequence Read Archive	SRP114822	http://identifiers.org/ncbi/insdc.sra:SRP114822	DNA sequence processing	AMMBI_18Sv4_zotus_table_Silvav132_PR2_datarelease_20032018.txt	figshare	doi:10.6084/m9.figshare.5808864.v3	https://doi.org/10.6084/m9.figshare.5808864.v3	Eukaryota
102.100.100/21973	DNA sequence generation	MiSeq	Illumina	18S_APG8A	102.100.100/21973_18S_APG8A	SRX3077541	NCBI Sequence Read Archive	SRP114822	http://identifiers.org/ncbi/insdc.sra:SRP114822	DNA sequence processing	AMMBI_18Sv4_zotus_table_Silvav132_PR2_datarelease_20032018.txt	figshare	doi:10.6084/m9.figshare.5808864.v3	https://doi.org/10.6084/m9.figshare.5808864.v3	Eukaryota
102.100.100/21974	DNA sequence generation	MiSeq	Illumina	18S_APG8A	102.100.100/21974_18S_APG8A	SRX3077709	NCBI Sequence Read Archive	SRP114822	http://identifiers.org/ncbi/insdc.sra:SRP114822	DNA sequence processing	AMMBI_18Sv4_zotus_table_Silvav132_PR2_datarelease_20032018.txt	figshare	doi:10.6084/m9.figshare.5808864.v3	https://doi.org/10.6084/m9.figshare.5808864.v3	Eukaryota
102.100.100/21975	DNA sequence generation	MiSeq	Illumina	18S_APG8A	102.100.100/21975_18S_APG8A	SRX3077706	NCBI Sequence Read Archive	SRP114822	http://identifiers.org/ncbi/insdc.sra:SRP114822	DNA sequence processing	AMMBI_18Sv4_zotus_table_Silvav132_PR2_datarelease_20032018.txt	figshare	doi:10.6084/m9.figshare.5808864.v3	https://doi.org/10.6084/m9.figshare.5808864.v3	Eukaryota
102.100.100/21976	DNA sequence generation	MiSeq	Illumina	18S_APG8A	102.100.100/21976_18S_APG8A	SRX3077693	NCBI Sequence Read Archive	SRP114822	http://identifiers.org/ncbi/insdc.sra:SRP114822	DNA sequence processing	AMMBI_18Sv4_zotus_table_Silvav132_PR2_datarelease_20032018.txt	figshare	doi:10.6084/m9.figshare.5808864.v3	https://doi.org/10.6084/m9.figshare.5808864.v3	Eukaryota
102.100.100/21977	DNA sequence generation	MiSeq	Illumina	18S_APG8A	102.100.100/21977_18S_APG8A	SRX3077351	NCBI Sequence Read Archive	SRP114822	http://identifiers.org/ncbi/insdc.sra:SRP114822	DNA sequence processing	AMMBI_18Sv4_zotus_table_Silvav132_PR2_datarelease_20032018.txt	figshare	doi:10.6084/m9.figshare.5808864.v3	https://doi.org/10.6084/m9.figshare.5808864.v3	Eukaryota
102.100.100/21978	DNA sequence generation	MiSeq	Illumina	18S_APG8A	102.100.100/21978_18S_APG8A	SRX3077355	NCBI Sequence Read Archive	SRP114822	http://identifiers.org/ncbi/insdc.sra:SRP114822	DNA sequence processing	AMMBI_18Sv4_zotus_table_Silvav132_PR2_datarelease_20032018.txt	figshare	doi:10.6084/m9.figshare.5808864.v3	https://doi.org/10.6084/m9.figshare.5808864.v3	Eukaryota
102.100.100/21979	DNA sequence generation	MiSeq	Illumina	18S_APG8A	102.100.100/21979_18S_APG8A	SRX3077456	NCBI Sequence Read Archive	SRP114822	http://identifiers.org/ncbi/insdc.sra:SRP114822	DNA sequence processing	AMMBI_18Sv4_zotus_table_Silvav132_PR2_datarelease_20032018.txt	figshare	doi:10.6084/m9.figshare.5808864.v3	https://doi.org/10.6084/m9.figshare.5808864.v3	Eukaryota
102.100.100/21980	DNA sequence generation	MiSeq	Illumina	18S_APG8A	102.100.100/21980_18S_APG8A	SRX3077460	NCBI Sequence Read Archive	SRP114822	http://identifiers.org/ncbi/insdc.sra:SRP114822	DNA sequence processing	AMMBI_18Sv4_zotus_table_Silvav132_PR2_datarelease_20032018.txt	figshare	doi:10.6084/m9.figshare.5808864.v3	https://doi.org/10.6084/m9.figshare.5808864.v3	Eukaryota
102.100.100/21981	DNA sequence generation	MiSeq	Illumina	18S_APG8A	102.100.100/21981_18S_APG8A	SRX3077596	NCBI Sequence Read Archive	SRP114822	http://identifiers.org/ncbi/insdc.sra:SRP114822	DNA sequence processing	AMMBI_18Sv4_zotus_table_Silvav132_PR2_datarelease_20032018.txt	figshare	doi:10.6084/m9.figshare.5808864.v3	https://doi.org/10.6084/m9.figshare.5808864.v3	Eukaryota
102.100.100/21982	DNA sequence generation	MiSeq	Illumina	18S_APG8A	102.100.100/21982_18S_APG8A	SRX3077600	NCBI Sequence Read Archive	SRP114822	http://identifiers.org/ncbi/insdc.sra:SRP114822	DNA sequence processing	AMMBI_18Sv4_zotus_table_Silvav132_PR2_datarelease_20032018.txt	figshare	doi:10.6084/m9.figshare.5808864.v3	https://doi.org/10.6084/m9.figshare.5808864.v3	Eukaryota
102.100.100/21983	DNA sequence generation	MiSeq	Illumina	18S_APG8A	102.100.100/21983_18S_APG8A	SRX3077594	NCBI Sequence Read Archive	SRP114822	http://identifiers.org/ncbi/insdc.sra:SRP114822	DNA sequence processing	AMMBI_18Sv4_zotus_table_Silvav132_PR2_datarelease_20032018.txt	figshare	doi:10.6084/m9.figshare.5808864.v3	https://doi.org/10.6084/m9.figshare.5808864.v3	Eukaryota
102.100.100/21984	DNA sequence generation	MiSeq	Illumina	18S_APG8A	102.100.100/21984_18S_APG8A	SRX3077568	NCBI Sequence Read Archive	SRP114822	http://identifiers.org/ncbi/insdc.sra:SRP114822	DNA sequence processing	AMMBI_18Sv4_zotus_table_Silvav132_PR2_datarelease_20032018.txt	figshare	doi:10.6084/m9.figshare.5808864.v3	https://doi.org/10.6084/m9.figshare.5808864.v3	Eukaryota
102.100.100/21985	DNA sequence generation	MiSeq	Illumina	18S_APG8A	102.100.100/21985_18S_APG8A	SRX3077572	NCBI Sequence Read Archive	SRP114822	http://identifiers.org/ncbi/insdc.sra:SRP114822	DNA sequence processing	AMMBI_18Sv4_zotus_table_Silvav132_PR2_datarelease_20032018.txt	figshare	doi:10.6084/m9.figshare.5808864.v3	https://doi.org/10.6084/m9.figshare.5808864.v3	Eukaryota
102.100.100/21986	DNA sequence generation	MiSeq	Illumina	18S_APG8A	102.100.100/21986_18S_APG8A	SRX3077689	NCBI Sequence Read Archive	SRP114822	http://identifiers.org/ncbi/insdc.sra:SRP114822	DNA sequence processing	AMMBI_18Sv4_zotus_table_Silvav132_PR2_datarelease_20032018.txt	figshare	doi:10.6084/m9.figshare.5808864.v3	https://doi.org/10.6084/m9.figshare.5808864.v3	Eukaryota
102.100.100/21987	DNA sequence generation	MiSeq	Illumina	18S_APG8A	102.100.100/21987_18S_APG8A	SRX3077685	NCBI Sequence Read Archive	SRP114822	http://identifiers.org/ncbi/insdc.sra:SRP114822	DNA sequence processing	AMMBI_18Sv4_zotus_table_Silvav132_PR2_datarelease_20032018.txt	figshare	doi:10.6084/m9.figshare.5808864.v3	https://doi.org/10.6084/m9.figshare.5808864.v3	Eukaryota
102.100.100/21988	DNA sequence generation	MiSeq	Illumina	18S_APG8A	102.100.100/21988_18S_APG8A	SRX3077691	NCBI Sequence Read Archive	SRP114822	http://identifiers.org/ncbi/insdc.sra:SRP114822	DNA sequence processing	AMMBI_18Sv4_zotus_table_Silvav132_PR2_datarelease_20032018.txt	figshare	doi:10.6084/m9.figshare.5808864.v3	https://doi.org/10.6084/m9.figshare.5808864.v3	Eukaryota
102.100.100/21989	DNA sequence generation	MiSeq	Illumina	18S_APG8A	102.100.100/21989_18S_APG8A	SRX3077522	NCBI Sequence Read Archive	SRP114822	http://identifiers.org/ncbi/insdc.sra:SRP114822	DNA sequence processing	AMMBI_18Sv4_zotus_table_Silvav132_PR2_datarelease_20032018.txt	figshare	doi:10.6084/m9.figshare.5808864.v3	https://doi.org/10.6084/m9.figshare.5808864.v3	Eukaryota
102.100.100/21990	DNA sequence generation	MiSeq	Illumina	18S_APG8A	102.100.100/21990_18S_APG8A	SRX3077526	NCBI Sequence Read Archive	SRP114822	http://identifiers.org/ncbi/insdc.sra:SRP114822	DNA sequence processing	AMMBI_18Sv4_zotus_table_Silvav132_PR2_datarelease_20032018.txt	figshare	doi:10.6084/m9.figshare.5808864.v3	https://doi.org/10.6084/m9.figshare.5808864.v3	Eukaryota
102.100.100/21991	DNA sequence generation	MiSeq	Illumina	18S_APG8A	102.100.100/21991_18S_APG8A	SRX3077763	NCBI Sequence Read Archive	SRP114822	http://identifiers.org/ncbi/insdc.sra:SRP114822	DNA sequence processing	AMMBI_18Sv4_zotus_table_Silvav132_PR2_datarelease_20032018.txt	figshare	doi:10.6084/m9.figshare.5808864.v3	https://doi.org/10.6084/m9.figshare.5808864.v3	Eukaryota
102.100.100/21992	DNA sequence generation	MiSeq	Illumina	18S_APG8A	102.100.100/21992_18S_APG8A	SRX3077363	NCBI Sequence Read Archive	SRP114822	http://identifiers.org/ncbi/insdc.sra:SRP114822	DNA sequence processing	AMMBI_18Sv4_zotus_table_Silvav132_PR2_datarelease_20032018.txt	figshare	doi:10.6084/m9.figshare.5808864.v3	https://doi.org/10.6084/m9.figshare.5808864.v3	Eukaryota
102.100.100/21993	DNA sequence generation	MiSeq	Illumina	18S_APG8A	102.100.100/21993_18S_APG8A	SRX3077274	NCBI Sequence Read Archive	SRP114822	http://identifiers.org/ncbi/insdc.sra:SRP114822	DNA sequence processing	AMMBI_18Sv4_zotus_table_Silvav132_PR2_datarelease_20032018.txt	figshare	doi:10.6084/m9.figshare.5808864.v3	https://doi.org/10.6084/m9.figshare.5808864.v3	Eukaryota
102.100.100/21994	DNA sequence generation	MiSeq	Illumina	18S_APG8A	102.100.100/21994_18S_APG8A	SRX3077278	NCBI Sequence Read Archive	SRP114822	http://identifiers.org/ncbi/insdc.sra:SRP114822	DNA sequence processing	AMMBI_18Sv4_zotus_table_Silvav132_PR2_datarelease_20032018.txt	figshare	doi:10.6084/m9.figshare.5808864.v3	https://doi.org/10.6084/m9.figshare.5808864.v3	Eukaryota
102.100.100/21995	DNA sequence generation	MiSeq	Illumina	18S_APG8A	102.100.100/21995_18S_APG8A	SRX3077280	NCBI Sequence Read Archive	SRP114822	http://identifiers.org/ncbi/insdc.sra:SRP114822	DNA sequence processing	AMMBI_18Sv4_zotus_table_Silvav132_PR2_datarelease_20032018.txt	figshare	doi:10.6084/m9.figshare.5808864.v3	https://doi.org/10.6084/m9.figshare.5808864.v3	Eukaryota
102.100.100/21996	DNA sequence generation	MiSeq	Illumina	18S_APG8A	102.100.100/21996_18S_APG8A	SRX3077649	NCBI Sequence Read Archive	SRP114822	http://identifiers.org/ncbi/insdc.sra:SRP114822	DNA sequence processing	AMMBI_18Sv4_zotus_table_Silvav132_PR2_datarelease_20032018.txt	figshare	doi:10.6084/m9.figshare.5808864.v3	https://doi.org/10.6084/m9.figshare.5808864.v3	Eukaryota
102.100.100/21997	DNA sequence generation	MiSeq	Illumina	18S_APG8A	102.100.100/21997_18S_APG8A	SRX3077646	NCBI Sequence Read Archive	SRP114822	http://identifiers.org/ncbi/insdc.sra:SRP114822	DNA sequence processing	AMMBI_18Sv4_zotus_table_Silvav132_PR2_datarelease_20032018.txt	figshare	doi:10.6084/m9.figshare.5808864.v3	https://doi.org/10.6084/m9.figshare.5808864.v3	Eukaryota
102.100.100/21998	DNA sequence generation	MiSeq	Illumina	18S_APG8A	102.100.100/21998_18S_APG8A	SRX3077468	NCBI Sequence Read Archive	SRP114822	http://identifiers.org/ncbi/insdc.sra:SRP114822	DNA sequence processing	AMMBI_18Sv4_zotus_table_Silvav132_PR2_datarelease_20032018.txt	figshare	doi:10.6084/m9.figshare.5808864.v3	https://doi.org/10.6084/m9.figshare.5808864.v3	Eukaryota
102.100.100/21999	DNA sequence generation	MiSeq	Illumina	18S_APG8A	102.100.100/21999_18S_APG8A	SRX3077463	NCBI Sequence Read Archive	SRP114822	http://identifiers.org/ncbi/insdc.sra:SRP114822	DNA sequence processing	AMMBI_18Sv4_zotus_table_Silvav132_PR2_datarelease_20032018.txt	figshare	doi:10.6084/m9.figshare.5808864.v3	https://doi.org/10.6084/m9.figshare.5808864.v3	Eukaryota
102.100.100/22000	DNA sequence generation	MiSeq	Illumina	18S_APG8A	102.100.100/22000_18S_APG8A	SRX3077301	NCBI Sequence Read Archive	SRP114822	http://identifiers.org/ncbi/insdc.sra:SRP114822	DNA sequence processing	AMMBI_18Sv4_zotus_table_Silvav132_PR2_datarelease_20032018.txt	figshare	doi:10.6084/m9.figshare.5808864.v3	https://doi.org/10.6084/m9.figshare.5808864.v3	Eukaryota
102.100.100/22001	DNA sequence generation	MiSeq	Illumina	18S_APG8A	102.100.100/22001_18S_APG8A	SRX3077297	NCBI Sequence Read Archive	SRP114822	http://identifiers.org/ncbi/insdc.sra:SRP114822	DNA sequence processing	AMMBI_18Sv4_zotus_table_Silvav132_PR2_datarelease_20032018.txt	figshare	doi:10.6084/m9.figshare.5808864.v3	https://doi.org/10.6084/m9.figshare.5808864.v3	Eukaryota
102.100.100/22002	DNA sequence generation	MiSeq	Illumina	18S_APG8A	102.100.100/22002_18S_APG8A	SRX3077720	NCBI Sequence Read Archive	SRP114822	http://identifiers.org/ncbi/insdc.sra:SRP114822	DNA sequence processing	AMMBI_18Sv4_zotus_table_Silvav132_PR2_datarelease_20032018.txt	figshare	doi:10.6084/m9.figshare.5808864.v3	https://doi.org/10.6084/m9.figshare.5808864.v3	Eukaryota
102.100.100/22003	DNA sequence generation	MiSeq	Illumina	18S_APG8A	102.100.100/22003_18S_APG8A	SRX3077716	NCBI Sequence Read Archive	SRP114822	http://identifiers.org/ncbi/insdc.sra:SRP114822	DNA sequence processing	AMMBI_18Sv4_zotus_table_Silvav132_PR2_datarelease_20032018.txt	figshare	doi:10.6084/m9.figshare.5808864.v3	https://doi.org/10.6084/m9.figshare.5808864.v3	Eukaryota
102.100.100/22004	DNA sequence generation	MiSeq	Illumina	18S_APG8A	102.100.100/22004_18S_APG8A	SRX3077711	NCBI Sequence Read Archive	SRP114822	http://identifiers.org/ncbi/insdc.sra:SRP114822	DNA sequence processing	AMMBI_18Sv4_zotus_table_Silvav132_PR2_datarelease_20032018.txt	figshare	doi:10.6084/m9.figshare.5808864.v3	https://doi.org/10.6084/m9.figshare.5808864.v3	Eukaryota
102.100.100/22005	DNA sequence generation	MiSeq	Illumina	18S_APG8A	102.100.100/22005_18S_APG8A	SRX3077606	NCBI Sequence Read Archive	SRP114822	http://identifiers.org/ncbi/insdc.sra:SRP114822	DNA sequence processing	AMMBI_18Sv4_zotus_table_Silvav132_PR2_datarelease_20032018.txt	figshare	doi:10.6084/m9.figshare.5808864.v3	https://doi.org/10.6084/m9.figshare.5808864.v3	Eukaryota
102.100.100/22006	DNA sequence generation	MiSeq	Illumina	18S_APG8A	102.100.100/22006_18S_APG8A	SRX3077610	NCBI Sequence Read Archive	SRP114822	http://identifiers.org/ncbi/insdc.sra:SRP114822	DNA sequence processing	AMMBI_18Sv4_zotus_table_Silvav132_PR2_datarelease_20032018.txt	figshare	doi:10.6084/m9.figshare.5808864.v3	https://doi.org/10.6084/m9.figshare.5808864.v3	Eukaryota
102.100.100/22007	DNA sequence generation	MiSeq	Illumina	18S_APG8A	102.100.100/22007_18S_APG8A	SRX3077387	NCBI Sequence Read Archive	SRP114822	http://identifiers.org/ncbi/insdc.sra:SRP114822	DNA sequence processing	AMMBI_18Sv4_zotus_table_Silvav132_PR2_datarelease_20032018.txt	figshare	doi:10.6084/m9.figshare.5808864.v3	https://doi.org/10.6084/m9.figshare.5808864.v3	Eukaryota
102.100.100/22008	DNA sequence generation	MiSeq	Illumina	18S_APG8A	102.100.100/22008_18S_APG8A	SRX3077391	NCBI Sequence Read Archive	SRP114822	http://identifiers.org/ncbi/insdc.sra:SRP114822	DNA sequence processing	AMMBI_18Sv4_zotus_table_Silvav132_PR2_datarelease_20032018.txt	figshare	doi:10.6084/m9.figshare.5808864.v3	https://doi.org/10.6084/m9.figshare.5808864.v3	Eukaryota
102.100.100/22009	DNA sequence generation	MiSeq	Illumina	18S_APG8A	102.100.100/22009_18S_APG8A	SRX3077736	NCBI Sequence Read Archive	SRP114822	http://identifiers.org/ncbi/insdc.sra:SRP114822	DNA sequence processing	AMMBI_18Sv4_zotus_table_Silvav132_PR2_datarelease_20032018.txt	figshare	doi:10.6084/m9.figshare.5808864.v3	https://doi.org/10.6084/m9.figshare.5808864.v3	Eukaryota
102.100.100/22010	DNA sequence generation	MiSeq	Illumina	18S_APG8A	102.100.100/22010_18S_APG8A	SRX3077741	NCBI Sequence Read Archive	SRP114822	http://identifiers.org/ncbi/insdc.sra:SRP114822	DNA sequence processing	AMMBI_18Sv4_zotus_table_Silvav132_PR2_datarelease_20032018.txt	figshare	doi:10.6084/m9.figshare.5808864.v3	https://doi.org/10.6084/m9.figshare.5808864.v3	Eukaryota
102.100.100/22011	DNA sequence generation	MiSeq	Illumina	18S_APG8A	102.100.100/22011_18S_APG8A	SRX3077554	NCBI Sequence Read Archive	SRP114822	http://identifiers.org/ncbi/insdc.sra:SRP114822	DNA sequence processing	AMMBI_18Sv4_zotus_table_Silvav132_PR2_datarelease_20032018.txt	figshare	doi:10.6084/m9.figshare.5808864.v3	https://doi.org/10.6084/m9.figshare.5808864.v3	Eukaryota
102.100.100/22012	DNA sequence generation	MiSeq	Illumina	18S_APG8A	102.100.100/22012_18S_APG8A	SRX3077550	NCBI Sequence Read Archive	SRP114822	http://identifiers.org/ncbi/insdc.sra:SRP114822	DNA sequence processing	AMMBI_18Sv4_zotus_table_Silvav132_PR2_datarelease_20032018.txt	figshare	doi:10.6084/m9.figshare.5808864.v3	https://doi.org/10.6084/m9.figshare.5808864.v3	Eukaryota
102.100.100/22013	DNA sequence generation	MiSeq	Illumina	18S_APG8A	102.100.100/22013_18S_APG8A	SRX3077557	NCBI Sequence Read Archive	SRP114822	http://identifiers.org/ncbi/insdc.sra:SRP114822	DNA sequence processing	AMMBI_18Sv4_zotus_table_Silvav132_PR2_datarelease_20032018.txt	figshare	doi:10.6084/m9.figshare.5808864.v3	https://doi.org/10.6084/m9.figshare.5808864.v3	Eukaryota
102.100.100/22014	DNA sequence generation	MiSeq	Illumina	18S_APG8A	102.100.100/22014_18S_APG8A	SRX3077669	NCBI Sequence Read Archive	SRP114822	http://identifiers.org/ncbi/insdc.sra:SRP114822	DNA sequence processing	AMMBI_18Sv4_zotus_table_Silvav132_PR2_datarelease_20032018.txt	figshare	doi:10.6084/m9.figshare.5808864.v3	https://doi.org/10.6084/m9.figshare.5808864.v3	Eukaryota
102.100.100/22015	DNA sequence generation	MiSeq	Illumina	18S_APG8A	102.100.100/22015_18S_APG8A	SRX3077665	NCBI Sequence Read Archive	SRP114822	http://identifiers.org/ncbi/insdc.sra:SRP114822	DNA sequence processing	AMMBI_18Sv4_zotus_table_Silvav132_PR2_datarelease_20032018.txt	figshare	doi:10.6084/m9.figshare.5808864.v3	https://doi.org/10.6084/m9.figshare.5808864.v3	Eukaryota
102.100.100/22016	DNA sequence generation	MiSeq	Illumina	18S_APG8A	102.100.100/22016_18S_APG8A	SRX3077308	NCBI Sequence Read Archive	SRP114822	http://identifiers.org/ncbi/insdc.sra:SRP114822	DNA sequence processing	AMMBI_18Sv4_zotus_table_Silvav132_PR2_datarelease_20032018.txt	figshare	doi:10.6084/m9.figshare.5808864.v3	https://doi.org/10.6084/m9.figshare.5808864.v3	Eukaryota
102.100.100/22017	DNA sequence generation	MiSeq	Illumina	18S_APG8A	102.100.100/22017_18S_APG8A	SRX3077312	NCBI Sequence Read Archive	SRP114822	http://identifiers.org/ncbi/insdc.sra:SRP114822	DNA sequence processing	AMMBI_18Sv4_zotus_table_Silvav132_PR2_datarelease_20032018.txt	figshare	doi:10.6084/m9.figshare.5808864.v3	https://doi.org/10.6084/m9.figshare.5808864.v3	Eukaryota
102.100.100/22018	DNA sequence generation	MiSeq	Illumina	18S_APG8A	102.100.100/22018_18S_APG8A	SRX3077476	NCBI Sequence Read Archive	SRP114822	http://identifiers.org/ncbi/insdc.sra:SRP114822	DNA sequence processing	AMMBI_18Sv4_zotus_table_Silvav132_PR2_datarelease_20032018.txt	figshare	doi:10.6084/m9.figshare.5808864.v3	https://doi.org/10.6084/m9.figshare.5808864.v3	Eukaryota
102.100.100/22019	DNA sequence generation	MiSeq	Illumina	18S_APG8A	102.100.100/22019_18S_APG8A	SRX3077471	NCBI Sequence Read Archive	SRP114822	http://identifiers.org/ncbi/insdc.sra:SRP114822	DNA sequence processing	AMMBI_18Sv4_zotus_table_Silvav132_PR2_datarelease_20032018.txt	figshare	doi:10.6084/m9.figshare.5808864.v3	https://doi.org/10.6084/m9.figshare.5808864.v3	Eukaryota
102.100.100/22020	DNA sequence generation	MiSeq	Illumina	18S_APG8A	102.100.100/22020_18S_APG8A	SRX3077613	NCBI Sequence Read Archive	SRP114822	http://identifiers.org/ncbi/insdc.sra:SRP114822	DNA sequence processing	AMMBI_18Sv4_zotus_table_Silvav132_PR2_datarelease_20032018.txt	figshare	doi:10.6084/m9.figshare.5808864.v3	https://doi.org/10.6084/m9.figshare.5808864.v3	Eukaryota
102.100.100/22021	DNA sequence generation	MiSeq	Illumina	18S_APG8A	102.100.100/22021_18S_APG8A	SRX3077618	NCBI Sequence Read Archive	SRP114822	http://identifiers.org/ncbi/insdc.sra:SRP114822	DNA sequence processing	AMMBI_18Sv4_zotus_table_Silvav132_PR2_datarelease_20032018.txt	figshare	doi:10.6084/m9.figshare.5808864.v3	https://doi.org/10.6084/m9.figshare.5808864.v3	Eukaryota
102.100.100/34115	DNA sequence generation	MiSeq	Illumina	18S_ATNVT	102.100.100/34115_18S_ATNVT	SRX3077725	NCBI Sequence Read Archive	SRP114822	http://identifiers.org/ncbi/insdc.sra:SRP114822	DNA sequence processing	AMMBI_18Sv4_zotus_table_Silvav132_PR2_datarelease_20032018.txt	figshare	doi:10.6084/m9.figshare.5808864.v3	https://doi.org/10.6084/m9.figshare.5808864.v3	Eukaryota
102.100.100/34116	DNA sequence generation	MiSeq	Illumina	18S_AUGKE	102.100.100/34116_18S_AUGKE	SRX3077726	NCBI Sequence Read Archive	SRP114822	http://identifiers.org/ncbi/insdc.sra:SRP114822	DNA sequence processing	AMMBI_18Sv4_zotus_table_Silvav132_PR2_datarelease_20032018.txt	figshare	doi:10.6084/m9.figshare.5808864.v3	https://doi.org/10.6084/m9.figshare.5808864.v3	Eukaryota
102.100.100/34117	DNA sequence generation	MiSeq	Illumina	18S_AUGKE	102.100.100/34117_18S_AUGKE	SRX3077731	NCBI Sequence Read Archive	SRP114822	http://identifiers.org/ncbi/insdc.sra:SRP114822	DNA sequence processing	AMMBI_18Sv4_zotus_table_Silvav132_PR2_datarelease_20032018.txt	figshare	doi:10.6084/m9.figshare.5808864.v3	https://doi.org/10.6084/m9.figshare.5808864.v3	Eukaryota
102.100.100/34118	DNA sequence generation	MiSeq	Illumina	18S_AUGKE	102.100.100/34118_18S_AUGKE	SRX3077721	NCBI Sequence Read Archive	SRP114822	http://identifiers.org/ncbi/insdc.sra:SRP114822	DNA sequence processing	AMMBI_18Sv4_zotus_table_Silvav132_PR2_datarelease_20032018.txt	figshare	doi:10.6084/m9.figshare.5808864.v3	https://doi.org/10.6084/m9.figshare.5808864.v3	Eukaryota
102.100.100/34119	DNA sequence generation	MiSeq	Illumina	18S_AUGKE	102.100.100/34119_18S_AUGKE	SRX3077373	NCBI Sequence Read Archive	SRP114822	http://identifiers.org/ncbi/insdc.sra:SRP114822	DNA sequence processing	AMMBI_18Sv4_zotus_table_Silvav132_PR2_datarelease_20032018.txt	figshare	doi:10.6084/m9.figshare.5808864.v3	https://doi.org/10.6084/m9.figshare.5808864.v3	Eukaryota
102.100.100/34120	DNA sequence generation	MiSeq	Illumina	18S_ATNVT	102.100.100/34120_18S_ATNVT	SRX3077369	NCBI Sequence Read Archive	SRP114822	http://identifiers.org/ncbi/insdc.sra:SRP114822	DNA sequence processing	AMMBI_18Sv4_zotus_table_Silvav132_PR2_datarelease_20032018.txt	figshare	doi:10.6084/m9.figshare.5808864.v3	https://doi.org/10.6084/m9.figshare.5808864.v3	Eukaryota
102.100.100/34121	DNA sequence generation	MiSeq	Illumina	18S_ATNVT	102.100.100/34121_18S_ATNVT	SRX3077531	NCBI Sequence Read Archive	SRP114822	http://identifiers.org/ncbi/insdc.sra:SRP114822	DNA sequence processing	AMMBI_18Sv4_zotus_table_Silvav132_PR2_datarelease_20032018.txt	figshare	doi:10.6084/m9.figshare.5808864.v3	https://doi.org/10.6084/m9.figshare.5808864.v3	Eukaryota
102.100.100/34122	DNA sequence generation	MiSeq	Illumina	18S_AUGKE	102.100.100/34122_18S_AUGKE	SRX3077528	NCBI Sequence Read Archive	SRP114822	http://identifiers.org/ncbi/insdc.sra:SRP114822	DNA sequence processing	AMMBI_18Sv4_zotus_table_Silvav132_PR2_datarelease_20032018.txt	figshare	doi:10.6084/m9.figshare.5808864.v3	https://doi.org/10.6084/m9.figshare.5808864.v3	Eukaryota
102.100.100/34123	DNA sequence generation	MiSeq	Illumina	18S_AUGKE	102.100.100/34123_18S_AUGKE	SRX3077533	NCBI Sequence Read Archive	SRP114822	http://identifiers.org/ncbi/insdc.sra:SRP114822	DNA sequence processing	AMMBI_18Sv4_zotus_table_Silvav132_PR2_datarelease_20032018.txt	figshare	doi:10.6084/m9.figshare.5808864.v3	https://doi.org/10.6084/m9.figshare.5808864.v3	Eukaryota
102.100.100/34124	DNA sequence generation	MiSeq	Illumina	18S_AUGKE	102.100.100/34124_18S_AUGKE	SRX3077536	NCBI Sequence Read Archive	SRP114822	http://identifiers.org/ncbi/insdc.sra:SRP114822	DNA sequence processing	AMMBI_18Sv4_zotus_table_Silvav132_PR2_datarelease_20032018.txt	figshare	doi:10.6084/m9.figshare.5808864.v3	https://doi.org/10.6084/m9.figshare.5808864.v3	Eukaryota
102.100.100/34125	DNA sequence generation	MiSeq	Illumina	18S_AUGKE	102.100.100/34125_18S_AUGKE	SRX3077417	NCBI Sequence Read Archive	SRP114822	http://identifiers.org/ncbi/insdc.sra:SRP114822	DNA sequence processing	AMMBI_18Sv4_zotus_table_Silvav132_PR2_datarelease_20032018.txt	figshare	doi:10.6084/m9.figshare.5808864.v3	https://doi.org/10.6084/m9.figshare.5808864.v3	Eukaryota
102.100.100/34126	DNA sequence generation	MiSeq	Illumina	18S_ATNVT	102.100.100/34126_18S_ATNVT	SRX3077413	NCBI Sequence Read Archive	SRP114822	http://identifiers.org/ncbi/insdc.sra:SRP114822	DNA sequence processing	AMMBI_18Sv4_zotus_table_Silvav132_PR2_datarelease_20032018.txt	figshare	doi:10.6084/m9.figshare.5808864.v3	https://doi.org/10.6084/m9.figshare.5808864.v3	Eukaryota
102.100.100/34127	DNA sequence generation	MiSeq	Illumina	18S_ATNVT	102.100.100/34127_18S_ATNVT	SRX3077580	NCBI Sequence Read Archive	SRP114822	http://identifiers.org/ncbi/insdc.sra:SRP114822	DNA sequence processing	AMMBI_18Sv4_zotus_table_Silvav132_PR2_datarelease_20032018.txt	figshare	doi:10.6084/m9.figshare.5808864.v3	https://doi.org/10.6084/m9.figshare.5808864.v3	Eukaryota
102.100.100/34128	DNA sequence generation	MiSeq	Illumina	18S_AUGKE	102.100.100/34128_18S_AUGKE	SRX3077581	NCBI Sequence Read Archive	SRP114822	http://identifiers.org/ncbi/insdc.sra:SRP114822	DNA sequence processing	AMMBI_18Sv4_zotus_table_Silvav132_PR2_datarelease_20032018.txt	figshare	doi:10.6084/m9.figshare.5808864.v3	https://doi.org/10.6084/m9.figshare.5808864.v3	Eukaryota
102.100.100/34129	DNA sequence generation	MiSeq	Illumina	18S_AUGKE	102.100.100/34129_18S_AUGKE	SRX3077578	NCBI Sequence Read Archive	SRP114822	http://identifiers.org/ncbi/insdc.sra:SRP114822	DNA sequence processing	AMMBI_18Sv4_zotus_table_Silvav132_PR2_datarelease_20032018.txt	figshare	doi:10.6084/m9.figshare.5808864.v3	https://doi.org/10.6084/m9.figshare.5808864.v3	Eukaryota
102.100.100/34130	DNA sequence generation	MiSeq	Illumina	18S_AUGKE	102.100.100/34130_18S_AUGKE	SRX3076468	NCBI Sequence Read Archive	SRP114822	http://identifiers.org/ncbi/insdc.sra:SRP114822	DNA sequence processing	AMMBI_18Sv4_zotus_table_Silvav132_PR2_datarelease_20032018.txt	figshare	doi:10.6084/m9.figshare.5808864.v3	https://doi.org/10.6084/m9.figshare.5808864.v3	Eukaryota
102.100.100/34131	DNA sequence generation	MiSeq	Illumina	18S_AUGKE	102.100.100/34131_18S_AUGKE	SRX3076465	NCBI Sequence Read Archive	SRP114822	http://identifiers.org/ncbi/insdc.sra:SRP114822	DNA sequence processing	AMMBI_18Sv4_zotus_table_Silvav132_PR2_datarelease_20032018.txt	figshare	doi:10.6084/m9.figshare.5808864.v3	https://doi.org/10.6084/m9.figshare.5808864.v3	Eukaryota
102.100.100/34132	DNA sequence generation	MiSeq	Illumina	18S_ATNVT	102.100.100/34132_18S_ATNVT	SRX3076461	NCBI Sequence Read Archive	SRP114822	http://identifiers.org/ncbi/insdc.sra:SRP114822	DNA sequence processing	AMMBI_18Sv4_zotus_table_Silvav132_PR2_datarelease_20032018.txt	figshare	doi:10.6084/m9.figshare.5808864.v3	https://doi.org/10.6084/m9.figshare.5808864.v3	Eukaryota
102.100.100/34133	DNA sequence generation	MiSeq	Illumina	18S_ATNVT	102.100.100/34133_18S_ATNVT	SRX3076483	NCBI Sequence Read Archive	SRP114822	http://identifiers.org/ncbi/insdc.sra:SRP114822	DNA sequence processing	AMMBI_18Sv4_zotus_table_Silvav132_PR2_datarelease_20032018.txt	figshare	doi:10.6084/m9.figshare.5808864.v3	https://doi.org/10.6084/m9.figshare.5808864.v3	Eukaryota
102.100.100/34134	DNA sequence generation	MiSeq	Illumina	18S_AUGKE	102.100.100/34134_18S_AUGKE	SRX3076488	NCBI Sequence Read Archive	SRP114822	http://identifiers.org/ncbi/insdc.sra:SRP114822	DNA sequence processing	AMMBI_18Sv4_zotus_table_Silvav132_PR2_datarelease_20032018.txt	figshare	doi:10.6084/m9.figshare.5808864.v3	https://doi.org/10.6084/m9.figshare.5808864.v3	Eukaryota
102.100.100/34135	DNA sequence generation	MiSeq	Illumina	18S_AUGKE	102.100.100/34135_18S_AUGKE	SRX3076485	NCBI Sequence Read Archive	SRP114822	http://identifiers.org/ncbi/insdc.sra:SRP114822	DNA sequence processing	AMMBI_18Sv4_zotus_table_Silvav132_PR2_datarelease_20032018.txt	figshare	doi:10.6084/m9.figshare.5808864.v3	https://doi.org/10.6084/m9.figshare.5808864.v3	Eukaryota
102.100.100/34136	DNA sequence generation	MiSeq	Illumina	18S_AUGKE	102.100.100/34136_18S_AUGKE	SRX3076339	NCBI Sequence Read Archive	SRP114822	http://identifiers.org/ncbi/insdc.sra:SRP114822	DNA sequence processing	AMMBI_18Sv4_zotus_table_Silvav132_PR2_datarelease_20032018.txt	figshare	doi:10.6084/m9.figshare.5808864.v3	https://doi.org/10.6084/m9.figshare.5808864.v3	Eukaryota
102.100.100/34137	DNA sequence generation	MiSeq	Illumina	18S_AUGKE	102.100.100/34137_18S_AUGKE	SRX3076338	NCBI Sequence Read Archive	SRP114822	http://identifiers.org/ncbi/insdc.sra:SRP114822	DNA sequence processing	AMMBI_18Sv4_zotus_table_Silvav132_PR2_datarelease_20032018.txt	figshare	doi:10.6084/m9.figshare.5808864.v3	https://doi.org/10.6084/m9.figshare.5808864.v3	Eukaryota
102.100.100/34138	DNA sequence generation	MiSeq	Illumina	18S_ATNVT	102.100.100/34138_18S_ATNVT	SRX3076334	NCBI Sequence Read Archive	SRP114822	http://identifiers.org/ncbi/insdc.sra:SRP114822	DNA sequence processing	AMMBI_18Sv4_zotus_table_Silvav132_PR2_datarelease_20032018.txt	figshare	doi:10.6084/m9.figshare.5808864.v3	https://doi.org/10.6084/m9.figshare.5808864.v3	Eukaryota
102.100.100/34139	DNA sequence generation	MiSeq	Illumina	18S_ATNVT	102.100.100/34139_18S_ATNVT	SRX3076697	NCBI Sequence Read Archive	SRP114822	http://identifiers.org/ncbi/insdc.sra:SRP114822	DNA sequence processing	AMMBI_18Sv4_zotus_table_Silvav132_PR2_datarelease_20032018.txt	figshare	doi:10.6084/m9.figshare.5808864.v3	https://doi.org/10.6084/m9.figshare.5808864.v3	Eukaryota
102.100.100/34140	DNA sequence generation	MiSeq	Illumina	18S_ATNVT	102.100.100/34140_18S_ATNVT	SRX3076694	NCBI Sequence Read Archive	SRP114822	http://identifiers.org/ncbi/insdc.sra:SRP114822	DNA sequence processing	AMMBI_18Sv4_zotus_table_Silvav132_PR2_datarelease_20032018.txt	figshare	doi:10.6084/m9.figshare.5808864.v3	https://doi.org/10.6084/m9.figshare.5808864.v3	Eukaryota
102.100.100/34141	DNA sequence generation	MiSeq	Illumina	18S_ATNVT	102.100.100/34141_18S_ATNVT	SRX3076695	NCBI Sequence Read Archive	SRP114822	http://identifiers.org/ncbi/insdc.sra:SRP114822	DNA sequence processing	AMMBI_18Sv4_zotus_table_Silvav132_PR2_datarelease_20032018.txt	figshare	doi:10.6084/m9.figshare.5808864.v3	https://doi.org/10.6084/m9.figshare.5808864.v3	Eukaryota
102.100.100/34142	DNA sequence generation	MiSeq	Illumina	18S_ATNVT	102.100.100/34142_18S_ATNVT	SRX3076672	NCBI Sequence Read Archive	SRP114822	http://identifiers.org/ncbi/insdc.sra:SRP114822	DNA sequence processing	AMMBI_18Sv4_zotus_table_Silvav132_PR2_datarelease_20032018.txt	figshare	doi:10.6084/m9.figshare.5808864.v3	https://doi.org/10.6084/m9.figshare.5808864.v3	Eukaryota
102.100.100/34143	DNA sequence generation	MiSeq	Illumina	18S_ATNVT	102.100.100/34143_18S_ATNVT	SRX3076732	NCBI Sequence Read Archive	SRP114822	http://identifiers.org/ncbi/insdc.sra:SRP114822	DNA sequence processing	AMMBI_18Sv4_zotus_table_Silvav132_PR2_datarelease_20032018.txt	figshare	doi:10.6084/m9.figshare.5808864.v3	https://doi.org/10.6084/m9.figshare.5808864.v3	Eukaryota
102.100.100/34144	DNA sequence generation	MiSeq	Illumina	18S_ATNVT	102.100.100/34144_18S_ATNVT	SRX3076679	NCBI Sequence Read Archive	SRP114822	http://identifiers.org/ncbi/insdc.sra:SRP114822	DNA sequence processing	AMMBI_18Sv4_zotus_table_Silvav132_PR2_datarelease_20032018.txt	figshare	doi:10.6084/m9.figshare.5808864.v3	https://doi.org/10.6084/m9.figshare.5808864.v3	Eukaryota
102.100.100/34145	DNA sequence generation	MiSeq	Illumina	18S_ATNVT	102.100.100/34145_18S_ATNVT	SRX3076557	NCBI Sequence Read Archive	SRP114822	http://identifiers.org/ncbi/insdc.sra:SRP114822	DNA sequence processing	AMMBI_18Sv4_zotus_table_Silvav132_PR2_datarelease_20032018.txt	figshare	doi:10.6084/m9.figshare.5808864.v3	https://doi.org/10.6084/m9.figshare.5808864.v3	Eukaryota
102.100.100/34146	DNA sequence generation	MiSeq	Illumina	18S_ATNVT	102.100.100/34146_18S_ATNVT	SRX3076554	NCBI Sequence Read Archive	SRP114822	http://identifiers.org/ncbi/insdc.sra:SRP114822	DNA sequence processing	AMMBI_18Sv4_zotus_table_Silvav132_PR2_datarelease_20032018.txt	figshare	doi:10.6084/m9.figshare.5808864.v3	https://doi.org/10.6084/m9.figshare.5808864.v3	Eukaryota
102.100.100/34147	DNA sequence generation	MiSeq	Illumina	18S_AUGKE	102.100.100/34147_18S_AUGKE	SRX3076551	NCBI Sequence Read Archive	SRP114822	http://identifiers.org/ncbi/insdc.sra:SRP114822	DNA sequence processing	AMMBI_18Sv4_zotus_table_Silvav132_PR2_datarelease_20032018.txt	figshare	doi:10.6084/m9.figshare.5808864.v3	https://doi.org/10.6084/m9.figshare.5808864.v3	Eukaryota
102.100.100/34148	DNA sequence generation	MiSeq	Illumina	18S_ATNVT	102.100.100/34148_18S_ATNVT	SRX3076397	NCBI Sequence Read Archive	SRP114822	http://identifiers.org/ncbi/insdc.sra:SRP114822	DNA sequence processing	AMMBI_18Sv4_zotus_table_Silvav132_PR2_datarelease_20032018.txt	figshare	doi:10.6084/m9.figshare.5808864.v3	https://doi.org/10.6084/m9.figshare.5808864.v3	Eukaryota
102.100.100/34149	DNA sequence generation	MiSeq	Illumina	18S_ATNVT	102.100.100/34149_18S_ATNVT	SRX3076396	NCBI Sequence Read Archive	SRP114822	http://identifiers.org/ncbi/insdc.sra:SRP114822	DNA sequence processing	AMMBI_18Sv4_zotus_table_Silvav132_PR2_datarelease_20032018.txt	figshare	doi:10.6084/m9.figshare.5808864.v3	https://doi.org/10.6084/m9.figshare.5808864.v3	Eukaryota
102.100.100/34150	DNA sequence generation	MiSeq	Illumina	18S_ATNVT	102.100.100/34150_18S_ATNVT	SRX3076400	NCBI Sequence Read Archive	SRP114822	http://identifiers.org/ncbi/insdc.sra:SRP114822	DNA sequence processing	AMMBI_18Sv4_zotus_table_Silvav132_PR2_datarelease_20032018.txt	figshare	doi:10.6084/m9.figshare.5808864.v3	https://doi.org/10.6084/m9.figshare.5808864.v3	Eukaryota
102.100.100/34151	DNA sequence generation	MiSeq	Illumina	18S_ATNVT	102.100.100/34151_18S_ATNVT	SRX3076753	NCBI Sequence Read Archive	SRP114822	http://identifiers.org/ncbi/insdc.sra:SRP114822	DNA sequence processing	AMMBI_18Sv4_zotus_table_Silvav132_PR2_datarelease_20032018.txt	figshare	doi:10.6084/m9.figshare.5808864.v3	https://doi.org/10.6084/m9.figshare.5808864.v3	Eukaryota
102.100.100/34152	DNA sequence generation	MiSeq	Illumina	18S_AUGKE	102.100.100/34152_18S_AUGKE	SRX3076758	NCBI Sequence Read Archive	SRP114822	http://identifiers.org/ncbi/insdc.sra:SRP114822	DNA sequence processing	AMMBI_18Sv4_zotus_table_Silvav132_PR2_datarelease_20032018.txt	figshare	doi:10.6084/m9.figshare.5808864.v3	https://doi.org/10.6084/m9.figshare.5808864.v3	Eukaryota
102.100.100/34153	DNA sequence generation	MiSeq	Illumina	18S_AUGKE	102.100.100/34153_18S_AUGKE	SRX3076759	NCBI Sequence Read Archive	SRP114822	http://identifiers.org/ncbi/insdc.sra:SRP114822	DNA sequence processing	AMMBI_18Sv4_zotus_table_Silvav132_PR2_datarelease_20032018.txt	figshare	doi:10.6084/m9.figshare.5808864.v3	https://doi.org/10.6084/m9.figshare.5808864.v3	Eukaryota
102.100.100/34154	DNA sequence generation	MiSeq	Illumina	18S_AUGKE	102.100.100/34154_18S_AUGKE	SRX3076515	NCBI Sequence Read Archive	SRP114822	http://identifiers.org/ncbi/insdc.sra:SRP114822	DNA sequence processing	AMMBI_18Sv4_zotus_table_Silvav132_PR2_datarelease_20032018.txt	figshare	doi:10.6084/m9.figshare.5808864.v3	https://doi.org/10.6084/m9.figshare.5808864.v3	Eukaryota
102.100.100/34155	DNA sequence generation	MiSeq	Illumina	18S_AUGKE	102.100.100/34155_18S_AUGKE	SRX3076518	NCBI Sequence Read Archive	SRP114822	http://identifiers.org/ncbi/insdc.sra:SRP114822	DNA sequence processing	AMMBI_18Sv4_zotus_table_Silvav132_PR2_datarelease_20032018.txt	figshare	doi:10.6084/m9.figshare.5808864.v3	https://doi.org/10.6084/m9.figshare.5808864.v3	Eukaryota
102.100.100/34156	DNA sequence generation	MiSeq	Illumina	18S_ATNVT	102.100.100/34156_18S_ATNVT	SRX3076636	NCBI Sequence Read Archive	SRP114822	http://identifiers.org/ncbi/insdc.sra:SRP114822	DNA sequence processing	AMMBI_18Sv4_zotus_table_Silvav132_PR2_datarelease_20032018.txt	figshare	doi:10.6084/m9.figshare.5808864.v3	https://doi.org/10.6084/m9.figshare.5808864.v3	Eukaryota
102.100.100/34157	DNA sequence generation	MiSeq	Illumina	18S_ATNVT	102.100.100/34157_18S_ATNVT	SRX3076312	NCBI Sequence Read Archive	SRP114822	http://identifiers.org/ncbi/insdc.sra:SRP114822	DNA sequence processing	AMMBI_18Sv4_zotus_table_Silvav132_PR2_datarelease_20032018.txt	figshare	doi:10.6084/m9.figshare.5808864.v3	https://doi.org/10.6084/m9.figshare.5808864.v3	Eukaryota
102.100.100/34158	DNA sequence generation	MiSeq	Illumina	18S_AUGKE	102.100.100/34158_18S_AUGKE	SRX3076317	NCBI Sequence Read Archive	SRP114822	http://identifiers.org/ncbi/insdc.sra:SRP114822	DNA sequence processing	AMMBI_18Sv4_zotus_table_Silvav132_PR2_datarelease_20032018.txt	figshare	doi:10.6084/m9.figshare.5808864.v3	https://doi.org/10.6084/m9.figshare.5808864.v3	Eukaryota
102.100.100/34159	DNA sequence generation	MiSeq	Illumina	18S_AUGKE	102.100.100/34159_18S_AUGKE	SRX3076314	NCBI Sequence Read Archive	SRP114822	http://identifiers.org/ncbi/insdc.sra:SRP114822	DNA sequence processing	AMMBI_18Sv4_zotus_table_Silvav132_PR2_datarelease_20032018.txt	figshare	doi:10.6084/m9.figshare.5808864.v3	https://doi.org/10.6084/m9.figshare.5808864.v3	Eukaryota
102.100.100/34160	DNA sequence generation	MiSeq	Illumina	18S_AUGKE	102.100.100/34160_18S_AUGKE	SRX3076617	NCBI Sequence Read Archive	SRP114822	http://identifiers.org/ncbi/insdc.sra:SRP114822	DNA sequence processing	AMMBI_18Sv4_zotus_table_Silvav132_PR2_datarelease_20032018.txt	figshare	doi:10.6084/m9.figshare.5808864.v3	https://doi.org/10.6084/m9.figshare.5808864.v3	Eukaryota
102.100.100/34161	DNA sequence generation	MiSeq	Illumina	18S_AUGKE	102.100.100/34161_18S_AUGKE	SRX3076620	NCBI Sequence Read Archive	SRP114822	http://identifiers.org/ncbi/insdc.sra:SRP114822	DNA sequence processing	AMMBI_18Sv4_zotus_table_Silvav132_PR2_datarelease_20032018.txt	figshare	doi:10.6084/m9.figshare.5808864.v3	https://doi.org/10.6084/m9.figshare.5808864.v3	Eukaryota
102.100.100/34162	DNA sequence generation	MiSeq	Illumina	18S_ATNVT	102.100.100/34162_18S_ATNVT	SRX3076616	NCBI Sequence Read Archive	SRP114822	http://identifiers.org/ncbi/insdc.sra:SRP114822	DNA sequence processing	AMMBI_18Sv4_zotus_table_Silvav132_PR2_datarelease_20032018.txt	figshare	doi:10.6084/m9.figshare.5808864.v3	https://doi.org/10.6084/m9.figshare.5808864.v3	Eukaryota
102.100.100/34163	DNA sequence generation	MiSeq	Illumina	18S_ATNVT	102.100.100/34163_18S_ATNVT	SRX3076763	NCBI Sequence Read Archive	SRP114822	http://identifiers.org/ncbi/insdc.sra:SRP114822	DNA sequence processing	AMMBI_18Sv4_zotus_table_Silvav132_PR2_datarelease_20032018.txt	figshare	doi:10.6084/m9.figshare.5808864.v3	https://doi.org/10.6084/m9.figshare.5808864.v3	Eukaryota
102.100.100/34164	DNA sequence generation	MiSeq	Illumina	18S_AUGKE	102.100.100/34164_18S_AUGKE	SRX3076768	NCBI Sequence Read Archive	SRP114822	http://identifiers.org/ncbi/insdc.sra:SRP114822	DNA sequence processing	AMMBI_18Sv4_zotus_table_Silvav132_PR2_datarelease_20032018.txt	figshare	doi:10.6084/m9.figshare.5808864.v3	https://doi.org/10.6084/m9.figshare.5808864.v3	Eukaryota
102.100.100/34165	DNA sequence generation	MiSeq	Illumina	18S_AUGKE	102.100.100/34165_18S_AUGKE	SRX3076765	NCBI Sequence Read Archive	SRP114822	http://identifiers.org/ncbi/insdc.sra:SRP114822	DNA sequence processing	AMMBI_18Sv4_zotus_table_Silvav132_PR2_datarelease_20032018.txt	figshare	doi:10.6084/m9.figshare.5808864.v3	https://doi.org/10.6084/m9.figshare.5808864.v3	Eukaryota
102.100.100/34166	DNA sequence generation	MiSeq	Illumina	18S_AUGKE	102.100.100/34166_18S_AUGKE	SRX3076729	NCBI Sequence Read Archive	SRP114822	http://identifiers.org/ncbi/insdc.sra:SRP114822	DNA sequence processing	AMMBI_18Sv4_zotus_table_Silvav132_PR2_datarelease_20032018.txt	figshare	doi:10.6084/m9.figshare.5808864.v3	https://doi.org/10.6084/m9.figshare.5808864.v3	Eukaryota
102.100.100/34167	DNA sequence generation	MiSeq	Illumina	18S_AUGKE	102.100.100/34167_18S_AUGKE	SRX3076352	NCBI Sequence Read Archive	SRP114822	http://identifiers.org/ncbi/insdc.sra:SRP114822	DNA sequence processing	AMMBI_18Sv4_zotus_table_Silvav132_PR2_datarelease_20032018.txt	figshare	doi:10.6084/m9.figshare.5808864.v3	https://doi.org/10.6084/m9.figshare.5808864.v3	Eukaryota
102.100.100/34168	DNA sequence generation	MiSeq	Illumina	18S_ATNVT	102.100.100/34168_18S_ATNVT	SRX3076356	NCBI Sequence Read Archive	SRP114822	http://identifiers.org/ncbi/insdc.sra:SRP114822	DNA sequence processing	AMMBI_18Sv4_zotus_table_Silvav132_PR2_datarelease_20032018.txt	figshare	doi:10.6084/m9.figshare.5808864.v3	https://doi.org/10.6084/m9.figshare.5808864.v3	Eukaryota
102.100.100/34169	DNA sequence generation	MiSeq	Illumina	18S_ATNVT	102.100.100/34169_18S_ATNVT	SRX3076493	NCBI Sequence Read Archive	SRP114822	http://identifiers.org/ncbi/insdc.sra:SRP114822	DNA sequence processing	AMMBI_18Sv4_zotus_table_Silvav132_PR2_datarelease_20032018.txt	figshare	doi:10.6084/m9.figshare.5808864.v3	https://doi.org/10.6084/m9.figshare.5808864.v3	Eukaryota
102.100.100/34170	DNA sequence generation	MiSeq	Illumina	18S_ATNVT	102.100.100/34170_18S_ATNVT	SRX3076498	NCBI Sequence Read Archive	SRP114822	http://identifiers.org/ncbi/insdc.sra:SRP114822	DNA sequence processing	AMMBI_18Sv4_zotus_table_Silvav132_PR2_datarelease_20032018.txt	figshare	doi:10.6084/m9.figshare.5808864.v3	https://doi.org/10.6084/m9.figshare.5808864.v3	Eukaryota
102.100.100/34171	DNA sequence generation	MiSeq	Illumina	18S_ATNVT	102.100.100/34171_18S_ATNVT	SRX3076499	NCBI Sequence Read Archive	SRP114822	http://identifiers.org/ncbi/insdc.sra:SRP114822	DNA sequence processing	AMMBI_18Sv4_zotus_table_Silvav132_PR2_datarelease_20032018.txt	figshare	doi:10.6084/m9.figshare.5808864.v3	https://doi.org/10.6084/m9.figshare.5808864.v3	Eukaryota
102.100.100/34172	DNA sequence generation	MiSeq	Illumina	18S_ATNVT	102.100.100/34172_18S_ATNVT	SRX3076582	NCBI Sequence Read Archive	SRP114822	http://identifiers.org/ncbi/insdc.sra:SRP114822	DNA sequence processing	AMMBI_18Sv4_zotus_table_Silvav132_PR2_datarelease_20032018.txt	figshare	doi:10.6084/m9.figshare.5808864.v3	https://doi.org/10.6084/m9.figshare.5808864.v3	Eukaryota
102.100.100/34173	DNA sequence generation	MiSeq	Illumina	18S_ATNVT	102.100.100/34173_18S_ATNVT	SRX3076585	NCBI Sequence Read Archive	SRP114822	http://identifiers.org/ncbi/insdc.sra:SRP114822	DNA sequence processing	AMMBI_18Sv4_zotus_table_Silvav132_PR2_datarelease_20032018.txt	figshare	doi:10.6084/m9.figshare.5808864.v3	https://doi.org/10.6084/m9.figshare.5808864.v3	Eukaryota
102.100.100/34174	DNA sequence generation	MiSeq	Illumina	18S_ATNVT	102.100.100/34174_18S_ATNVT	SRX3076589	NCBI Sequence Read Archive	SRP114822	http://identifiers.org/ncbi/insdc.sra:SRP114822	DNA sequence processing	AMMBI_18Sv4_zotus_table_Silvav132_PR2_datarelease_20032018.txt	figshare	doi:10.6084/m9.figshare.5808864.v3	https://doi.org/10.6084/m9.figshare.5808864.v3	Eukaryota
102.100.100/34175	DNA sequence generation	MiSeq	Illumina	18S_ATNVT	102.100.100/34175_18S_ATNVT	SRX3076717	NCBI Sequence Read Archive	SRP114822	http://identifiers.org/ncbi/insdc.sra:SRP114822	DNA sequence processing	AMMBI_18Sv4_zotus_table_Silvav132_PR2_datarelease_20032018.txt	figshare	doi:10.6084/m9.figshare.5808864.v3	https://doi.org/10.6084/m9.figshare.5808864.v3	Eukaryota
102.100.100/34176	DNA sequence generation	MiSeq	Illumina	18S_AUGKE	102.100.100/34176_18S_AUGKE	SRX3076714	NCBI Sequence Read Archive	SRP114822	http://identifiers.org/ncbi/insdc.sra:SRP114822	DNA sequence processing	AMMBI_18Sv4_zotus_table_Silvav132_PR2_datarelease_20032018.txt	figshare	doi:10.6084/m9.figshare.5808864.v3	https://doi.org/10.6084/m9.figshare.5808864.v3	Eukaryota
102.100.100/34177	DNA sequence generation	MiSeq	Illumina	18S_AUGKE	102.100.100/34177_18S_AUGKE	SRX3076711	NCBI Sequence Read Archive	SRP114822	http://identifiers.org/ncbi/insdc.sra:SRP114822	DNA sequence processing	AMMBI_18Sv4_zotus_table_Silvav132_PR2_datarelease_20032018.txt	figshare	doi:10.6084/m9.figshare.5808864.v3	https://doi.org/10.6084/m9.figshare.5808864.v3	Eukaryota
102.100.100/34178	DNA sequence generation	MiSeq	Illumina	18S_AUGKE	102.100.100/34178_18S_AUGKE	SRX3076296	NCBI Sequence Read Archive	SRP114822	http://identifiers.org/ncbi/insdc.sra:SRP114822	DNA sequence processing	AMMBI_18Sv4_zotus_table_Silvav132_PR2_datarelease_20032018.txt	figshare	doi:10.6084/m9.figshare.5808864.v3	https://doi.org/10.6084/m9.figshare.5808864.v3	Eukaryota
102.100.100/34179	DNA sequence generation	MiSeq	Illumina	18S_AUGKE	102.100.100/34179_18S_AUGKE	SRX3076295	NCBI Sequence Read Archive	SRP114822	http://identifiers.org/ncbi/insdc.sra:SRP114822	DNA sequence processing	AMMBI_18Sv4_zotus_table_Silvav132_PR2_datarelease_20032018.txt	figshare	doi:10.6084/m9.figshare.5808864.v3	https://doi.org/10.6084/m9.figshare.5808864.v3	Eukaryota
102.100.100/34180	DNA sequence generation	MiSeq	Illumina	18S_ATNVT	102.100.100/34180_18S_ATNVT	SRX3076291	NCBI Sequence Read Archive	SRP114822	http://identifiers.org/ncbi/insdc.sra:SRP114822	DNA sequence processing	AMMBI_18Sv4_zotus_table_Silvav132_PR2_datarelease_20032018.txt	figshare	doi:10.6084/m9.figshare.5808864.v3	https://doi.org/10.6084/m9.figshare.5808864.v3	Eukaryota
102.100.100/34181	DNA sequence generation	MiSeq	Illumina	18S_ATNVT	102.100.100/34181_18S_ATNVT	SRX3076433	NCBI Sequence Read Archive	SRP114822	http://identifiers.org/ncbi/insdc.sra:SRP114822	DNA sequence processing	AMMBI_18Sv4_zotus_table_Silvav132_PR2_datarelease_20032018.txt	figshare	doi:10.6084/m9.figshare.5808864.v3	https://doi.org/10.6084/m9.figshare.5808864.v3	Eukaryota
102.100.100/34182	DNA sequence generation	MiSeq	Illumina	18S_AUGKE	102.100.100/34182_18S_AUGKE	SRX3076430	NCBI Sequence Read Archive	SRP114822	http://identifiers.org/ncbi/insdc.sra:SRP114822	DNA sequence processing	AMMBI_18Sv4_zotus_table_Silvav132_PR2_datarelease_20032018.txt	figshare	doi:10.6084/m9.figshare.5808864.v3	https://doi.org/10.6084/m9.figshare.5808864.v3	Eukaryota
102.100.100/34183	DNA sequence generation	MiSeq	Illumina	18S_AUGKE	102.100.100/34183_18S_AUGKE	SRX3076431	NCBI Sequence Read Archive	SRP114822	http://identifiers.org/ncbi/insdc.sra:SRP114822	DNA sequence processing	AMMBI_18Sv4_zotus_table_Silvav132_PR2_datarelease_20032018.txt	figshare	doi:10.6084/m9.figshare.5808864.v3	https://doi.org/10.6084/m9.figshare.5808864.v3	Eukaryota
102.100.100/34184	DNA sequence generation	MiSeq	Illumina	18S_AUGKE	102.100.100/34184_18S_AUGKE	SRX3076669	NCBI Sequence Read Archive	SRP114822	http://identifiers.org/ncbi/insdc.sra:SRP114822	DNA sequence processing	AMMBI_18Sv4_zotus_table_Silvav132_PR2_datarelease_20032018.txt	figshare	doi:10.6084/m9.figshare.5808864.v3	https://doi.org/10.6084/m9.figshare.5808864.v3	Eukaryota
102.100.100/34185	DNA sequence generation	MiSeq	Illumina	18S_AUGKE	102.100.100/34185_18S_AUGKE	SRX3076542	NCBI Sequence Read Archive	SRP114822	http://identifiers.org/ncbi/insdc.sra:SRP114822	DNA sequence processing	AMMBI_18Sv4_zotus_table_Silvav132_PR2_datarelease_20032018.txt	figshare	doi:10.6084/m9.figshare.5808864.v3	https://doi.org/10.6084/m9.figshare.5808864.v3	Eukaryota
102.100.100/34186	DNA sequence generation	MiSeq	Illumina	18S_ATNVT	102.100.100/34186_18S_ATNVT	SRX3076538	NCBI Sequence Read Archive	SRP114822	http://identifiers.org/ncbi/insdc.sra:SRP114822	DNA sequence processing	AMMBI_18Sv4_zotus_table_Silvav132_PR2_datarelease_20032018.txt	figshare	doi:10.6084/m9.figshare.5808864.v3	https://doi.org/10.6084/m9.figshare.5808864.v3	Eukaryota
102.100.100/34187	DNA sequence generation	MiSeq	Illumina	18S_ATNVT	102.100.100/34187_18S_ATNVT	SRX3076657	NCBI Sequence Read Archive	SRP114822	http://identifiers.org/ncbi/insdc.sra:SRP114822	DNA sequence processing	AMMBI_18Sv4_zotus_table_Silvav132_PR2_datarelease_20032018.txt	figshare	doi:10.6084/m9.figshare.5808864.v3	https://doi.org/10.6084/m9.figshare.5808864.v3	Eukaryota
102.100.100/34188	DNA sequence generation	MiSeq	Illumina	18S_AUGKE	102.100.100/34188_18S_AUGKE	SRX3076662	NCBI Sequence Read Archive	SRP114822	http://identifiers.org/ncbi/insdc.sra:SRP114822	DNA sequence processing	AMMBI_18Sv4_zotus_table_Silvav132_PR2_datarelease_20032018.txt	figshare	doi:10.6084/m9.figshare.5808864.v3	https://doi.org/10.6084/m9.figshare.5808864.v3	Eukaryota
102.100.100/34189	DNA sequence generation	MiSeq	Illumina	18S_AUGKE	102.100.100/34189_18S_AUGKE	SRX3076659	NCBI Sequence Read Archive	SRP114822	http://identifiers.org/ncbi/insdc.sra:SRP114822	DNA sequence processing	AMMBI_18Sv4_zotus_table_Silvav132_PR2_datarelease_20032018.txt	figshare	doi:10.6084/m9.figshare.5808864.v3	https://doi.org/10.6084/m9.figshare.5808864.v3	Eukaryota
102.100.100/34190	DNA sequence generation	MiSeq	Illumina	18S_AUGKE	102.100.100/34190_18S_AUGKE	SRX3076289	NCBI Sequence Read Archive	SRP114822	http://identifiers.org/ncbi/insdc.sra:SRP114822	DNA sequence processing	AMMBI_18Sv4_zotus_table_Silvav132_PR2_datarelease_20032018.txt	figshare	doi:10.6084/m9.figshare.5808864.v3	https://doi.org/10.6084/m9.figshare.5808864.v3	Eukaryota
102.100.100/34191	DNA sequence generation	MiSeq	Illumina	18S_AUGKE	102.100.100/34191_18S_AUGKE	SRX3076286	NCBI Sequence Read Archive	SRP114822	http://identifiers.org/ncbi/insdc.sra:SRP114822	DNA sequence processing	AMMBI_18Sv4_zotus_table_Silvav132_PR2_datarelease_20032018.txt	figshare	doi:10.6084/m9.figshare.5808864.v3	https://doi.org/10.6084/m9.figshare.5808864.v3	Eukaryota
102.100.100/34192	DNA sequence generation	MiSeq	Illumina	18S_ATNVT	102.100.100/34192_18S_ATNVT	SRX3076282	NCBI Sequence Read Archive	SRP114822	http://identifiers.org/ncbi/insdc.sra:SRP114822	DNA sequence processing	AMMBI_18Sv4_zotus_table_Silvav132_PR2_datarelease_20032018.txt	figshare	doi:10.6084/m9.figshare.5808864.v3	https://doi.org/10.6084/m9.figshare.5808864.v3	Eukaryota
102.100.100/34193	DNA sequence generation	MiSeq	Illumina	18S_ATNVT	102.100.100/34193_18S_ATNVT	SRX3076647	NCBI Sequence Read Archive	SRP114822	http://identifiers.org/ncbi/insdc.sra:SRP114822	DNA sequence processing	AMMBI_18Sv4_zotus_table_Silvav132_PR2_datarelease_20032018.txt	figshare	doi:10.6084/m9.figshare.5808864.v3	https://doi.org/10.6084/m9.figshare.5808864.v3	Eukaryota
102.100.100/34194	DNA sequence generation	MiSeq	Illumina	18S_ATNVT	102.100.100/34194_18S_ATNVT	SRX3076651	NCBI Sequence Read Archive	SRP114822	http://identifiers.org/ncbi/insdc.sra:SRP114822	DNA sequence processing	AMMBI_18Sv4_zotus_table_Silvav132_PR2_datarelease_20032018.txt	figshare	doi:10.6084/m9.figshare.5808864.v3	https://doi.org/10.6084/m9.figshare.5808864.v3	Eukaryota
102.100.100/34195	DNA sequence generation	MiSeq	Illumina	18S_AUGKE	102.100.100/34195_18S_AUGKE	SRX3076655	NCBI Sequence Read Archive	SRP114822	http://identifiers.org/ncbi/insdc.sra:SRP114822	DNA sequence processing	AMMBI_18Sv4_zotus_table_Silvav132_PR2_datarelease_20032018.txt	figshare	doi:10.6084/m9.figshare.5808864.v3	https://doi.org/10.6084/m9.figshare.5808864.v3	Eukaryota
102.100.100/34196	DNA sequence generation	MiSeq	Illumina	18S_AUGKE	102.100.100/34196_18S_AUGKE	SRX3076531	NCBI Sequence Read Archive	SRP114822	http://identifiers.org/ncbi/insdc.sra:SRP114822	DNA sequence processing	AMMBI_18Sv4_zotus_table_Silvav132_PR2_datarelease_20032018.txt	figshare	doi:10.6084/m9.figshare.5808864.v3	https://doi.org/10.6084/m9.figshare.5808864.v3	Eukaryota
102.100.100/34197	DNA sequence generation	MiSeq	Illumina	18S_AUGKE	102.100.100/34197_18S_AUGKE	SRX3076528	NCBI Sequence Read Archive	SRP114822	http://identifiers.org/ncbi/insdc.sra:SRP114822	DNA sequence processing	AMMBI_18Sv4_zotus_table_Silvav132_PR2_datarelease_20032018.txt	figshare	doi:10.6084/m9.figshare.5808864.v3	https://doi.org/10.6084/m9.figshare.5808864.v3	Eukaryota
102.100.100/34198	DNA sequence generation	MiSeq	Illumina	18S_AUGKE	102.100.100/34198_18S_AUGKE	SRX3076529	NCBI Sequence Read Archive	SRP114822	http://identifiers.org/ncbi/insdc.sra:SRP114822	DNA sequence processing	AMMBI_18Sv4_zotus_table_Silvav132_PR2_datarelease_20032018.txt	figshare	doi:10.6084/m9.figshare.5808864.v3	https://doi.org/10.6084/m9.figshare.5808864.v3	Eukaryota
102.100.100/34199	DNA sequence generation	MiSeq	Illumina	18S_ATNVT	102.100.100/34199_18S_ATNVT	SRX3076379	NCBI Sequence Read Archive	SRP114822	http://identifiers.org/ncbi/insdc.sra:SRP114822	DNA sequence processing	AMMBI_18Sv4_zotus_table_Silvav132_PR2_datarelease_20032018.txt	figshare	doi:10.6084/m9.figshare.5808864.v3	https://doi.org/10.6084/m9.figshare.5808864.v3	Eukaryota
102.100.100/34200	DNA sequence generation	MiSeq	Illumina	18S_AUGKE	102.100.100/34200_18S_AUGKE	SRX3076374	NCBI Sequence Read Archive	SRP114822	http://identifiers.org/ncbi/insdc.sra:SRP114822	DNA sequence processing	AMMBI_18Sv4_zotus_table_Silvav132_PR2_datarelease_20032018.txt	figshare	doi:10.6084/m9.figshare.5808864.v3	https://doi.org/10.6084/m9.figshare.5808864.v3	Eukaryota
102.100.100/34201	DNA sequence generation	MiSeq	Illumina	18S_AUGKE	102.100.100/34201_18S_AUGKE	SRX3076373	NCBI Sequence Read Archive	SRP114822	http://identifiers.org/ncbi/insdc.sra:SRP114822	DNA sequence processing	AMMBI_18Sv4_zotus_table_Silvav132_PR2_datarelease_20032018.txt	figshare	doi:10.6084/m9.figshare.5808864.v3	https://doi.org/10.6084/m9.figshare.5808864.v3	Eukaryota
102.100.100/34202	DNA sequence generation	MiSeq	Illumina	18S_ATNVT	102.100.100/34202_18S_ATNVT	SRX3076345	NCBI Sequence Read Archive	SRP114822	http://identifiers.org/ncbi/insdc.sra:SRP114822	DNA sequence processing	AMMBI_18Sv4_zotus_table_Silvav132_PR2_datarelease_20032018.txt	figshare	doi:10.6084/m9.figshare.5808864.v3	https://doi.org/10.6084/m9.figshare.5808864.v3	Eukaryota
102.100.100/34203	DNA sequence generation	MiSeq	Illumina	18S_ATNVT	102.100.100/34203_18S_ATNVT	SRX3076349	NCBI Sequence Read Archive	SRP114822	http://identifiers.org/ncbi/insdc.sra:SRP114822	DNA sequence processing	AMMBI_18Sv4_zotus_table_Silvav132_PR2_datarelease_20032018.txt	figshare	doi:10.6084/m9.figshare.5808864.v3	https://doi.org/10.6084/m9.figshare.5808864.v3	Eukaryota
102.100.100/34204	DNA sequence generation	MiSeq	Illumina	18S_AUGKE	102.100.100/34204_18S_AUGKE	SRX3076354	NCBI Sequence Read Archive	SRP114822	http://identifiers.org/ncbi/insdc.sra:SRP114822	DNA sequence processing	AMMBI_18Sv4_zotus_table_Silvav132_PR2_datarelease_20032018.txt	figshare	doi:10.6084/m9.figshare.5808864.v3	https://doi.org/10.6084/m9.figshare.5808864.v3	Eukaryota
102.100.100/34205	DNA sequence generation	MiSeq	Illumina	18S_AUGKE	102.100.100/34205_18S_AUGKE	SRX3076708	NCBI Sequence Read Archive	SRP114822	http://identifiers.org/ncbi/insdc.sra:SRP114822	DNA sequence processing	AMMBI_18Sv4_zotus_table_Silvav132_PR2_datarelease_20032018.txt	figshare	doi:10.6084/m9.figshare.5808864.v3	https://doi.org/10.6084/m9.figshare.5808864.v3	Eukaryota
102.100.100/34206	DNA sequence generation	MiSeq	Illumina	18S_ATNVT	102.100.100/34206_18S_ATNVT	SRX3076704	NCBI Sequence Read Archive	SRP114822	http://identifiers.org/ncbi/insdc.sra:SRP114822	DNA sequence processing	AMMBI_18Sv4_zotus_table_Silvav132_PR2_datarelease_20032018.txt	figshare	doi:10.6084/m9.figshare.5808864.v3	https://doi.org/10.6084/m9.figshare.5808864.v3	Eukaryota
102.100.100/34207	DNA sequence generation	MiSeq	Illumina	18S_ATNVT	102.100.100/34207_18S_ATNVT	SRX3076383	NCBI Sequence Read Archive	SRP114822	http://identifiers.org/ncbi/insdc.sra:SRP114822	DNA sequence processing	AMMBI_18Sv4_zotus_table_Silvav132_PR2_datarelease_20032018.txt	figshare	doi:10.6084/m9.figshare.5808864.v3	https://doi.org/10.6084/m9.figshare.5808864.v3	Eukaryota
102.100.100/34208	DNA sequence generation	MiSeq	Illumina	18S_AUGKE	102.100.100/34208_18S_AUGKE	SRX3076577	NCBI Sequence Read Archive	SRP114822	http://identifiers.org/ncbi/insdc.sra:SRP114822	DNA sequence processing	AMMBI_18Sv4_zotus_table_Silvav132_PR2_datarelease_20032018.txt	figshare	doi:10.6084/m9.figshare.5808864.v3	https://doi.org/10.6084/m9.figshare.5808864.v3	Eukaryota
102.100.100/34209	DNA sequence generation	MiSeq	Illumina	18S_AUGKE	102.100.100/34209_18S_AUGKE	SRX3076578	NCBI Sequence Read Archive	SRP114822	http://identifiers.org/ncbi/insdc.sra:SRP114822	DNA sequence processing	AMMBI_18Sv4_zotus_table_Silvav132_PR2_datarelease_20032018.txt	figshare	doi:10.6084/m9.figshare.5808864.v3	https://doi.org/10.6084/m9.figshare.5808864.v3	Eukaryota
102.100.100/34210	DNA sequence generation	MiSeq	Illumina	18S_ATNVT	102.100.100/34210_18S_ATNVT	SRX3076572	NCBI Sequence Read Archive	SRP114822	http://identifiers.org/ncbi/insdc.sra:SRP114822	DNA sequence processing	AMMBI_18Sv4_zotus_table_Silvav132_PR2_datarelease_20032018.txt	figshare	doi:10.6084/m9.figshare.5808864.v3	https://doi.org/10.6084/m9.figshare.5808864.v3	Eukaryota
102.100.100/34211	DNA sequence generation	MiSeq	Illumina	18S_ATNVT	102.100.100/34211_18S_ATNVT	SRX3076422	NCBI Sequence Read Archive	SRP114822	http://identifiers.org/ncbi/insdc.sra:SRP114822	DNA sequence processing	AMMBI_18Sv4_zotus_table_Silvav132_PR2_datarelease_20032018.txt	figshare	doi:10.6084/m9.figshare.5808864.v3	https://doi.org/10.6084/m9.figshare.5808864.v3	Eukaryota
102.100.100/34212	DNA sequence generation	MiSeq	Illumina	18S_ATNVT	102.100.100/34212_18S_ATNVT	SRX3076425	NCBI Sequence Read Archive	SRP114822	http://identifiers.org/ncbi/insdc.sra:SRP114822	DNA sequence processing	AMMBI_18Sv4_zotus_table_Silvav132_PR2_datarelease_20032018.txt	figshare	doi:10.6084/m9.figshare.5808864.v3	https://doi.org/10.6084/m9.figshare.5808864.v3	Eukaryota
102.100.100/34213	DNA sequence generation	MiSeq	Illumina	18S_ATNVT	102.100.100/34213_18S_ATNVT	SRX3076668	NCBI Sequence Read Archive	SRP114822	http://identifiers.org/ncbi/insdc.sra:SRP114822	DNA sequence processing	AMMBI_18Sv4_zotus_table_Silvav132_PR2_datarelease_20032018.txt	figshare	doi:10.6084/m9.figshare.5808864.v3	https://doi.org/10.6084/m9.figshare.5808864.v3	Eukaryota
102.100.100/34214	DNA sequence generation	MiSeq	Illumina	18S_ATNVT	102.100.100/34214_18S_ATNVT	SRX3076630	NCBI Sequence Read Archive	SRP114822	http://identifiers.org/ncbi/insdc.sra:SRP114822	DNA sequence processing	AMMBI_18Sv4_zotus_table_Silvav132_PR2_datarelease_20032018.txt	figshare	doi:10.6084/m9.figshare.5808864.v3	https://doi.org/10.6084/m9.figshare.5808864.v3	Eukaryota
102.100.100/34215	DNA sequence generation	MiSeq	Illumina	18S_ATNVT	102.100.100/34215_18S_ATNVT	SRX3076626	NCBI Sequence Read Archive	SRP114822	http://identifiers.org/ncbi/insdc.sra:SRP114822	DNA sequence processing	AMMBI_18Sv4_zotus_table_Silvav132_PR2_datarelease_20032018.txt	figshare	doi:10.6084/m9.figshare.5808864.v3	https://doi.org/10.6084/m9.figshare.5808864.v3	Eukaryota
102.100.100/34216	DNA sequence generation	MiSeq	Illumina	18S_ATNVT	102.100.100/34216_18S_ATNVT	SRX3076503	NCBI Sequence Read Archive	SRP114822	http://identifiers.org/ncbi/insdc.sra:SRP114822	DNA sequence processing	AMMBI_18Sv4_zotus_table_Silvav132_PR2_datarelease_20032018.txt	figshare	doi:10.6084/m9.figshare.5808864.v3	https://doi.org/10.6084/m9.figshare.5808864.v3	Eukaryota
102.100.100/34217	DNA sequence generation	MiSeq	Illumina	18S_AUGKE	102.100.100/34217_18S_AUGKE	SRX3076506	NCBI Sequence Read Archive	SRP114822	http://identifiers.org/ncbi/insdc.sra:SRP114822	DNA sequence processing	AMMBI_18Sv4_zotus_table_Silvav132_PR2_datarelease_20032018.txt	figshare	doi:10.6084/m9.figshare.5808864.v3	https://doi.org/10.6084/m9.figshare.5808864.v3	Eukaryota
102.100.100/34218	DNA sequence generation	MiSeq	Illumina	18S_ATNVT	102.100.100/34218_18S_ATNVT	SRX3076510	NCBI Sequence Read Archive	SRP114822	http://identifiers.org/ncbi/insdc.sra:SRP114822	DNA sequence processing	AMMBI_18Sv4_zotus_table_Silvav132_PR2_datarelease_20032018.txt	figshare	doi:10.6084/m9.figshare.5808864.v3	https://doi.org/10.6084/m9.figshare.5808864.v3	Eukaryota
102.100.100/34219	DNA sequence generation	MiSeq	Illumina	18S_ATNVT	102.100.100/34219_18S_ATNVT	SRX3076458	NCBI Sequence Read Archive	SRP114822	http://identifiers.org/ncbi/insdc.sra:SRP114822	DNA sequence processing	AMMBI_18Sv4_zotus_table_Silvav132_PR2_datarelease_20032018.txt	figshare	doi:10.6084/m9.figshare.5808864.v3	https://doi.org/10.6084/m9.figshare.5808864.v3	Eukaryota
102.100.100/34220	DNA sequence generation	MiSeq	Illumina	18S_AUGKE	102.100.100/34220_18S_AUGKE	SRX3076453	NCBI Sequence Read Archive	SRP114822	http://identifiers.org/ncbi/insdc.sra:SRP114822	DNA sequence processing	AMMBI_18Sv4_zotus_table_Silvav132_PR2_datarelease_20032018.txt	figshare	doi:10.6084/m9.figshare.5808864.v3	https://doi.org/10.6084/m9.figshare.5808864.v3	Eukaryota
102.100.100/34221	DNA sequence generation	MiSeq	Illumina	18S_AUGKE	102.100.100/34221_18S_AUGKE	SRX3076452	NCBI Sequence Read Archive	SRP114822	http://identifiers.org/ncbi/insdc.sra:SRP114822	DNA sequence processing	AMMBI_18Sv4_zotus_table_Silvav132_PR2_datarelease_20032018.txt	figshare	doi:10.6084/m9.figshare.5808864.v3	https://doi.org/10.6084/m9.figshare.5808864.v3	Eukaryota
102.100.100/34222	DNA sequence generation	MiSeq	Illumina	18S_AUGKE	102.100.100/34222_18S_AUGKE	SRX3076598	NCBI Sequence Read Archive	SRP114822	http://identifiers.org/ncbi/insdc.sra:SRP114822	DNA sequence processing	AMMBI_18Sv4_zotus_table_Silvav132_PR2_datarelease_20032018.txt	figshare	doi:10.6084/m9.figshare.5808864.v3	https://doi.org/10.6084/m9.figshare.5808864.v3	Eukaryota
102.100.100/34223	DNA sequence generation	MiSeq	Illumina	18S_ATNVT	102.100.100/34223_18S_ATNVT	SRX3076594	NCBI Sequence Read Archive	SRP114822	http://identifiers.org/ncbi/insdc.sra:SRP114822	DNA sequence processing	AMMBI_18Sv4_zotus_table_Silvav132_PR2_datarelease_20032018.txt	figshare	doi:10.6084/m9.figshare.5808864.v3	https://doi.org/10.6084/m9.figshare.5808864.v3	Eukaryota
102.100.100/34224	DNA sequence generation	MiSeq	Illumina	18S_ATNVT	102.100.100/34224_18S_ATNVT	SRX3076602	NCBI Sequence Read Archive	SRP114822	http://identifiers.org/ncbi/insdc.sra:SRP114822	DNA sequence processing	AMMBI_18Sv4_zotus_table_Silvav132_PR2_datarelease_20032018.txt	figshare	doi:10.6084/m9.figshare.5808864.v3	https://doi.org/10.6084/m9.figshare.5808864.v3	Eukaryota
102.100.100/34225	DNA sequence generation	MiSeq	Illumina	18S_AUGKE	102.100.100/34225_18S_AUGKE	SRX3076734	NCBI Sequence Read Archive	SRP114822	http://identifiers.org/ncbi/insdc.sra:SRP114822	DNA sequence processing	AMMBI_18Sv4_zotus_table_Silvav132_PR2_datarelease_20032018.txt	figshare	doi:10.6084/m9.figshare.5808864.v3	https://doi.org/10.6084/m9.figshare.5808864.v3	Eukaryota
102.100.100/34226	DNA sequence generation	MiSeq	Illumina	18S_AUGKE	102.100.100/34226_18S_AUGKE	SRX3076737	NCBI Sequence Read Archive	SRP114822	http://identifiers.org/ncbi/insdc.sra:SRP114822	DNA sequence processing	AMMBI_18Sv4_zotus_table_Silvav132_PR2_datarelease_20032018.txt	figshare	doi:10.6084/m9.figshare.5808864.v3	https://doi.org/10.6084/m9.figshare.5808864.v3	Eukaryota
102.100.100/34227	DNA sequence generation	MiSeq	Illumina	18S_AUGKE	102.100.100/34227_18S_AUGKE	SRX3076740	NCBI Sequence Read Archive	SRP114822	http://identifiers.org/ncbi/insdc.sra:SRP114822	DNA sequence processing	AMMBI_18Sv4_zotus_table_Silvav132_PR2_datarelease_20032018.txt	figshare	doi:10.6084/m9.figshare.5808864.v3	https://doi.org/10.6084/m9.figshare.5808864.v3	Eukaryota
102.100.100/34228	DNA sequence generation	MiSeq	Illumina	18S_AUGKE	102.100.100/34228_18S_AUGKE	SRX3076371	NCBI Sequence Read Archive	SRP114822	http://identifiers.org/ncbi/insdc.sra:SRP114822	DNA sequence processing	AMMBI_18Sv4_zotus_table_Silvav132_PR2_datarelease_20032018.txt	figshare	doi:10.6084/m9.figshare.5808864.v3	https://doi.org/10.6084/m9.figshare.5808864.v3	Eukaryota
102.100.100/34229	DNA sequence generation	MiSeq	Illumina	18S_ATNVT	102.100.100/34229_18S_ATNVT	SRX3076367	NCBI Sequence Read Archive	SRP114822	http://identifiers.org/ncbi/insdc.sra:SRP114822	DNA sequence processing	AMMBI_18Sv4_zotus_table_Silvav132_PR2_datarelease_20032018.txt	figshare	doi:10.6084/m9.figshare.5808864.v3	https://doi.org/10.6084/m9.figshare.5808864.v3	Eukaryota
102.100.100/34230	DNA sequence generation	MiSeq	Illumina	18S_ATNVT	102.100.100/34230_18S_ATNVT	SRX3076363	NCBI Sequence Read Archive	SRP114822	http://identifiers.org/ncbi/insdc.sra:SRP114822	DNA sequence processing	AMMBI_18Sv4_zotus_table_Silvav132_PR2_datarelease_20032018.txt	figshare	doi:10.6084/m9.figshare.5808864.v3	https://doi.org/10.6084/m9.figshare.5808864.v3	Eukaryota
102.100.100/34231	DNA sequence generation	MiSeq	Illumina	18S_AUGKE	102.100.100/34231_18S_AUGKE	SRX3076522	NCBI Sequence Read Archive	SRP114822	http://identifiers.org/ncbi/insdc.sra:SRP114822	DNA sequence processing	AMMBI_18Sv4_zotus_table_Silvav132_PR2_datarelease_20032018.txt	figshare	doi:10.6084/m9.figshare.5808864.v3	https://doi.org/10.6084/m9.figshare.5808864.v3	Eukaryota
102.100.100/34232	DNA sequence generation	MiSeq	Illumina	18S_AUGKE	102.100.100/34232_18S_AUGKE	SRX3076525	NCBI Sequence Read Archive	SRP114822	http://identifiers.org/ncbi/insdc.sra:SRP114822	DNA sequence processing	AMMBI_18Sv4_zotus_table_Silvav132_PR2_datarelease_20032018.txt	figshare	doi:10.6084/m9.figshare.5808864.v3	https://doi.org/10.6084/m9.figshare.5808864.v3	Eukaryota
102.100.100/34233	DNA sequence generation	MiSeq	Illumina	18S_ATNVT	102.100.100/34233_18S_ATNVT	SRX3076513	NCBI Sequence Read Archive	SRP114822	http://identifiers.org/ncbi/insdc.sra:SRP114822	DNA sequence processing	AMMBI_18Sv4_zotus_table_Silvav132_PR2_datarelease_20032018.txt	figshare	doi:10.6084/m9.figshare.5808864.v3	https://doi.org/10.6084/m9.figshare.5808864.v3	Eukaryota
102.100.100/34234	DNA sequence generation	MiSeq	Illumina	18S_ATNVT	102.100.100/34234_18S_ATNVT	SRX3076642	NCBI Sequence Read Archive	SRP114822	http://identifiers.org/ncbi/insdc.sra:SRP114822	DNA sequence processing	AMMBI_18Sv4_zotus_table_Silvav132_PR2_datarelease_20032018.txt	figshare	doi:10.6084/m9.figshare.5808864.v3	https://doi.org/10.6084/m9.figshare.5808864.v3	Eukaryota
102.100.100/34235	DNA sequence generation	MiSeq	Illumina	18S_ATNVT	102.100.100/34235_18S_ATNVT	SRX3076646	NCBI Sequence Read Archive	SRP114822	http://identifiers.org/ncbi/insdc.sra:SRP114822	DNA sequence processing	AMMBI_18Sv4_zotus_table_Silvav132_PR2_datarelease_20032018.txt	figshare	doi:10.6084/m9.figshare.5808864.v3	https://doi.org/10.6084/m9.figshare.5808864.v3	Eukaryota
102.100.100/34236	DNA sequence generation	MiSeq	Illumina	18S_ATNVT	102.100.100/34236_18S_ATNVT	SRX3076278	NCBI Sequence Read Archive	SRP114822	http://identifiers.org/ncbi/insdc.sra:SRP114822	DNA sequence processing	AMMBI_18Sv4_zotus_table_Silvav132_PR2_datarelease_20032018.txt	figshare	doi:10.6084/m9.figshare.5808864.v3	https://doi.org/10.6084/m9.figshare.5808864.v3	Eukaryota
102.100.100/34237	DNA sequence generation	MiSeq	Illumina	18S_ATNVT	102.100.100/34237_18S_ATNVT	SRX3076274	NCBI Sequence Read Archive	SRP114822	http://identifiers.org/ncbi/insdc.sra:SRP114822	DNA sequence processing	AMMBI_18Sv4_zotus_table_Silvav132_PR2_datarelease_20032018.txt	figshare	doi:10.6084/m9.figshare.5808864.v3	https://doi.org/10.6084/m9.figshare.5808864.v3	Eukaryota
102.100.100/34238	DNA sequence generation	MiSeq	Illumina	18S_AUGKE	102.100.100/34238_18S_AUGKE	SRX3076277	NCBI Sequence Read Archive	SRP114822	http://identifiers.org/ncbi/insdc.sra:SRP114822	DNA sequence processing	AMMBI_18Sv4_zotus_table_Silvav132_PR2_datarelease_20032018.txt	figshare	doi:10.6084/m9.figshare.5808864.v3	https://doi.org/10.6084/m9.figshare.5808864.v3	Eukaryota
102.100.100/34239	DNA sequence generation	MiSeq	Illumina	18S_ATNVT	102.100.100/34239_18S_ATNVT	SRX3076415	NCBI Sequence Read Archive	SRP114822	http://identifiers.org/ncbi/insdc.sra:SRP114822	DNA sequence processing	AMMBI_18Sv4_zotus_table_Silvav132_PR2_datarelease_20032018.txt	figshare	doi:10.6084/m9.figshare.5808864.v3	https://doi.org/10.6084/m9.figshare.5808864.v3	Eukaryota
102.100.100/34240	DNA sequence generation	MiSeq	Illumina	18S_ATNVT	102.100.100/34240_18S_ATNVT	SRX3076419	NCBI Sequence Read Archive	SRP114822	http://identifiers.org/ncbi/insdc.sra:SRP114822	DNA sequence processing	AMMBI_18Sv4_zotus_table_Silvav132_PR2_datarelease_20032018.txt	figshare	doi:10.6084/m9.figshare.5808864.v3	https://doi.org/10.6084/m9.figshare.5808864.v3	Eukaryota
102.100.100/34241	DNA sequence generation	MiSeq	Illumina	18S_AUGKE	102.100.100/34241_18S_AUGKE	SRX3076675	NCBI Sequence Read Archive	SRP114822	http://identifiers.org/ncbi/insdc.sra:SRP114822	DNA sequence processing	AMMBI_18Sv4_zotus_table_Silvav132_PR2_datarelease_20032018.txt	figshare	doi:10.6084/m9.figshare.5808864.v3	https://doi.org/10.6084/m9.figshare.5808864.v3	Eukaryota
102.100.100/34242	DNA sequence generation	MiSeq	Illumina	18S_ATNVT	102.100.100/34242_18S_ATNVT	SRX3076306	NCBI Sequence Read Archive	SRP114822	http://identifiers.org/ncbi/insdc.sra:SRP114822	DNA sequence processing	AMMBI_18Sv4_zotus_table_Silvav132_PR2_datarelease_20032018.txt	figshare	doi:10.6084/m9.figshare.5808864.v3	https://doi.org/10.6084/m9.figshare.5808864.v3	Eukaryota
102.100.100/34243	DNA sequence generation	MiSeq	Illumina	18S_ATNVT	102.100.100/34243_18S_ATNVT	SRX3076302	NCBI Sequence Read Archive	SRP114822	http://identifiers.org/ncbi/insdc.sra:SRP114822	DNA sequence processing	AMMBI_18Sv4_zotus_table_Silvav132_PR2_datarelease_20032018.txt	figshare	doi:10.6084/m9.figshare.5808864.v3	https://doi.org/10.6084/m9.figshare.5808864.v3	Eukaryota
102.100.100/34244	DNA sequence generation	MiSeq	Illumina	18S_ATNVT	102.100.100/34244_18S_ATNVT	SRX3076446	NCBI Sequence Read Archive	SRP114822	http://identifiers.org/ncbi/insdc.sra:SRP114822	DNA sequence processing	AMMBI_18Sv4_zotus_table_Silvav132_PR2_datarelease_20032018.txt	figshare	doi:10.6084/m9.figshare.5808864.v3	https://doi.org/10.6084/m9.figshare.5808864.v3	Eukaryota
102.100.100/34245	DNA sequence generation	MiSeq	Illumina	18S_AUGKE	102.100.100/34245_18S_AUGKE	SRX3076447	NCBI Sequence Read Archive	SRP114822	http://identifiers.org/ncbi/insdc.sra:SRP114822	DNA sequence processing	AMMBI_18Sv4_zotus_table_Silvav132_PR2_datarelease_20032018.txt	figshare	doi:10.6084/m9.figshare.5808864.v3	https://doi.org/10.6084/m9.figshare.5808864.v3	Eukaryota
102.100.100/34246	DNA sequence generation	MiSeq	Illumina	18S_AUGKE	102.100.100/34246_18S_AUGKE	SRX3076444	NCBI Sequence Read Archive	SRP114822	http://identifiers.org/ncbi/insdc.sra:SRP114822	DNA sequence processing	AMMBI_18Sv4_zotus_table_Silvav132_PR2_datarelease_20032018.txt	figshare	doi:10.6084/m9.figshare.5808864.v3	https://doi.org/10.6084/m9.figshare.5808864.v3	Eukaryota
102.100.100/34247	DNA sequence generation	MiSeq	Illumina	18S_AUGKE	102.100.100/34247_18S_AUGKE	SRX3076439	NCBI Sequence Read Archive	SRP114822	http://identifiers.org/ncbi/insdc.sra:SRP114822	DNA sequence processing	AMMBI_18Sv4_zotus_table_Silvav132_PR2_datarelease_20032018.txt	figshare	doi:10.6084/m9.figshare.5808864.v3	https://doi.org/10.6084/m9.figshare.5808864.v3	Eukaryota
102.100.100/34248	DNA sequence generation	MiSeq	Illumina	18S_AUGKE	102.100.100/34248_18S_AUGKE	SRX3076323	NCBI Sequence Read Archive	SRP114822	http://identifiers.org/ncbi/insdc.sra:SRP114822	DNA sequence processing	AMMBI_18Sv4_zotus_table_Silvav132_PR2_datarelease_20032018.txt	figshare	doi:10.6084/m9.figshare.5808864.v3	https://doi.org/10.6084/m9.figshare.5808864.v3	Eukaryota
102.100.100/34249	DNA sequence generation	MiSeq	Illumina	18S_ATNVT	102.100.100/34249_18S_ATNVT	SRX3076327	NCBI Sequence Read Archive	SRP114822	http://identifiers.org/ncbi/insdc.sra:SRP114822	DNA sequence processing	AMMBI_18Sv4_zotus_table_Silvav132_PR2_datarelease_20032018.txt	figshare	doi:10.6084/m9.figshare.5808864.v3	https://doi.org/10.6084/m9.figshare.5808864.v3	Eukaryota
102.100.100/34250	DNA sequence generation	MiSeq	Illumina	18S_ATNVT	102.100.100/34250_18S_ATNVT	SRX3076686	NCBI Sequence Read Archive	SRP114822	http://identifiers.org/ncbi/insdc.sra:SRP114822	DNA sequence processing	AMMBI_18Sv4_zotus_table_Silvav132_PR2_datarelease_20032018.txt	figshare	doi:10.6084/m9.figshare.5808864.v3	https://doi.org/10.6084/m9.figshare.5808864.v3	Eukaryota
102.100.100/34251	DNA sequence generation	MiSeq	Illumina	18S_AUGKE	102.100.100/34251_18S_AUGKE	SRX3076685	NCBI Sequence Read Archive	SRP114822	http://identifiers.org/ncbi/insdc.sra:SRP114822	DNA sequence processing	AMMBI_18Sv4_zotus_table_Silvav132_PR2_datarelease_20032018.txt	figshare	doi:10.6084/m9.figshare.5808864.v3	https://doi.org/10.6084/m9.figshare.5808864.v3	Eukaryota
102.100.100/34252	DNA sequence generation	MiSeq	Illumina	18S_AUGKE	102.100.100/34252_18S_AUGKE	SRX3076688	NCBI Sequence Read Archive	SRP114822	http://identifiers.org/ncbi/insdc.sra:SRP114822	DNA sequence processing	AMMBI_18Sv4_zotus_table_Silvav132_PR2_datarelease_20032018.txt	figshare	doi:10.6084/m9.figshare.5808864.v3	https://doi.org/10.6084/m9.figshare.5808864.v3	Eukaryota
102.100.100/34253	DNA sequence generation	MiSeq	Illumina	18S_AUGKE	102.100.100/34253_18S_AUGKE	SRX3076683	NCBI Sequence Read Archive	SRP114822	http://identifiers.org/ncbi/insdc.sra:SRP114822	DNA sequence processing	AMMBI_18Sv4_zotus_table_Silvav132_PR2_datarelease_20032018.txt	figshare	doi:10.6084/m9.figshare.5808864.v3	https://doi.org/10.6084/m9.figshare.5808864.v3	Eukaryota
102.100.100/34254	DNA sequence generation	MiSeq	Illumina	18S_AUGKE	102.100.100/34254_18S_AUGKE	SRX3076604	NCBI Sequence Read Archive	SRP114822	http://identifiers.org/ncbi/insdc.sra:SRP114822	DNA sequence processing	AMMBI_18Sv4_zotus_table_Silvav132_PR2_datarelease_20032018.txt	figshare	doi:10.6084/m9.figshare.5808864.v3	https://doi.org/10.6084/m9.figshare.5808864.v3	Eukaryota
102.100.100/34255	DNA sequence generation	MiSeq	Illumina	18S_ATNVT	102.100.100/34255_18S_ATNVT	SRX3076608	NCBI Sequence Read Archive	SRP114822	http://identifiers.org/ncbi/insdc.sra:SRP114822	DNA sequence processing	AMMBI_18Sv4_zotus_table_Silvav132_PR2_datarelease_20032018.txt	figshare	doi:10.6084/m9.figshare.5808864.v3	https://doi.org/10.6084/m9.figshare.5808864.v3	Eukaryota
102.100.100/34256	DNA sequence generation	MiSeq	Illumina	18S_ATNVT	102.100.100/34256_18S_ATNVT	SRX3076475	NCBI Sequence Read Archive	SRP114822	http://identifiers.org/ncbi/insdc.sra:SRP114822	DNA sequence processing	AMMBI_18Sv4_zotus_table_Silvav132_PR2_datarelease_20032018.txt	figshare	doi:10.6084/m9.figshare.5808864.v3	https://doi.org/10.6084/m9.figshare.5808864.v3	Eukaryota
102.100.100/34257	DNA sequence generation	MiSeq	Illumina	18S_AUGKE	102.100.100/34257_18S_AUGKE	SRX3076478	NCBI Sequence Read Archive	SRP114822	http://identifiers.org/ncbi/insdc.sra:SRP114822	DNA sequence processing	AMMBI_18Sv4_zotus_table_Silvav132_PR2_datarelease_20032018.txt	figshare	doi:10.6084/m9.figshare.5808864.v3	https://doi.org/10.6084/m9.figshare.5808864.v3	Eukaryota
102.100.100/34258	DNA sequence generation	MiSeq	Illumina	18S_AUGKE	102.100.100/34258_18S_AUGKE	SRX3076473	NCBI Sequence Read Archive	SRP114822	http://identifiers.org/ncbi/insdc.sra:SRP114822	DNA sequence processing	AMMBI_18Sv4_zotus_table_Silvav132_PR2_datarelease_20032018.txt	figshare	doi:10.6084/m9.figshare.5808864.v3	https://doi.org/10.6084/m9.figshare.5808864.v3	Eukaryota
102.100.100/34259	DNA sequence generation	MiSeq	Illumina	18S_AUGKE	102.100.100/34259_18S_AUGKE	SRX3076480	NCBI Sequence Read Archive	SRP114822	http://identifiers.org/ncbi/insdc.sra:SRP114822	DNA sequence processing	AMMBI_18Sv4_zotus_table_Silvav132_PR2_datarelease_20032018.txt	figshare	doi:10.6084/m9.figshare.5808864.v3	https://doi.org/10.6084/m9.figshare.5808864.v3	Eukaryota
102.100.100/34260	DNA sequence generation	MiSeq	Illumina	18S_AUGKE	102.100.100/34260_18S_AUGKE	SRX3076750	NCBI Sequence Read Archive	SRP114822	http://identifiers.org/ncbi/insdc.sra:SRP114822	DNA sequence processing	AMMBI_18Sv4_zotus_table_Silvav132_PR2_datarelease_20032018.txt	figshare	doi:10.6084/m9.figshare.5808864.v3	https://doi.org/10.6084/m9.figshare.5808864.v3	Eukaryota
102.100.100/34261	DNA sequence generation	MiSeq	Illumina	18S_ATNVT	102.100.100/34261_18S_ATNVT	SRX3076746	NCBI Sequence Read Archive	SRP114822	http://identifiers.org/ncbi/insdc.sra:SRP114822	DNA sequence processing	AMMBI_18Sv4_zotus_table_Silvav132_PR2_datarelease_20032018.txt	figshare	doi:10.6084/m9.figshare.5808864.v3	https://doi.org/10.6084/m9.figshare.5808864.v3	Eukaryota
102.100.100/34262	DNA sequence generation	MiSeq	Illumina	18S_ATNVT	102.100.100/34262_18S_ATNVT	SRX3076391	NCBI Sequence Read Archive	SRP114822	http://identifiers.org/ncbi/insdc.sra:SRP114822	DNA sequence processing	AMMBI_18Sv4_zotus_table_Silvav132_PR2_datarelease_20032018.txt	figshare	doi:10.6084/m9.figshare.5808864.v3	https://doi.org/10.6084/m9.figshare.5808864.v3	Eukaryota
102.100.100/34263	DNA sequence generation	MiSeq	Illumina	18S_AUGKE	102.100.100/34263_18S_AUGKE	SRX3076390	NCBI Sequence Read Archive	SRP114822	http://identifiers.org/ncbi/insdc.sra:SRP114822	DNA sequence processing	AMMBI_18Sv4_zotus_table_Silvav132_PR2_datarelease_20032018.txt	figshare	doi:10.6084/m9.figshare.5808864.v3	https://doi.org/10.6084/m9.figshare.5808864.v3	Eukaryota
102.100.100/34264	DNA sequence generation	MiSeq	Illumina	18S_AUGKE	102.100.100/34264_18S_AUGKE	SRX3076385	NCBI Sequence Read Archive	SRP114822	http://identifiers.org/ncbi/insdc.sra:SRP114822	DNA sequence processing	AMMBI_18Sv4_zotus_table_Silvav132_PR2_datarelease_20032018.txt	figshare	doi:10.6084/m9.figshare.5808864.v3	https://doi.org/10.6084/m9.figshare.5808864.v3	Eukaryota
102.100.100/34265	DNA sequence generation	MiSeq	Illumina	18S_AUGKE	102.100.100/34265_18S_AUGKE	SRX3076624	NCBI Sequence Read Archive	SRP114822	http://identifiers.org/ncbi/insdc.sra:SRP114822	DNA sequence processing	AMMBI_18Sv4_zotus_table_Silvav132_PR2_datarelease_20032018.txt	figshare	doi:10.6084/m9.figshare.5808864.v3	https://doi.org/10.6084/m9.figshare.5808864.v3	Eukaryota
102.100.100/34266	DNA sequence generation	MiSeq	Illumina	18S_AUGKE	102.100.100/34266_18S_AUGKE	SRX3076569	NCBI Sequence Read Archive	SRP114822	http://identifiers.org/ncbi/insdc.sra:SRP114822	DNA sequence processing	AMMBI_18Sv4_zotus_table_Silvav132_PR2_datarelease_20032018.txt	figshare	doi:10.6084/m9.figshare.5808864.v3	https://doi.org/10.6084/m9.figshare.5808864.v3	Eukaryota
102.100.100/34267	DNA sequence generation	MiSeq	Illumina	18S_ATNVT	102.100.100/34267_18S_ATNVT	SRX3076565	NCBI Sequence Read Archive	SRP114822	http://identifiers.org/ncbi/insdc.sra:SRP114822	DNA sequence processing	AMMBI_18Sv4_zotus_table_Silvav132_PR2_datarelease_20032018.txt	figshare	doi:10.6084/m9.figshare.5808864.v3	https://doi.org/10.6084/m9.figshare.5808864.v3	Eukaryota
102.100.100/34268	DNA sequence generation	MiSeq	Illumina	18S_ATNVT	102.100.100/34268_18S_ATNVT	SRX3076403	NCBI Sequence Read Archive	SRP114822	http://identifiers.org/ncbi/insdc.sra:SRP114822	DNA sequence processing	AMMBI_18Sv4_zotus_table_Silvav132_PR2_datarelease_20032018.txt	figshare	doi:10.6084/m9.figshare.5808864.v3	https://doi.org/10.6084/m9.figshare.5808864.v3	Eukaryota
102.100.100/34269	DNA sequence generation	MiSeq	Illumina	18S_AUGKE	102.100.100/34269_18S_AUGKE	SRX3076406	NCBI Sequence Read Archive	SRP114822	http://identifiers.org/ncbi/insdc.sra:SRP114822	DNA sequence processing	AMMBI_18Sv4_zotus_table_Silvav132_PR2_datarelease_20032018.txt	figshare	doi:10.6084/m9.figshare.5808864.v3	https://doi.org/10.6084/m9.figshare.5808864.v3	Eukaryota
102.100.100/34270	DNA sequence generation	MiSeq	Illumina	18S_AUGKE	102.100.100/34270_18S_AUGKE	SRX3076409	NCBI Sequence Read Archive	SRP114822	http://identifiers.org/ncbi/insdc.sra:SRP114822	DNA sequence processing	AMMBI_18Sv4_zotus_table_Silvav132_PR2_datarelease_20032018.txt	figshare	doi:10.6084/m9.figshare.5808864.v3	https://doi.org/10.6084/m9.figshare.5808864.v3	Eukaryota
102.100.100/34271	DNA sequence generation	MiSeq	Illumina	18S_AUGKE	102.100.100/34271_18S_AUGKE	SRX3076412	NCBI Sequence Read Archive	SRP114822	http://identifiers.org/ncbi/insdc.sra:SRP114822	DNA sequence processing	AMMBI_18Sv4_zotus_table_Silvav132_PR2_datarelease_20032018.txt	figshare	doi:10.6084/m9.figshare.5808864.v3	https://doi.org/10.6084/m9.figshare.5808864.v3	Eukaryota
102.100.100/34272	DNA sequence generation	MiSeq	Illumina	18S_AUGKE	102.100.100/34272_18S_AUGKE	SRX3076722	NCBI Sequence Read Archive	SRP114822	http://identifiers.org/ncbi/insdc.sra:SRP114822	DNA sequence processing	AMMBI_18Sv4_zotus_table_Silvav132_PR2_datarelease_20032018.txt	figshare	doi:10.6084/m9.figshare.5808864.v3	https://doi.org/10.6084/m9.figshare.5808864.v3	Eukaryota
102.100.100/34273	DNA sequence generation	MiSeq	Illumina	18S_ATNVT	102.100.100/34273_18S_ATNVT	SRX3076726	NCBI Sequence Read Archive	SRP114822	http://identifiers.org/ncbi/insdc.sra:SRP114822	DNA sequence processing	AMMBI_18Sv4_zotus_table_Silvav132_PR2_datarelease_20032018.txt	figshare	doi:10.6084/m9.figshare.5808864.v3	https://doi.org/10.6084/m9.figshare.5808864.v3	Eukaryota
102.100.100/34274	DNA sequence generation	MiSeq	Illumina	18S_ATNVT	102.100.100/34274_18S_ATNVT	SRX3076547	NCBI Sequence Read Archive	SRP114822	http://identifiers.org/ncbi/insdc.sra:SRP114822	DNA sequence processing	AMMBI_18Sv4_zotus_table_Silvav132_PR2_datarelease_20032018.txt	figshare	doi:10.6084/m9.figshare.5808864.v3	https://doi.org/10.6084/m9.figshare.5808864.v3	Eukaryota
102.100.100/34275	DNA sequence generation	MiSeq	Illumina	18S_AUGKE	102.100.100/34275_18S_AUGKE	SRX3076546	NCBI Sequence Read Archive	SRP114822	http://identifiers.org/ncbi/insdc.sra:SRP114822	DNA sequence processing	AMMBI_18Sv4_zotus_table_Silvav132_PR2_datarelease_20032018.txt	figshare	doi:10.6084/m9.figshare.5808864.v3	https://doi.org/10.6084/m9.figshare.5808864.v3	Eukaryota
102.100.100/34276	DNA sequence generation	MiSeq	Illumina	18S_AUGKE	102.100.100/34276_18S_AUGKE	SRX3076549	NCBI Sequence Read Archive	SRP114822	http://identifiers.org/ncbi/insdc.sra:SRP114822	DNA sequence processing	AMMBI_18Sv4_zotus_table_Silvav132_PR2_datarelease_20032018.txt	figshare	doi:10.6084/m9.figshare.5808864.v3	https://doi.org/10.6084/m9.figshare.5808864.v3	Eukaryota
102.100.100/34277	DNA sequence generation	MiSeq	Illumina	18S_AUGKE	102.100.100/34277_18S_AUGKE	SRX3085518	NCBI Sequence Read Archive	SRP114822	http://identifiers.org/ncbi/insdc.sra:SRP114822	DNA sequence processing	AMMBI_18Sv4_zotus_table_Silvav132_PR2_datarelease_20032018.txt	figshare	doi:10.6084/m9.figshare.5808864.v3	https://doi.org/10.6084/m9.figshare.5808864.v3	Eukaryota
102.100.100/34278	DNA sequence generation	MiSeq	Illumina	18S_AUGKE	102.100.100/34278_18S_AUGKE	SRX3085521	NCBI Sequence Read Archive	SRP114822	http://identifiers.org/ncbi/insdc.sra:SRP114822	DNA sequence processing	AMMBI_18Sv4_zotus_table_Silvav132_PR2_datarelease_20032018.txt	figshare	doi:10.6084/m9.figshare.5808864.v3	https://doi.org/10.6084/m9.figshare.5808864.v3	Eukaryota
102.100.100/34279	DNA sequence generation	MiSeq	Illumina	18S_ATNVT	102.100.100/34279_18S_ATNVT	SRX3085525	NCBI Sequence Read Archive	SRP114822	http://identifiers.org/ncbi/insdc.sra:SRP114822	DNA sequence processing	AMMBI_18Sv4_zotus_table_Silvav132_PR2_datarelease_20032018.txt	figshare	doi:10.6084/m9.figshare.5808864.v3	https://doi.org/10.6084/m9.figshare.5808864.v3	Eukaryota
102.100.100/34307	DNA sequence generation	MiSeq	Illumina	18S_ATNVT	102.100.100/34307_18S_ATNVT	SRX3085414	NCBI Sequence Read Archive	SRP114822	http://identifiers.org/ncbi/insdc.sra:SRP114822	DNA sequence processing	AMMBI_18Sv4_zotus_table_Silvav132_PR2_datarelease_20032018.txt	figshare	doi:10.6084/m9.figshare.5808864.v3	https://doi.org/10.6084/m9.figshare.5808864.v3	Eukaryota
102.100.100/34308	DNA sequence generation	MiSeq	Illumina	18S_AUGKE	102.100.100/34308_18S_AUGKE	SRX3085269	NCBI Sequence Read Archive	SRP114822	http://identifiers.org/ncbi/insdc.sra:SRP114822	DNA sequence processing	AMMBI_18Sv4_zotus_table_Silvav132_PR2_datarelease_20032018.txt	figshare	doi:10.6084/m9.figshare.5808864.v3	https://doi.org/10.6084/m9.figshare.5808864.v3	Eukaryota
102.100.100/34309	DNA sequence generation	MiSeq	Illumina	18S_ATNVT	102.100.100/34309_18S_ATNVT	SRX3085265	NCBI Sequence Read Archive	SRP114822	http://identifiers.org/ncbi/insdc.sra:SRP114822	DNA sequence processing	AMMBI_18Sv4_zotus_table_Silvav132_PR2_datarelease_20032018.txt	figshare	doi:10.6084/m9.figshare.5808864.v3	https://doi.org/10.6084/m9.figshare.5808864.v3	Eukaryota
102.100.100/34310	DNA sequence generation	MiSeq	Illumina	18S_ATNVT	102.100.100/34310_18S_ATNVT	SRX3085122	NCBI Sequence Read Archive	SRP114822	http://identifiers.org/ncbi/insdc.sra:SRP114822	DNA sequence processing	AMMBI_18Sv4_zotus_table_Silvav132_PR2_datarelease_20032018.txt	figshare	doi:10.6084/m9.figshare.5808864.v3	https://doi.org/10.6084/m9.figshare.5808864.v3	Eukaryota
102.100.100/34311	DNA sequence generation	MiSeq	Illumina	18S_AUGKE	102.100.100/34311_18S_AUGKE	SRX3085123	NCBI Sequence Read Archive	SRP114822	http://identifiers.org/ncbi/insdc.sra:SRP114822	DNA sequence processing	AMMBI_18Sv4_zotus_table_Silvav132_PR2_datarelease_20032018.txt	figshare	doi:10.6084/m9.figshare.5808864.v3	https://doi.org/10.6084/m9.figshare.5808864.v3	Eukaryota
102.100.100/34312	DNA sequence generation	MiSeq	Illumina	18S_AUGKE	102.100.100/34312_18S_AUGKE	SRX3085128	NCBI Sequence Read Archive	SRP114822	http://identifiers.org/ncbi/insdc.sra:SRP114822	DNA sequence processing	AMMBI_18Sv4_zotus_table_Silvav132_PR2_datarelease_20032018.txt	figshare	doi:10.6084/m9.figshare.5808864.v3	https://doi.org/10.6084/m9.figshare.5808864.v3	Eukaryota
102.100.100/34313	DNA sequence generation	MiSeq	Illumina	18S_AUGKE	102.100.100/34313_18S_AUGKE	SRX3085119	NCBI Sequence Read Archive	SRP114822	http://identifiers.org/ncbi/insdc.sra:SRP114822	DNA sequence processing	AMMBI_18Sv4_zotus_table_Silvav132_PR2_datarelease_20032018.txt	figshare	doi:10.6084/m9.figshare.5808864.v3	https://doi.org/10.6084/m9.figshare.5808864.v3	Eukaryota
102.100.100/34314	DNA sequence generation	MiSeq	Illumina	18S_AUGKE	102.100.100/34314_18S_AUGKE	SRX3085498	NCBI Sequence Read Archive	SRP114822	http://identifiers.org/ncbi/insdc.sra:SRP114822	DNA sequence processing	AMMBI_18Sv4_zotus_table_Silvav132_PR2_datarelease_20032018.txt	figshare	doi:10.6084/m9.figshare.5808864.v3	https://doi.org/10.6084/m9.figshare.5808864.v3	Eukaryota
102.100.100/34315	DNA sequence generation	MiSeq	Illumina	18S_ATNVT	102.100.100/34315_18S_ATNVT	SRX3085502	NCBI Sequence Read Archive	SRP114822	http://identifiers.org/ncbi/insdc.sra:SRP114822	DNA sequence processing	AMMBI_18Sv4_zotus_table_Silvav132_PR2_datarelease_20032018.txt	figshare	doi:10.6084/m9.figshare.5808864.v3	https://doi.org/10.6084/m9.figshare.5808864.v3	Eukaryota
102.100.100/34787	DNA sequence generation	MiSeq	Illumina	18S_B54D6	102.100.100/34787_18S_B54D6	SRX3085458	NCBI Sequence Read Archive	SRP114822	http://identifiers.org/ncbi/insdc.sra:SRP114822	DNA sequence processing	AMMBI_18Sv4_zotus_table_Silvav132_PR2_datarelease_20032018.txt	figshare	doi:10.6084/m9.figshare.5808864.v3	https://doi.org/10.6084/m9.figshare.5808864.v3	Eukaryota
102.100.100/34788	DNA sequence generation	MiSeq	Illumina	18S_B54D6	102.100.100/34788_18S_B54D6	SRX3085451	NCBI Sequence Read Archive	SRP114822	http://identifiers.org/ncbi/insdc.sra:SRP114822	DNA sequence processing	AMMBI_18Sv4_zotus_table_Silvav132_PR2_datarelease_20032018.txt	figshare	doi:10.6084/m9.figshare.5808864.v3	https://doi.org/10.6084/m9.figshare.5808864.v3	Eukaryota
102.100.100/34789	DNA sequence generation	MiSeq	Illumina	18S_B54D6	102.100.100/34789_18S_B54D6	SRX3085090	NCBI Sequence Read Archive	SRP114822	http://identifiers.org/ncbi/insdc.sra:SRP114822	DNA sequence processing	AMMBI_18Sv4_zotus_table_Silvav132_PR2_datarelease_20032018.txt	figshare	doi:10.6084/m9.figshare.5808864.v3	https://doi.org/10.6084/m9.figshare.5808864.v3	Eukaryota
102.100.100/34790	DNA sequence generation	MiSeq	Illumina	18S_B54D6	102.100.100/34790_18S_B54D6	SRX3085087	NCBI Sequence Read Archive	SRP114822	http://identifiers.org/ncbi/insdc.sra:SRP114822	DNA sequence processing	AMMBI_18Sv4_zotus_table_Silvav132_PR2_datarelease_20032018.txt	figshare	doi:10.6084/m9.figshare.5808864.v3	https://doi.org/10.6084/m9.figshare.5808864.v3	Eukaryota
102.100.100/34791	DNA sequence generation	MiSeq	Illumina	18S_B54D6	102.100.100/34791_18S_B54D6	SRX3085094	NCBI Sequence Read Archive	SRP114822	http://identifiers.org/ncbi/insdc.sra:SRP114822	DNA sequence processing	AMMBI_18Sv4_zotus_table_Silvav132_PR2_datarelease_20032018.txt	figshare	doi:10.6084/m9.figshare.5808864.v3	https://doi.org/10.6084/m9.figshare.5808864.v3	Eukaryota
102.100.100/34792	DNA sequence generation	MiSeq	Illumina	18S_B54D6	102.100.100/34792_18S_B54D6	SRX3085229	NCBI Sequence Read Archive	SRP114822	http://identifiers.org/ncbi/insdc.sra:SRP114822	DNA sequence processing	AMMBI_18Sv4_zotus_table_Silvav132_PR2_datarelease_20032018.txt	figshare	doi:10.6084/m9.figshare.5808864.v3	https://doi.org/10.6084/m9.figshare.5808864.v3	Eukaryota
